# Supplementary material for: Graph-Directed Approach for Downselecting Toxins for Experimental Structure Determination
Source: Mar Drugs. 2020 May 14;18(5):256. doi: 10.3390/md18050256 (PMC7281422; doi:10.3390/md18050256)
Supplement: Supplementary file 1 [file marinedrugs-18-00256-s001.zip]

Archive with 2,340 entries (2,023 files):
- SupplementaryMaterial/
- SupplementaryMaterial/finalmodels/
- SupplementaryMaterial/finalmodels/6C_finalmodels/
- SupplementaryMaterial/finalmodels/6C_finalmodels/seq33/
- SupplementaryMaterial/finalmodels/6C_finalmodels/seq33/seq33model2_B99990010.pdb
- SupplementaryMaterial/finalmodels/6C_finalmodels/seq33/seq33model1_B99990005.pdb
- SupplementaryMaterial/finalmodels/6C_finalmodels/seq33/seq33model1_ramachandran.ps
- SupplementaryMaterial/finalmodels/6C_finalmodels/seq33/seq33model3_ramachandran.ps
- SupplementaryMaterial/finalmodels/6C_finalmodels/seq33/seq33model2_ramachandran.ps
- SupplementaryMaterial/finalmodels/6C_finalmodels/seq33/seq33model3_B99990006.pdb
- SupplementaryMaterial/finalmodels/6C_finalmodels/seq34/
- SupplementaryMaterial/finalmodels/6C_finalmodels/seq34/seq34model1_B99990005.pdb
- SupplementaryMaterial/finalmodels/6C_finalmodels/seq34/seq34model2_B99990003.pdb
- SupplementaryMaterial/finalmodels/6C_finalmodels/seq34/seq34model2_ramachandran.ps
- SupplementaryMaterial/finalmodels/6C_finalmodels/seq34/seq34model3_ramachandran.ps
- SupplementaryMaterial/finalmodels/6C_finalmodels/seq34/seq34model1_ramachandran.ps
- SupplementaryMaterial/finalmodels/6C_finalmodels/seq34/seq34model3_B99990001.pdb
- SupplementaryMaterial/finalmodels/6C_finalmodels/seq106/
- SupplementaryMaterial/finalmodels/6C_finalmodels/seq106/seq106model2_B99990002.pdb
- SupplementaryMaterial/finalmodels/6C_finalmodels/seq106/seq106model1_ramachandran.ps
- SupplementaryMaterial/finalmodels/6C_finalmodels/seq106/seq106model3_ramachandran.ps
- SupplementaryMaterial/finalmodels/6C_finalmodels/seq106/seq106model3_B99990004.pdb
- SupplementaryMaterial/finalmodels/6C_finalmodels/seq106/seq106model2_ramachandran.ps
- SupplementaryMaterial/finalmodels/6C_finalmodels/seq106/seq106model1_B99990008.pdb
- SupplementaryMaterial/finalmodels/6C_finalmodels/seq139/
- SupplementaryMaterial/finalmodels/6C_finalmodels/seq139/seq139model2_ramachandran.ps
- SupplementaryMaterial/finalmodels/6C_finalmodels/seq139/seq139model3_B99990010.pdb
- SupplementaryMaterial/finalmodels/6C_finalmodels/seq139/seq139model3_ramachandran.ps
- SupplementaryMaterial/finalmodels/6C_finalmodels/seq139/seq139model1_B99990003.pdb
- SupplementaryMaterial/finalmodels/6C_finalmodels/seq139/seq139model1_ramachandran.ps
- SupplementaryMaterial/finalmodels/6C_finalmodels/seq139/seq139model2_B99990007.pdb
- SupplementaryMaterial/finalmodels/6C_finalmodels/seq51/
- SupplementaryMaterial/finalmodels/6C_finalmodels/seq51/seq51model3_B99990004.pdb
- SupplementaryMaterial/finalmodels/6C_finalmodels/seq51/seq51model1_ramachandran.ps
- SupplementaryMaterial/finalmodels/6C_finalmodels/seq51/seq51model1_B99990009.pdb
- SupplementaryMaterial/finalmodels/6C_finalmodels/seq51/seq51model2_ramachandran.ps
- SupplementaryMaterial/finalmodels/6C_finalmodels/seq51/seq51model2_B99990003.pdb
- SupplementaryMaterial/finalmodels/6C_finalmodels/seq51/seq51model3_ramachandran.ps
- SupplementaryMaterial/finalmodels/6C_finalmodels/seq69/
- SupplementaryMaterial/finalmodels/6C_finalmodels/seq69/seq69model1_ramachandran.ps
- SupplementaryMaterial/finalmodels/6C_finalmodels/seq69/seq69model1_B99990001.pdb
- SupplementaryMaterial/finalmodels/6C_finalmodels/seq69/seq69model2_B99990006.pdb
- SupplementaryMaterial/finalmodels/6C_finalmodels/seq69/seq69model3_B99990003.pdb
- SupplementaryMaterial/finalmodels/6C_finalmodels/seq69/seq69model2_ramachandran.ps
- SupplementaryMaterial/finalmodels/6C_finalmodels/seq69/seq69model3_ramachandran.ps
- SupplementaryMaterial/finalmodels/6C_finalmodels/seq101/
- SupplementaryMaterial/finalmodels/6C_finalmodels/seq101/seq101model2_B99990006.pdb
- SupplementaryMaterial/finalmodels/6C_finalmodels/seq101/seq101model2_ramachandran.ps
- SupplementaryMaterial/finalmodels/6C_finalmodels/seq101/seq101model3_ramachandran.ps
- SupplementaryMaterial/finalmodels/6C_finalmodels/seq101/seq101model1_ramachandran.ps
- SupplementaryMaterial/finalmodels/6C_finalmodels/seq101/seq101model1_B99990008.pdb
- SupplementaryMaterial/finalmodels/6C_finalmodels/seq101/seq101model3_B99990010.pdb
- SupplementaryMaterial/finalmodels/6C_finalmodels/seq56/
- SupplementaryMaterial/finalmodels/6C_finalmodels/seq56/seq56model3_ramachandran.ps
- SupplementaryMaterial/finalmodels/6C_finalmodels/seq56/seq56model2_B99990008.pdb
- SupplementaryMaterial/finalmodels/6C_finalmodels/seq56/seq56model3_B99990006.pdb
- SupplementaryMaterial/finalmodels/6C_finalmodels/seq56/seq56model2_ramachandran.ps
- SupplementaryMaterial/finalmodels/6C_finalmodels/seq56/seq56model1_ramachandran.ps
- SupplementaryMaterial/finalmodels/6C_finalmodels/seq56/seq56model1_B99990007.pdb
- SupplementaryMaterial/finalmodels/6C_finalmodels/seq137/
- SupplementaryMaterial/finalmodels/6C_finalmodels/seq137/seq137model3_ramachandran.ps
- SupplementaryMaterial/finalmodels/6C_finalmodels/seq137/seq137model2_ramachandran.ps
- SupplementaryMaterial/finalmodels/6C_finalmodels/seq137/seq137model2_B99990005.pdb
- SupplementaryMaterial/finalmodels/6C_finalmodels/seq137/seq137model3_B99990008.pdb
- SupplementaryMaterial/finalmodels/6C_finalmodels/seq137/seq137model1_ramachandran.ps
- SupplementaryMaterial/finalmodels/6C_finalmodels/seq137/seq137model1_B99990007.pdb
- SupplementaryMaterial/finalmodels/6C_finalmodels/seq60/
- SupplementaryMaterial/finalmodels/6C_finalmodels/seq60/seq60model1_B99990004.pdb
- SupplementaryMaterial/finalmodels/6C_finalmodels/seq60/seq60model2_ramachandran.ps
- SupplementaryMaterial/finalmodels/6C_finalmodels/seq60/seq60model3_ramachandran.ps
- SupplementaryMaterial/finalmodels/6C_finalmodels/seq60/seq60model1_ramachandran.ps
- SupplementaryMaterial/finalmodels/6C_finalmodels/seq60/seq60model2_B99990008.pdb
- SupplementaryMaterial/finalmodels/6C_finalmodels/seq60/seq60model3_B99990007.pdb
- SupplementaryMaterial/finalmodels/6C_finalmodels/seq94/
- SupplementaryMaterial/finalmodels/6C_finalmodels/seq94/seq94model1_B99990004.pdb
- SupplementaryMaterial/finalmodels/6C_finalmodels/seq94/seq94model2_ramachandran.ps
- SupplementaryMaterial/finalmodels/6C_finalmodels/seq94/seq94model3_ramachandran.ps
- SupplementaryMaterial/finalmodels/6C_finalmodels/seq94/seq94model1_ramachandran.ps
- SupplementaryMaterial/finalmodels/6C_finalmodels/seq94/seq94model2_B99990008.pdb
- SupplementaryMaterial/finalmodels/6C_finalmodels/seq94/seq94model3_B99990007.pdb
- SupplementaryMaterial/finalmodels/6C_finalmodels/seq108/
- SupplementaryMaterial/finalmodels/6C_finalmodels/seq108/seq108model1_ramachandran.ps
- SupplementaryMaterial/finalmodels/6C_finalmodels/seq108/seq108model2_B99990005.pdb
- SupplementaryMaterial/finalmodels/6C_finalmodels/seq108/seq108model1_B99990001.pdb
- SupplementaryMaterial/finalmodels/6C_finalmodels/seq108/seq108model3_B99990007.pdb
- SupplementaryMaterial/finalmodels/6C_finalmodels/seq108/seq108model2_ramachandran.ps
- SupplementaryMaterial/finalmodels/6C_finalmodels/seq108/seq108model3_ramachandran.ps
- SupplementaryMaterial/finalmodels/6C_finalmodels/seq130/
- SupplementaryMaterial/finalmodels/6C_finalmodels/seq130/seq130model3_B99990004.pdb
- SupplementaryMaterial/finalmodels/6C_finalmodels/seq130/seq130model1_B99990009.pdb
- SupplementaryMaterial/finalmodels/6C_finalmodels/seq130/seq130model1_ramachandran.ps
- SupplementaryMaterial/finalmodels/6C_finalmodels/seq130/seq130model2_ramachandran.ps
- SupplementaryMaterial/finalmodels/6C_finalmodels/seq130/seq130model2_B99990003.pdb
- SupplementaryMaterial/finalmodels/6C_finalmodels/seq130/seq130model3_ramachandran.ps
- SupplementaryMaterial/finalmodels/6C_finalmodels/seq58/
- SupplementaryMaterial/finalmodels/6C_finalmodels/seq58/seq58model2_ramachandran.ps
- SupplementaryMaterial/finalmodels/6C_finalmodels/seq58/seq58model3_B99990005.pdb
- SupplementaryMaterial/finalmodels/6C_finalmodels/seq58/seq58model3_ramachandran.ps
- SupplementaryMaterial/finalmodels/6C_finalmodels/seq58/seq58model1_ramachandran.ps
- SupplementaryMaterial/finalmodels/6C_finalmodels/seq58/seq58model1_B99990003.pdb
- SupplementaryMaterial/finalmodels/6C_finalmodels/seq58/seq58model2_B99990004.pdb
- SupplementaryMaterial/finalmodels/6C_finalmodels/seq93/
- SupplementaryMaterial/finalmodels/6C_finalmodels/seq93/seq93model1_B99990007.pdb
- SupplementaryMaterial/finalmodels/6C_finalmodels/seq93/seq93model1_ramachandran.ps
- SupplementaryMaterial/finalmodels/6C_finalmodels/seq93/seq93model3_ramachandran.ps
- SupplementaryMaterial/finalmodels/6C_finalmodels/seq93/seq93model2_ramachandran.ps
- SupplementaryMaterial/finalmodels/6C_finalmodels/seq93/seq93model3_B99990001.pdb
- SupplementaryMaterial/finalmodels/6C_finalmodels/seq93/seq93model2_B99990009.pdb
- SupplementaryMaterial/finalmodels/6C_finalmodels/seq67/
- SupplementaryMaterial/finalmodels/6C_finalmodels/seq67/seq67model2_B99990002.pdb
- SupplementaryMaterial/finalmodels/6C_finalmodels/seq67/seq67model3_B99990008.pdb
- SupplementaryMaterial/finalmodels/6C_finalmodels/seq67/seq67model1_ramachandran.ps
- SupplementaryMaterial/finalmodels/6C_finalmodels/seq67/seq67model3_ramachandran.ps
- SupplementaryMaterial/finalmodels/6C_finalmodels/seq67/seq67model2_ramachandran.ps
- SupplementaryMaterial/finalmodels/6C_finalmodels/seq67/seq67model1_B99990009.pdb
- SupplementaryMaterial/finalmodels/6C_finalmodels/seq35/
- SupplementaryMaterial/finalmodels/6C_finalmodels/seq35/seq35model1_B99990010.pdb
- SupplementaryMaterial/finalmodels/6C_finalmodels/seq35/seq35model1_ramachandran.ps
- SupplementaryMaterial/finalmodels/6C_finalmodels/seq35/seq35model2_B99990006.pdb
- SupplementaryMaterial/finalmodels/6C_finalmodels/seq35/seq35model2_ramachandran.ps
- SupplementaryMaterial/finalmodels/6C_finalmodels/seq35/seq35model3_B99990004.pdb
- SupplementaryMaterial/finalmodels/6C_finalmodels/seq35/seq35model3_ramachandran.ps
- SupplementaryMaterial/finalmodels/6C_finalmodels/seq32/
- SupplementaryMaterial/finalmodels/6C_finalmodels/seq32/seq32model1_B99990001.pdb
- SupplementaryMaterial/finalmodels/6C_finalmodels/seq32/seq32model2_B99990003.pdb
- SupplementaryMaterial/finalmodels/6C_finalmodels/seq32/seq32model3_ramachandran.ps
- SupplementaryMaterial/finalmodels/6C_finalmodels/seq32/seq32model2_ramachandran.ps
- SupplementaryMaterial/finalmodels/6C_finalmodels/seq32/seq32model3_B99990005.pdb
- SupplementaryMaterial/finalmodels/6C_finalmodels/seq32/seq32model1_ramachandran.ps
- SupplementaryMaterial/finalmodels/6C_finalmodels/seq59/
- SupplementaryMaterial/finalmodels/6C_finalmodels/seq59/seq59model1_ramachandran.ps
- SupplementaryMaterial/finalmodels/6C_finalmodels/seq59/seq59model3_B99990010.pdb
- SupplementaryMaterial/finalmodels/6C_finalmodels/seq59/seq59model1_B99990008.pdb
- SupplementaryMaterial/finalmodels/6C_finalmodels/seq59/seq59model2_ramachandran.ps
- SupplementaryMaterial/finalmodels/6C_finalmodels/seq59/seq59model2_B99990007.pdb
- SupplementaryMaterial/finalmodels/6C_finalmodels/seq59/seq59model3_ramachandran.ps
- SupplementaryMaterial/finalmodels/6C_finalmodels/seq131/
- SupplementaryMaterial/finalmodels/6C_finalmodels/seq131/seq131model2_ramachandran.ps
- SupplementaryMaterial/finalmodels/6C_finalmodels/seq131/seq131model3_B99990010.pdb
- SupplementaryMaterial/finalmodels/6C_finalmodels/seq131/seq131model3_ramachandran.ps
- SupplementaryMaterial/finalmodels/6C_finalmodels/seq131/seq131model1_ramachandran.ps
- SupplementaryMaterial/finalmodels/6C_finalmodels/seq131/seq131model2_B99990001.pdb
- SupplementaryMaterial/finalmodels/6C_finalmodels/seq131/seq131model1_B99990006.pdb
- SupplementaryMaterial/finalmodels/6C_finalmodels/seq66/
- SupplementaryMaterial/finalmodels/6C_finalmodels/seq66/seq66model2_B99990005.pdb
- SupplementaryMaterial/finalmodels/6C_finalmodels/seq66/seq66model1_B99990001.pdb
- SupplementaryMaterial/finalmodels/6C_finalmodels/seq66/seq66model3_B99990009.pdb
- SupplementaryMaterial/finalmodels/6C_finalmodels/seq66/seq66model3_ramachandran.ps
- SupplementaryMaterial/finalmodels/6C_finalmodels/seq66/seq66model2_ramachandran.ps
- SupplementaryMaterial/finalmodels/6C_finalmodels/seq66/seq66model1_ramachandran.ps
- SupplementaryMaterial/finalmodels/6C_finalmodels/seq92/
- SupplementaryMaterial/finalmodels/6C_finalmodels/seq92/seq92model1_B99990005.pdb
- SupplementaryMaterial/finalmodels/6C_finalmodels/seq92/seq92model3_ramachandran.ps
- SupplementaryMaterial/finalmodels/6C_finalmodels/seq92/seq92model2_B99990002.pdb
- SupplementaryMaterial/finalmodels/6C_finalmodels/seq92/seq92model2_ramachandran.ps
- SupplementaryMaterial/finalmodels/6C_finalmodels/seq92/seq92model3_B99990003.pdb
- SupplementaryMaterial/finalmodels/6C_finalmodels/seq92/seq92model1_ramachandran.ps
- SupplementaryMaterial/finalmodels/6C_finalmodels/seq136/
- SupplementaryMaterial/finalmodels/6C_finalmodels/seq136/seq136model3_B99990003.pdb
- SupplementaryMaterial/finalmodels/6C_finalmodels/seq136/seq136model1_ramachandran.ps
- SupplementaryMaterial/finalmodels/6C_finalmodels/seq136/seq136model3_ramachandran.ps
- SupplementaryMaterial/finalmodels/6C_finalmodels/seq136/seq136model1_B99990001.pdb
- SupplementaryMaterial/finalmodels/6C_finalmodels/seq136/seq136model2_B99990002.pdb
- SupplementaryMaterial/finalmodels/6C_finalmodels/seq136/seq136model2_ramachandran.ps
- SupplementaryMaterial/finalmodels/6C_finalmodels/seq95/
- SupplementaryMaterial/finalmodels/6C_finalmodels/seq95/seq95model1_ramachandran.ps
- SupplementaryMaterial/finalmodels/6C_finalmodels/seq95/seq95model2_B99990001.pdb
- SupplementaryMaterial/finalmodels/6C_finalmodels/seq95/seq95model1_B99990010.pdb
- SupplementaryMaterial/finalmodels/6C_finalmodels/seq95/seq95model3_B99990008.pdb
- SupplementaryMaterial/finalmodels/6C_finalmodels/seq95/seq95model2_ramachandran.ps
- SupplementaryMaterial/finalmodels/6C_finalmodels/seq95/seq95model3_ramachandran.ps
- SupplementaryMaterial/finalmodels/6C_finalmodels/seq109/
- SupplementaryMaterial/finalmodels/6C_finalmodels/seq109/seq109model2_ramachandran.ps
- SupplementaryMaterial/finalmodels/6C_finalmodels/seq109/seq109model3_ramachandran.ps
- SupplementaryMaterial/finalmodels/6C_finalmodels/seq109/seq109model2_B99990004.pdb
- SupplementaryMaterial/finalmodels/6C_finalmodels/seq109/seq109model3_B99990001.pdb
- SupplementaryMaterial/finalmodels/6C_finalmodels/seq109/seq109model1_ramachandran.ps
- SupplementaryMaterial/finalmodels/6C_finalmodels/seq109/seq109model1_B99990009.pdb
- SupplementaryMaterial/finalmodels/6C_finalmodels/seq61/
- SupplementaryMaterial/finalmodels/6C_finalmodels/seq61/seq61model2_B99990006.pdb
- SupplementaryMaterial/finalmodels/6C_finalmodels/seq61/seq61model3_B99990008.pdb
- SupplementaryMaterial/finalmodels/6C_finalmodels/seq61/seq61model1_B99990001.pdb
- SupplementaryMaterial/finalmodels/6C_finalmodels/seq61/seq61model1_ramachandran.ps
- SupplementaryMaterial/finalmodels/6C_finalmodels/seq61/seq61model2_ramachandran.ps
- SupplementaryMaterial/finalmodels/6C_finalmodels/seq61/seq61model3_ramachandran.ps
- SupplementaryMaterial/finalmodels/6C_finalmodels/seq100/
- SupplementaryMaterial/finalmodels/6C_finalmodels/seq100/seq100model1_ramachandran.ps
- SupplementaryMaterial/finalmodels/6C_finalmodels/seq100/seq100model2_B99990001.pdb
- SupplementaryMaterial/finalmodels/6C_finalmodels/seq100/seq100model1_B99990005.pdb
- SupplementaryMaterial/finalmodels/6C_finalmodels/seq100/seq100model2_ramachandran.ps
- SupplementaryMaterial/finalmodels/6C_finalmodels/seq100/seq100model3_ramachandran.ps
- SupplementaryMaterial/finalmodels/6C_finalmodels/seq100/seq100model3_B99990004.pdb
- SupplementaryMaterial/finalmodels/6C_finalmodels/seq68/
- SupplementaryMaterial/finalmodels/6C_finalmodels/seq68/seq68model2_ramachandran.ps
- SupplementaryMaterial/finalmodels/6C_finalmodels/seq68/seq68model3_ramachandran.ps
- SupplementaryMaterial/finalmodels/6C_finalmodels/seq68/seq68model2_B99990001.pdb
- SupplementaryMaterial/finalmodels/6C_finalmodels/seq68/seq68model1_B99990009.pdb
- SupplementaryMaterial/finalmodels/6C_finalmodels/seq68/seq68model1_ramachandran.ps
- SupplementaryMaterial/finalmodels/6C_finalmodels/seq68/seq68model3_B99990010.pdb
- SupplementaryMaterial/finalmodels/6C_finalmodels/seq57/
- SupplementaryMaterial/finalmodels/6C_finalmodels/seq57/seq57model3_B99990003.pdb
- SupplementaryMaterial/finalmodels/6C_finalmodels/seq57/seq57model1_ramachandran.ps
- SupplementaryMaterial/finalmodels/6C_finalmodels/seq57/seq57model3_ramachandran.ps
- SupplementaryMaterial/finalmodels/6C_finalmodels/seq57/seq57model2_B99990001.pdb
- SupplementaryMaterial/finalmodels/6C_finalmodels/seq57/seq57model1_B99990006.pdb
- SupplementaryMaterial/finalmodels/6C_finalmodels/seq57/seq57model2_ramachandran.ps
- SupplementaryMaterial/finalmodels/6C_finalmodels/seq107/
- SupplementaryMaterial/finalmodels/6C_finalmodels/seq107/seq107model3_ramachandran.ps
- SupplementaryMaterial/finalmodels/6C_finalmodels/seq107/seq107model2_B99990010.pdb
- SupplementaryMaterial/finalmodels/6C_finalmodels/seq107/seq107model2_ramachandran.ps
- SupplementaryMaterial/finalmodels/6C_finalmodels/seq107/seq107model1_ramachandran.ps
- SupplementaryMaterial/finalmodels/6C_finalmodels/seq107/seq107model1_B99990008.pdb
- SupplementaryMaterial/finalmodels/6C_finalmodels/seq107/seq107model3_B99990003.pdb
- SupplementaryMaterial/finalmodels/6C_finalmodels/seq50/
- SupplementaryMaterial/finalmodels/6C_finalmodels/seq50/seq50model2_ramachandran.ps
- SupplementaryMaterial/finalmodels/6C_finalmodels/seq50/seq50model2_B99990009.pdb
- SupplementaryMaterial/finalmodels/6C_finalmodels/seq50/seq50model3_B99990006.pdb
- SupplementaryMaterial/finalmodels/6C_finalmodels/seq50/seq50model3_ramachandran.ps
- SupplementaryMaterial/finalmodels/6C_finalmodels/seq50/seq50model1_ramachandran.ps
- SupplementaryMaterial/finalmodels/6C_finalmodels/seq50/seq50model1_B99990002.pdb
- SupplementaryMaterial/finalmodels/6C_finalmodels/seq138/
- SupplementaryMaterial/finalmodels/6C_finalmodels/seq138/seq138model1_ramachandran.ps
- SupplementaryMaterial/finalmodels/6C_finalmodels/seq138/seq138model3_B99990010.pdb
- SupplementaryMaterial/finalmodels/6C_finalmodels/seq138/seq138model2_ramachandran.ps
- SupplementaryMaterial/finalmodels/6C_finalmodels/seq138/seq138model1_B99990001.pdb
- SupplementaryMaterial/finalmodels/6C_finalmodels/seq138/seq138model2_B99990005.pdb
- SupplementaryMaterial/finalmodels/6C_finalmodels/seq138/seq138model3_ramachandran.ps
- SupplementaryMaterial/finalmodels/6C_finalmodels/seq8/
- SupplementaryMaterial/finalmodels/6C_finalmodels/seq8/seq8model3_ramachandran.ps
- SupplementaryMaterial/finalmodels/6C_finalmodels/seq8/seq8model3_B99990004.pdb
- SupplementaryMaterial/finalmodels/6C_finalmodels/seq8/seq8model2_ramachandran.ps
- SupplementaryMaterial/finalmodels/6C_finalmodels/seq8/seq8model2_B99990009.pdb
- SupplementaryMaterial/finalmodels/6C_finalmodels/seq8/seq8model1_B99990005.pdb
- SupplementaryMaterial/finalmodels/6C_finalmodels/seq8/seq8model1_ramachandran.ps
- SupplementaryMaterial/finalmodels/6C_finalmodels/seq1/
- SupplementaryMaterial/finalmodels/6C_finalmodels/seq1/seq1model3_B99990002.pdb
- SupplementaryMaterial/finalmodels/6C_finalmodels/seq1/seq1model1_ramachandran.ps
- SupplementaryMaterial/finalmodels/6C_finalmodels/seq1/seq1model3_ramachandran.ps
- SupplementaryMaterial/finalmodels/6C_finalmodels/seq1/seq1model1_B99990004.pdb
- SupplementaryMaterial/finalmodels/6C_finalmodels/seq1/seq1model2_ramachandran.ps
- SupplementaryMaterial/finalmodels/6C_finalmodels/seq1/seq1model2_B99990007.pdb
- SupplementaryMaterial/finalmodels/6C_finalmodels/seq6/
- SupplementaryMaterial/finalmodels/6C_finalmodels/seq6/seq6model1_B99990008.pdb
- SupplementaryMaterial/finalmodels/6C_finalmodels/seq6/seq6model3_B99990004.pdb
- SupplementaryMaterial/finalmodels/6C_finalmodels/seq6/seq6model2_ramachandran.ps
- SupplementaryMaterial/finalmodels/6C_finalmodels/seq6/seq6model3_ramachandran.ps
- SupplementaryMaterial/finalmodels/6C_finalmodels/seq6/seq6model1_ramachandran.ps
- SupplementaryMaterial/finalmodels/6C_finalmodels/seq6/seq6model2_B99990007.pdb
- SupplementaryMaterial/finalmodels/6C_finalmodels/seq7/
- SupplementaryMaterial/finalmodels/6C_finalmodels/seq7/seq7model1_ramachandran.ps
- SupplementaryMaterial/finalmodels/6C_finalmodels/seq7/seq7model3_B99990004.pdb
- SupplementaryMaterial/finalmodels/6C_finalmodels/seq7/seq7model2_ramachandran.ps
- SupplementaryMaterial/finalmodels/6C_finalmodels/seq7/seq7model3_ramachandran.ps
- SupplementaryMaterial/finalmodels/6C_finalmodels/seq7/seq7model2_B99990006.pdb
- SupplementaryMaterial/finalmodels/6C_finalmodels/seq7/seq7model1_B99990010.pdb
- SupplementaryMaterial/finalmodels/6C_finalmodels/seq9/
- SupplementaryMaterial/finalmodels/6C_finalmodels/seq9/seq9model3_B99990010.pdb
- SupplementaryMaterial/finalmodels/6C_finalmodels/seq9/seq9model2_B99990009.pdb
- SupplementaryMaterial/finalmodels/6C_finalmodels/seq9/seq9model1_ramachandran.ps
- SupplementaryMaterial/finalmodels/6C_finalmodels/seq9/seq9model1_B99990008.pdb
- SupplementaryMaterial/finalmodels/6C_finalmodels/seq9/seq9model3_ramachandran.ps
- SupplementaryMaterial/finalmodels/6C_finalmodels/seq9/seq9model2_ramachandran.ps
- SupplementaryMaterial/finalmodels/6C_finalmodels/seq72/
- SupplementaryMaterial/finalmodels/6C_finalmodels/seq72/seq72model3_ramachandran.ps
- SupplementaryMaterial/finalmodels/6C_finalmodels/seq72/seq72model1_B99990003.pdb
- SupplementaryMaterial/finalmodels/6C_finalmodels/seq72/seq72model2_B99990001.pdb
- SupplementaryMaterial/finalmodels/6C_finalmodels/seq72/seq72model2_ramachandran.ps
- SupplementaryMaterial/finalmodels/6C_finalmodels/seq72/seq72model3_B99990010.pdb
- SupplementaryMaterial/finalmodels/6C_finalmodels/seq72/seq72model1_ramachandran.ps
- SupplementaryMaterial/finalmodels/6C_finalmodels/seq86/
- SupplementaryMaterial/finalmodels/6C_finalmodels/seq86/seq86model3_ramachandran.ps
- SupplementaryMaterial/finalmodels/6C_finalmodels/seq86/seq86model2_B99990005.pdb
- SupplementaryMaterial/finalmodels/6C_finalmodels/seq86/seq86model2_ramachandran.ps
- SupplementaryMaterial/finalmodels/6C_finalmodels/seq86/seq86model1_B99990008.pdb
- SupplementaryMaterial/finalmodels/6C_finalmodels/seq86/seq86model3_B99990003.pdb
- SupplementaryMaterial/finalmodels/6C_finalmodels/seq86/seq86model1_ramachandran.ps
- SupplementaryMaterial/finalmodels/6C_finalmodels/seq125/
- SupplementaryMaterial/finalmodels/6C_finalmodels/seq125/seq125model2_ramachandran.ps
- SupplementaryMaterial/finalmodels/6C_finalmodels/seq125/seq125model3_ramachandran.ps
- SupplementaryMaterial/finalmodels/6C_finalmodels/seq125/seq125model3_B99990001.pdb
- SupplementaryMaterial/finalmodels/6C_finalmodels/seq125/seq125model2_B99990009.pdb
- SupplementaryMaterial/finalmodels/6C_finalmodels/seq125/seq125model1_ramachandran.ps
- SupplementaryMaterial/finalmodels/6C_finalmodels/seq125/seq125model1_B99990003.pdb
- SupplementaryMaterial/finalmodels/6C_finalmodels/seq81/
- SupplementaryMaterial/finalmodels/6C_finalmodels/seq81/seq81model1_ramachandran.ps
- SupplementaryMaterial/finalmodels/6C_finalmodels/seq81/seq81model2_B99990007.pdb
- SupplementaryMaterial/finalmodels/6C_finalmodels/seq81/seq81model1_B99990005.pdb
- SupplementaryMaterial/finalmodels/6C_finalmodels/seq81/seq81model2_ramachandran.ps
- SupplementaryMaterial/finalmodels/6C_finalmodels/seq81/seq81model3_B99990010.pdb
- SupplementaryMaterial/finalmodels/6C_finalmodels/seq81/seq81model3_ramachandran.ps
- SupplementaryMaterial/finalmodels/6C_finalmodels/seq75/
- SupplementaryMaterial/finalmodels/6C_finalmodels/seq75/seq75model1_ramachandran.ps
- SupplementaryMaterial/finalmodels/6C_finalmodels/seq75/seq75model1_B99990006.pdb
- SupplementaryMaterial/finalmodels/6C_finalmodels/seq75/seq75model2_B99990004.pdb
- SupplementaryMaterial/finalmodels/6C_finalmodels/seq75/seq75model3_B99990009.pdb
- SupplementaryMaterial/finalmodels/6C_finalmodels/seq75/seq75model2_ramachandran.ps
- SupplementaryMaterial/finalmodels/6C_finalmodels/seq75/seq75model3_ramachandran.ps
- SupplementaryMaterial/finalmodels/6C_finalmodels/seq122/
- SupplementaryMaterial/finalmodels/6C_finalmodels/seq122/seq122model1_ramachandran.ps
- SupplementaryMaterial/finalmodels/6C_finalmodels/seq122/seq122model3_B99990002.pdb
[truncated: 2,040 more entries]
