# Supplementary material for: Graph-Directed Approach for Downselecting Toxins for Experimental Structure Determination
Source: Mar Drugs. 2020 May 14;18(5):256. doi: 10.3390/md18050256 (PMC7281422; doi:10.3390/md18050256)
Supplement: Supplementary file 1 [file marinedrugs-18-00256-s001.zip › SupplementaryMaterial/finalmodels/6C_finalmodels/seq33/seq33model2_B99990010.pdb]

EXPDTA    THEORETICAL MODEL, MODELLER 9.19 2019/07/19 20:57:54
REMARK   6 MODELLER OBJECTIVE FUNCTION:       402.4987
REMARK   6 MODELLER BEST TEMPLATE % SEQ ID:  93.750
REMARK   6 SEQUENCE: subject
REMARK   6 ALIGNMENT: subject-mult.ali
REMARK   6 DOPE score: -1003.65198
REMARK   6 GA341 score: 1.00000
REMARK   6 TEMPLATE: 2yenAA 1:A - 22:A MODELS 1: - 16: AT 68.8%
REMARK   6 TEMPLATE: 2lxgAA 1:A - 16:A MODELS 1: - 16: AT 93.8%
REMARK   6 TEMPLATE: 2lxgAA 1:A - 16:A MODELS 1: - 16: AT 93.8%
SSBOND   1 CYS      4    CYS     16                          1555   1555  2.03
SSBOND   2 CYS      1    CYS     15                          1555   1555  2.03
SSBOND   3 CYS      2    CYS      9                          1555   1555  2.01
ATOM      1  N   CYS     1      36.076 -41.897   1.627  1.00 26.07           N
ATOM      2  CA  CYS     1      37.086 -42.869   2.103  1.00 26.07           C
ATOM      3  CB  CYS     1      36.931 -44.187   1.326  1.00 26.07           C
ATOM      4  SG  CYS     1      37.882 -45.550   2.048  1.00 26.07           S
ATOM      5  C   CYS     1      38.443 -42.284   1.885  1.00 26.07           C
ATOM      6  O   CYS     1      38.585 -41.067   1.777  1.00 26.07           O
ATOM      7  N   CYS     2      39.487 -43.130   1.829  1.00 53.92           N
ATOM      8  CA  CYS     2      40.795 -42.587   1.634  1.00 53.92           C
ATOM      9  CB  CYS     2      41.924 -43.532   2.086  1.00 53.92           C
ATOM     10  SG  CYS     2      41.884 -45.126   1.236  1.00 53.92           S
ATOM     11  C   CYS     2      40.937 -42.200   0.192  1.00 53.92           C
ATOM     12  O   CYS     2      40.047 -42.449  -0.623  1.00 53.92           O
ATOM     13  N   ASN     3      42.067 -41.539  -0.138  1.00 52.84           N
ATOM     14  CA  ASN     3      42.298 -40.997  -1.450  1.00 52.84           C
ATOM     15  CB  ASN     3      42.997 -39.627  -1.403  1.00 52.84           C
ATOM     16  CG  ASN     3      44.346 -39.816  -0.718  1.00 52.84           C
ATOM     17  OD1 ASN     3      44.473 -40.582   0.237  1.00 52.84           O
ATOM     18  ND2 ASN     3      45.387 -39.097  -1.216  1.00 52.84           N
ATOM     19  C   ASN     3      43.180 -41.909  -2.248  1.00 52.84           C
ATOM     20  O   ASN     3      44.196 -42.408  -1.769  1.00 52.84           O
ATOM     21  N   CYS     4      42.807 -42.125  -3.523  1.00 55.19           N
ATOM     22  CA  CYS     4      43.525 -42.989  -4.418  1.00 55.19           C
ATOM     23  CB  CYS     4      42.806 -43.225  -5.758  1.00 55.19           C
ATOM     24  SG  CYS     4      41.400 -44.357  -5.580  1.00 55.19           S
ATOM     25  C   CYS     4      44.875 -42.415  -4.717  1.00 55.19           C
ATOM     26  O   CYS     4      45.796 -43.146  -5.075  1.00 55.19           O
ATOM     27  N   SER     5      45.029 -41.084  -4.610  1.00 42.70           N
ATOM     28  CA  SER     5      46.281 -40.475  -4.954  1.00 42.70           C
ATOM     29  CB  SER     5      46.262 -38.947  -4.819  1.00 42.70           C
ATOM     30  OG  SER     5      45.397 -38.402  -5.801  1.00 42.70           O
ATOM     31  C   SER     5      47.381 -41.002  -4.081  1.00 42.70           C
ATOM     32  O   SER     5      48.525 -41.078  -4.526  1.00 42.70           O
ATOM     33  N   SER     6      47.083 -41.382  -2.821  1.00 46.07           N
ATOM     34  CA  SER     6      48.135 -41.867  -1.973  1.00 46.07           C
ATOM     35  CB  SER     6      47.995 -41.439  -0.500  1.00 46.07           C
ATOM     36  OG  SER     6      48.208 -40.038  -0.373  1.00 46.07           O
ATOM     37  C   SER     6      48.163 -43.367  -2.036  1.00 46.07           C
ATOM     38  O   SER     6      47.131 -44.036  -2.080  1.00 46.07           O
ATOM     39  N   LYS     7      49.392 -43.921  -2.051  1.00120.52           N
ATOM     40  CA  LYS     7      49.660 -45.323  -2.170  1.00120.52           C
ATOM     41  CB  LYS     7      51.168 -45.612  -2.217  1.00120.52           C
ATOM     42  CG  LYS     7      51.524 -46.998  -2.749  1.00120.52           C
ATOM     43  CD  LYS     7      51.294 -47.137  -4.254  1.00120.52           C
ATOM     44  CE  LYS     7      52.092 -46.129  -5.085  1.00120.52           C
ATOM     45  NZ  LYS     7      52.069 -46.515  -6.509  1.00120.52           N
ATOM     46  C   LYS     7      49.123 -46.030  -0.970  1.00120.52           C
ATOM     47  O   LYS     7      48.532 -47.104  -1.074  1.00120.52           O
ATOM     48  N   TRP     8      49.298 -45.414   0.209  1.00 60.94           N
ATOM     49  CA  TRP     8      48.911 -46.011   1.449  1.00 60.94           C
ATOM     50  CB  TRP     8      49.164 -45.071   2.639  1.00 60.94           C
ATOM     51  CG  TRP     8      48.795 -45.668   3.974  1.00 60.94           C
ATOM     52  CD2 TRP     8      47.488 -45.592   4.559  1.00 60.94           C
ATOM     53  CD1 TRP     8      49.571 -46.373   4.846  1.00 60.94           C
ATOM     54  NE1 TRP     8      48.830 -46.738   5.943  1.00 60.94           N
ATOM     55  CE2 TRP     8      47.546 -46.266   5.780  1.00 60.94           C
ATOM     56  CE3 TRP     8      46.335 -45.009   4.118  1.00 60.94           C
ATOM     57  CZ2 TRP     8      46.450 -46.367   6.584  1.00 60.94           C
ATOM     58  CZ3 TRP     8      45.229 -45.118   4.930  1.00 60.94           C
ATOM     59  CH2 TRP     8      45.288 -45.782   6.135  1.00 60.94           C
ATOM     60  C   TRP     8      47.448 -46.289   1.395  1.00 60.94           C
ATOM     61  O   TRP     8      46.987 -47.364   1.770  1.00 60.94           O
ATOM     62  N   CYS     9      46.671 -45.319   0.900  1.00 56.01           N
ATOM     63  CA  CYS     9      45.254 -45.485   0.833  1.00 56.01           C
ATOM     64  CB  CYS     9      44.570 -44.276   0.194  1.00 56.01           C
ATOM     65  SG  CYS     9      42.924 -44.704  -0.436  1.00 56.01           S
ATOM     66  C   CYS     9      44.925 -46.671  -0.019  1.00 56.01           C
ATOM     67  O   CYS     9      44.089 -47.498   0.339  1.00 56.01           O
ATOM     68  N   ARG    10      45.575 -46.801  -1.181  1.00110.40           N
ATOM     69  CA  ARG    10      45.212 -47.865  -2.064  1.00110.40           C
ATOM     70  CB  ARG    10      45.971 -47.790  -3.393  1.00110.40           C
ATOM     71  CG  ARG    10      45.462 -46.655  -4.277  1.00110.40           C
ATOM     72  CD  ARG    10      46.359 -46.344  -5.469  1.00110.40           C
ATOM     73  NE  ARG    10      47.555 -45.648  -4.927  1.00110.40           N
ATOM     74  CZ  ARG    10      48.410 -44.994  -5.763  1.00110.40           C
ATOM     75  NH1 ARG    10      48.185 -44.987  -7.109  1.00110.40           N
ATOM     76  NH2 ARG    10      49.494 -44.347  -5.245  1.00110.40           N
ATOM     77  C   ARG    10      45.503 -49.183  -1.433  1.00110.40           C
ATOM     78  O   ARG    10      44.677 -50.093  -1.465  1.00110.40           O
ATOM     79  N   ASP    11      46.699 -49.334  -0.844  1.00 61.59           N
ATOM     80  CA  ASP    11      46.996 -50.618  -0.290  1.00 61.59           C
ATOM     81  CB  ASP    11      48.468 -50.788   0.102  1.00 61.59           C
ATOM     82  CG  ASP    11      49.244 -50.927  -1.196  1.00 61.59           C
ATOM     83  OD1 ASP    11      48.590 -51.122  -2.256  1.00 61.59           O
ATOM     84  OD2 ASP    11      50.500 -50.851  -1.152  1.00 61.59           O
ATOM     85  C   ASP    11      46.169 -50.896   0.920  1.00 61.59           C
ATOM     86  O   ASP    11      45.543 -51.949   1.019  1.00 61.59           O
ATOM     87  N   HIS    12      46.141 -49.942   1.866  1.00 80.29           N
ATOM     88  CA  HIS    12      45.458 -50.126   3.108  1.00 80.29           C
ATOM     89  ND1 HIS    12      47.239 -50.073   6.020  1.00 80.29           N
ATOM     90  CG  HIS    12      47.148 -49.427   4.807  1.00 80.29           C
ATOM     91  CB  HIS    12      45.843 -49.070   4.156  1.00 80.29           C
ATOM     92  NE2 HIS    12      49.320 -49.801   5.292  1.00 80.29           N
ATOM     93  CD2 HIS    12      48.429 -49.267   4.376  1.00 80.29           C
ATOM     94  CE1 HIS    12      48.559 -50.273   6.262  1.00 80.29           C
ATOM     95  C   HIS    12      43.974 -50.177   2.937  1.00 80.29           C
ATOM     96  O   HIS    12      43.298 -50.944   3.616  1.00 80.29           O
ATOM     97  N   SER    13      43.400 -49.376   2.029  1.00 91.32           N
ATOM     98  CA  SER    13      41.969 -49.370   1.973  1.00 91.32           C
ATOM     99  CB  SER    13      41.391 -47.965   2.188  1.00 91.32           C
ATOM    100  OG  SER    13      41.841 -47.460   3.439  1.00 91.32           O
ATOM    101  C   SER    13      41.492 -49.890   0.647  1.00 91.32           C
ATOM    102  O   SER    13      42.082 -49.643  -0.402  1.00 91.32           O
ATOM    103  N   ALA    14      40.393 -50.667   0.709  1.00 50.33           N
ATOM    104  CA  ALA    14      39.711 -51.314  -0.378  1.00 50.33           C
ATOM    105  CB  ALA    14      38.623 -52.299   0.089  1.00 50.33           C
ATOM    106  C   ALA    14      39.035 -50.324  -1.276  1.00 50.33           C
ATOM    107  O   ALA    14      38.846 -50.577  -2.465  1.00 50.33           O
ATOM    108  N   CYS    15      38.634 -49.170  -0.717  1.00 47.38           N
ATOM    109  CA  CYS    15      37.777 -48.239  -1.391  1.00 47.38           C
ATOM    110  CB  CYS    15      37.645 -46.919  -0.622  1.00 47.38           C
ATOM    111  SG  CYS    15      37.116 -47.169   1.098  1.00 47.38           S
ATOM    112  C   CYS    15      38.326 -47.885  -2.732  1.00 47.38           C
ATOM    113  O   CYS    15      37.581 -47.861  -3.710  1.00 47.38           O
ATOM    114  N   CYS    16      39.633 -47.593  -2.826  1.00 31.85           N
ATOM    115  CA  CYS    16      40.167 -47.225  -4.102  1.00 31.85           C
ATOM    116  CB  CYS    16      41.684 -46.949  -4.062  1.00 31.85           C
ATOM    117  SG  CYS    16      42.290 -46.183  -5.594  1.00 31.85           S
ATOM    118  C   CYS    16      39.906 -48.383  -5.063  1.00 31.85           C
ATOM    119  O   CYS    16      39.365 -48.126  -6.174  1.00 31.85           O
ATOM    120  OXT CYS    16      40.251 -49.540  -4.700  1.00 31.85           O
TER     121      CYS    16
CONECT   24  117
CONECT    4  111
CONECT   10   65
END
