# Supplementary material for: Graph-Directed Approach for Downselecting Toxins for Experimental Structure Determination
Source: Mar Drugs. 2020 May 14;18(5):256. doi: 10.3390/md18050256 (PMC7281422; doi:10.3390/md18050256)
Supplement: Supplementary file 1 [file marinedrugs-18-00256-s001.zip › SupplementaryMaterial/finalmodels/6C_finalmodels/seq33/seq33model1_B99990005.pdb]

EXPDTA    THEORETICAL MODEL, MODELLER 9.19 2019/07/19 20:57:29
REMARK   6 MODELLER OBJECTIVE FUNCTION:       415.3179
REMARK   6 MODELLER BEST TEMPLATE % SEQ ID:  93.750
REMARK   6 SEQUENCE: subject
REMARK   6 ALIGNMENT: subject-mult.ali
REMARK   6 DOPE score: -1072.08167
REMARK   6 GA341 score: 1.00000
REMARK   6 TEMPLATE: 2yenAA 1:A - 22:A MODELS 1: - 16: AT 68.8%
REMARK   6 TEMPLATE: 2lxgAA 1:A - 16:A MODELS 1: - 16: AT 93.8%
REMARK   6 TEMPLATE: 2lxgAA 1:A - 16:A MODELS 1: - 16: AT 93.8%
SSBOND   1 CYS      4    CYS     16                          1555   1555  2.04
SSBOND   2 CYS      1    CYS     15                          1555   1555  2.03
SSBOND   3 CYS      2    CYS      9                          1555   1555  2.02
ATOM      1  N   CYS     1      41.186  -6.007 -17.121  1.00 27.61           N
ATOM      2  CA  CYS     1      41.758  -4.658 -17.319  1.00 27.61           C
ATOM      3  CB  CYS     1      40.807  -3.589 -16.738  1.00 27.61           C
ATOM      4  SG  CYS     1      41.384  -1.869 -16.890  1.00 27.61           S
ATOM      5  C   CYS     1      43.089  -4.552 -16.665  1.00 27.61           C
ATOM      6  O   CYS     1      43.428  -5.340 -15.781  1.00 27.61           O
ATOM      7  N   CYS     2      43.885  -3.570 -17.120  1.00 99.98           N
ATOM      8  CA  CYS     2      45.201  -3.361 -16.599  1.00 99.98           C
ATOM      9  CB  CYS     2      46.106  -2.631 -17.602  1.00 99.98           C
ATOM     10  SG  CYS     2      47.875  -2.919 -17.322  1.00 99.98           S
ATOM     11  C   CYS     2      45.023  -2.520 -15.371  1.00 99.98           C
ATOM     12  O   CYS     2      43.900  -2.160 -15.025  1.00 99.98           O
ATOM     13  N   ASN     3      46.118  -2.218 -14.641  1.00 58.72           N
ATOM     14  CA  ASN     3      45.940  -1.406 -13.469  1.00 58.72           C
ATOM     15  CB  ASN     3      46.831  -1.767 -12.253  1.00 58.72           C
ATOM     16  CG  ASN     3      48.313  -1.554 -12.551  1.00 58.72           C
ATOM     17  OD1 ASN     3      48.790  -1.839 -13.648  1.00 58.72           O
ATOM     18  ND2 ASN     3      49.073  -1.056 -11.538  1.00 58.72           N
ATOM     19  C   ASN     3      46.178   0.024 -13.845  1.00 58.72           C
ATOM     20  O   ASN     3      47.204   0.372 -14.423  1.00 58.72           O
ATOM     21  N   CYS     4      45.195   0.885 -13.505  1.00 63.10           N
ATOM     22  CA  CYS     4      45.167   2.289 -13.812  1.00 63.10           C
ATOM     23  CB  CYS     4      43.826   2.959 -13.487  1.00 63.10           C
ATOM     24  SG  CYS     4      42.534   2.452 -14.659  1.00 63.10           S
ATOM     25  C   CYS     4      46.235   2.992 -13.046  1.00 63.10           C
ATOM     26  O   CYS     4      46.562   4.145 -13.323  1.00 63.10           O
ATOM     27  N   SER     5      46.773   2.330 -12.010  1.00 39.96           N
ATOM     28  CA  SER     5      47.778   2.964 -11.215  1.00 39.96           C
ATOM     29  CB  SER     5      48.342   2.062 -10.106  1.00 39.96           C
ATOM     30  OG  SER     5      47.318   1.717  -9.189  1.00 39.96           O
ATOM     31  C   SER     5      48.931   3.316 -12.097  1.00 39.96           C
ATOM     32  O   SER     5      49.656   4.267 -11.815  1.00 39.96           O
ATOM     33  N   SER     6      49.132   2.573 -13.200  1.00 83.82           N
ATOM     34  CA  SER     6      50.279   2.879 -14.000  1.00 83.82           C
ATOM     35  CB  SER     6      51.085   1.626 -14.377  1.00 83.82           C
ATOM     36  OG  SER     6      52.250   1.995 -15.094  1.00 83.82           O
ATOM     37  C   SER     6      49.835   3.553 -15.267  1.00 83.82           C
ATOM     38  O   SER     6      48.822   3.197 -15.865  1.00 83.82           O
ATOM     39  N   LYS     7      50.612   4.560 -15.711  1.00 92.71           N
ATOM     40  CA  LYS     7      50.310   5.301 -16.900  1.00 92.71           C
ATOM     41  CB  LYS     7      51.322   6.434 -17.154  1.00 92.71           C
ATOM     42  CG  LYS     7      50.923   7.419 -18.258  1.00 92.71           C
ATOM     43  CD  LYS     7      49.793   8.387 -17.882  1.00 92.71           C
ATOM     44  CE  LYS     7      49.603   9.512 -18.907  1.00 92.71           C
ATOM     45  NZ  LYS     7      48.569  10.469 -18.455  1.00 92.71           N
ATOM     46  C   LYS     7      50.367   4.342 -18.054  1.00 92.71           C
ATOM     47  O   LYS     7      49.607   4.457 -19.013  1.00 92.71           O
ATOM     48  N   TRP     8      51.262   3.343 -17.959  1.00 79.43           N
ATOM     49  CA  TRP     8      51.506   2.369 -18.988  1.00 79.43           C
ATOM     50  CB  TRP     8      52.498   1.310 -18.460  1.00 79.43           C
ATOM     51  CG  TRP     8      52.895   0.195 -19.395  1.00 79.43           C
ATOM     52  CD2 TRP     8      52.166  -1.033 -19.521  1.00 79.43           C
ATOM     53  CD1 TRP     8      53.961   0.111 -20.238  1.00 79.43           C
ATOM     54  NE1 TRP     8      53.948  -1.103 -20.885  1.00 79.43           N
ATOM     55  CE2 TRP     8      52.850  -1.817 -20.451  1.00 79.43           C
ATOM     56  CE3 TRP     8      51.029  -1.478 -18.908  1.00 79.43           C
ATOM     57  CZ2 TRP     8      52.401  -3.062 -20.790  1.00 79.43           C
ATOM     58  CZ3 TRP     8      50.578  -2.733 -19.254  1.00 79.43           C
ATOM     59  CH2 TRP     8      51.249  -3.510 -20.175  1.00 79.43           C
ATOM     60  C   TRP     8      50.213   1.684 -19.319  1.00 79.43           C
ATOM     61  O   TRP     8      49.822   1.594 -20.482  1.00 79.43           O
ATOM     62  N   CYS     9      49.491   1.212 -18.289  1.00100.65           N
ATOM     63  CA  CYS     9      48.263   0.503 -18.506  1.00100.65           C
ATOM     64  CB  CYS     9      47.578   0.075 -17.209  1.00100.65           C
ATOM     65  SG  CYS     9      48.495  -1.239 -16.378  1.00100.65           S
ATOM     66  C   CYS     9      47.301   1.413 -19.168  1.00100.65           C
ATOM     67  O   CYS     9      46.588   1.027 -20.083  1.00100.65           O
ATOM     68  N   ARG    10      47.252   2.665 -18.701  1.00130.89           N
ATOM     69  CA  ARG    10      46.288   3.563 -19.251  1.00130.89           C
ATOM     70  CB  ARG    10      46.314   4.923 -18.545  1.00130.89           C
ATOM     71  CG  ARG    10      45.833   4.869 -17.092  1.00130.89           C
ATOM     72  CD  ARG    10      45.939   6.236 -16.432  1.00130.89           C
ATOM     73  NE  ARG    10      45.969   7.200 -17.567  1.00130.89           N
ATOM     74  CZ  ARG    10      45.826   8.539 -17.359  1.00130.89           C
ATOM     75  NH1 ARG    10      45.653   9.017 -16.094  1.00130.89           N
ATOM     76  NH2 ARG    10      45.876   9.403 -18.415  1.00130.89           N
ATOM     77  C   ARG    10      46.574   3.782 -20.705  1.00130.89           C
ATOM     78  O   ARG    10      45.668   3.759 -21.537  1.00130.89           O
ATOM     79  N   ASP    11      47.846   4.026 -21.056  1.00 54.53           N
ATOM     80  CA  ASP    11      48.154   4.292 -22.432  1.00 54.53           C
ATOM     81  CB  ASP    11      49.591   4.802 -22.610  1.00 54.53           C
ATOM     82  CG  ASP    11      49.660   6.206 -22.026  1.00 54.53           C
ATOM     83  OD1 ASP    11      48.582   6.790 -21.734  1.00 54.53           O
ATOM     84  OD2 ASP    11      50.800   6.718 -21.873  1.00 54.53           O
ATOM     85  C   ASP    11      47.992   3.055 -23.264  1.00 54.53           C
ATOM     86  O   ASP    11      47.356   3.066 -24.317  1.00 54.53           O
ATOM     87  N   HIS    12      48.569   1.943 -22.787  1.00 80.76           N
ATOM     88  CA  HIS    12      48.581   0.705 -23.503  1.00 80.76           C
ATOM     89  ND1 HIS    12      51.735  -0.586 -24.176  1.00 80.76           N
ATOM     90  CG  HIS    12      50.978   0.106 -23.257  1.00 80.76           C
ATOM     91  CB  HIS    12      49.578  -0.289 -22.893  1.00 80.76           C
ATOM     92  NE2 HIS    12      52.957   1.156 -23.527  1.00 80.76           N
ATOM     93  CD2 HIS    12      51.741   1.167 -22.869  1.00 80.76           C
ATOM     94  CE1 HIS    12      52.907   0.085 -24.300  1.00 80.76           C
ATOM     95  C   HIS    12      47.214   0.092 -23.591  1.00 80.76           C
ATOM     96  O   HIS    12      46.891  -0.557 -24.579  1.00 80.76           O
ATOM     97  N   SER    13      46.364   0.251 -22.561  1.00 93.58           N
ATOM     98  CA  SER    13      45.087  -0.407 -22.611  1.00 93.58           C
ATOM     99  CB  SER    13      44.886  -1.428 -21.479  1.00 93.58           C
ATOM    100  OG  SER    13      45.894  -2.424 -21.570  1.00 93.58           O
ATOM    101  C   SER    13      43.976   0.596 -22.524  1.00 93.58           C
ATOM    102  O   SER    13      44.047   1.588 -21.800  1.00 93.58           O
ATOM    103  N   ALA    14      42.921   0.341 -23.322  1.00 47.92           N
ATOM    104  CA  ALA    14      41.723   1.118 -23.464  1.00 47.92           C
ATOM    105  CB  ALA    14      40.844   0.639 -24.637  1.00 47.92           C
ATOM    106  C   ALA    14      40.873   1.063 -22.232  1.00 47.92           C
ATOM    107  O   ALA    14      40.177   2.025 -21.909  1.00 47.92           O
ATOM    108  N   CYS    15      40.907  -0.070 -21.510  1.00 92.36           N
ATOM    109  CA  CYS    15      39.971  -0.307 -20.450  1.00 92.36           C
ATOM    110  CB  CYS    15      40.239  -1.634 -19.715  1.00 92.36           C
ATOM    111  SG  CYS    15      41.843  -1.651 -18.859  1.00 92.36           S
ATOM    112  C   CYS    15      40.006   0.805 -19.454  1.00 92.36           C
ATOM    113  O   CYS    15      38.962   1.292 -19.024  1.00 92.36           O
ATOM    114  N   CYS    16      41.201   1.263 -19.062  1.00 39.39           N
ATOM    115  CA  CYS    16      41.234   2.308 -18.086  1.00 39.39           C
ATOM    116  CB  CYS    16      42.671   2.700 -17.689  1.00 39.39           C
ATOM    117  SG  CYS    16      42.759   3.757 -16.210  1.00 39.39           S
ATOM    118  C   CYS    16      40.533   3.520 -18.705  1.00 39.39           C
ATOM    119  O   CYS    16      39.603   4.072 -18.058  1.00 39.39           O
ATOM    120  OXT CYS    16      40.905   3.898 -19.849  1.00 39.39           O
TER     121      CYS    16
CONECT   24  117
CONECT    4  111
CONECT   10   65
END
