# Supplementary material for: Graph-Directed Approach for Downselecting Toxins for Experimental Structure Determination
Source: Mar Drugs. 2020 May 14;18(5):256. doi: 10.3390/md18050256 (PMC7281422; doi:10.3390/md18050256)
Supplement: Supplementary file 1 [file marinedrugs-18-00256-s001.zip › SupplementaryMaterial/finalmodels/6C_finalmodels/seq33/seq33model3_B99990006.pdb]

EXPDTA    THEORETICAL MODEL, MODELLER 9.19 2019/07/19 20:57:34
REMARK   6 MODELLER OBJECTIVE FUNCTION:       417.5526
REMARK   6 MODELLER BEST TEMPLATE % SEQ ID:  93.750
REMARK   6 SEQUENCE: subject
REMARK   6 ALIGNMENT: subject-mult.ali
REMARK   6 DOPE score: -1015.49628
REMARK   6 GA341 score: 1.00000
REMARK   6 TEMPLATE: 2yenAA 1:A - 22:A MODELS 1: - 16: AT 68.8%
REMARK   6 TEMPLATE: 2lxgAA 1:A - 16:A MODELS 1: - 16: AT 93.8%
REMARK   6 TEMPLATE: 2lxgAA 1:A - 16:A MODELS 1: - 16: AT 93.8%
SSBOND   1 CYS      4    CYS     16                          1555   1555  2.03
SSBOND   2 CYS      1    CYS     15                          1555   1555  2.03
SSBOND   3 CYS      2    CYS      9                          1555   1555  2.01
ATOM      1  N   CYS     1     -55.408 153.103  86.585  1.00 66.95           N
ATOM      2  CA  CYS     1     -54.826 152.275  85.501  1.00 66.95           C
ATOM      3  CB  CYS     1     -55.925 151.569  84.688  1.00 66.95           C
ATOM      4  SG  CYS     1     -56.682 150.174  85.568  1.00 66.95           S
ATOM      5  C   CYS     1     -54.023 153.094  84.546  1.00 66.95           C
ATOM      6  O   CYS     1     -53.756 154.271  84.782  1.00 66.95           O
ATOM      7  N   CYS     2     -53.621 152.476  83.419  1.00 73.49           N
ATOM      8  CA  CYS     2     -52.822 153.197  82.476  1.00 73.49           C
ATOM      9  CB  CYS     2     -51.724 152.365  81.797  1.00 73.49           C
ATOM     10  SG  CYS     2     -52.355 150.908  80.948  1.00 73.49           S
ATOM     11  C   CYS     2     -53.709 153.900  81.493  1.00 73.49           C
ATOM     12  O   CYS     2     -54.866 154.185  81.798  1.00 73.49           O
ATOM     13  N   ASN     3     -53.189 154.231  80.293  1.00 63.01           N
ATOM     14  CA  ASN     3     -53.950 155.089  79.422  1.00 63.01           C
ATOM     15  CB  ASN     3     -53.113 156.250  78.852  1.00 63.01           C
ATOM     16  CG  ASN     3     -51.960 155.658  78.060  1.00 63.01           C
ATOM     17  OD1 ASN     3     -51.685 154.463  78.145  1.00 63.01           O
ATOM     18  ND2 ASN     3     -51.250 156.516  77.279  1.00 63.01           N
ATOM     19  C   ASN     3     -54.560 154.350  78.269  1.00 63.01           C
ATOM     20  O   ASN     3     -53.999 153.400  77.727  1.00 63.01           O
ATOM     21  N   CYS     4     -55.756 154.828  77.865  1.00 59.17           N
ATOM     22  CA  CYS     4     -56.568 154.314  76.796  1.00 59.17           C
ATOM     23  CB  CYS     4     -57.935 155.008  76.676  1.00 59.17           C
ATOM     24  SG  CYS     4     -59.058 154.616  78.044  1.00 59.17           S
ATOM     25  C   CYS     4     -55.856 154.548  75.507  1.00 59.17           C
ATOM     26  O   CYS     4     -56.178 153.946  74.484  1.00 59.17           O
ATOM     27  N   SER     5     -54.886 155.475  75.511  1.00 42.24           N
ATOM     28  CA  SER     5     -54.190 155.820  74.309  1.00 42.24           C
ATOM     29  CB  SER     5     -53.088 156.863  74.544  1.00 42.24           C
ATOM     30  OG  SER     5     -53.671 158.091  74.947  1.00 42.24           O
ATOM     31  C   SER     5     -53.548 154.599  73.725  1.00 42.24           C
ATOM     32  O   SER     5     -53.358 154.524  72.511  1.00 42.24           O
ATOM     33  N   SER     6     -53.198 153.599  74.556  1.00 43.47           N
ATOM     34  CA  SER     6     -52.554 152.443  74.002  1.00 43.47           C
ATOM     35  CB  SER     6     -51.317 151.993  74.796  1.00 43.47           C
ATOM     36  OG  SER     6     -50.312 152.997  74.765  1.00 43.47           O
ATOM     37  C   SER     6     -53.513 151.284  74.002  1.00 43.47           C
ATOM     38  O   SER     6     -54.333 151.121  74.904  1.00 43.47           O
ATOM     39  N   LYS     7     -53.410 150.444  72.952  1.00175.37           N
ATOM     40  CA  LYS     7     -54.221 149.274  72.787  1.00175.37           C
ATOM     41  CB  LYS     7     -53.841 148.483  71.522  1.00175.37           C
ATOM     42  CG  LYS     7     -54.278 149.131  70.211  1.00175.37           C
ATOM     43  CD  LYS     7     -55.788 149.090  69.991  1.00175.37           C
ATOM     44  CE  LYS     7     -56.283 147.662  69.738  1.00175.37           C
ATOM     45  NZ  LYS     7     -55.706 147.133  68.473  1.00175.37           N
ATOM     46  C   LYS     7     -53.917 148.371  73.930  1.00175.37           C
ATOM     47  O   LYS     7     -54.805 147.746  74.506  1.00175.37           O
ATOM     48  N   TRP     8     -52.630 148.315  74.302  1.00 75.75           N
ATOM     49  CA  TRP     8     -52.137 147.418  75.298  1.00 75.75           C
ATOM     50  CB  TRP     8     -50.631 147.633  75.501  1.00 75.75           C
ATOM     51  CG  TRP     8     -50.002 146.747  76.530  1.00 75.75           C
ATOM     52  CD2 TRP     8     -49.950 147.080  77.924  1.00 75.75           C
ATOM     53  CD1 TRP     8     -49.393 145.532  76.393  1.00 75.75           C
ATOM     54  NE1 TRP     8     -48.960 145.087  77.618  1.00 75.75           N
ATOM     55  CE2 TRP     8     -49.298 146.029  78.569  1.00 75.75           C
ATOM     56  CE3 TRP     8     -50.403 148.172  78.607  1.00 75.75           C
ATOM     57  CZ2 TRP     8     -49.090 146.055  79.919  1.00 75.75           C
ATOM     58  CZ3 TRP     8     -50.199 148.189  79.969  1.00 75.75           C
ATOM     59  CH2 TRP     8     -49.557 147.151  80.612  1.00 75.75           C
ATOM     60  C   TRP     8     -52.855 147.677  76.583  1.00 75.75           C
ATOM     61  O   TRP     8     -53.322 146.756  77.252  1.00 75.75           O
ATOM     62  N   CYS     9     -52.983 148.957  76.955  1.00 99.67           N
ATOM     63  CA  CYS     9     -53.665 149.268  78.169  1.00 99.67           C
ATOM     64  CB  CYS     9     -53.828 150.761  78.405  1.00 99.67           C
ATOM     65  SG  CYS     9     -52.328 151.526  79.032  1.00 99.67           S
ATOM     66  C   CYS     9     -55.051 148.766  78.051  1.00 99.67           C
ATOM     67  O   CYS     9     -55.588 148.189  78.988  1.00 99.67           O
ATOM     68  N   ARG    10     -55.685 148.967  76.893  1.00129.21           N
ATOM     69  CA  ARG    10     -57.056 148.577  76.789  1.00129.21           C
ATOM     70  CB  ARG    10     -57.632 148.900  75.404  1.00129.21           C
ATOM     71  CG  ARG    10     -57.344 150.338  74.976  1.00129.21           C
ATOM     72  CD  ARG    10     -58.055 150.726  73.687  1.00129.21           C
ATOM     73  NE  ARG    10     -57.882 149.599  72.725  1.00129.21           N
ATOM     74  CZ  ARG    10     -58.849 149.385  71.782  1.00129.21           C
ATOM     75  NH1 ARG    10     -59.911 150.235  71.680  1.00129.21           N
ATOM     76  NH2 ARG    10     -58.795 148.304  70.953  1.00129.21           N
ATOM     77  C   ARG    10     -57.143 147.093  76.992  1.00129.21           C
ATOM     78  O   ARG    10     -58.038 146.598  77.678  1.00129.21           O
ATOM     79  N   ASP    11     -56.217 146.334  76.375  1.00 54.11           N
ATOM     80  CA  ASP    11     -56.253 144.904  76.494  1.00 54.11           C
ATOM     81  CB  ASP    11     -55.185 144.202  75.630  1.00 54.11           C
ATOM     82  CG  ASP    11     -55.518 144.366  74.155  1.00 54.11           C
ATOM     83  OD1 ASP    11     -56.604 144.918  73.843  1.00 54.11           O
ATOM     84  OD2 ASP    11     -54.687 143.932  73.314  1.00 54.11           O
ATOM     85  C   ASP    11     -55.965 144.490  77.902  1.00 54.11           C
ATOM     86  O   ASP    11     -56.746 143.774  78.526  1.00 54.11           O
ATOM     87  N   HIS    12     -54.831 144.964  78.444  1.00 85.58           N
ATOM     88  CA  HIS    12     -54.368 144.563  79.740  1.00 85.58           C
ATOM     89  ND1 HIS    12     -51.182 143.104  79.902  1.00 85.58           N
ATOM     90  CG  HIS    12     -51.998 144.013  79.265  1.00 85.58           C
ATOM     91  CB  HIS    12     -52.910 144.963  79.979  1.00 85.58           C
ATOM     92  NE2 HIS    12     -50.906 142.784  77.718  1.00 85.58           N
ATOM     93  CD2 HIS    12     -51.818 143.804  77.932  1.00 85.58           C
ATOM     94  CE1 HIS    12     -50.552 142.398  78.930  1.00 85.58           C
ATOM     95  C   HIS    12     -55.230 145.070  80.852  1.00 85.58           C
ATOM     96  O   HIS    12     -55.403 144.388  81.857  1.00 85.58           O
ATOM     97  N   SER    13     -55.794 146.279  80.734  1.00 62.68           N
ATOM     98  CA  SER    13     -56.533 146.782  81.851  1.00 62.68           C
ATOM     99  CB  SER    13     -55.956 148.094  82.401  1.00 62.68           C
ATOM    100  OG  SER    13     -55.934 149.076  81.378  1.00 62.68           O
ATOM    101  C   SER    13     -57.963 147.014  81.489  1.00 62.68           C
ATOM    102  O   SER    13     -58.301 147.442  80.386  1.00 62.68           O
ATOM    103  N   ALA    14     -58.836 146.668  82.451  1.00 50.51           N
ATOM    104  CA  ALA    14     -60.262 146.806  82.424  1.00 50.51           C
ATOM    105  CB  ALA    14     -60.959 146.089  83.593  1.00 50.51           C
ATOM    106  C   ALA    14     -60.656 148.249  82.497  1.00 50.51           C
ATOM    107  O   ALA    14     -61.715 148.629  81.997  1.00 50.51           O
ATOM    108  N   CYS    15     -59.816 149.084  83.143  1.00 49.87           N
ATOM    109  CA  CYS    15     -60.192 150.436  83.450  1.00 49.87           C
ATOM    110  CB  CYS    15     -59.045 151.270  84.057  1.00 49.87           C
ATOM    111  SG  CYS    15     -58.616 150.754  85.743  1.00 49.87           S
ATOM    112  C   CYS    15     -60.649 151.142  82.220  1.00 49.87           C
ATOM    113  O   CYS    15     -61.694 151.790  82.226  1.00 49.87           O
ATOM    114  N   CYS    16     -59.899 151.042  81.116  1.00 32.16           N
ATOM    115  CA  CYS    16     -60.385 151.716  79.955  1.00 32.16           C
ATOM    116  CB  CYS    16     -59.374 151.725  78.798  1.00 32.16           C
ATOM    117  SG  CYS    16     -59.880 152.853  77.474  1.00 32.16           S
ATOM    118  C   CYS    16     -61.619 150.943  79.493  1.00 32.16           C
ATOM    119  O   CYS    16     -62.718 151.558  79.433  1.00 32.16           O
ATOM    120  OXT CYS    16     -61.474 149.726  79.196  1.00 32.16           O
TER     121      CYS    16
CONECT   24  117
CONECT    4  111
CONECT   10   65
END
