# Supplementary material for: Graph-Directed Approach for Downselecting Toxins for Experimental Structure Determination
Source: Mar Drugs. 2020 May 14;18(5):256. doi: 10.3390/md18050256 (PMC7281422; doi:10.3390/md18050256)
Supplement: Supplementary file 1 [file marinedrugs-18-00256-s001.zip › SupplementaryMaterial/finalmodels/6C_finalmodels/seq34/seq34model1_B99990005.pdb]

EXPDTA    THEORETICAL MODEL, MODELLER 9.19 2019/07/19 20:58:34
REMARK   6 MODELLER OBJECTIVE FUNCTION:       816.3286
REMARK   6 MODELLER BEST TEMPLATE % SEQ ID:  92.000
REMARK   6 SEQUENCE: subject
REMARK   6 ALIGNMENT: subject-mult.ali
REMARK   6 DOPE score: -1228.28992
REMARK   6 GA341 score: 1.00000
REMARK   6 TEMPLATE: 1tt3AA 1:A - 25:A MODELS 1: - 25: AT 68.0%
REMARK   6 TEMPLATE: 2km9AA 1:A - 25:A MODELS 1: - 25: AT 92.0%
REMARK   6 TEMPLATE: 2km9AA 1:A - 25:A MODELS 1: - 25: AT 92.0%
SSBOND   1 CYS      1    CYS     16                          1555   1555  2.04
SSBOND   2 CYS      8    CYS     20                          1555   1555  2.03
SSBOND   3 CYS     15    CYS     25                          1555   1555  2.05
ATOM      1  N   CYS     1      69.773 -10.877 -70.224  1.00 46.83           N
ATOM      2  CA  CYS     1      69.149  -9.592 -69.837  1.00 46.83           C
ATOM      3  CB  CYS     1      68.239  -9.076 -70.968  1.00 46.83           C
ATOM      4  SG  CYS     1      66.941 -10.269 -71.420  1.00 46.83           S
ATOM      5  C   CYS     1      68.332  -9.716 -68.597  1.00 46.83           C
ATOM      6  O   CYS     1      68.054 -10.816 -68.123  1.00 46.83           O
ATOM      7  N   LYS     2      67.948  -8.557 -68.033  1.00223.53           N
ATOM      8  CA  LYS     2      67.133  -8.514 -66.859  1.00223.53           C
ATOM      9  CB  LYS     2      67.540  -7.373 -65.914  1.00223.53           C
ATOM     10  CG  LYS     2      68.965  -7.528 -65.371  1.00223.53           C
ATOM     11  CD  LYS     2      69.531  -6.241 -64.767  1.00223.53           C
ATOM     12  CE  LYS     2      70.979  -6.361 -64.291  1.00223.53           C
ATOM     13  NZ  LYS     2      71.486  -5.015 -63.934  1.00223.53           N
ATOM     14  C   LYS     2      65.760  -8.224 -67.369  1.00223.53           C
ATOM     15  O   LYS     2      65.556  -7.309 -68.159  1.00223.53           O
ATOM     16  N   ALA     3      64.781  -9.029 -66.933  1.00 64.21           N
ATOM     17  CA  ALA     3      63.437  -8.950 -67.425  1.00 64.21           C
ATOM     18  CB  ALA     3      62.652 -10.267 -67.271  1.00 64.21           C
ATOM     19  C   ALA     3      62.681  -7.881 -66.714  1.00 64.21           C
ATOM     20  O   ALA     3      63.046  -7.443 -65.624  1.00 64.21           O
ATOM     21  N   ALA     4      61.571  -7.441 -67.337  1.00 33.64           N
ATOM     22  CA  ALA     4      60.786  -6.401 -66.749  1.00 33.64           C
ATOM     23  CB  ALA     4      59.525  -6.050 -67.553  1.00 33.64           C
ATOM     24  C   ALA     4      60.359  -6.869 -65.402  1.00 33.64           C
ATOM     25  O   ALA     4      59.990  -8.028 -65.207  1.00 33.64           O
ATOM     26  N   GLY     5      60.401  -5.949 -64.424  1.00 26.96           N
ATOM     27  CA  GLY     5      60.048  -6.283 -63.077  1.00 26.96           C
ATOM     28  C   GLY     5      61.326  -6.423 -62.314  1.00 26.96           C
ATOM     29  O   GLY     5      61.350  -6.349 -61.087  1.00 26.96           O
ATOM     30  N   LYS     6      62.443  -6.622 -63.035  1.00145.80           N
ATOM     31  CA  LYS     6      63.710  -6.726 -62.374  1.00145.80           C
ATOM     32  CB  LYS     6      64.808  -7.367 -63.236  1.00145.80           C
ATOM     33  CG  LYS     6      66.186  -7.338 -62.572  1.00145.80           C
ATOM     34  CD  LYS     6      66.298  -8.195 -61.311  1.00145.80           C
ATOM     35  CE  LYS     6      67.630  -8.017 -60.574  1.00145.80           C
ATOM     36  NZ  LYS     6      68.734  -8.589 -61.378  1.00145.80           N
ATOM     37  C   LYS     6      64.145  -5.340 -62.029  1.00145.80           C
ATOM     38  O   LYS     6      63.645  -4.370 -62.600  1.00145.80           O
ATOM     39  N   SER     7      65.066  -5.204 -61.053  1.00 88.34           N
ATOM     40  CA  SER     7      65.516  -3.892 -60.693  1.00 88.34           C
ATOM     41  CB  SER     7      65.787  -3.724 -59.191  1.00 88.34           C
ATOM     42  OG  SER     7      64.576  -3.857 -58.460  1.00 88.34           O
ATOM     43  C   SER     7      66.806  -3.639 -61.399  1.00 88.34           C
ATOM     44  O   SER     7      67.689  -4.493 -61.443  1.00 88.34           O
ATOM     45  N   CYS     8      66.932  -2.439 -61.995  1.00 65.78           N
ATOM     46  CA  CYS     8      68.133  -2.101 -62.701  1.00 65.78           C
ATOM     47  CB  CYS     8      68.063  -2.390 -64.209  1.00 65.78           C
ATOM     48  SG  CYS     8      66.571  -1.708 -64.986  1.00 65.78           S
ATOM     49  C   CYS     8      68.392  -0.644 -62.522  1.00 65.78           C
ATOM     50  O   CYS     8      67.547   0.109 -62.043  1.00 65.78           O
ATOM     51  N   SER     9      69.603  -0.208 -62.907  1.00 68.69           N
ATOM     52  CA  SER     9      69.964   1.166 -62.748  1.00 68.69           C
ATOM     53  CB  SER     9      71.107   1.390 -61.742  1.00 68.69           C
ATOM     54  OG  SER     9      72.301   0.790 -62.221  1.00 68.69           O
ATOM     55  C   SER     9      70.425   1.674 -64.075  1.00 68.69           C
ATOM     56  O   SER     9      70.211   1.063 -65.122  1.00 68.69           O
ATOM     57  N   ARG    10      71.041   2.860 -64.044  1.00141.68           N
ATOM     58  CA  ARG    10      71.549   3.528 -65.200  1.00141.68           C
ATOM     59  CB  ARG    10      72.009   4.948 -64.855  1.00141.68           C
ATOM     60  CG  ARG    10      70.841   5.783 -64.332  1.00141.68           C
ATOM     61  CD  ARG    10      71.267   7.103 -63.698  1.00141.68           C
ATOM     62  NE  ARG    10      71.934   6.781 -62.404  1.00141.68           N
ATOM     63  CZ  ARG    10      72.751   7.711 -61.831  1.00141.68           C
ATOM     64  NH1 ARG    10      72.983   8.880 -62.493  1.00141.68           N
ATOM     65  NH2 ARG    10      73.332   7.475 -60.619  1.00141.68           N
ATOM     66  C   ARG    10      72.707   2.754 -65.755  1.00141.68           C
ATOM     67  O   ARG    10      73.067   2.922 -66.919  1.00141.68           O
ATOM     68  N   ILE    11      73.387   1.971 -64.898  1.00125.84           N
ATOM     69  CA  ILE    11      74.548   1.225 -65.296  1.00125.84           C
ATOM     70  CB  ILE    11      75.232   0.617 -64.106  1.00125.84           C
ATOM     71  CG1 ILE    11      75.700   1.713 -63.136  1.00125.84           C
ATOM     72  CG2 ILE    11      76.363  -0.286 -64.616  1.00125.84           C
ATOM     73  CD1 ILE    11      76.736   2.670 -63.723  1.00125.84           C
ATOM     74  C   ILE    11      74.215   0.097 -66.223  1.00125.84           C
ATOM     75  O   ILE    11      74.755   0.008 -67.324  1.00125.84           O
ATOM     76  N   ALA    12      73.274  -0.780 -65.826  1.00 77.25           N
ATOM     77  CA  ALA    12      73.084  -1.945 -66.637  1.00 77.25           C
ATOM     78  CB  ALA    12      72.765  -3.199 -65.814  1.00 77.25           C
ATOM     79  C   ALA    12      71.944  -1.744 -67.577  1.00 77.25           C
ATOM     80  O   ALA    12      70.782  -1.985 -67.265  1.00 77.25           O
ATOM     81  N   TYR    13      72.305  -1.366 -68.806  1.00183.41           N
ATOM     82  CA  TYR    13      71.437  -1.119 -69.914  1.00183.41           C
ATOM     83  CB  TYR    13      72.159  -0.355 -71.036  1.00183.41           C
ATOM     84  CG  TYR    13      73.508  -0.971 -71.153  1.00183.41           C
ATOM     85  CD1 TYR    13      73.724  -2.086 -71.928  1.00183.41           C
ATOM     86  CD2 TYR    13      74.561  -0.423 -70.458  1.00183.41           C
ATOM     87  CE1 TYR    13      74.979  -2.639 -72.012  1.00183.41           C
ATOM     88  CE2 TYR    13      75.818  -0.971 -70.536  1.00183.41           C
ATOM     89  CZ  TYR    13      76.023  -2.081 -71.317  1.00183.41           C
ATOM     90  OH  TYR    13      77.308  -2.653 -71.406  1.00183.41           O
ATOM     91  C   TYR    13      70.825  -2.388 -70.433  1.00183.41           C
ATOM     92  O   TYR    13      69.809  -2.339 -71.122  1.00183.41           O
ATOM     93  N   ASN    14      71.467  -3.550 -70.193  1.00157.59           N
ATOM     94  CA  ASN    14      71.012  -4.801 -70.745  1.00157.59           C
ATOM     95  CB  ASN    14      72.048  -5.919 -70.542  1.00157.59           C
ATOM     96  CG  ASN    14      72.318  -6.029 -69.045  1.00157.59           C
ATOM     97  OD1 ASN    14      72.867  -5.115 -68.431  1.00157.59           O
ATOM     98  ND2 ASN    14      71.916  -7.175 -68.436  1.00157.59           N
ATOM     99  C   ASN    14      69.717  -5.282 -70.137  1.00157.59           C
ATOM    100  O   ASN    14      69.652  -6.380 -69.586  1.00157.59           O
ATOM    101  N   CYS    15      68.620  -4.510 -70.277  1.00136.26           N
ATOM    102  CA  CYS    15      67.357  -5.002 -69.798  1.00136.26           C
ATOM    103  CB  CYS    15      66.324  -3.950 -69.338  1.00136.26           C
ATOM    104  SG  CYS    15      66.613  -3.198 -67.713  1.00136.26           S
ATOM    105  C   CYS    15      66.713  -5.678 -70.960  1.00136.26           C
ATOM    106  O   CYS    15      66.894  -5.284 -72.110  1.00136.26           O
ATOM    107  N   CYS    16      65.904  -6.708 -70.685  1.00 48.38           N
ATOM    108  CA  CYS    16      65.285  -7.429 -71.750  1.00 48.38           C
ATOM    109  CB  CYS    16      64.408  -8.575 -71.229  1.00 48.38           C
ATOM    110  SG  CYS    16      65.355  -9.778 -70.243  1.00 48.38           S
ATOM    111  C   CYS    16      64.431  -6.462 -72.508  1.00 48.38           C
ATOM    112  O   CYS    16      64.357  -6.529 -73.733  1.00 48.38           O
ATOM    113  N   THR    17      63.738  -5.554 -71.789  1.00133.50           N
ATOM    114  CA  THR    17      62.918  -4.550 -72.411  1.00133.50           C
ATOM    115  CB  THR    17      62.037  -3.829 -71.433  1.00133.50           C
ATOM    116  OG1 THR    17      62.815  -3.258 -70.392  1.00133.50           O
ATOM    117  CG2 THR    17      61.013  -4.825 -70.863  1.00133.50           C
ATOM    118  C   THR    17      63.791  -3.558 -73.114  1.00133.50           C
ATOM    119  O   THR    17      63.449  -3.073 -74.192  1.00133.50           O
ATOM    120  N   GLY    18      64.946  -3.222 -72.516  1.00 49.03           N
ATOM    121  CA  GLY    18      65.875  -2.299 -73.104  1.00 49.03           C
ATOM    122  C   GLY    18      65.914  -1.063 -72.267  1.00 49.03           C
ATOM    123  O   GLY    18      66.985  -0.603 -71.878  1.00 49.03           O
ATOM    124  N   SER    19      64.734  -0.524 -71.910  1.00 99.36           N
ATOM    125  CA  SER    19      64.718   0.690 -71.151  1.00 99.36           C
ATOM    126  CB  SER    19      63.498   1.574 -71.465  1.00 99.36           C
ATOM    127  OG  SER    19      63.474   1.882 -72.851  1.00 99.36           O
ATOM    128  C   SER    19      64.623   0.308 -69.712  1.00 99.36           C
ATOM    129  O   SER    19      63.790  -0.509 -69.324  1.00 99.36           O
ATOM    130  N   CYS    20      65.493   0.897 -68.874  1.00 64.89           N
ATOM    131  CA  CYS    20      65.462   0.584 -67.480  1.00 64.89           C
ATOM    132  CB  CYS    20      66.852   0.692 -66.813  1.00 64.89           C
ATOM    133  SG  CYS    20      66.868   0.298 -65.038  1.00 64.89           S
ATOM    134  C   CYS    20      64.572   1.601 -66.848  1.00 64.89           C
ATOM    135  O   CYS    20      64.897   2.786 -66.802  1.00 64.89           O
ATOM    136  N   ARG    21      63.415   1.160 -66.329  1.00 92.14           N
ATOM    137  CA  ARG    21      62.518   2.049 -65.663  1.00 92.14           C
ATOM    138  CB  ARG    21      61.217   1.380 -65.200  1.00 92.14           C
ATOM    139  CG  ARG    21      60.237   2.361 -64.557  1.00 92.14           C
ATOM    140  CD  ARG    21      58.891   1.727 -64.203  1.00 92.14           C
ATOM    141  NE  ARG    21      58.419   1.018 -65.426  1.00 92.14           N
ATOM    142  CZ  ARG    21      58.100   1.740 -66.539  1.00 92.14           C
ATOM    143  NH1 ARG    21      58.245   3.097 -66.530  1.00 92.14           N
ATOM    144  NH2 ARG    21      57.671   1.108 -67.669  1.00 92.14           N
ATOM    145  C   ARG    21      63.246   2.537 -64.458  1.00 92.14           C
ATOM    146  O   ARG    21      64.337   2.060 -64.157  1.00 92.14           O
ATOM    147  N   SER    22      62.689   3.533 -63.743  1.00135.86           N
ATOM    148  CA  SER    22      63.451   3.992 -62.625  1.00135.86           C
ATOM    149  CB  SER    22      62.910   5.286 -61.996  1.00135.86           C
ATOM    150  OG  SER    22      63.725   5.655 -60.895  1.00135.86           O
ATOM    151  C   SER    22      63.417   2.914 -61.589  1.00135.86           C
ATOM    152  O   SER    22      62.463   2.794 -60.825  1.00135.86           O
ATOM    153  N   GLY    23      64.497   2.103 -61.551  1.00 50.26           N
ATOM    154  CA  GLY    23      64.657   1.063 -60.579  1.00 50.26           C
ATOM    155  C   GLY    23      64.181  -0.265 -61.094  1.00 50.26           C
ATOM    156  O   GLY    23      64.407  -1.285 -60.447  1.00 50.26           O
ATOM    157  N   LYS    24      63.523  -0.320 -62.267  1.00143.32           N
ATOM    158  CA  LYS    24      63.030  -1.604 -62.696  1.00143.32           C
ATOM    159  CB  LYS    24      61.510  -1.733 -62.489  1.00143.32           C
ATOM    160  CG  LYS    24      60.957  -3.146 -62.665  1.00143.32           C
ATOM    161  CD  LYS    24      59.570  -3.326 -62.042  1.00143.32           C
ATOM    162  CE  LYS    24      58.581  -2.215 -62.399  1.00143.32           C
ATOM    163  NZ  LYS    24      58.836  -1.021 -61.560  1.00143.32           N
ATOM    164  C   LYS    24      63.327  -1.757 -64.153  1.00143.32           C
ATOM    165  O   LYS    24      63.888  -0.853 -64.762  1.00143.32           O
ATOM    166  N   CYS    25      63.022  -2.930 -64.749  1.00 46.67           N
ATOM    167  CA  CYS    25      63.235  -3.062 -66.167  1.00 46.67           C
ATOM    168  CB  CYS    25      63.951  -4.354 -66.641  1.00 46.67           C
ATOM    169  SG  CYS    25      65.749  -4.441 -66.338  1.00 46.67           S
ATOM    170  C   CYS    25      61.856  -3.095 -66.809  1.00 46.67           C
ATOM    171  O   CYS    25      60.845  -2.803 -66.115  1.00 46.67           O
ATOM    172  OXT CYS    25      61.803  -3.433 -68.022  1.00 46.67           O
TER     173      CYS    25
CONECT    4  110
CONECT   48  133
CONECT  104  169
END
