# Supplementary material for: Graph-Directed Approach for Downselecting Toxins for Experimental Structure Determination
Source: Mar Drugs. 2020 May 14;18(5):256. doi: 10.3390/md18050256 (PMC7281422; doi:10.3390/md18050256)
Supplement: Supplementary file 1 [file marinedrugs-18-00256-s001.zip › SupplementaryMaterial/finalmodels/6C_finalmodels/seq34/seq34model2_B99990003.pdb]

EXPDTA    THEORETICAL MODEL, MODELLER 9.19 2019/07/19 20:58:19
REMARK   6 MODELLER OBJECTIVE FUNCTION:       840.2560
REMARK   6 MODELLER BEST TEMPLATE % SEQ ID:  92.000
REMARK   6 SEQUENCE: subject
REMARK   6 ALIGNMENT: subject-mult.ali
REMARK   6 DOPE score: -1226.44067
REMARK   6 GA341 score: 1.00000
REMARK   6 TEMPLATE: 1tt3AA 1:A - 25:A MODELS 1: - 25: AT 68.0%
REMARK   6 TEMPLATE: 2km9AA 1:A - 25:A MODELS 1: - 25: AT 92.0%
REMARK   6 TEMPLATE: 2km9AA 1:A - 25:A MODELS 1: - 25: AT 92.0%
SSBOND   1 CYS      1    CYS     16                          1555   1555  2.03
SSBOND   2 CYS      8    CYS     20                          1555   1555  2.03
SSBOND   3 CYS     15    CYS     25                          1555   1555  2.03
ATOM      1  N   CYS     1      20.905  11.699 -25.230  1.00 43.69           N
ATOM      2  CA  CYS     1      21.683  12.947 -25.080  1.00 43.69           C
ATOM      3  CB  CYS     1      20.919  13.959 -24.205  1.00 43.69           C
ATOM      4  SG  CYS     1      20.601  13.338 -22.523  1.00 43.69           S
ATOM      5  C   CYS     1      23.001  12.673 -24.442  1.00 43.69           C
ATOM      6  O   CYS     1      23.232  11.590 -23.906  1.00 43.69           O
ATOM      7  N   LYS     2      23.913  13.660 -24.514  1.00224.19           N
ATOM      8  CA  LYS     2      25.203  13.527 -23.909  1.00224.19           C
ATOM      9  CB  LYS     2      26.336  13.989 -24.836  1.00224.19           C
ATOM     10  CG  LYS     2      26.425  13.138 -26.105  1.00224.19           C
ATOM     11  CD  LYS     2      27.211  13.790 -27.243  1.00224.19           C
ATOM     12  CE  LYS     2      27.158  12.989 -28.546  1.00224.19           C
ATOM     13  NZ  LYS     2      27.869  13.712 -29.624  1.00224.19           N
ATOM     14  C   LYS     2      25.170  14.426 -22.719  1.00224.19           C
ATOM     15  O   LYS     2      24.793  15.593 -22.810  1.00224.19           O
ATOM     16  N   ALA     3      25.557  13.886 -21.558  1.00 63.77           N
ATOM     17  CA  ALA     3      25.485  14.582 -20.307  1.00 63.77           C
ATOM     18  CB  ALA     3      25.458  13.650 -19.084  1.00 63.77           C
ATOM     19  C   ALA     3      26.651  15.493 -20.144  1.00 63.77           C
ATOM     20  O   ALA     3      27.663  15.376 -20.832  1.00 63.77           O
ATOM     21  N   ALA     4      26.522  16.436 -19.192  1.00 33.78           N
ATOM     22  CA  ALA     4      27.577  17.371 -18.962  1.00 33.78           C
ATOM     23  CB  ALA     4      27.315  18.339 -17.796  1.00 33.78           C
ATOM     24  C   ALA     4      28.803  16.589 -18.642  1.00 33.78           C
ATOM     25  O   ALA     4      28.759  15.571 -17.951  1.00 33.78           O
ATOM     26  N   GLY     5      29.946  17.070 -19.158  1.00 27.06           N
ATOM     27  CA  GLY     5      31.192  16.402 -18.951  1.00 27.06           C
ATOM     28  C   GLY     5      31.549  15.709 -20.226  1.00 27.06           C
ATOM     29  O   GLY     5      32.717  15.415 -20.474  1.00 27.06           O
ATOM     30  N   LYS     6      30.545  15.428 -21.078  1.00144.91           N
ATOM     31  CA  LYS     6      30.816  14.802 -22.342  1.00144.91           C
ATOM     32  CB  LYS     6      29.579  14.164 -22.998  1.00144.91           C
ATOM     33  CG  LYS     6      29.155  12.839 -22.368  1.00144.91           C
ATOM     34  CD  LYS     6      30.207  11.740 -22.518  1.00144.91           C
ATOM     35  CE  LYS     6      30.473  11.344 -23.972  1.00144.91           C
ATOM     36  NZ  LYS     6      29.324  10.579 -24.506  1.00144.91           N
ATOM     37  C   LYS     6      31.295  15.877 -23.260  1.00144.91           C
ATOM     38  O   LYS     6      30.969  17.044 -23.067  1.00144.91           O
ATOM     39  N   SER     7      32.096  15.526 -24.285  1.00 46.34           N
ATOM     40  CA  SER     7      32.562  16.560 -25.163  1.00 46.34           C
ATOM     41  CB  SER     7      33.967  16.308 -25.736  1.00 46.34           C
ATOM     42  OG  SER     7      33.944  15.181 -26.601  1.00 46.34           O
ATOM     43  C   SER     7      31.621  16.636 -26.318  1.00 46.34           C
ATOM     44  O   SER     7      31.219  15.618 -26.877  1.00 46.34           O
ATOM     45  N   CYS     8      31.232  17.868 -26.698  1.00 77.32           N
ATOM     46  CA  CYS     8      30.326  18.015 -27.800  1.00 77.32           C
ATOM     47  CB  CYS     8      28.850  18.163 -27.377  1.00 77.32           C
ATOM     48  SG  CYS     8      28.582  19.410 -26.083  1.00 77.32           S
ATOM     49  C   CYS     8      30.720  19.187 -28.638  1.00 77.32           C
ATOM     50  O   CYS     8      31.437  20.086 -28.199  1.00 77.32           O
ATOM     51  N   SER     9      30.260  19.159 -29.905  1.00115.82           N
ATOM     52  CA  SER     9      30.565  20.154 -30.888  1.00115.82           C
ATOM     53  CB  SER     9      30.868  19.510 -32.259  1.00115.82           C
ATOM     54  OG  SER     9      31.179  20.484 -33.244  1.00115.82           O
ATOM     55  C   SER     9      29.395  21.083 -31.033  1.00115.82           C
ATOM     56  O   SER     9      28.374  20.945 -30.363  1.00115.82           O
ATOM     57  N   ARG    10      29.544  22.088 -31.914  1.00114.06           N
ATOM     58  CA  ARG    10      28.527  23.050 -32.201  1.00114.06           C
ATOM     59  CB  ARG    10      29.047  24.182 -33.095  1.00114.06           C
ATOM     60  CG  ARG    10      30.162  24.975 -32.416  1.00114.06           C
ATOM     61  CD  ARG    10      30.852  25.984 -33.333  1.00114.06           C
ATOM     62  NE  ARG    10      31.499  25.211 -34.430  1.00114.06           N
ATOM     63  CZ  ARG    10      32.731  24.655 -34.234  1.00114.06           C
ATOM     64  NH1 ARG    10      33.356  24.784 -33.028  1.00114.06           N
ATOM     65  NH2 ARG    10      33.336  23.965 -35.244  1.00114.06           N
ATOM     66  C   ARG    10      27.431  22.339 -32.918  1.00114.06           C
ATOM     67  O   ARG    10      26.289  22.792 -32.930  1.00114.06           O
ATOM     68  N   ILE    11      27.794  21.261 -33.635  1.00 73.33           N
ATOM     69  CA  ILE    11      26.861  20.485 -34.399  1.00 73.33           C
ATOM     70  CB  ILE    11      27.561  19.532 -35.315  1.00 73.33           C
ATOM     71  CG1 ILE    11      28.449  20.307 -36.299  1.00 73.33           C
ATOM     72  CG2 ILE    11      26.501  18.650 -35.992  1.00 73.33           C
ATOM     73  CD1 ILE    11      29.441  19.417 -37.045  1.00 73.33           C
ATOM     74  C   ILE    11      25.931  19.673 -33.546  1.00 73.33           C
ATOM     75  O   ILE    11      24.716  19.723 -33.732  1.00 73.33           O
ATOM     76  N   ALA    12      26.458  18.918 -32.561  1.00 83.89           N
ATOM     77  CA  ALA    12      25.587  18.026 -31.844  1.00 83.89           C
ATOM     78  CB  ALA    12      26.324  16.810 -31.255  1.00 83.89           C
ATOM     79  C   ALA    12      24.935  18.744 -30.703  1.00 83.89           C
ATOM     80  O   ALA    12      25.461  18.832 -29.593  1.00 83.89           O
ATOM     81  N   TYR    13      23.706  19.204 -30.966  1.00177.40           N
ATOM     82  CA  TYR    13      22.862  19.930 -30.064  1.00177.40           C
ATOM     83  CB  TYR    13      21.614  20.495 -30.755  1.00177.40           C
ATOM     84  CG  TYR    13      22.046  21.572 -31.683  1.00177.40           C
ATOM     85  CD1 TYR    13      22.225  22.847 -31.205  1.00177.40           C
ATOM     86  CD2 TYR    13      22.262  21.323 -33.018  1.00177.40           C
ATOM     87  CE1 TYR    13      22.622  23.862 -32.040  1.00177.40           C
ATOM     88  CE2 TYR    13      22.658  22.336 -33.860  1.00177.40           C
ATOM     89  CZ  TYR    13      22.836  23.608 -33.372  1.00177.40           C
ATOM     90  OH  TYR    13      23.243  24.652 -34.231  1.00177.40           O
ATOM     91  C   TYR    13      22.361  19.050 -28.971  1.00177.40           C
ATOM     92  O   TYR    13      21.972  19.563 -27.925  1.00177.40           O
ATOM     93  N   ASN    14      22.258  17.730 -29.234  1.00161.34           N
ATOM     94  CA  ASN    14      21.654  16.767 -28.349  1.00161.34           C
ATOM     95  CB  ASN    14      21.542  15.386 -29.018  1.00161.34           C
ATOM     96  CG  ASN    14      22.945  14.940 -29.427  1.00161.34           C
ATOM     97  OD1 ASN    14      23.587  15.557 -30.274  1.00161.34           O
ATOM     98  ND2 ASN    14      23.442  13.845 -28.793  1.00161.34           N
ATOM     99  C   ASN    14      22.428  16.574 -27.078  1.00161.34           C
ATOM    100  O   ASN    14      22.853  15.468 -26.746  1.00161.34           O
ATOM    101  N   CYS    15      22.545  17.638 -26.272  1.00 80.00           N
ATOM    102  CA  CYS    15      23.242  17.553 -25.029  1.00 80.00           C
ATOM    103  CB  CYS    15      24.129  18.777 -24.773  1.00 80.00           C
ATOM    104  SG  CYS    15      24.848  18.799 -23.113  1.00 80.00           S
ATOM    105  C   CYS    15      22.189  17.492 -23.972  1.00 80.00           C
ATOM    106  O   CYS    15      21.172  18.177 -24.049  1.00 80.00           O
ATOM    107  N   CYS    16      22.413  16.679 -22.929  1.00 49.44           N
ATOM    108  CA  CYS    16      21.408  16.502 -21.927  1.00 49.44           C
ATOM    109  CB  CYS    16      21.855  15.536 -20.819  1.00 49.44           C
ATOM    110  SG  CYS    16      22.247  13.877 -21.458  1.00 49.44           S
ATOM    111  C   CYS    16      21.110  17.840 -21.324  1.00 49.44           C
ATOM    112  O   CYS    16      19.953  18.139 -21.031  1.00 49.44           O
ATOM    113  N   THR    17      22.148  18.669 -21.095  1.00130.79           N
ATOM    114  CA  THR    17      21.953  19.995 -20.569  1.00130.79           C
ATOM    115  CB  THR    17      23.221  20.645 -20.080  1.00130.79           C
ATOM    116  OG1 THR    17      24.175  20.748 -21.124  1.00130.79           O
ATOM    117  CG2 THR    17      23.789  19.812 -18.918  1.00130.79           C
ATOM    118  C   THR    17      21.315  20.860 -21.617  1.00130.79           C
ATOM    119  O   THR    17      20.500  21.724 -21.305  1.00130.79           O
ATOM    120  N   GLY    18      21.685  20.655 -22.895  1.00 50.56           N
ATOM    121  CA  GLY    18      21.131  21.396 -23.993  1.00 50.56           C
ATOM    122  C   GLY    18      22.188  22.305 -24.517  1.00 50.56           C
ATOM    123  O   GLY    18      22.437  22.348 -25.722  1.00 50.56           O
ATOM    124  N   SER    19      22.884  23.019 -23.618  1.00 64.68           N
ATOM    125  CA  SER    19      23.881  23.930 -24.085  1.00 64.68           C
ATOM    126  CB  SER    19      24.045  25.150 -23.164  1.00 64.68           C
ATOM    127  OG  SER    19      24.432  24.729 -21.864  1.00 64.68           O
ATOM    128  C   SER    19      25.178  23.201 -24.113  1.00 64.68           C
ATOM    129  O   SER    19      25.577  22.564 -23.139  1.00 64.68           O
ATOM    130  N   CYS    20      25.877  23.275 -25.255  1.00 73.51           N
ATOM    131  CA  CYS    20      27.122  22.579 -25.361  1.00 73.51           C
ATOM    132  CB  CYS    20      27.405  22.088 -26.796  1.00 73.51           C
ATOM    133  SG  CYS    20      28.972  21.185 -26.984  1.00 73.51           S
ATOM    134  C   CYS    20      28.184  23.563 -25.004  1.00 73.51           C
ATOM    135  O   CYS    20      28.406  24.537 -25.717  1.00 73.51           O
ATOM    136  N   ARG    21      28.893  23.322 -23.887  1.00150.19           N
ATOM    137  CA  ARG    21      29.985  24.166 -23.521  1.00150.19           C
ATOM    138  CB  ARG    21      30.706  23.730 -22.237  1.00150.19           C
ATOM    139  CG  ARG    21      31.865  24.657 -21.882  1.00150.19           C
ATOM    140  CD  ARG    21      32.638  24.246 -20.630  1.00150.19           C
ATOM    141  NE  ARG    21      33.747  25.231 -20.477  1.00150.19           N
ATOM    142  CZ  ARG    21      33.525  26.424 -19.851  1.00150.19           C
ATOM    143  NH1 ARG    21      32.296  26.699 -19.324  1.00150.19           N
ATOM    144  NH2 ARG    21      34.530  27.342 -19.754  1.00150.19           N
ATOM    145  C   ARG    21      30.961  24.080 -24.650  1.00150.19           C
ATOM    146  O   ARG    21      30.839  23.212 -25.512  1.00150.19           O
ATOM    147  N   SER    22      31.952  24.993 -24.683  1.00118.19           N
ATOM    148  CA  SER    22      32.860  25.049 -25.792  1.00118.19           C
ATOM    149  CB  SER    22      34.011  26.046 -25.574  1.00118.19           C
ATOM    150  OG  SER    22      33.500  27.368 -25.492  1.00118.19           O
ATOM    151  C   SER    22      33.460  23.695 -26.005  1.00118.19           C
ATOM    152  O   SER    22      33.565  23.233 -27.135  1.00118.19           O
ATOM    153  N   GLY    23      33.970  23.064 -24.941  1.00151.92           N
ATOM    154  CA  GLY    23      34.486  21.727 -25.010  1.00151.92           C
ATOM    155  C   GLY    23      33.482  20.633 -24.839  1.00151.92           C
ATOM    156  O   GLY    23      33.585  19.575 -25.456  1.00151.92           O
ATOM    157  N   LYS    24      32.491  20.845 -23.958  1.00158.13           N
ATOM    158  CA  LYS    24      31.762  19.698 -23.510  1.00158.13           C
ATOM    159  CB  LYS    24      32.329  19.240 -22.163  1.00158.13           C
ATOM    160  CG  LYS    24      32.281  20.360 -21.124  1.00158.13           C
ATOM    161  CD  LYS    24      32.836  19.960 -19.761  1.00158.13           C
ATOM    162  CE  LYS    24      34.317  20.302 -19.606  1.00158.13           C
ATOM    163  NZ  LYS    24      34.810  19.824 -18.298  1.00158.13           N
ATOM    164  C   LYS    24      30.330  20.044 -23.305  1.00158.13           C
ATOM    165  O   LYS    24      29.779  20.892 -23.998  1.00158.13           O
ATOM    166  N   CYS    25      29.669  19.322 -22.381  1.00 41.47           N
ATOM    167  CA  CYS    25      28.312  19.623 -22.040  1.00 41.47           C
ATOM    168  CB  CYS    25      27.448  18.378 -21.773  1.00 41.47           C
ATOM    169  SG  CYS    25      26.603  17.798 -23.267  1.00 41.47           S
ATOM    170  C   CYS    25      28.360  20.444 -20.763  1.00 41.47           C
ATOM    171  O   CYS    25      28.870  19.914 -19.742  1.00 41.47           O
ATOM    172  OXT CYS    25      27.886  21.612 -20.792  1.00 41.47           O
TER     173      CYS    25
CONECT    4  110
CONECT   48  133
CONECT  104  169
END
