# Supplementary material for: Graph-Directed Approach for Downselecting Toxins for Experimental Structure Determination
Source: Mar Drugs. 2020 May 14;18(5):256. doi: 10.3390/md18050256 (PMC7281422; doi:10.3390/md18050256)
Supplement: Supplementary file 1 [file marinedrugs-18-00256-s001.zip › SupplementaryMaterial/finalmodels/6C_finalmodels/seq34/seq34model3_B99990001.pdb]

EXPDTA    THEORETICAL MODEL, MODELLER 9.19 2019/07/19 20:58:03
REMARK   6 MODELLER OBJECTIVE FUNCTION:       825.4861
REMARK   6 MODELLER BEST TEMPLATE % SEQ ID:  92.000
REMARK   6 SEQUENCE: subject
REMARK   6 ALIGNMENT: subject-mult.ali
REMARK   6 DOPE score: -1243.12537
REMARK   6 GA341 score: 1.00000
REMARK   6 TEMPLATE: 1tt3AA 1:A - 25:A MODELS 1: - 25: AT 68.0%
REMARK   6 TEMPLATE: 2km9AA 1:A - 25:A MODELS 1: - 25: AT 92.0%
REMARK   6 TEMPLATE: 2km9AA 1:A - 25:A MODELS 1: - 25: AT 92.0%
SSBOND   1 CYS      1    CYS     16                          1555   1555  2.03
SSBOND   2 CYS      8    CYS     20                          1555   1555  2.03
SSBOND   3 CYS     15    CYS     25                          1555   1555  2.03
ATOM      1  N   CYS     1      60.825  -7.138  17.710  1.00 44.18           N
ATOM      2  CA  CYS     1      60.413  -6.904  19.112  1.00 44.18           C
ATOM      3  CB  CYS     1      60.131  -5.405  19.348  1.00 44.18           C
ATOM      4  SG  CYS     1      58.855  -4.748  18.227  1.00 44.18           S
ATOM      5  C   CYS     1      59.180  -7.672  19.444  1.00 44.18           C
ATOM      6  O   CYS     1      58.544  -8.267  18.574  1.00 44.18           O
ATOM      7  N   LYS     2      58.838  -7.701  20.743  1.00256.12           N
ATOM      8  CA  LYS     2      57.643  -8.352  21.180  1.00256.12           C
ATOM      9  CB  LYS     2      57.830  -9.172  22.468  1.00256.12           C
ATOM     10  CG  LYS     2      58.756 -10.379  22.295  1.00256.12           C
ATOM     11  CD  LYS     2      59.223 -10.999  23.614  1.00256.12           C
ATOM     12  CE  LYS     2      60.486 -10.357  24.194  1.00256.12           C
ATOM     13  NZ  LYS     2      60.134  -9.142  24.962  1.00256.12           N
ATOM     14  C   LYS     2      56.700  -7.241  21.487  1.00256.12           C
ATOM     15  O   LYS     2      57.018  -6.313  22.226  1.00256.12           O
ATOM     16  N   ALA     3      55.503  -7.309  20.897  1.00 62.41           N
ATOM     17  CA  ALA     3      54.518  -6.280  21.018  1.00 62.41           C
ATOM     18  CB  ALA     3      53.473  -6.293  19.890  1.00 62.41           C
ATOM     19  C   ALA     3      53.788  -6.439  22.302  1.00 62.41           C
ATOM     20  O   ALA     3      53.839  -7.484  22.950  1.00 62.41           O
ATOM     21  N   ALA     4      53.071  -5.371  22.694  1.00 33.99           N
ATOM     22  CA  ALA     4      52.344  -5.414  23.919  1.00 33.99           C
ATOM     23  CB  ALA     4      51.515  -4.148  24.187  1.00 33.99           C
ATOM     24  C   ALA     4      51.411  -6.573  23.843  1.00 33.99           C
ATOM     25  O   ALA     4      50.840  -6.871  22.795  1.00 33.99           O
ATOM     26  N   GLY     5      51.251  -7.267  24.982  1.00 29.28           N
ATOM     27  CA  GLY     5      50.392  -8.411  25.045  1.00 29.28           C
ATOM     28  C   GLY     5      51.259  -9.626  25.056  1.00 29.28           C
ATOM     29  O   GLY     5      50.847 -10.695  25.502  1.00 29.28           O
ATOM     30  N   LYS     6      52.503  -9.486  24.568  1.00138.46           N
ATOM     31  CA  LYS     6      53.416 -10.591  24.564  1.00138.46           C
ATOM     32  CB  LYS     6      54.618 -10.366  23.632  1.00138.46           C
ATOM     33  CG  LYS     6      55.493 -11.603  23.431  1.00138.46           C
ATOM     34  CD  LYS     6      54.846 -12.688  22.568  1.00138.46           C
ATOM     35  CE  LYS     6      54.971 -12.422  21.066  1.00138.46           C
ATOM     36  NZ  LYS     6      54.430 -13.567  20.301  1.00138.46           N
ATOM     37  C   LYS     6      53.931 -10.718  25.962  1.00138.46           C
ATOM     38  O   LYS     6      53.856  -9.770  26.741  1.00138.46           O
ATOM     39  N   SER     7      54.443 -11.908  26.336  1.00 42.20           N
ATOM     40  CA  SER     7      54.945 -12.057  27.672  1.00 42.20           C
ATOM     41  CB  SER     7      54.633 -13.425  28.305  1.00 42.20           C
ATOM     42  OG  SER     7      55.308 -14.457  27.599  1.00 42.20           O
ATOM     43  C   SER     7      56.430 -11.920  27.619  1.00 42.20           C
ATOM     44  O   SER     7      57.089 -12.500  26.758  1.00 42.20           O
ATOM     45  N   CYS     8      56.999 -11.128  28.549  1.00 66.57           N
ATOM     46  CA  CYS     8      58.421 -10.933  28.556  1.00 66.57           C
ATOM     47  CB  CYS     8      58.867  -9.681  27.780  1.00 66.57           C
ATOM     48  SG  CYS     8      57.873  -8.218  28.180  1.00 66.57           S
ATOM     49  C   CYS     8      58.902 -10.829  29.968  1.00 66.57           C
ATOM     50  O   CYS     8      58.118 -10.686  30.904  1.00 66.57           O
ATOM     51  N   SER     9      60.233 -10.918  30.156  1.00 67.58           N
ATOM     52  CA  SER     9      60.801 -10.864  31.470  1.00 67.58           C
ATOM     53  CB  SER     9      61.528 -12.158  31.875  1.00 67.58           C
ATOM     54  OG  SER     9      62.651 -12.372  31.033  1.00 67.58           O
ATOM     55  C   SER     9      61.802  -9.755  31.490  1.00 67.58           C
ATOM     56  O   SER     9      61.871  -8.935  30.578  1.00 67.58           O
ATOM     57  N   ARG    10      62.584  -9.687  32.577  1.00112.15           N
ATOM     58  CA  ARG    10      63.578  -8.671  32.754  1.00112.15           C
ATOM     59  CB  ARG    10      64.205  -8.694  34.155  1.00112.15           C
ATOM     60  CG  ARG    10      63.200  -8.331  35.249  1.00112.15           C
ATOM     61  CD  ARG    10      63.797  -8.316  36.657  1.00112.15           C
ATOM     62  NE  ARG    10      64.210  -9.711  36.975  1.00112.15           N
ATOM     63  CZ  ARG    10      63.345 -10.545  37.626  1.00112.15           C
ATOM     64  NH1 ARG    10      62.116 -10.095  38.014  1.00112.15           N
ATOM     65  NH2 ARG    10      63.709 -11.834  37.888  1.00112.15           N
ATOM     66  C   ARG    10      64.673  -8.850  31.747  1.00112.15           C
ATOM     67  O   ARG    10      65.414  -7.911  31.464  1.00112.15           O
ATOM     68  N   ILE    11      64.883 -10.091  31.272  1.00111.44           N
ATOM     69  CA  ILE    11      65.938 -10.360  30.333  1.00111.44           C
ATOM     70  CB  ILE    11      66.173 -11.827  30.139  1.00111.44           C
ATOM     71  CG1 ILE    11      66.588 -12.490  31.463  1.00111.44           C
ATOM     72  CG2 ILE    11      67.213 -11.989  29.018  1.00111.44           C
ATOM     73  CD1 ILE    11      65.454 -12.592  32.481  1.00111.44           C
ATOM     74  C   ILE    11      65.670  -9.801  28.966  1.00111.44           C
ATOM     75  O   ILE    11      66.504  -9.090  28.405  1.00111.44           O
ATOM     76  N   ALA    12      64.485 -10.082  28.392  1.00 79.28           N
ATOM     77  CA  ALA    12      64.293  -9.676  27.030  1.00 79.28           C
ATOM     78  CB  ALA    12      63.342 -10.597  26.247  1.00 79.28           C
ATOM     79  C   ALA    12      63.709  -8.302  26.987  1.00 79.28           C
ATOM     80  O   ALA    12      62.497  -8.102  26.964  1.00 79.28           O
ATOM     81  N   TYR    13      64.611  -7.323  26.887  1.00180.65           N
ATOM     82  CA  TYR    13      64.355  -5.919  26.812  1.00180.65           C
ATOM     83  CB  TYR    13      65.650  -5.117  27.002  1.00180.65           C
ATOM     84  CG  TYR    13      66.687  -5.831  26.205  1.00180.65           C
ATOM     85  CD1 TYR    13      66.848  -5.600  24.857  1.00180.65           C
ATOM     86  CD2 TYR    13      67.500  -6.750  26.825  1.00180.65           C
ATOM     87  CE1 TYR    13      67.811  -6.276  24.144  1.00180.65           C
ATOM     88  CE2 TYR    13      68.463  -7.429  26.118  1.00180.65           C
ATOM     89  CZ  TYR    13      68.621  -7.189  24.775  1.00180.65           C
ATOM     90  OH  TYR    13      69.609  -7.882  24.043  1.00180.65           O
ATOM     91  C   TYR    13      63.714  -5.549  25.512  1.00180.65           C
ATOM     92  O   TYR    13      63.098  -4.490  25.427  1.00180.65           O
ATOM     93  N   ASN    14      63.915  -6.360  24.452  1.00159.64           N
ATOM     94  CA  ASN    14      63.452  -6.042  23.126  1.00159.64           C
ATOM     95  CB  ASN    14      64.046  -6.997  22.074  1.00159.64           C
ATOM     96  CG  ASN    14      63.668  -8.426  22.456  1.00159.64           C
ATOM     97  OD1 ASN    14      64.109  -8.945  23.480  1.00159.64           O
ATOM     98  ND2 ASN    14      62.816  -9.079  21.621  1.00159.64           N
ATOM     99  C   ASN    14      61.955  -6.109  23.018  1.00159.64           C
ATOM    100  O   ASN    14      61.401  -6.902  22.258  1.00159.64           O
ATOM    101  N   CYS    15      61.262  -5.199  23.717  1.00 78.57           N
ATOM    102  CA  CYS    15      59.837  -5.137  23.685  1.00 78.57           C
ATOM    103  CB  CYS    15      59.257  -4.851  25.077  1.00 78.57           C
ATOM    104  SG  CYS    15      57.460  -4.617  25.092  1.00 78.57           S
ATOM    105  C   CYS    15      59.503  -3.991  22.787  1.00 78.57           C
ATOM    106  O   CYS    15      60.150  -2.948  22.824  1.00 78.57           O
ATOM    107  N   CYS    16      58.460  -4.147  21.959  1.00 47.43           N
ATOM    108  CA  CYS    16      58.132  -3.126  21.011  1.00 47.43           C
ATOM    109  CB  CYS    16      56.886  -3.481  20.186  1.00 47.43           C
ATOM    110  SG  CYS    16      57.103  -5.012  19.225  1.00 47.43           S
ATOM    111  C   CYS    16      57.859  -1.865  21.771  1.00 47.43           C
ATOM    112  O   CYS    16      58.243  -0.783  21.332  1.00 47.43           O
ATOM    113  N   THR    17      57.163  -1.966  22.919  1.00133.72           N
ATOM    114  CA  THR    17      56.899  -0.806  23.728  1.00133.72           C
ATOM    115  CB  THR    17      55.855  -1.039  24.783  1.00133.72           C
ATOM    116  OG1 THR    17      56.256  -2.073  25.667  1.00133.72           O
ATOM    117  CG2 THR    17      54.535  -1.415  24.088  1.00133.72           C
ATOM    118  C   THR    17      58.174  -0.355  24.373  1.00133.72           C
ATOM    119  O   THR    17      58.406   0.839  24.547  1.00133.72           O
ATOM    120  N   GLY    18      59.038  -1.313  24.756  1.00 51.87           N
ATOM    121  CA  GLY    18      60.307  -1.001  25.346  1.00 51.87           C
ATOM    122  C   GLY    18      60.302  -1.465  26.764  1.00 51.87           C
ATOM    123  O   GLY    18      61.233  -2.141  27.198  1.00 51.87           O
ATOM    124  N   SER    19      59.228  -1.166  27.516  1.00104.29           N
ATOM    125  CA  SER    19      59.241  -1.564  28.890  1.00104.29           C
ATOM    126  CB  SER    19      58.635  -0.499  29.817  1.00104.29           C
ATOM    127  OG  SER    19      58.671  -0.938  31.164  1.00104.29           O
ATOM    128  C   SER    19      58.417  -2.806  28.995  1.00104.29           C
ATOM    129  O   SER    19      57.316  -2.878  28.454  1.00104.29           O
ATOM    130  N   CYS    20      58.950  -3.829  29.693  1.00 67.78           N
ATOM    131  CA  CYS    20      58.236  -5.065  29.837  1.00 67.78           C
ATOM    132  CB  CYS    20      59.161  -6.271  30.078  1.00 67.78           C
ATOM    133  SG  CYS    20      58.267  -7.850  30.136  1.00 67.78           S
ATOM    134  C   CYS    20      57.382  -4.902  31.050  1.00 67.78           C
ATOM    135  O   CYS    20      57.891  -4.751  32.156  1.00 67.78           O
ATOM    136  N   ARG    21      56.051  -4.948  30.872  1.00197.75           N
ATOM    137  CA  ARG    21      55.150  -4.694  31.950  1.00197.75           C
ATOM    138  CB  ARG    21      53.841  -4.046  31.481  1.00197.75           C
ATOM    139  CG  ARG    21      52.740  -4.119  32.537  1.00197.75           C
ATOM    140  CD  ARG    21      53.012  -3.274  33.780  1.00197.75           C
ATOM    141  NE  ARG    21      51.859  -3.473  34.702  1.00197.75           N
ATOM    142  CZ  ARG    21      50.719  -2.734  34.556  1.00197.75           C
ATOM    143  NH1 ARG    21      50.622  -1.807  33.558  1.00197.75           N
ATOM    144  NH2 ARG    21      49.666  -2.932  35.402  1.00197.75           N
ATOM    145  C   ARG    21      54.744  -5.936  32.668  1.00197.75           C
ATOM    146  O   ARG    21      53.890  -6.682  32.195  1.00197.75           O
ATOM    147  N   SER    22      55.359  -6.166  33.844  1.00203.14           N
ATOM    148  CA  SER    22      55.002  -7.195  34.776  1.00203.14           C
ATOM    149  CB  SER    22      53.794  -6.809  35.654  1.00203.14           C
ATOM    150  OG  SER    22      53.486  -7.854  36.565  1.00203.14           O
ATOM    151  C   SER    22      54.721  -8.488  34.082  1.00203.14           C
ATOM    152  O   SER    22      53.685  -9.106  34.320  1.00203.14           O
ATOM    153  N   GLY    23      55.637  -8.951  33.213  1.00 51.15           N
ATOM    154  CA  GLY    23      55.425 -10.232  32.601  1.00 51.15           C
ATOM    155  C   GLY    23      54.781 -10.075  31.260  1.00 51.15           C
ATOM    156  O   GLY    23      54.513 -11.062  30.576  1.00 51.15           O
ATOM    157  N   LYS    24      54.508  -8.831  30.838  1.00 96.88           N
ATOM    158  CA  LYS    24      53.892  -8.637  29.560  1.00 96.88           C
ATOM    159  CB  LYS    24      52.400  -8.275  29.658  1.00 96.88           C
ATOM    160  CG  LYS    24      51.531  -9.437  30.148  1.00 96.88           C
ATOM    161  CD  LYS    24      50.125  -9.024  30.592  1.00 96.88           C
ATOM    162  CE  LYS    24      49.991  -8.832  32.102  1.00 96.88           C
ATOM    163  NZ  LYS    24      50.092 -10.141  32.785  1.00 96.88           N
ATOM    164  C   LYS    24      54.597  -7.500  28.911  1.00 96.88           C
ATOM    165  O   LYS    24      55.623  -7.040  29.401  1.00 96.88           O
ATOM    166  N   CYS    25      54.105  -7.060  27.742  1.00 44.35           N
ATOM    167  CA  CYS    25      54.654  -5.896  27.114  1.00 44.35           C
ATOM    168  CB  CYS    25      54.939  -6.069  25.614  1.00 44.35           C
ATOM    169  SG  CYS    25      56.679  -6.478  25.302  1.00 44.35           S
ATOM    170  C   CYS    25      53.613  -4.800  27.276  1.00 44.35           C
ATOM    171  O   CYS    25      52.452  -5.031  26.843  1.00 44.35           O
ATOM    172  OXT CYS    25      53.956  -3.725  27.835  1.00 44.35           O
TER     173      CYS    25
CONECT    4  110
CONECT   48  133
CONECT  104  169
END
