# Supplementary material for: Graph-Directed Approach for Downselecting Toxins for Experimental Structure Determination
Source: Mar Drugs. 2020 May 14;18(5):256. doi: 10.3390/md18050256 (PMC7281422; doi:10.3390/md18050256)
Supplement: Supplementary file 1 [file marinedrugs-18-00256-s001.zip › SupplementaryMaterial/finalmodels/6C_finalmodels/seq106/seq106model2_B99990002.pdb]

EXPDTA    THEORETICAL MODEL, MODELLER 9.19 2019/07/19 22:35:38
REMARK   6 MODELLER OBJECTIVE FUNCTION:       179.8759
REMARK   6 MODELLER BEST TEMPLATE % SEQ ID:  80.000
REMARK   6 SEQUENCE: subject
REMARK   6 ALIGNMENT: subject-mult.ali
REMARK   6 DOPE score: -1604.65222
REMARK   6 GA341 score: 0.99999
REMARK   6 TEMPLATE: 4b1qPA 1:A - 30:A MODELS 1: - 30: AT 80.0%
REMARK   6 TEMPLATE: 4b1qPA 1:A - 30:A MODELS 1: - 30: AT 80.0%
SSBOND   1 CYS     12    CYS     21                          1555   1555  2.03
SSBOND   2 CYS     13    CYS     26                          1555   1555  2.03
SSBOND   3 CYS     24    CYS     30                          1555   1555  2.03
ATOM      1  N   GLN     1       4.086  10.172 -42.793  1.00 62.60           N
ATOM      2  CA  GLN     1       3.593   9.613 -44.076  1.00 62.60           C
ATOM      3  CB  GLN     1       4.387  10.200 -45.261  1.00 62.60           C
ATOM      4  CG  GLN     1       4.199  11.714 -45.413  1.00 62.60           C
ATOM      5  CD  GLN     1       4.808  12.181 -46.731  1.00 62.60           C
ATOM      6  OE1 GLN     1       5.433  11.409 -47.458  1.00 62.60           O
ATOM      7  NE2 GLN     1       4.610  13.486 -47.056  1.00 62.60           N
ATOM      8  C   GLN     1       3.706   8.123 -44.079  1.00 62.60           C
ATOM      9  O   GLN     1       3.972   7.515 -43.045  1.00 62.60           O
ATOM     10  N   LYS     2       3.509   7.487 -45.251  1.00 47.50           N
ATOM     11  CA  LYS     2       3.543   6.051 -45.302  1.00 47.50           C
ATOM     12  CB  LYS     2       3.153   5.464 -46.667  1.00 47.50           C
ATOM     13  CG  LYS     2       1.689   5.720 -47.008  1.00 47.50           C
ATOM     14  CD  LYS     2       1.274   5.209 -48.383  1.00 47.50           C
ATOM     15  CE  LYS     2      -0.228   5.340 -48.620  1.00 47.50           C
ATOM     16  NZ  LYS     2      -0.655   4.364 -49.643  1.00 47.50           N
ATOM     17  C   LYS     2       4.929   5.600 -44.993  1.00 47.50           C
ATOM     18  O   LYS     2       5.890   6.331 -45.215  1.00 47.50           O
ATOM     19  N   GLU     3       5.049   4.374 -44.444  1.00 44.84           N
ATOM     20  CA  GLU     3       6.333   3.834 -44.098  1.00 44.84           C
ATOM     21  CB  GLU     3       6.283   2.432 -43.466  1.00 44.84           C
ATOM     22  CG  GLU     3       7.681   1.831 -43.285  1.00 44.84           C
ATOM     23  CD  GLU     3       7.551   0.371 -42.868  1.00 44.84           C
ATOM     24  OE1 GLU     3       6.456  -0.010 -42.371  1.00 44.84           O
ATOM     25  OE2 GLU     3       8.545  -0.382 -43.040  1.00 44.84           O
ATOM     26  C   GLU     3       7.101   3.681 -45.358  1.00 44.84           C
ATOM     27  O   GLU     3       6.537   3.381 -46.408  1.00 44.84           O
ATOM     28  N   LEU     4       8.428   3.895 -45.286  1.00125.14           N
ATOM     29  CA  LEU     4       9.183   3.780 -46.493  1.00125.14           C
ATOM     30  CB  LEU     4      10.310   4.823 -46.575  1.00125.14           C
ATOM     31  CG  LEU     4      10.827   5.069 -48.002  1.00125.14           C
ATOM     32  CD1 LEU     4      11.371   3.791 -48.657  1.00125.14           C
ATOM     33  CD2 LEU     4       9.758   5.801 -48.838  1.00125.14           C
ATOM     34  C   LEU     4       9.806   2.416 -46.447  1.00125.14           C
ATOM     35  O   LEU     4      10.722   2.162 -45.666  1.00125.14           O
ATOM     36  N   VAL     5       9.295   1.497 -47.285  1.00 45.87           N
ATOM     37  CA  VAL     5       9.760   0.142 -47.333  1.00 45.87           C
ATOM     38  CB  VAL     5       8.683  -0.820 -47.734  1.00 45.87           C
ATOM     39  CG1 VAL     5       7.587  -0.814 -46.656  1.00 45.87           C
ATOM     40  CG2 VAL     5       8.177  -0.403 -49.126  1.00 45.87           C
ATOM     41  C   VAL     5      10.829   0.051 -48.367  1.00 45.87           C
ATOM     42  O   VAL     5      10.927   0.889 -49.263  1.00 45.87           O
ATOM     43  N   PRO     6      11.663  -0.941 -48.222  1.00 75.74           N
ATOM     44  CA  PRO     6      12.699  -1.199 -49.178  1.00 75.74           C
ATOM     45  CD  PRO     6      11.936  -1.547 -46.931  1.00 75.74           C
ATOM     46  CB  PRO     6      13.735  -2.059 -48.454  1.00 75.74           C
ATOM     47  CG  PRO     6      12.981  -2.630 -47.237  1.00 75.74           C
ATOM     48  C   PRO     6      12.082  -1.884 -50.358  1.00 75.74           C
ATOM     49  O   PRO     6      10.966  -2.389 -50.241  1.00 75.74           O
ATOM     50  N   SER     7      12.788  -1.886 -51.505  1.00 47.98           N
ATOM     51  CA  SER     7      12.317  -2.551 -52.685  1.00 47.98           C
ATOM     52  CB  SER     7      12.796  -1.922 -54.002  1.00 47.98           C
ATOM     53  OG  SER     7      12.221  -0.637 -54.155  1.00 47.98           O
ATOM     54  C   SER     7      12.845  -3.940 -52.613  1.00 47.98           C
ATOM     55  O   SER     7      13.030  -4.473 -51.521  1.00 47.98           O
ATOM     56  N   LYS     8      13.054  -4.585 -53.776  1.00 72.86           N
ATOM     57  CA  LYS     8      13.588  -5.912 -53.743  1.00 72.86           C
ATOM     58  CB  LYS     8      13.433  -6.633 -55.089  1.00 72.86           C
ATOM     59  CG  LYS     8      11.952  -6.852 -55.427  1.00 72.86           C
ATOM     60  CD  LYS     8      11.656  -7.186 -56.890  1.00 72.86           C
ATOM     61  CE  LYS     8      10.169  -7.432 -57.178  1.00 72.86           C
ATOM     62  NZ  LYS     8       9.626  -6.401 -58.093  1.00 72.86           N
ATOM     63  C   LYS     8      15.032  -5.766 -53.399  1.00 72.86           C
ATOM     64  O   LYS     8      15.911  -5.740 -54.261  1.00 72.86           O
ATOM     65  N   ILE     9      15.281  -5.677 -52.082  1.00107.36           N
ATOM     66  CA  ILE     9      16.556  -5.460 -51.477  1.00107.36           C
ATOM     67  CB  ILE     9      16.587  -4.189 -50.681  1.00107.36           C
ATOM     68  CG1 ILE     9      16.378  -2.968 -51.587  1.00107.36           C
ATOM     69  CG2 ILE     9      17.896  -4.156 -49.876  1.00107.36           C
ATOM     70  CD1 ILE     9      17.500  -2.768 -52.601  1.00107.36           C
ATOM     71  C   ILE     9      16.712  -6.551 -50.485  1.00107.36           C
ATOM     72  O   ILE     9      15.730  -6.996 -49.896  1.00107.36           O
ATOM     73  N   THR    10      17.952  -7.026 -50.293  1.00 44.11           N
ATOM     74  CA  THR    10      18.155  -8.079 -49.360  1.00 44.11           C
ATOM     75  CB  THR    10      19.269  -8.998 -49.775  1.00 44.11           C
ATOM     76  OG1 THR    10      19.027  -9.506 -51.080  1.00 44.11           O
ATOM     77  CG2 THR    10      19.340 -10.167 -48.783  1.00 44.11           C
ATOM     78  C   THR    10      18.509  -7.455 -48.050  1.00 44.11           C
ATOM     79  O   THR    10      19.223  -6.455 -47.990  1.00 44.11           O
ATOM     80  N   THR    11      17.982  -8.029 -46.956  1.00 99.57           N
ATOM     81  CA  THR    11      18.266  -7.562 -45.637  1.00 99.57           C
ATOM     82  CB  THR    11      17.158  -7.915 -44.699  1.00 99.57           C
ATOM     83  OG1 THR    11      17.490  -7.516 -43.388  1.00 99.57           O
ATOM     84  CG2 THR    11      16.937  -9.432 -44.756  1.00 99.57           C
ATOM     85  C   THR    11      19.481  -8.296 -45.176  1.00 99.57           C
ATOM     86  O   THR    11      19.859  -9.304 -45.765  1.00 99.57           O
ATOM     87  N   CYS    12      20.153  -7.797 -44.121  1.00 61.12           N
ATOM     88  CA  CYS    12      21.271  -8.544 -43.649  1.00 61.12           C
ATOM     89  CB  CYS    12      22.343  -7.717 -42.909  1.00 61.12           C
ATOM     90  SG  CYS    12      23.655  -8.749 -42.181  1.00 61.12           S
ATOM     91  C   CYS    12      20.734  -9.540 -42.684  1.00 61.12           C
ATOM     92  O   CYS    12      20.603  -9.273 -41.492  1.00 61.12           O
ATOM     93  N   CYS    13      20.348 -10.715 -43.194  1.00 67.70           N
ATOM     94  CA  CYS    13      19.940 -11.776 -42.329  1.00 67.70           C
ATOM     95  CB  CYS    13      21.071 -12.188 -41.381  1.00 67.70           C
ATOM     96  SG  CYS    13      22.587 -12.426 -42.338  1.00 67.70           S
ATOM     97  C   CYS    13      18.790 -11.338 -41.486  1.00 67.70           C
ATOM     98  O   CYS    13      18.584 -11.888 -40.406  1.00 67.70           O
ATOM     99  N   GLY    14      17.977 -10.384 -41.982  1.00 43.52           N
ATOM    100  CA  GLY    14      16.852  -9.941 -41.209  1.00 43.52           C
ATOM    101  C   GLY    14      17.204  -8.745 -40.373  1.00 43.52           C
ATOM    102  O   GLY    14      16.610  -8.536 -39.320  1.00 43.52           O
ATOM    103  N   TYR    15      18.159  -7.904 -40.817  1.00113.49           N
ATOM    104  CA  TYR    15      18.447  -6.729 -40.042  1.00113.49           C
ATOM    105  CB  TYR    15      19.936  -6.386 -39.778  1.00113.49           C
ATOM    106  CG  TYR    15      20.601  -7.468 -38.994  1.00113.49           C
ATOM    107  CD1 TYR    15      20.069  -7.928 -37.811  1.00113.49           C
ATOM    108  CD2 TYR    15      21.810  -7.972 -39.419  1.00113.49           C
ATOM    109  CE1 TYR    15      20.704  -8.924 -37.105  1.00113.49           C
ATOM    110  CE2 TYR    15      22.448  -8.965 -38.719  1.00113.49           C
ATOM    111  CZ  TYR    15      21.892  -9.445 -37.563  1.00113.49           C
ATOM    112  OH  TYR    15      22.546 -10.465 -36.841  1.00113.49           O
ATOM    113  C   TYR    15      17.910  -5.571 -40.825  1.00113.49           C
ATOM    114  O   TYR    15      16.994  -5.724 -41.630  1.00113.49           O
ATOM    115  N   SER    16      18.417  -4.355 -40.567  1.00 44.30           N
ATOM    116  CA  SER    16      17.917  -3.210 -41.270  1.00 44.30           C
ATOM    117  CB  SER    16      18.598  -1.902 -40.840  1.00 44.30           C
ATOM    118  OG  SER    16      18.463  -1.730 -39.436  1.00 44.30           O
ATOM    119  C   SER    16      18.177  -3.417 -42.733  1.00 44.30           C
ATOM    120  O   SER    16      19.111  -4.112 -43.128  1.00 44.30           O
ATOM    121  N   PRO    17      17.325  -2.850 -43.547  1.00 88.09           N
ATOM    122  CA  PRO    17      17.420  -2.969 -44.980  1.00 88.09           C
ATOM    123  CD  PRO    17      15.974  -2.536 -43.124  1.00 88.09           C
ATOM    124  CB  PRO    17      16.066  -2.536 -45.543  1.00 88.09           C
ATOM    125  CG  PRO    17      15.347  -1.866 -44.357  1.00 88.09           C
ATOM    126  C   PRO    17      18.588  -2.237 -45.545  1.00 88.09           C
ATOM    127  O   PRO    17      18.942  -2.474 -46.700  1.00 88.09           O
ATOM    128  N   GLY    18      19.157  -1.308 -44.763  1.00 30.82           N
ATOM    129  CA  GLY    18      20.311  -0.573 -45.178  1.00 30.82           C
ATOM    130  C   GLY    18      21.442  -1.537 -45.280  1.00 30.82           C
ATOM    131  O   GLY    18      22.339  -1.378 -46.107  1.00 30.82           O
ATOM    132  N   THR    19      21.438  -2.557 -44.404  1.00105.92           N
ATOM    133  CA  THR    19      22.520  -3.491 -44.377  1.00105.92           C
ATOM    134  CB  THR    19      22.830  -3.965 -42.993  1.00105.92           C
ATOM    135  OG1 THR    19      24.041  -4.697 -42.989  1.00105.92           O
ATOM    136  CG2 THR    19      21.678  -4.860 -42.505  1.00105.92           C
ATOM    137  C   THR    19      22.139  -4.691 -45.184  1.00105.92           C
ATOM    138  O   THR    19      20.995  -5.142 -45.152  1.00105.92           O
ATOM    139  N   ALA    20      23.100  -5.235 -45.958  1.00 32.09           N
ATOM    140  CA  ALA    20      22.802  -6.382 -46.766  1.00 32.09           C
ATOM    141  CB  ALA    20      22.935  -6.127 -48.277  1.00 32.09           C
ATOM    142  C   ALA    20      23.785  -7.453 -46.429  1.00 32.09           C
ATOM    143  O   ALA    20      24.929  -7.175 -46.067  1.00 32.09           O
ATOM    144  N   CYS    21      23.339  -8.722 -46.518  1.00 49.68           N
ATOM    145  CA  CYS    21      24.212  -9.828 -46.245  1.00 49.68           C
ATOM    146  CB  CYS    21      24.154 -10.276 -44.774  1.00 49.68           C
ATOM    147  SG  CYS    21      24.975  -9.074 -43.690  1.00 49.68           S
ATOM    148  C   CYS    21      23.807 -10.980 -47.115  1.00 49.68           C
ATOM    149  O   CYS    21      22.627 -11.149 -47.432  1.00 49.68           O
ATOM    150  N   PRO    22      24.768 -11.759 -47.540  1.00 78.78           N
ATOM    151  CA  PRO    22      24.478 -12.914 -48.355  1.00 78.78           C
ATOM    152  CD  PRO    22      26.061 -11.187 -47.882  1.00 78.78           C
ATOM    153  CB  PRO    22      25.747 -13.218 -49.154  1.00 78.78           C
ATOM    154  CG  PRO    22      26.841 -12.359 -48.495  1.00 78.78           C
ATOM    155  C   PRO    22      23.979 -14.053 -47.519  1.00 78.78           C
ATOM    156  O   PRO    22      24.235 -14.072 -46.317  1.00 78.78           O
ATOM    157  N   SER    23      23.293 -15.027 -48.146  1.00 71.63           N
ATOM    158  CA  SER    23      22.677 -16.114 -47.443  1.00 71.63           C
ATOM    159  CB  SER    23      21.880 -17.036 -48.381  1.00 71.63           C
ATOM    160  OG  SER    23      21.206 -18.036 -47.634  1.00 71.63           O
ATOM    161  C   SER    23      23.736 -16.914 -46.751  1.00 71.63           C
ATOM    162  O   SER    23      23.496 -17.495 -45.695  1.00 71.63           O
ATOM    163  N   CYS    24      24.951 -16.941 -47.322  1.00 44.24           N
ATOM    164  CA  CYS    24      26.028 -17.691 -46.751  1.00 44.24           C
ATOM    165  CB  CYS    24      27.319 -17.551 -47.580  1.00 44.24           C
ATOM    166  SG  CYS    24      28.706 -18.536 -46.947  1.00 44.24           S
ATOM    167  C   CYS    24      26.287 -17.126 -45.390  1.00 44.24           C
ATOM    168  O   CYS    24      26.638 -17.856 -44.464  1.00 44.24           O
ATOM    169  N   MET    25      26.208 -15.792 -45.254  1.00 85.21           N
ATOM    170  CA  MET    25      26.376 -15.145 -43.982  1.00 85.21           C
ATOM    171  CB  MET    25      26.571 -13.619 -44.109  1.00 85.21           C
ATOM    172  CG  MET    25      27.862 -13.209 -44.821  1.00 85.21           C
ATOM    173  SD  MET    25      29.389 -13.722 -43.975  1.00 85.21           S
ATOM    174  CE  MET    25      30.497 -12.794 -45.074  1.00 85.21           C
ATOM    175  C   MET    25      25.183 -15.370 -43.091  1.00 85.21           C
ATOM    176  O   MET    25      25.318 -15.452 -41.870  1.00 85.21           O
ATOM    177  N   CYS    26      23.960 -15.339 -43.655  1.00 78.02           N
ATOM    178  CA  CYS    26      22.780 -15.460 -42.836  1.00 78.02           C
ATOM    179  CB  CYS    26      21.545 -14.936 -43.577  1.00 78.02           C
ATOM    180  SG  CYS    26      21.854 -13.216 -44.055  1.00 78.02           S
ATOM    181  C   CYS    26      22.498 -16.842 -42.338  1.00 78.02           C
ATOM    182  O   CYS    26      22.539 -17.104 -41.138  1.00 78.02           O
ATOM    183  N   THR    27      22.189 -17.749 -43.288  1.00 66.93           N
ATOM    184  CA  THR    27      21.865 -19.128 -43.068  1.00 66.93           C
ATOM    185  CB  THR    27      21.107 -19.736 -44.211  1.00 66.93           C
ATOM    186  OG1 THR    27      21.840 -19.598 -45.417  1.00 66.93           O
ATOM    187  CG2 THR    27      19.747 -19.025 -44.325  1.00 66.93           C
ATOM    188  C   THR    27      23.121 -19.888 -42.834  1.00 66.93           C
ATOM    189  O   THR    27      23.121 -20.931 -42.184  1.00 66.93           O
ATOM    190  N   ASN    28      24.238 -19.360 -43.358  1.00104.37           N
ATOM    191  CA  ASN    28      25.493 -20.040 -43.299  1.00104.37           C
ATOM    192  CB  ASN    28      25.856 -20.572 -41.901  1.00104.37           C
ATOM    193  CG  ASN    28      26.465 -19.425 -41.104  1.00104.37           C
ATOM    194  OD1 ASN    28      27.044 -19.634 -40.039  1.00104.37           O
ATOM    195  ND2 ASN    28      26.356 -18.181 -41.644  1.00104.37           N
ATOM    196  C   ASN    28      25.446 -21.165 -44.263  1.00104.37           C
ATOM    197  O   ASN    28      26.243 -22.100 -44.191  1.00104.37           O
ATOM    198  N   THR    29      24.515 -21.083 -45.227  1.00 47.91           N
ATOM    199  CA  THR    29      24.492 -22.083 -46.244  1.00 47.91           C
ATOM    200  CB  THR    29      23.167 -22.750 -46.408  1.00 47.91           C
ATOM    201  OG1 THR    29      22.186 -21.806 -46.800  1.00 47.91           O
ATOM    202  CG2 THR    29      22.792 -23.393 -45.061  1.00 47.91           C
ATOM    203  C   THR    29      24.843 -21.396 -47.517  1.00 47.91           C
ATOM    204  O   THR    29      24.230 -20.401 -47.901  1.00 47.91           O
ATOM    205  N   CYS    30      25.875 -21.926 -48.199  1.00 67.60           N
ATOM    206  CA  CYS    30      26.361 -21.300 -49.388  1.00 67.60           C
ATOM    207  CB  CYS    30      27.141 -20.011 -49.081  1.00 67.60           C
ATOM    208  SG  CYS    30      28.510 -20.307 -47.922  1.00 67.60           S
ATOM    209  C   CYS    30      27.306 -22.250 -50.029  1.00 67.60           C
ATOM    210  O   CYS    30      27.222 -23.462 -49.840  1.00 67.60           O
ATOM    211  N   LYS    31      28.243 -21.703 -50.828  1.00174.63           N
ATOM    212  CA  LYS    31      29.212 -22.528 -51.484  1.00174.63           C
ATOM    213  CB  LYS    31      30.061 -21.767 -52.519  1.00174.63           C
ATOM    214  CG  LYS    31      29.278 -21.366 -53.777  1.00174.63           C
ATOM    215  CD  LYS    31      29.939 -20.254 -54.600  1.00174.63           C
ATOM    216  CE  LYS    31      29.196 -19.900 -55.894  1.00174.63           C
ATOM    217  NZ  LYS    31      29.706 -18.625 -56.454  1.00174.63           N
ATOM    218  C   LYS    31      30.107 -23.094 -50.430  1.00174.63           C
ATOM    219  O   LYS    31      30.340 -22.486 -49.385  1.00174.63           O
ATOM    220  N   LYS    32      30.618 -24.310 -50.685  1.00101.92           N
ATOM    221  CA  LYS    32      31.447 -24.988 -49.737  1.00101.92           C
ATOM    222  CB  LYS    32      31.946 -26.333 -50.279  1.00101.92           C
ATOM    223  CG  LYS    32      30.814 -27.297 -50.642  1.00101.92           C
ATOM    224  CD  LYS    32      29.920 -27.639 -49.453  1.00101.92           C
ATOM    225  CE  LYS    32      30.692 -27.704 -48.134  1.00101.92           C
ATOM    226  NZ  LYS    32      29.892 -28.403 -47.106  1.00101.92           N
ATOM    227  C   LYS    32      32.648 -24.136 -49.511  1.00101.92           C
ATOM    228  O   LYS    32      33.049 -23.890 -48.374  1.00101.92           O
ATOM    229  N   LYS    33      33.236 -23.638 -50.613  1.00100.66           N
ATOM    230  CA  LYS    33      34.399 -22.812 -50.510  1.00100.66           C
ATOM    231  CB  LYS    33      34.963 -22.338 -51.860  1.00100.66           C
ATOM    232  CG  LYS    33      36.128 -21.364 -51.660  1.00100.66           C
ATOM    233  CD  LYS    33      36.913 -21.000 -52.923  1.00100.66           C
ATOM    234  CE  LYS    33      38.096 -20.070 -52.635  1.00100.66           C
ATOM    235  NZ  LYS    33      39.021 -20.728 -51.686  1.00100.66           N
ATOM    236  C   LYS    33      34.004 -21.591 -49.763  1.00100.66           C
ATOM    237  O   LYS    33      34.778 -21.062 -48.963  1.00100.66           O
ATOM    238  N   ASN    34      32.772 -21.115 -49.993  1.00 38.94           N
ATOM    239  CA  ASN    34      32.336 -19.919 -49.348  1.00 38.94           C
ATOM    240  CB  ASN    34      30.873 -19.552 -49.673  1.00 38.94           C
ATOM    241  CG  ASN    34      30.806 -19.023 -51.101  1.00 38.94           C
ATOM    242  OD1 ASN    34      29.777 -19.128 -51.768  1.00 38.94           O
ATOM    243  ND2 ASN    34      31.932 -18.435 -51.585  1.00 38.94           N
ATOM    244  C   ASN    34      32.432 -20.124 -47.871  1.00 38.94           C
ATOM    245  O   ASN    34      32.888 -19.238 -47.152  1.00 38.94           O
ATOM    246  N   LYS    35      32.021 -21.303 -47.364  1.00101.14           N
ATOM    247  CA  LYS    35      32.050 -21.468 -45.937  1.00101.14           C
ATOM    248  CB  LYS    35      31.483 -22.809 -45.439  1.00101.14           C
ATOM    249  CG  LYS    35      29.957 -22.850 -45.402  1.00101.14           C
ATOM    250  CD  LYS    35      29.358 -21.787 -44.481  1.00101.14           C
ATOM    251  CE  LYS    35      29.577 -22.058 -42.992  1.00101.14           C
ATOM    252  NZ  LYS    35      28.987 -20.959 -42.197  1.00101.14           N
ATOM    253  C   LYS    35      33.447 -21.400 -45.427  1.00101.14           C
ATOM    254  O   LYS    35      33.722 -20.696 -44.457  1.00101.14           O
ATOM    255  N   LYS    36      34.374 -22.118 -46.082  1.00207.74           N
ATOM    256  CA  LYS    36      35.707 -22.185 -45.574  1.00207.74           C
ATOM    257  CB  LYS    36      36.458 -23.461 -45.991  1.00207.74           C
ATOM    258  CG  LYS    36      35.669 -24.753 -45.726  1.00207.74           C
ATOM    259  CD  LYS    36      35.233 -24.979 -44.274  1.00207.74           C
ATOM    260  CE  LYS    36      36.086 -25.993 -43.506  1.00207.74           C
ATOM    261  NZ  LYS    36      35.412 -26.353 -42.238  1.00207.74           N
ATOM    262  C   LYS    36      36.448 -20.999 -46.087  1.00207.74           C
ATOM    263  O   LYS    36      35.947 -20.211 -46.890  1.00207.74           O
ATOM    264  N   PRO    37      37.629 -20.825 -45.591  1.00146.68           N
ATOM    265  CA  PRO    37      38.419 -19.744 -46.084  1.00146.68           C
ATOM    266  CD  PRO    37      37.891 -21.094 -44.185  1.00146.68           C
ATOM    267  CB  PRO    37      39.560 -19.572 -45.090  1.00146.68           C
ATOM    268  CG  PRO    37      38.944 -20.054 -43.766  1.00146.68           C
ATOM    269  C   PRO    37      38.836 -20.110 -47.460  1.00146.68           C
ATOM    270  O   PRO    37      39.804 -20.905 -47.601  1.00146.68           O
ATOM    271  OXT PRO    37      38.172 -19.628 -48.416  1.00146.68           O
TER     272      PRO    37
CONECT   90  147
CONECT   96  180
CONECT  166  208
END
