# Supplementary material for: Graph-Directed Approach for Downselecting Toxins for Experimental Structure Determination
Source: Mar Drugs. 2020 May 14;18(5):256. doi: 10.3390/md18050256 (PMC7281422; doi:10.3390/md18050256)
Supplement: Supplementary file 1 [file marinedrugs-18-00256-s001.zip › SupplementaryMaterial/finalmodels/6C_finalmodels/seq106/seq106model3_B99990004.pdb]

EXPDTA    THEORETICAL MODEL, MODELLER 9.19 2019/07/19 22:35:54
REMARK   6 MODELLER OBJECTIVE FUNCTION:       206.8423
REMARK   6 MODELLER BEST TEMPLATE % SEQ ID:  80.000
REMARK   6 SEQUENCE: subject
REMARK   6 ALIGNMENT: subject-mult.ali
REMARK   6 DOPE score: -1560.06909
REMARK   6 GA341 score: 0.99994
REMARK   6 TEMPLATE: 4b1qPA 1:A - 30:A MODELS 1: - 30: AT 80.0%
REMARK   6 TEMPLATE: 4b1qPA 1:A - 30:A MODELS 1: - 30: AT 80.0%
SSBOND   1 CYS     12    CYS     21                          1555   1555  2.03
SSBOND   2 CYS     13    CYS     26                          1555   1555  2.03
SSBOND   3 CYS     24    CYS     30                          1555   1555  2.02
ATOM      1  N   GLN     1      21.952 -56.901 -25.391  1.00105.27           N
ATOM      2  CA  GLN     1      22.922 -55.976 -26.023  1.00105.27           C
ATOM      3  CB  GLN     1      22.662 -54.523 -25.576  1.00105.27           C
ATOM      4  CG  GLN     1      21.278 -53.983 -25.942  1.00105.27           C
ATOM      5  CD  GLN     1      21.213 -53.777 -27.448  1.00105.27           C
ATOM      6  OE1 GLN     1      20.245 -53.221 -27.963  1.00105.27           O
ATOM      7  NE2 GLN     1      22.267 -54.230 -28.180  1.00105.27           N
ATOM      8  C   GLN     1      24.304 -56.351 -25.613  1.00105.27           C
ATOM      9  O   GLN     1      24.906 -57.268 -26.170  1.00105.27           O
ATOM     10  N   LYS     2      24.835 -55.645 -24.600  1.00 70.84           N
ATOM     11  CA  LYS     2      26.154 -55.930 -24.132  1.00 70.84           C
ATOM     12  CB  LYS     2      26.619 -54.974 -23.021  1.00 70.84           C
ATOM     13  CG  LYS     2      26.747 -53.524 -23.488  1.00 70.84           C
ATOM     14  CD  LYS     2      25.409 -52.914 -23.911  1.00 70.84           C
ATOM     15  CE  LYS     2      25.504 -51.453 -24.359  1.00 70.84           C
ATOM     16  NZ  LYS     2      24.168 -50.954 -24.751  1.00 70.84           N
ATOM     17  C   LYS     2      26.109 -57.303 -23.562  1.00 70.84           C
ATOM     18  O   LYS     2      25.056 -57.774 -23.135  1.00 70.84           O
ATOM     19  N   GLU     3      27.262 -57.996 -23.572  1.00 99.62           N
ATOM     20  CA  GLU     3      27.295 -59.326 -23.048  1.00 99.62           C
ATOM     21  CB  GLU     3      28.627 -60.058 -23.302  1.00 99.62           C
ATOM     22  CG  GLU     3      28.900 -60.364 -24.778  1.00 99.62           C
ATOM     23  CD  GLU     3      29.338 -59.084 -25.472  1.00 99.62           C
ATOM     24  OE1 GLU     3      29.910 -58.202 -24.777  1.00 99.62           O
ATOM     25  OE2 GLU     3      29.105 -58.971 -26.706  1.00 99.62           O
ATOM     26  C   GLU     3      27.107 -59.228 -21.573  1.00 99.62           C
ATOM     27  O   GLU     3      27.610 -58.308 -20.932  1.00 99.62           O
ATOM     28  N   LEU     4      26.364 -60.187 -20.991  1.00 82.77           N
ATOM     29  CA  LEU     4      26.144 -60.116 -19.581  1.00 82.77           C
ATOM     30  CB  LEU     4      24.867 -60.834 -19.111  1.00 82.77           C
ATOM     31  CG  LEU     4      23.566 -60.253 -19.694  1.00 82.77           C
ATOM     32  CD1 LEU     4      23.481 -60.481 -21.211  1.00 82.77           C
ATOM     33  CD2 LEU     4      22.337 -60.789 -18.946  1.00 82.77           C
ATOM     34  C   LEU     4      27.302 -60.793 -18.929  1.00 82.77           C
ATOM     35  O   LEU     4      27.594 -61.960 -19.188  1.00 82.77           O
ATOM     36  N   VAL     5      28.006 -60.038 -18.071  1.00103.74           N
ATOM     37  CA  VAL     5      29.143 -60.537 -17.357  1.00103.74           C
ATOM     38  CB  VAL     5      30.122 -59.442 -17.049  1.00103.74           C
ATOM     39  CG1 VAL     5      29.387 -58.359 -16.242  1.00103.74           C
ATOM     40  CG2 VAL     5      31.352 -60.036 -16.344  1.00103.74           C
ATOM     41  C   VAL     5      28.651 -61.137 -16.079  1.00103.74           C
ATOM     42  O   VAL     5      27.621 -60.733 -15.542  1.00103.74           O
ATOM     43  N   PRO     6      29.356 -62.131 -15.608  1.00165.79           N
ATOM     44  CA  PRO     6      28.986 -62.750 -14.368  1.00165.79           C
ATOM     45  CD  PRO     6      29.943 -63.083 -16.534  1.00165.79           C
ATOM     46  CB  PRO     6      29.672 -64.110 -14.352  1.00165.79           C
ATOM     47  CG  PRO     6      29.817 -64.444 -15.843  1.00165.79           C
ATOM     48  C   PRO     6      29.366 -61.881 -13.218  1.00165.79           C
ATOM     49  O   PRO     6      30.050 -60.877 -13.413  1.00165.79           O
ATOM     50  N   SER     7      28.899 -62.245 -12.014  1.00 46.18           N
ATOM     51  CA  SER     7      29.226 -61.494 -10.839  1.00 46.18           C
ATOM     52  CB  SER     7      28.265 -61.721  -9.660  1.00 46.18           C
ATOM     53  OG  SER     7      26.973 -61.232  -9.988  1.00 46.18           O
ATOM     54  C   SER     7      30.570 -61.961 -10.410  1.00 46.18           C
ATOM     55  O   SER     7      31.367 -62.434 -11.218  1.00 46.18           O
ATOM     56  N   LYS     8      30.871 -61.797  -9.109  1.00 96.66           N
ATOM     57  CA  LYS     8      32.143 -62.221  -8.613  1.00 96.66           C
ATOM     58  CB  LYS     8      32.444 -61.698  -7.199  1.00 96.66           C
ATOM     59  CG  LYS     8      32.385 -60.172  -7.109  1.00 96.66           C
ATOM     60  CD  LYS     8      30.974 -59.618  -7.316  1.00 96.66           C
ATOM     61  CE  LYS     8      30.917 -58.098  -7.458  1.00 96.66           C
ATOM     62  NZ  LYS     8      29.528 -57.679  -7.749  1.00 96.66           N
ATOM     63  C   LYS     8      32.044 -63.702  -8.526  1.00 96.66           C
ATOM     64  O   LYS     8      31.752 -64.258  -7.467  1.00 96.66           O
ATOM     65  N   ILE     9      32.288 -64.373  -9.667  1.00 59.92           N
ATOM     66  CA  ILE     9      32.198 -65.791  -9.734  1.00 59.92           C
ATOM     67  CB  ILE     9      31.088 -66.250 -10.636  1.00 59.92           C
ATOM     68  CG1 ILE     9      29.739 -65.678 -10.170  1.00 59.92           C
ATOM     69  CG2 ILE     9      31.105 -67.786 -10.696  1.00 59.92           C
ATOM     70  CD1 ILE     9      28.625 -65.844 -11.206  1.00 59.92           C
ATOM     71  C   ILE     9      33.473 -66.231 -10.366  1.00 59.92           C
ATOM     72  O   ILE     9      34.143 -65.451 -11.041  1.00 59.92           O
ATOM     73  N   THR    10      33.859 -67.496 -10.140  1.00 50.95           N
ATOM     74  CA  THR    10      35.083 -67.951 -10.718  1.00 50.95           C
ATOM     75  CB  THR    10      35.934 -68.730  -9.758  1.00 50.95           C
ATOM     76  OG1 THR    10      36.240 -67.936  -8.623  1.00 50.95           O
ATOM     77  CG2 THR    10      37.229 -69.150 -10.474  1.00 50.95           C
ATOM     78  C   THR    10      34.685 -68.867 -11.816  1.00 50.95           C
ATOM     79  O   THR    10      33.705 -69.596 -11.691  1.00 50.95           O
ATOM     80  N   THR    11      35.412 -68.816 -12.942  1.00 35.39           N
ATOM     81  CA  THR    11      35.116 -69.692 -14.026  1.00 35.39           C
ATOM     82  CB  THR    11      35.582 -69.170 -15.353  1.00 35.39           C
ATOM     83  OG1 THR    11      36.996 -69.032 -15.358  1.00 35.39           O
ATOM     84  CG2 THR    11      34.919 -67.805 -15.600  1.00 35.39           C
ATOM     85  C   THR    11      35.843 -70.963 -13.755  1.00 35.39           C
ATOM     86  O   THR    11      36.744 -71.017 -12.916  1.00 35.39           O
ATOM     87  N   CYS    12      35.443 -72.037 -14.454  1.00 53.37           N
ATOM     88  CA  CYS    12      36.142 -73.265 -14.258  1.00 53.37           C
ATOM     89  CB  CYS    12      35.351 -74.511 -14.681  1.00 53.37           C
ATOM     90  SG  CYS    12      36.329 -76.043 -14.597  1.00 53.37           S
ATOM     91  C   CYS    12      37.348 -73.210 -15.119  1.00 53.37           C
ATOM     92  O   CYS    12      37.317 -73.593 -16.286  1.00 53.37           O
ATOM     93  N   CYS    13      38.449 -72.694 -14.556  1.00 65.36           N
ATOM     94  CA  CYS    13      39.705 -72.714 -15.238  1.00 65.36           C
ATOM     95  CB  CYS    13      40.173 -74.151 -15.504  1.00 65.36           C
ATOM     96  SG  CYS    13      40.079 -75.087 -13.958  1.00 65.36           S
ATOM     97  C   CYS    13      39.597 -72.009 -16.545  1.00 65.36           C
ATOM     98  O   CYS    13      40.344 -72.320 -17.472  1.00 65.36           O
ATOM     99  N   GLY    14      38.710 -70.998 -16.640  1.00 37.97           N
ATOM    100  CA  GLY    14      38.591 -70.281 -17.876  1.00 37.97           C
ATOM    101  C   GLY    14      37.497 -70.858 -18.726  1.00 37.97           C
ATOM    102  O   GLY    14      37.481 -70.655 -19.939  1.00 37.97           O
ATOM    103  N   TYR    15      36.532 -71.569 -18.120  1.00103.82           N
ATOM    104  CA  TYR    15      35.436 -72.069 -18.906  1.00103.82           C
ATOM    105  CB  TYR    15      34.918 -73.487 -18.565  1.00103.82           C
ATOM    106  CG  TYR    15      35.919 -74.518 -18.973  1.00103.82           C
ATOM    107  CD1 TYR    15      36.349 -74.595 -20.278  1.00103.82           C
ATOM    108  CD2 TYR    15      36.389 -75.449 -18.075  1.00103.82           C
ATOM    109  CE1 TYR    15      37.259 -75.549 -20.671  1.00103.82           C
ATOM    110  CE2 TYR    15      37.298 -76.407 -18.459  1.00103.82           C
ATOM    111  CZ  TYR    15      37.743 -76.451 -19.757  1.00103.82           C
ATOM    112  OH  TYR    15      38.678 -77.432 -20.152  1.00103.82           O
ATOM    113  C   TYR    15      34.304 -71.136 -18.624  1.00103.82           C
ATOM    114  O   TYR    15      34.507 -70.055 -18.076  1.00103.82           O
ATOM    115  N   SER    16      33.084 -71.489 -19.062  1.00 63.87           N
ATOM    116  CA  SER    16      31.999 -70.579 -18.848  1.00 63.87           C
ATOM    117  CB  SER    16      30.672 -71.026 -19.487  1.00 63.87           C
ATOM    118  OG  SER    16      30.782 -70.996 -20.900  1.00 63.87           O
ATOM    119  C   SER    16      31.765 -70.419 -17.381  1.00 63.87           C
ATOM    120  O   SER    16      31.961 -71.330 -16.580  1.00 63.87           O
ATOM    121  N   PRO    17      31.352 -69.231 -17.023  1.00234.81           N
ATOM    122  CA  PRO    17      30.997 -68.909 -15.665  1.00234.81           C
ATOM    123  CD  PRO    17      30.788 -68.296 -17.980  1.00234.81           C
ATOM    124  CB  PRO    17      30.550 -67.458 -15.713  1.00234.81           C
ATOM    125  CG  PRO    17      29.948 -67.331 -17.127  1.00234.81           C
ATOM    126  C   PRO    17      29.828 -69.791 -15.465  1.00234.81           C
ATOM    127  O   PRO    17      29.211 -70.081 -16.463  1.00234.81           O
ATOM    128  N   GLY    18      29.446 -70.242 -14.266  1.00241.68           N
ATOM    129  CA  GLY    18      28.332 -71.146 -14.209  1.00241.68           C
ATOM    130  C   GLY    18      28.943 -72.468 -13.913  1.00241.68           C
ATOM    131  O   GLY    18      28.359 -73.319 -13.243  1.00241.68           O
ATOM    132  N   THR    19      30.171 -72.655 -14.425  1.00 72.15           N
ATOM    133  CA  THR    19      30.925 -73.813 -14.081  1.00 72.15           C
ATOM    134  CB  THR    19      31.516 -74.553 -15.246  1.00 72.15           C
ATOM    135  OG1 THR    19      32.487 -73.755 -15.902  1.00 72.15           O
ATOM    136  CG2 THR    19      30.386 -74.925 -16.221  1.00 72.15           C
ATOM    137  C   THR    19      32.060 -73.245 -13.308  1.00 72.15           C
ATOM    138  O   THR    19      32.698 -72.289 -13.747  1.00 72.15           O
ATOM    139  N   ALA    20      32.330 -73.797 -12.113  1.00 35.60           N
ATOM    140  CA  ALA    20      33.374 -73.226 -11.318  1.00 35.60           C
ATOM    141  CB  ALA    20      32.882 -72.645  -9.982  1.00 35.60           C
ATOM    142  C   ALA    20      34.355 -74.291 -10.988  1.00 35.60           C
ATOM    143  O   ALA    20      34.002 -75.460 -10.837  1.00 35.60           O
ATOM    144  N   CYS    21      35.637 -73.895 -10.891  1.00 54.41           N
ATOM    145  CA  CYS    21      36.654 -74.839 -10.541  1.00 54.41           C
ATOM    146  CB  CYS    21      37.346 -75.444 -11.773  1.00 54.41           C
ATOM    147  SG  CYS    21      36.247 -76.603 -12.645  1.00 54.41           S
ATOM    148  C   CYS    21      37.680 -74.148  -9.690  1.00 54.41           C
ATOM    149  O   CYS    21      37.936 -72.953  -9.826  1.00 54.41           O
ATOM    150  N   PRO    22      38.241 -74.895  -8.775  1.00 77.58           N
ATOM    151  CA  PRO    22      39.260 -74.365  -7.902  1.00 77.58           C
ATOM    152  CD  PRO    22      37.494 -75.971  -8.144  1.00 77.58           C
ATOM    153  CB  PRO    22      39.230 -75.222  -6.636  1.00 77.58           C
ATOM    154  CG  PRO    22      38.426 -76.472  -7.029  1.00 77.58           C
ATOM    155  C   PRO    22      40.592 -74.335  -8.586  1.00 77.58           C
ATOM    156  O   PRO    22      40.780 -75.050  -9.568  1.00 77.58           O
ATOM    157  N   SER    23      41.538 -73.541  -8.051  1.00 72.05           N
ATOM    158  CA  SER    23      42.837 -73.349  -8.629  1.00 72.05           C
ATOM    159  CB  SER    23      43.724 -72.437  -7.766  1.00 72.05           C
ATOM    160  OG  SER    23      45.000 -72.289  -8.367  1.00 72.05           O
ATOM    161  C   SER    23      43.541 -74.664  -8.741  1.00 72.05           C
ATOM    162  O   SER    23      44.282 -74.900  -9.694  1.00 72.05           O
ATOM    163  N   CYS    24      43.321 -75.573  -7.775  1.00 83.23           N
ATOM    164  CA  CYS    24      43.998 -76.836  -7.798  1.00 83.23           C
ATOM    165  CB  CYS    24      43.567 -77.773  -6.658  1.00 83.23           C
ATOM    166  SG  CYS    24      44.222 -77.247  -5.057  1.00 83.23           S
ATOM    167  C   CYS    24      43.625 -77.526  -9.059  1.00 83.23           C
ATOM    168  O   CYS    24      44.438 -78.208  -9.678  1.00 83.23           O
ATOM    169  N   MET    25      42.345 -77.428  -9.438  1.00 67.11           N
ATOM    170  CA  MET    25      41.912 -78.054 -10.645  1.00 67.11           C
ATOM    171  CB  MET    25      40.384 -78.058 -10.775  1.00 67.11           C
ATOM    172  CG  MET    25      39.709 -78.688  -9.558  1.00 67.11           C
ATOM    173  SD  MET    25      40.367 -80.316  -9.086  1.00 67.11           S
ATOM    174  CE  MET    25      39.777 -81.183 -10.566  1.00 67.11           C
ATOM    175  C   MET    25      42.468 -77.337 -11.843  1.00 67.11           C
ATOM    176  O   MET    25      42.788 -77.951 -12.857  1.00 67.11           O
ATOM    177  N   CYS    26      42.492 -75.992 -11.811  1.00 77.94           N
ATOM    178  CA  CYS    26      42.945 -75.274 -12.971  1.00 77.94           C
ATOM    179  CB  CYS    26      42.541 -73.802 -12.881  1.00 77.94           C
ATOM    180  SG  CYS    26      40.753 -73.728 -12.614  1.00 77.94           S
ATOM    181  C   CYS    26      44.425 -75.341 -13.195  1.00 77.94           C
ATOM    182  O   CYS    26      44.899 -75.914 -14.175  1.00 77.94           O
ATOM    183  N   THR    27      45.170 -74.704 -12.269  1.00 71.65           N
ATOM    184  CA  THR    27      46.601 -74.571 -12.235  1.00 71.65           C
ATOM    185  CB  THR    27      47.031 -73.382 -11.442  1.00 71.65           C
ATOM    186  OG1 THR    27      46.525 -73.482 -10.122  1.00 71.65           O
ATOM    187  CG2 THR    27      46.485 -72.116 -12.123  1.00 71.65           C
ATOM    188  C   THR    27      47.253 -75.792 -11.678  1.00 71.65           C
ATOM    189  O   THR    27      48.404 -76.085 -11.999  1.00 71.65           O
ATOM    190  N   ASN    28      46.521 -76.538 -10.832  1.00 67.70           N
ATOM    191  CA  ASN    28      47.072 -77.648 -10.112  1.00 67.70           C
ATOM    192  CB  ASN    28      47.953 -78.583 -10.970  1.00 67.70           C
ATOM    193  CG  ASN    28      48.271 -79.844 -10.174  1.00 67.70           C
ATOM    194  OD1 ASN    28      47.751 -80.059  -9.081  1.00 67.70           O
ATOM    195  ND2 ASN    28      49.156 -80.709 -10.734  1.00 67.70           N
ATOM    196  C   ASN    28      47.906 -77.088  -9.006  1.00 67.70           C
ATOM    197  O   ASN    28      48.752 -77.775  -8.438  1.00 67.70           O
ATOM    198  N   THR    29      47.663 -75.814  -8.636  1.00 38.92           N
ATOM    199  CA  THR    29      48.393 -75.263  -7.532  1.00 38.92           C
ATOM    200  CB  THR    29      48.835 -73.839  -7.715  1.00 38.92           C
ATOM    201  OG1 THR    29      47.705 -72.987  -7.840  1.00 38.92           O
ATOM    202  CG2 THR    29      49.719 -73.749  -8.970  1.00 38.92           C
ATOM    203  C   THR    29      47.467 -75.278  -6.363  1.00 38.92           C
ATOM    204  O   THR    29      46.344 -74.780  -6.434  1.00 38.92           O
ATOM    205  N   CYS    30      47.918 -75.879  -5.248  1.00 88.58           N
ATOM    206  CA  CYS    30      47.071 -75.965  -4.099  1.00 88.58           C
ATOM    207  CB  CYS    30      46.826 -77.408  -3.627  1.00 88.58           C
ATOM    208  SG  CYS    30      45.916 -78.343  -4.880  1.00 88.58           S
ATOM    209  C   CYS    30      47.741 -75.259  -2.977  1.00 88.58           C
ATOM    210  O   CYS    30      48.966 -75.237  -2.883  1.00 88.58           O
ATOM    211  N   LYS    31      46.938 -74.643  -2.095  1.00149.57           N
ATOM    212  CA  LYS    31      47.517 -73.997  -0.962  1.00149.57           C
ATOM    213  CB  LYS    31      46.730 -72.764  -0.490  1.00149.57           C
ATOM    214  CG  LYS    31      46.786 -71.611  -1.495  1.00149.57           C
ATOM    215  CD  LYS    31      45.755 -70.509  -1.235  1.00149.57           C
ATOM    216  CE  LYS    31      44.369 -70.828  -1.798  1.00149.57           C
ATOM    217  NZ  LYS    31      43.431 -69.724  -1.502  1.00149.57           N
ATOM    218  C   LYS    31      47.520 -75.012   0.129  1.00149.57           C
ATOM    219  O   LYS    31      46.557 -75.757   0.307  1.00149.57           O
ATOM    220  N   LYS    32      48.636 -75.083   0.874  1.00109.42           N
ATOM    221  CA  LYS    32      48.747 -76.050   1.920  1.00109.42           C
ATOM    222  CB  LYS    32      50.115 -76.004   2.618  1.00109.42           C
ATOM    223  CG  LYS    32      51.276 -76.306   1.667  1.00109.42           C
ATOM    224  CD  LYS    32      51.137 -77.650   0.949  1.00109.42           C
ATOM    225  CE  LYS    32      51.181 -78.852   1.893  1.00109.42           C
ATOM    226  NZ  LYS    32      51.015 -80.109   1.126  1.00109.42           N
ATOM    227  C   LYS    32      47.703 -75.728   2.932  1.00109.42           C
ATOM    228  O   LYS    32      47.023 -76.616   3.445  1.00109.42           O
ATOM    229  N   LYS    33      47.538 -74.427   3.223  1.00165.94           N
ATOM    230  CA  LYS    33      46.590 -74.010   4.208  1.00165.94           C
ATOM    231  CB  LYS    33      46.765 -72.551   4.657  1.00165.94           C
ATOM    232  CG  LYS    33      48.093 -72.313   5.378  1.00165.94           C
ATOM    233  CD  LYS    33      48.412 -70.835   5.596  1.00165.94           C
ATOM    234  CE  LYS    33      48.428 -70.012   4.309  1.00165.94           C
ATOM    235  NZ  LYS    33      48.678 -68.594   4.636  1.00165.94           N
ATOM    236  C   LYS    33      45.222 -74.173   3.640  1.00165.94           C
ATOM    237  O   LYS    33      45.041 -74.323   2.433  1.00165.94           O
ATOM    238  N   ASN    34      44.218 -74.175   4.534  1.00192.54           N
ATOM    239  CA  ASN    34      42.861 -74.362   4.125  1.00192.54           C
ATOM    240  CB  ASN    34      41.862 -74.374   5.298  1.00192.54           C
ATOM    241  CG  ASN    34      42.092 -75.620   6.139  1.00192.54           C
ATOM    242  OD1 ASN    34      41.817 -76.738   5.704  1.00192.54           O
ATOM    243  ND2 ASN    34      42.612 -75.424   7.380  1.00192.54           N
ATOM    244  C   ASN    34      42.482 -73.211   3.258  1.00192.54           C
ATOM    245  O   ASN    34      42.947 -72.088   3.452  1.00192.54           O
ATOM    246  N   LYS    35      41.637 -73.484   2.245  1.00190.44           N
ATOM    247  CA  LYS    35      41.146 -72.436   1.403  1.00190.44           C
ATOM    248  CB  LYS    35      40.654 -72.891   0.016  1.00190.44           C
ATOM    249  CG  LYS    35      41.701 -73.560  -0.874  1.00190.44           C
ATOM    250  CD  LYS    35      41.090 -74.114  -2.165  1.00190.44           C
ATOM    251  CE  LYS    35      39.789 -74.895  -1.948  1.00190.44           C
ATOM    252  NZ  LYS    35      39.108 -75.124  -3.245  1.00190.44           N
ATOM    253  C   LYS    35      39.927 -71.932   2.090  1.00190.44           C
ATOM    254  O   LYS    35      39.352 -72.627   2.926  1.00190.44           O
ATOM    255  N   LYS    36      39.508 -70.691   1.780  1.00112.31           N
ATOM    256  CA  LYS    36      38.281 -70.265   2.374  1.00112.31           C
ATOM    257  CB  LYS    36      37.872 -68.814   2.029  1.00112.31           C
ATOM    258  CG  LYS    36      36.577 -68.364   2.711  1.00112.31           C
ATOM    259  CD  LYS    36      36.325 -66.858   2.611  1.00112.31           C
ATOM    260  CE  LYS    36      37.515 -66.011   3.065  1.00112.31           C
ATOM    261  NZ  LYS    36      37.849 -66.325   4.470  1.00112.31           N
ATOM    262  C   LYS    36      37.253 -71.220   1.847  1.00112.31           C
ATOM    263  O   LYS    36      36.395 -71.688   2.594  1.00112.31           O
ATOM    264  N   PRO    37      37.317 -71.548   0.574  1.00128.20           N
ATOM    265  CA  PRO    37      36.398 -72.540   0.091  1.00128.20           C
ATOM    266  CD  PRO    37      37.538 -70.516  -0.433  1.00128.20           C
ATOM    267  CB  PRO    37      36.153 -72.244  -1.385  1.00128.20           C
ATOM    268  CG  PRO    37      36.482 -70.754  -1.521  1.00128.20           C
ATOM    269  C   PRO    37      37.016 -73.882   0.293  1.00128.20           C
ATOM    270  O   PRO    37      37.057 -74.666  -0.694  1.00128.20           O
ATOM    271  OXT PRO    37      37.467 -74.166   1.435  1.00128.20           O
TER     272      PRO    37
CONECT   90  147
CONECT   96  180
CONECT  166  208
END
