# Supplementary material for: Graph-Directed Approach for Downselecting Toxins for Experimental Structure Determination
Source: Mar Drugs. 2020 May 14;18(5):256. doi: 10.3390/md18050256 (PMC7281422; doi:10.3390/md18050256)
Supplement: Supplementary file 1 [file marinedrugs-18-00256-s001.zip › SupplementaryMaterial/finalmodels/6C_finalmodels/seq106/seq106model1_B99990008.pdb]

EXPDTA    THEORETICAL MODEL, MODELLER 9.19 2019/07/19 22:36:26
REMARK   6 MODELLER OBJECTIVE FUNCTION:       171.2121
REMARK   6 MODELLER BEST TEMPLATE % SEQ ID:  80.000
REMARK   6 SEQUENCE: subject
REMARK   6 ALIGNMENT: subject-mult.ali
REMARK   6 DOPE score: -1571.00330
REMARK   6 GA341 score: 0.99996
REMARK   6 TEMPLATE: 4b1qPA 1:A - 30:A MODELS 1: - 30: AT 80.0%
REMARK   6 TEMPLATE: 4b1qPA 1:A - 30:A MODELS 1: - 30: AT 80.0%
SSBOND   1 CYS     12    CYS     21                          1555   1555  2.04
SSBOND   2 CYS     13    CYS     26                          1555   1555  2.03
SSBOND   3 CYS     24    CYS     30                          1555   1555  2.03
ATOM      1  N   GLN     1       7.264  -3.745  59.130  1.00 61.93           N
ATOM      2  CA  GLN     1       6.583  -4.900  59.762  1.00 61.93           C
ATOM      3  CB  GLN     1       5.998  -5.828  58.683  1.00 61.93           C
ATOM      4  CG  GLN     1       4.935  -5.163  57.807  1.00 61.93           C
ATOM      5  CD  GLN     1       4.642  -6.091  56.634  1.00 61.93           C
ATOM      6  OE1 GLN     1       4.048  -7.156  56.798  1.00 61.93           O
ATOM      7  NE2 GLN     1       5.066  -5.673  55.410  1.00 61.93           N
ATOM      8  C   GLN     1       7.564  -5.688  60.566  1.00 61.93           C
ATOM      9  O   GLN     1       8.702  -5.266  60.764  1.00 61.93           O
ATOM     10  N   LYS     2       7.134  -6.868  61.050  1.00 43.11           N
ATOM     11  CA  LYS     2       8.003  -7.706  61.822  1.00 43.11           C
ATOM     12  CB  LYS     2       7.299  -8.918  62.450  1.00 43.11           C
ATOM     13  CG  LYS     2       6.098  -8.554  63.321  1.00 43.11           C
ATOM     14  CD  LYS     2       5.184  -9.751  63.574  1.00 43.11           C
ATOM     15  CE  LYS     2       3.826  -9.375  64.165  1.00 43.11           C
ATOM     16  NZ  LYS     2       2.938 -10.557  64.149  1.00 43.11           N
ATOM     17  C   LYS     2       9.001  -8.254  60.862  1.00 43.11           C
ATOM     18  O   LYS     2       8.757  -8.283  59.656  1.00 43.11           O
ATOM     19  N   GLU     3      10.166  -8.679  61.382  1.00 67.47           N
ATOM     20  CA  GLU     3      11.205  -9.207  60.548  1.00 67.47           C
ATOM     21  CB  GLU     3      12.551  -9.338  61.285  1.00 67.47           C
ATOM     22  CG  GLU     3      12.462 -10.235  62.522  1.00 67.47           C
ATOM     23  CD  GLU     3      13.833 -10.305  63.181  1.00 67.47           C
ATOM     24  OE1 GLU     3      14.851 -10.120  62.462  1.00 67.47           O
ATOM     25  OE2 GLU     3      13.879 -10.548  64.417  1.00 67.47           O
ATOM     26  C   GLU     3      10.788 -10.567  60.096  1.00 67.47           C
ATOM     27  O   GLU     3      10.161 -11.319  60.839  1.00 67.47           O
ATOM     28  N   LEU     4      11.120 -10.917  58.838  1.00 78.85           N
ATOM     29  CA  LEU     4      10.747 -12.212  58.358  1.00 78.85           C
ATOM     30  CB  LEU     4      10.333 -12.235  56.882  1.00 78.85           C
ATOM     31  CG  LEU     4       9.105 -11.357  56.596  1.00 78.85           C
ATOM     32  CD1 LEU     4       7.889 -11.818  57.415  1.00 78.85           C
ATOM     33  CD2 LEU     4       9.432  -9.868  56.779  1.00 78.85           C
ATOM     34  C   LEU     4      11.937 -13.093  58.514  1.00 78.85           C
ATOM     35  O   LEU     4      13.003 -12.830  57.962  1.00 78.85           O
ATOM     36  N   VAL     5      11.757 -14.170  59.296  1.00 47.15           N
ATOM     37  CA  VAL     5      12.810 -15.089  59.606  1.00 47.15           C
ATOM     38  CB  VAL     5      12.595 -15.808  60.902  1.00 47.15           C
ATOM     39  CG1 VAL     5      12.606 -14.761  62.030  1.00 47.15           C
ATOM     40  CG2 VAL     5      11.284 -16.613  60.809  1.00 47.15           C
ATOM     41  C   VAL     5      12.911 -16.116  58.526  1.00 47.15           C
ATOM     42  O   VAL     5      12.005 -16.332  57.727  1.00 47.15           O
ATOM     43  N   PRO     6      14.065 -16.718  58.491  1.00 74.34           N
ATOM     44  CA  PRO     6      14.367 -17.773  57.567  1.00 74.34           C
ATOM     45  CD  PRO     6      15.256 -16.116  59.064  1.00 74.34           C
ATOM     46  CB  PRO     6      15.894 -17.876  57.539  1.00 74.34           C
ATOM     47  CG  PRO     6      16.357 -17.157  58.821  1.00 74.34           C
ATOM     48  C   PRO     6      13.701 -19.036  58.026  1.00 74.34           C
ATOM     49  O   PRO     6      13.193 -19.074  59.145  1.00 74.34           O
ATOM     50  N   SER     7      13.677 -20.065  57.162  1.00 39.68           N
ATOM     51  CA  SER     7      13.111 -21.339  57.506  1.00 39.68           C
ATOM     52  CB  SER     7      12.744 -22.196  56.286  1.00 39.68           C
ATOM     53  OG  SER     7      11.731 -21.548  55.533  1.00 39.68           O
ATOM     54  C   SER     7      14.156 -22.079  58.272  1.00 39.68           C
ATOM     55  O   SER     7      15.064 -21.472  58.832  1.00 39.68           O
ATOM     56  N   LYS     8      14.025 -23.420  58.357  1.00 95.71           N
ATOM     57  CA  LYS     8      15.024 -24.170  59.063  1.00 95.71           C
ATOM     58  CB  LYS     8      14.637 -25.640  59.300  1.00 95.71           C
ATOM     59  CG  LYS     8      13.475 -25.809  60.279  1.00 95.71           C
ATOM     60  CD  LYS     8      13.784 -25.279  61.681  1.00 95.71           C
ATOM     61  CE  LYS     8      12.629 -25.440  62.670  1.00 95.71           C
ATOM     62  NZ  LYS     8      13.089 -25.112  64.038  1.00 95.71           N
ATOM     63  C   LYS     8      16.250 -24.171  58.208  1.00 95.71           C
ATOM     64  O   LYS     8      16.499 -25.112  57.457  1.00 95.71           O
ATOM     65  N   ILE     9      17.049 -23.094  58.327  1.00 52.32           N
ATOM     66  CA  ILE     9      18.259 -22.912  57.582  1.00 52.32           C
ATOM     67  CB  ILE     9      18.166 -21.780  56.591  1.00 52.32           C
ATOM     68  CG1 ILE     9      17.010 -22.016  55.603  1.00 52.32           C
ATOM     69  CG2 ILE     9      19.541 -21.615  55.919  1.00 52.32           C
ATOM     70  CD1 ILE     9      16.662 -20.781  54.770  1.00 52.32           C
ATOM     71  C   ILE     9      19.273 -22.522  58.605  1.00 52.32           C
ATOM     72  O   ILE     9      18.924 -21.894  59.602  1.00 52.32           O
ATOM     73  N   THR    10      20.547 -22.916  58.426  1.00112.56           N
ATOM     74  CA  THR    10      21.528 -22.551  59.404  1.00112.56           C
ATOM     75  CB  THR    10      22.652 -23.531  59.531  1.00112.56           C
ATOM     76  OG1 THR    10      23.285 -23.706  58.272  1.00112.56           O
ATOM     77  CG2 THR    10      22.101 -24.864  60.043  1.00112.56           C
ATOM     78  C   THR    10      22.137 -21.248  59.013  1.00112.56           C
ATOM     79  O   THR    10      22.208 -20.905  57.835  1.00112.56           O
ATOM     80  N   THR    11      22.581 -20.478  60.020  1.00 42.96           N
ATOM     81  CA  THR    11      23.232 -19.232  59.767  1.00 42.96           C
ATOM     82  CB  THR    11      23.081 -18.258  60.898  1.00 42.96           C
ATOM     83  OG1 THR    11      23.673 -18.798  62.071  1.00 42.96           O
ATOM     84  CG2 THR    11      21.587 -17.986  61.140  1.00 42.96           C
ATOM     85  C   THR    11      24.683 -19.557  59.682  1.00 42.96           C
ATOM     86  O   THR    11      25.114 -20.616  60.132  1.00 42.96           O
ATOM     87  N   CYS    12      25.478 -18.658  59.079  1.00 59.94           N
ATOM     88  CA  CYS    12      26.878 -18.914  59.049  1.00 59.94           C
ATOM     89  CB  CYS    12      27.631 -18.158  57.947  1.00 59.94           C
ATOM     90  SG  CYS    12      29.431 -18.359  58.086  1.00 59.94           S
ATOM     91  C   CYS    12      27.411 -18.423  60.346  1.00 59.94           C
ATOM     92  O   CYS    12      27.770 -17.256  60.485  1.00 59.94           O
ATOM     93  N   CYS    13      27.428 -19.318  61.347  1.00 65.95           N
ATOM     94  CA  CYS    13      28.011 -19.032  62.622  1.00 65.95           C
ATOM     95  CB  CYS    13      29.520 -18.791  62.514  1.00 65.95           C
ATOM     96  SG  CYS    13      30.299 -20.159  61.620  1.00 65.95           S
ATOM     97  C   CYS    13      27.376 -17.823  63.231  1.00 65.95           C
ATOM     98  O   CYS    13      28.011 -17.117  64.014  1.00 65.95           O
ATOM     99  N   GLY    14      26.082 -17.593  62.936  1.00 39.12           N
ATOM    100  CA  GLY    14      25.399 -16.470  63.513  1.00 39.12           C
ATOM    101  C   GLY    14      25.493 -15.271  62.621  1.00 39.12           C
ATOM    102  O   GLY    14      25.394 -14.139  63.087  1.00 39.12           O
ATOM    103  N   TYR    15      25.645 -15.482  61.304  1.00 99.52           N
ATOM    104  CA  TYR    15      25.720 -14.378  60.390  1.00 99.52           C
ATOM    105  CB  TYR    15      26.930 -14.422  59.436  1.00 99.52           C
ATOM    106  CG  TYR    15      28.108 -13.926  60.208  1.00 99.52           C
ATOM    107  CD1 TYR    15      28.302 -12.569  60.333  1.00 99.52           C
ATOM    108  CD2 TYR    15      29.009 -14.785  60.802  1.00 99.52           C
ATOM    109  CE1 TYR    15      29.370 -12.062  61.034  1.00 99.52           C
ATOM    110  CE2 TYR    15      30.084 -14.284  61.507  1.00 99.52           C
ATOM    111  CZ  TYR    15      30.266 -12.922  61.624  1.00 99.52           C
ATOM    112  OH  TYR    15      31.362 -12.396  62.343  1.00 99.52           O
ATOM    113  C   TYR    15      24.461 -14.390  59.585  1.00 99.52           C
ATOM    114  O   TYR    15      23.488 -15.036  59.966  1.00 99.52           O
ATOM    115  N   SER    16      24.425 -13.619  58.479  1.00 84.83           N
ATOM    116  CA  SER    16      23.228 -13.511  57.695  1.00 84.83           C
ATOM    117  CB  SER    16      23.396 -12.648  56.431  1.00 84.83           C
ATOM    118  OG  SER    16      24.394 -13.193  55.581  1.00 84.83           O
ATOM    119  C   SER    16      22.769 -14.875  57.279  1.00 84.83           C
ATOM    120  O   SER    16      23.552 -15.777  56.988  1.00 84.83           O
ATOM    121  N   PRO    17      21.465 -15.005  57.274  1.00 68.93           N
ATOM    122  CA  PRO    17      20.768 -16.229  56.964  1.00 68.93           C
ATOM    123  CD  PRO    17      20.592 -13.845  57.197  1.00 68.93           C
ATOM    124  CB  PRO    17      19.287 -15.886  57.103  1.00 68.93           C
ATOM    125  CG  PRO    17      19.239 -14.397  56.716  1.00 68.93           C
ATOM    126  C   PRO    17      21.069 -16.670  55.571  1.00 68.93           C
ATOM    127  O   PRO    17      20.847 -17.839  55.257  1.00 68.93           O
ATOM    128  N   GLY    18      21.513 -15.738  54.710  1.00 25.70           N
ATOM    129  CA  GLY    18      21.809 -16.034  53.339  1.00 25.70           C
ATOM    130  C   GLY    18      22.956 -16.988  53.272  1.00 25.70           C
ATOM    131  O   GLY    18      23.016 -17.839  52.385  1.00 25.70           O
ATOM    132  N   THR    19      23.925 -16.847  54.194  1.00 42.22           N
ATOM    133  CA  THR    19      25.067 -17.709  54.145  1.00 42.22           C
ATOM    134  CB  THR    19      26.363 -16.974  54.281  1.00 42.22           C
ATOM    135  OG1 THR    19      26.397 -16.286  55.522  1.00 42.22           O
ATOM    136  CG2 THR    19      26.492 -15.979  53.115  1.00 42.22           C
ATOM    137  C   THR    19      24.979 -18.703  55.255  1.00 42.22           C
ATOM    138  O   THR    19      24.478 -18.410  56.341  1.00 42.22           O
ATOM    139  N   ALA    20      25.462 -19.933  54.984  1.00 32.60           N
ATOM    140  CA  ALA    20      25.403 -20.986  55.949  1.00 32.60           C
ATOM    141  CB  ALA    20      24.557 -22.192  55.509  1.00 32.60           C
ATOM    142  C   ALA    20      26.786 -21.496  56.147  1.00 32.60           C
ATOM    143  O   ALA    20      27.609 -21.476  55.232  1.00 32.60           O
ATOM    144  N   CYS    21      27.078 -21.954  57.378  1.00 46.73           N
ATOM    145  CA  CYS    21      28.380 -22.466  57.661  1.00 46.73           C
ATOM    146  CB  CYS    21      29.290 -21.416  58.332  1.00 46.73           C
ATOM    147  SG  CYS    21      29.828 -20.128  57.161  1.00 46.73           S
ATOM    148  C   CYS    21      28.209 -23.638  58.577  1.00 46.73           C
ATOM    149  O   CYS    21      27.271 -23.690  59.369  1.00 46.73           O
ATOM    150  N   PRO    22      29.085 -24.602  58.434  1.00 78.83           N
ATOM    151  CA  PRO    22      29.036 -25.761  59.283  1.00 78.83           C
ATOM    152  CD  PRO    22      29.593 -24.941  57.115  1.00 78.83           C
ATOM    153  CB  PRO    22      29.712 -26.901  58.514  1.00 78.83           C
ATOM    154  CG  PRO    22      30.426 -26.212  57.340  1.00 78.83           C
ATOM    155  C   PRO    22      29.650 -25.482  60.615  1.00 78.83           C
ATOM    156  O   PRO    22      30.400 -24.516  60.744  1.00 78.83           O
ATOM    157  N   SER    23      29.363 -26.348  61.605  1.00 76.22           N
ATOM    158  CA  SER    23      29.811 -26.188  62.956  1.00 76.22           C
ATOM    159  CB  SER    23      29.378 -27.335  63.884  1.00 76.22           C
ATOM    160  OG  SER    23      29.850 -27.094  65.199  1.00 76.22           O
ATOM    161  C   SER    23      31.307 -26.161  62.990  1.00 76.22           C
ATOM    162  O   SER    23      31.886 -25.511  63.852  1.00 76.22           O
ATOM    163  N   CYS    24      31.981 -26.850  62.048  1.00 85.60           N
ATOM    164  CA  CYS    24      33.417 -26.867  62.078  1.00 85.60           C
ATOM    165  CB  CYS    24      34.046 -27.624  60.894  1.00 85.60           C
ATOM    166  SG  CYS    24      33.866 -29.420  61.047  1.00 85.60           S
ATOM    167  C   CYS    24      33.881 -25.458  61.970  1.00 85.60           C
ATOM    168  O   CYS    24      34.843 -25.054  62.622  1.00 85.60           O
ATOM    169  N   MET    25      33.249 -24.680  61.084  1.00 84.84           N
ATOM    170  CA  MET    25      33.622 -23.307  60.955  1.00 84.84           C
ATOM    171  CB  MET    25      33.017 -22.637  59.708  1.00 84.84           C
ATOM    172  CG  MET    25      33.505 -23.254  58.394  1.00 84.84           C
ATOM    173  SD  MET    25      35.316 -23.308  58.242  1.00 84.84           S
ATOM    174  CE  MET    25      35.366 -23.461  56.433  1.00 84.84           C
ATOM    175  C   MET    25      33.181 -22.511  62.152  1.00 84.84           C
ATOM    176  O   MET    25      33.866 -21.581  62.567  1.00 84.84           O
ATOM    177  N   CYS    26      31.965 -22.770  62.672  1.00 79.65           N
ATOM    178  CA  CYS    26      31.457 -21.975  63.760  1.00 79.65           C
ATOM    179  CB  CYS    26      29.937 -22.118  63.865  1.00 79.65           C
ATOM    180  SG  CYS    26      29.215 -21.760  62.241  1.00 79.65           S
ATOM    181  C   CYS    26      32.068 -22.271  65.099  1.00 79.65           C
ATOM    182  O   CYS    26      32.666 -21.404  65.735  1.00 79.65           O
ATOM    183  N   THR    27      31.874 -23.524  65.556  1.00123.64           N
ATOM    184  CA  THR    27      32.307 -24.084  66.804  1.00123.64           C
ATOM    185  CB  THR    27      31.571 -25.344  67.134  1.00123.64           C
ATOM    186  OG1 THR    27      30.175 -25.090  67.156  1.00123.64           O
ATOM    187  CG2 THR    27      32.029 -25.825  68.517  1.00123.64           C
ATOM    188  C   THR    27      33.752 -24.432  66.717  1.00123.64           C
ATOM    189  O   THR    27      34.465 -24.448  67.716  1.00123.64           O
ATOM    190  N   ASN    28      34.211 -24.724  65.487  1.00100.54           N
ATOM    191  CA  ASN    28      35.525 -25.240  65.260  1.00100.54           C
ATOM    192  CB  ASN    28      36.637 -24.510  66.037  1.00100.54           C
ATOM    193  CG  ASN    28      36.919 -23.171  65.368  1.00100.54           C
ATOM    194  OD1 ASN    28      36.060 -22.590  64.708  1.00100.54           O
ATOM    195  ND2 ASN    28      38.175 -22.675  65.535  1.00100.54           N
ATOM    196  C   ASN    28      35.512 -26.656  65.720  1.00100.54           C
ATOM    197  O   ASN    28      36.557 -27.267  65.910  1.00100.54           O
ATOM    198  N   THR    29      34.307 -27.237  65.883  1.00 39.74           N
ATOM    199  CA  THR    29      34.273 -28.613  66.274  1.00 39.74           C
ATOM    200  CB  THR    29      33.377 -28.893  67.445  1.00 39.74           C
ATOM    201  OG1 THR    29      32.036 -28.543  67.136  1.00 39.74           O
ATOM    202  CG2 THR    29      33.890 -28.092  68.656  1.00 39.74           C
ATOM    203  C   THR    29      33.774 -29.387  65.099  1.00 39.74           C
ATOM    204  O   THR    29      32.832 -28.976  64.426  1.00 39.74           O
ATOM    205  N   CYS    30      34.421 -30.531  64.805  1.00 73.93           N
ATOM    206  CA  CYS    30      34.008 -31.306  63.675  1.00 73.93           C
ATOM    207  CB  CYS    30      35.139 -31.565  62.670  1.00 73.93           C
ATOM    208  SG  CYS    30      35.612 -29.997  61.898  1.00 73.93           S
ATOM    209  C   CYS    30      33.489 -32.605  64.176  1.00 73.93           C
ATOM    210  O   CYS    30      33.817 -33.042  65.278  1.00 73.93           O
ATOM    211  N   LYS    31      32.638 -33.246  63.356  1.00151.23           N
ATOM    212  CA  LYS    31      32.020 -34.470  63.752  1.00151.23           C
ATOM    213  CB  LYS    31      31.044 -34.993  62.682  1.00151.23           C
ATOM    214  CG  LYS    31      30.036 -36.016  63.206  1.00151.23           C
ATOM    215  CD  LYS    31      30.683 -37.322  63.662  1.00151.23           C
ATOM    216  CE  LYS    31      30.758 -38.372  62.552  1.00151.23           C
ATOM    217  NZ  LYS    31      31.599 -37.879  61.436  1.00151.23           N
ATOM    218  C   LYS    31      33.104 -35.473  63.988  1.00151.23           C
ATOM    219  O   LYS    31      33.094 -36.174  64.999  1.00151.23           O
ATOM    220  N   LYS    32      34.098 -35.558  63.082  1.00210.66           N
ATOM    221  CA  LYS    32      35.144 -36.501  63.342  1.00210.66           C
ATOM    222  CB  LYS    32      36.042 -36.824  62.131  1.00210.66           C
ATOM    223  CG  LYS    32      35.323 -37.695  61.097  1.00210.66           C
ATOM    224  CD  LYS    32      36.151 -38.054  59.861  1.00210.66           C
ATOM    225  CE  LYS    32      36.326 -36.903  58.870  1.00210.66           C
ATOM    226  NZ  LYS    32      37.661 -36.290  59.031  1.00210.66           N
ATOM    227  C   LYS    32      35.976 -35.941  64.447  1.00210.66           C
ATOM    228  O   LYS    32      36.226 -34.738  64.512  1.00210.66           O
ATOM    229  N   LYS    33      36.406 -36.819  65.371  1.00285.29           N
ATOM    230  CA  LYS    33      37.159 -36.382  66.504  1.00285.29           C
ATOM    231  CB  LYS    33      37.172 -37.383  67.669  1.00285.29           C
ATOM    232  CG  LYS    33      37.768 -36.803  68.953  1.00285.29           C
ATOM    233  CD  LYS    33      36.892 -35.715  69.577  1.00285.29           C
ATOM    234  CE  LYS    33      35.519 -36.228  70.017  1.00285.29           C
ATOM    235  NZ  LYS    33      34.731 -35.132  70.622  1.00285.29           N
ATOM    236  C   LYS    33      38.575 -36.178  66.101  1.00285.29           C
ATOM    237  O   LYS    33      39.060 -36.756  65.128  1.00285.29           O
ATOM    238  N   ASN    34      39.265 -35.307  66.857  1.00192.19           N
ATOM    239  CA  ASN    34      40.649 -35.061  66.618  1.00192.19           C
ATOM    240  CB  ASN    34      41.162 -33.783  67.295  1.00192.19           C
ATOM    241  CG  ASN    34      40.446 -32.633  66.598  1.00192.19           C
ATOM    242  OD1 ASN    34      40.116 -32.718  65.416  1.00192.19           O
ATOM    243  ND2 ASN    34      40.179 -31.536  67.357  1.00192.19           N
ATOM    244  C   ASN    34      41.383 -36.244  67.151  1.00192.19           C
ATOM    245  O   ASN    34      40.889 -36.951  68.029  1.00192.19           O
ATOM    246  N   LYS    35      42.585 -36.502  66.606  1.00245.10           N
ATOM    247  CA  LYS    35      43.306 -37.679  66.982  1.00245.10           C
ATOM    248  CB  LYS    35      44.464 -38.011  66.027  1.00245.10           C
ATOM    249  CG  LYS    35      44.996 -39.431  66.210  1.00245.10           C
ATOM    250  CD  LYS    35      45.546 -40.021  64.913  1.00245.10           C
ATOM    251  CE  LYS    35      44.435 -40.195  63.873  1.00245.10           C
ATOM    252  NZ  LYS    35      44.949 -40.867  62.660  1.00245.10           N
ATOM    253  C   LYS    35      43.801 -37.540  68.381  1.00245.10           C
ATOM    254  O   LYS    35      44.169 -36.456  68.829  1.00245.10           O
ATOM    255  N   LYS    36      43.796 -38.673  69.112  1.00220.21           N
ATOM    256  CA  LYS    36      44.166 -38.672  70.494  1.00220.21           C
ATOM    257  CB  LYS    36      43.632 -39.896  71.263  1.00220.21           C
ATOM    258  CG  LYS    36      44.300 -41.217  70.866  1.00220.21           C
ATOM    259  CD  LYS    36      44.014 -42.376  71.825  1.00220.21           C
ATOM    260  CE  LYS    36      44.370 -42.091  73.286  1.00220.21           C
ATOM    261  NZ  LYS    36      44.044 -43.269  74.121  1.00220.21           N
ATOM    262  C   LYS    36      45.652 -38.682  70.613  1.00220.21           C
ATOM    263  O   LYS    36      46.355 -39.483  70.001  1.00220.21           O
ATOM    264  N   PRO    37      46.117 -37.775  71.426  1.00 64.55           N
ATOM    265  CA  PRO    37      47.521 -37.651  71.693  1.00 64.55           C
ATOM    266  CD  PRO    37      45.302 -37.248  72.507  1.00 64.55           C
ATOM    267  CB  PRO    37      47.619 -36.626  72.821  1.00 64.55           C
ATOM    268  CG  PRO    37      46.305 -36.831  73.594  1.00 64.55           C
ATOM    269  C   PRO    37      48.013 -38.994  72.123  1.00 64.55           C
ATOM    270  O   PRO    37      47.297 -39.650  72.926  1.00 64.55           O
ATOM    271  OXT PRO    37      49.118 -39.398  71.672  1.00 64.55           O
TER     272      PRO    37
CONECT   90  147
CONECT   96  180
CONECT  166  208
END
