# Supplementary material for: Graph-Directed Approach for Downselecting Toxins for Experimental Structure Determination
Source: Mar Drugs. 2020 May 14;18(5):256. doi: 10.3390/md18050256 (PMC7281422; doi:10.3390/md18050256)
Supplement: Supplementary file 1 [file marinedrugs-18-00256-s001.zip › SupplementaryMaterial/finalmodels/6C_finalmodels/seq139/seq139model3_B99990010.pdb]

EXPDTA    THEORETICAL MODEL, MODELLER 9.19 2019/07/19 23:14:48
REMARK   6 MODELLER OBJECTIVE FUNCTION:       204.4940
REMARK   6 MODELLER BEST TEMPLATE % SEQ ID:  96.296
REMARK   6 SEQUENCE: subject
REMARK   6 ALIGNMENT: subject-mult.ali
REMARK   6 DOPE score: -1736.66675
REMARK   6 GA341 score: 1.00000
REMARK   6 TEMPLATE: 1fu3AA 1:A - 27:A MODELS 1: - 27: AT 96.3%
REMARK   6 TEMPLATE: 1fu3AA 1:A - 27:A MODELS 1: - 27: AT 96.3%
SSBOND   1 CYS      2    CYS     17                          1555   1555  2.03
SSBOND   2 CYS      9    CYS     21                          1555   1555  2.02
SSBOND   3 CYS     16    CYS     26                          1555   1555  2.03
ATOM      1  N   TRP     1      59.552 -27.338 -34.849  1.00 38.91           N
ATOM      2  CA  TRP     1      59.980 -25.958 -35.168  1.00 38.91           C
ATOM      3  CB  TRP     1      60.938 -25.963 -36.373  1.00 38.91           C
ATOM      4  CG  TRP     1      61.467 -24.598 -36.737  1.00 38.91           C
ATOM      5  CD2 TRP     1      62.635 -24.010 -36.145  1.00 38.91           C
ATOM      6  CD1 TRP     1      60.987 -23.689 -37.633  1.00 38.91           C
ATOM      7  NE1 TRP     1      61.780 -22.566 -37.631  1.00 38.91           N
ATOM      8  CE2 TRP     1      62.799 -22.750 -36.721  1.00 38.91           C
ATOM      9  CE3 TRP     1      63.500 -24.480 -35.199  1.00 38.91           C
ATOM     10  CZ2 TRP     1      63.834 -21.936 -36.359  1.00 38.91           C
ATOM     11  CZ3 TRP     1      64.543 -23.657 -34.835  1.00 38.91           C
ATOM     12  CH2 TRP     1      64.706 -22.410 -35.404  1.00 38.91           C
ATOM     13  C   TRP     1      58.790 -25.138 -35.528  1.00 38.91           C
ATOM     14  O   TRP     1      57.969 -25.551 -36.344  1.00 38.91           O
ATOM     15  N   CYS     2      58.650 -23.954 -34.901  1.00 44.15           N
ATOM     16  CA  CYS     2      57.539 -23.126 -35.255  1.00 44.15           C
ATOM     17  CB  CYS     2      56.515 -22.888 -34.122  1.00 44.15           C
ATOM     18  SG  CYS     2      57.170 -22.120 -32.611  1.00 44.15           S
ATOM     19  C   CYS     2      58.067 -21.821 -35.758  1.00 44.15           C
ATOM     20  O   CYS     2      59.213 -21.451 -35.506  1.00 44.15           O
ATOM     21  N   LYS     3      57.226 -21.106 -36.528  1.00106.61           N
ATOM     22  CA  LYS     3      57.596 -19.858 -37.131  1.00106.61           C
ATOM     23  CB  LYS     3      56.847 -19.587 -38.448  1.00106.61           C
ATOM     24  CG  LYS     3      57.354 -20.345 -39.675  1.00106.61           C
ATOM     25  CD  LYS     3      58.709 -19.855 -40.185  1.00106.61           C
ATOM     26  CE  LYS     3      59.130 -20.498 -41.507  1.00106.61           C
ATOM     27  NZ  LYS     3      60.238 -19.727 -42.108  1.00106.61           N
ATOM     28  C   LYS     3      57.162 -18.761 -36.226  1.00106.61           C
ATOM     29  O   LYS     3      56.046 -18.771 -35.711  1.00106.61           O
ATOM     30  N   GLN     4      58.036 -17.757 -36.042  1.00 56.97           N
ATOM     31  CA  GLN     4      57.684 -16.646 -35.213  1.00 56.97           C
ATOM     32  CB  GLN     4      58.768 -15.549 -35.213  1.00 56.97           C
ATOM     33  CG  GLN     4      58.534 -14.414 -34.218  1.00 56.97           C
ATOM     34  CD  GLN     4      59.327 -14.728 -32.958  1.00 56.97           C
ATOM     35  OE1 GLN     4      60.413 -14.188 -32.748  1.00 56.97           O
ATOM     36  NE2 GLN     4      58.785 -15.633 -32.102  1.00 56.97           N
ATOM     37  C   GLN     4      56.464 -16.062 -35.839  1.00 56.97           C
ATOM     38  O   GLN     4      56.400 -15.898 -37.056  1.00 56.97           O
ATOM     39  N   SER     5      55.441 -15.751 -35.025  1.00 45.16           N
ATOM     40  CA  SER     5      54.284 -15.188 -35.639  1.00 45.16           C
ATOM     41  CB  SER     5      53.144 -14.902 -34.647  1.00 45.16           C
ATOM     42  OG  SER     5      52.726 -16.108 -34.025  1.00 45.16           O
ATOM     43  C   SER     5      54.724 -13.889 -36.228  1.00 45.16           C
ATOM     44  O   SER     5      55.305 -13.051 -35.542  1.00 45.16           O
ATOM     45  N   GLY     6      54.425 -13.686 -37.525  1.00 32.26           N
ATOM     46  CA  GLY     6      54.800 -12.469 -38.185  1.00 32.26           C
ATOM     47  C   GLY     6      55.942 -12.720 -39.123  1.00 32.26           C
ATOM     48  O   GLY     6      56.371 -11.811 -39.832  1.00 32.26           O
ATOM     49  N   GLU     7      56.467 -13.957 -39.157  1.00 88.55           N
ATOM     50  CA  GLU     7      57.552 -14.282 -40.039  1.00 88.55           C
ATOM     51  CB  GLU     7      58.413 -15.461 -39.554  1.00 88.55           C
ATOM     52  CG  GLU     7      59.230 -15.117 -38.312  1.00 88.55           C
ATOM     53  CD  GLU     7      60.147 -13.960 -38.684  1.00 88.55           C
ATOM     54  OE1 GLU     7      60.419 -13.793 -39.902  1.00 88.55           O
ATOM     55  OE2 GLU     7      60.580 -13.223 -37.758  1.00 88.55           O
ATOM     56  C   GLU     7      56.980 -14.653 -41.370  1.00 88.55           C
ATOM     57  O   GLU     7      55.765 -14.650 -41.562  1.00 88.55           O
ATOM     58  N   MET     8      57.859 -14.935 -42.352  1.00139.08           N
ATOM     59  CA  MET     8      57.380 -15.303 -43.654  1.00139.08           C
ATOM     60  CB  MET     8      58.509 -15.478 -44.682  1.00139.08           C
ATOM     61  CG  MET     8      59.226 -14.169 -45.017  1.00139.08           C
ATOM     62  SD  MET     8      60.755 -14.366 -45.980  1.00139.08           S
ATOM     63  CE  MET     8      59.937 -15.009 -47.467  1.00139.08           C
ATOM     64  C   MET     8      56.679 -16.617 -43.517  1.00139.08           C
ATOM     65  O   MET     8      57.221 -17.572 -42.965  1.00139.08           O
ATOM     66  N   CYS     9      55.438 -16.695 -44.031  1.00 53.77           N
ATOM     67  CA  CYS     9      54.655 -17.892 -43.913  1.00 53.77           C
ATOM     68  CB  CYS     9      53.430 -17.718 -43.009  1.00 53.77           C
ATOM     69  SG  CYS     9      52.249 -16.554 -43.741  1.00 53.77           S
ATOM     70  C   CYS     9      54.132 -18.248 -45.269  1.00 53.77           C
ATOM     71  O   CYS     9      54.427 -17.574 -46.255  1.00 53.77           O
ATOM     72  N   ASN    10      53.355 -19.350 -45.361  1.00 77.38           N
ATOM     73  CA  ASN    10      52.828 -19.708 -46.648  1.00 77.38           C
ATOM     74  CB  ASN    10      53.552 -20.921 -47.256  1.00 77.38           C
ATOM     75  CG  ASN    10      53.376 -20.864 -48.762  1.00 77.38           C
ATOM     76  OD1 ASN    10      53.855 -21.733 -49.489  1.00 77.38           O
ATOM     77  ND2 ASN    10      52.684 -19.798 -49.247  1.00 77.38           N
ATOM     78  C   ASN    10      51.381 -20.063 -46.467  1.00 77.38           C
ATOM     79  O   ASN    10      50.963 -20.438 -45.376  1.00 77.38           O
ATOM     80  N   LEU    11      50.544 -19.894 -47.509  1.00 78.25           N
ATOM     81  CA  LEU    11      49.159 -20.246 -47.364  1.00 78.25           C
ATOM     82  CB  LEU    11      48.266 -19.762 -48.520  1.00 78.25           C
ATOM     83  CG  LEU    11      48.094 -18.233 -48.575  1.00 78.25           C
ATOM     84  CD1 LEU    11      47.144 -17.833 -49.712  1.00 78.25           C
ATOM     85  CD2 LEU    11      47.659 -17.658 -47.218  1.00 78.25           C
ATOM     86  C   LEU    11      49.005 -21.740 -47.257  1.00 78.25           C
ATOM     87  O   LEU    11      48.183 -22.233 -46.486  1.00 78.25           O
ATOM     88  N   LEU    12      49.693 -22.508 -48.122  1.00 90.28           N
ATOM     89  CA  LEU    12      49.639 -23.946 -48.031  1.00 90.28           C
ATOM     90  CB  LEU    12      50.019 -24.642 -49.343  1.00 90.28           C
ATOM     91  CG  LEU    12      48.981 -24.444 -50.456  1.00 90.28           C
ATOM     92  CD1 LEU    12      49.354 -25.250 -51.707  1.00 90.28           C
ATOM     93  CD2 LEU    12      47.564 -24.749 -49.948  1.00 90.28           C
ATOM     94  C   LEU    12      50.555 -24.520 -46.985  1.00 90.28           C
ATOM     95  O   LEU    12      50.167 -25.377 -46.191  1.00 90.28           O
ATOM     96  N   ASP    13      51.821 -24.059 -47.028  1.00105.13           N
ATOM     97  CA  ASP    13      52.988 -24.502 -46.305  1.00105.13           C
ATOM     98  CB  ASP    13      54.290 -24.008 -46.959  1.00105.13           C
ATOM     99  CG  ASP    13      55.447 -24.828 -46.412  1.00105.13           C
ATOM    100  OD1 ASP    13      55.179 -25.878 -45.770  1.00105.13           O
ATOM    101  OD2 ASP    13      56.620 -24.422 -46.636  1.00105.13           O
ATOM    102  C   ASP    13      53.037 -24.060 -44.864  1.00105.13           C
ATOM    103  O   ASP    13      53.830 -24.574 -44.084  1.00105.13           O
ATOM    104  N   GLN    14      52.240 -23.067 -44.462  1.00145.64           N
ATOM    105  CA  GLN    14      52.320 -22.387 -43.185  1.00145.64           C
ATOM    106  CB  GLN    14      51.044 -21.580 -42.895  1.00145.64           C
ATOM    107  CG  GLN    14      50.938 -21.033 -41.478  1.00145.64           C
ATOM    108  CD  GLN    14      50.092 -22.009 -40.675  1.00145.64           C
ATOM    109  OE1 GLN    14      49.792 -21.771 -39.506  1.00145.64           O
ATOM    110  NE2 GLN    14      49.688 -23.136 -41.319  1.00145.64           N
ATOM    111  C   GLN    14      52.579 -23.264 -41.985  1.00145.64           C
ATOM    112  O   GLN    14      52.004 -24.340 -41.835  1.00145.64           O
ATOM    113  N   ASN    15      53.506 -22.799 -41.099  1.00159.18           N
ATOM    114  CA  ASN    15      53.783 -23.461 -39.849  1.00159.18           C
ATOM    115  CB  ASN    15      55.075 -24.295 -39.894  1.00159.18           C
ATOM    116  CG  ASN    15      54.871 -25.441 -40.873  1.00159.18           C
ATOM    117  OD1 ASN    15      54.218 -26.435 -40.561  1.00159.18           O
ATOM    118  ND2 ASN    15      55.444 -25.294 -42.097  1.00159.18           N
ATOM    119  C   ASN    15      53.998 -22.410 -38.788  1.00159.18           C
ATOM    120  O   ASN    15      55.088 -22.305 -38.225  1.00159.18           O
ATOM    121  N   CYS    16      52.946 -21.638 -38.447  1.00 77.20           N
ATOM    122  CA  CYS    16      53.034 -20.585 -37.474  1.00 77.20           C
ATOM    123  CB  CYS    16      51.828 -19.637 -37.529  1.00 77.20           C
ATOM    124  SG  CYS    16      51.525 -19.091 -39.233  1.00 77.20           S
ATOM    125  C   CYS    16      53.057 -21.228 -36.131  1.00 77.20           C
ATOM    126  O   CYS    16      52.507 -22.310 -35.938  1.00 77.20           O
ATOM    127  N   CYS    17      53.747 -20.604 -35.163  1.00 76.49           N
ATOM    128  CA  CYS    17      53.814 -21.257 -33.898  1.00 76.49           C
ATOM    129  CB  CYS    17      54.706 -20.466 -32.922  1.00 76.49           C
ATOM    130  SG  CYS    17      55.477 -21.514 -31.659  1.00 76.49           S
ATOM    131  C   CYS    17      52.427 -21.340 -33.319  1.00 76.49           C
ATOM    132  O   CYS    17      51.878 -22.424 -33.123  1.00 76.49           O
ATOM    133  N   ASP    18      51.855 -20.164 -32.991  1.00 96.89           N
ATOM    134  CA  ASP    18      50.559 -20.020 -32.382  1.00 96.89           C
ATOM    135  CB  ASP    18      50.526 -18.800 -31.450  1.00 96.89           C
ATOM    136  CG  ASP    18      49.373 -18.968 -30.470  1.00 96.89           C
ATOM    137  OD1 ASP    18      48.622 -19.975 -30.580  1.00 96.89           O
ATOM    138  OD2 ASP    18      49.239 -18.082 -29.585  1.00 96.89           O
ATOM    139  C   ASP    18      49.376 -19.894 -33.315  1.00 96.89           C
ATOM    140  O   ASP    18      48.320 -20.465 -33.050  1.00 96.89           O
ATOM    141  N   GLY    19      49.512 -19.135 -34.429  1.00 63.39           N
ATOM    142  CA  GLY    19      48.334 -18.703 -35.151  1.00 63.39           C
ATOM    143  C   GLY    19      48.151 -19.326 -36.497  1.00 63.39           C
ATOM    144  O   GLY    19      47.993 -20.540 -36.627  1.00 63.39           O
ATOM    145  N   TYR    20      48.045 -18.451 -37.530  1.00 75.93           N
ATOM    146  CA  TYR    20      47.855 -18.873 -38.891  1.00 75.93           C
ATOM    147  CB  TYR    20      46.400 -18.797 -39.391  1.00 75.93           C
ATOM    148  CG  TYR    20      45.583 -19.817 -38.675  1.00 75.93           C
ATOM    149  CD1 TYR    20      45.638 -21.143 -39.043  1.00 75.93           C
ATOM    150  CD2 TYR    20      44.746 -19.448 -37.648  1.00 75.93           C
ATOM    151  CE1 TYR    20      44.879 -22.087 -38.389  1.00 75.93           C
ATOM    152  CE2 TYR    20      43.986 -20.386 -36.990  1.00 75.93           C
ATOM    153  CZ  TYR    20      44.051 -21.706 -37.359  1.00 75.93           C
ATOM    154  OH  TYR    20      43.272 -22.670 -36.685  1.00 75.93           O
ATOM    155  C   TYR    20      48.655 -17.989 -39.799  1.00 75.93           C
ATOM    156  O   TYR    20      49.238 -16.989 -39.385  1.00 75.93           O
ATOM    157  N   CYS    21      48.705 -18.373 -41.090  1.00 62.70           N
ATOM    158  CA  CYS    21      49.438 -17.659 -42.096  1.00 62.70           C
ATOM    159  CB  CYS    21      50.149 -18.606 -43.078  1.00 62.70           C
ATOM    160  SG  CYS    21      50.821 -17.749 -44.526  1.00 62.70           S
ATOM    161  C   CYS    21      48.467 -16.860 -42.897  1.00 62.70           C
ATOM    162  O   CYS    21      47.612 -17.414 -43.587  1.00 62.70           O
ATOM    163  N   ILE    22      48.601 -15.521 -42.846  1.00187.80           N
ATOM    164  CA  ILE    22      47.684 -14.686 -43.557  1.00187.80           C
ATOM    165  CB  ILE    22      47.078 -13.634 -42.680  1.00187.80           C
ATOM    166  CG1 ILE    22      46.490 -14.256 -41.404  1.00187.80           C
ATOM    167  CG2 ILE    22      46.049 -12.870 -43.520  1.00187.80           C
ATOM    168  CD1 ILE    22      45.437 -15.333 -41.658  1.00187.80           C
ATOM    169  C   ILE    22      48.482 -13.948 -44.576  1.00187.80           C
ATOM    170  O   ILE    22      49.453 -13.269 -44.241  1.00187.80           O
ATOM    171  N   VAL    23      48.101 -14.072 -45.861  1.00 98.77           N
ATOM    172  CA  VAL    23      48.831 -13.330 -46.836  1.00 98.77           C
ATOM    173  CB  VAL    23      48.812 -11.842 -46.567  1.00 98.77           C
ATOM    174  CG1 VAL    23      49.525 -11.086 -47.707  1.00 98.77           C
ATOM    175  CG2 VAL    23      47.347 -11.413 -46.369  1.00 98.77           C
ATOM    176  C   VAL    23      50.223 -13.899 -46.787  1.00 98.77           C
ATOM    177  O   VAL    23      50.408 -15.093 -47.005  1.00 98.77           O
ATOM    178  N   PHE    24      51.230 -13.024 -46.607  1.00210.20           N
ATOM    179  CA  PHE    24      52.647 -13.260 -46.513  1.00210.20           C
ATOM    180  CB  PHE    24      53.452 -12.044 -47.019  1.00210.20           C
ATOM    181  CG  PHE    24      53.115 -10.838 -46.207  1.00210.20           C
ATOM    182  CD1 PHE    24      52.020 -10.064 -46.516  1.00210.20           C
ATOM    183  CD2 PHE    24      53.888 -10.471 -45.134  1.00210.20           C
ATOM    184  CE1 PHE    24      51.702  -8.949 -45.775  1.00210.20           C
ATOM    185  CE2 PHE    24      53.581  -9.356 -44.386  1.00210.20           C
ATOM    186  CZ  PHE    24      52.483  -8.595 -44.703  1.00210.20           C
ATOM    187  C   PHE    24      53.190 -13.682 -45.171  1.00210.20           C
ATOM    188  O   PHE    24      54.255 -14.295 -45.132  1.00210.20           O
ATOM    189  N   VAL    25      52.567 -13.314 -44.030  1.00 67.19           N
ATOM    190  CA  VAL    25      53.246 -13.625 -42.796  1.00 67.19           C
ATOM    191  CB  VAL    25      53.858 -12.441 -42.118  1.00 67.19           C
ATOM    192  CG1 VAL    25      55.086 -11.982 -42.918  1.00 67.19           C
ATOM    193  CG2 VAL    25      52.760 -11.371 -41.981  1.00 67.19           C
ATOM    194  C   VAL    25      52.350 -14.260 -41.784  1.00 67.19           C
ATOM    195  O   VAL    25      51.132 -14.099 -41.791  1.00 67.19           O
ATOM    196  N   CYS    26      52.984 -15.014 -40.863  1.00 52.77           N
ATOM    197  CA  CYS    26      52.292 -15.694 -39.813  1.00 52.77           C
ATOM    198  CB  CYS    26      53.185 -16.643 -39.000  1.00 52.77           C
ATOM    199  SG  CYS    26      53.295 -18.270 -39.781  1.00 52.77           S
ATOM    200  C   CYS    26      51.746 -14.676 -38.880  1.00 52.77           C
ATOM    201  O   CYS    26      52.188 -13.531 -38.859  1.00 52.77           O
ATOM    202  N   THR    27      50.720 -15.068 -38.105  1.00 93.50           N
ATOM    203  CA  THR    27      50.143 -14.158 -37.166  1.00 93.50           C
ATOM    204  CB  THR    27      48.839 -13.582 -37.635  1.00 93.50           C
ATOM    205  OG1 THR    27      48.371 -12.608 -36.713  1.00 93.50           O
ATOM    206  CG2 THR    27      47.813 -14.718 -37.784  1.00 93.50           C
ATOM    207  C   THR    27      49.880 -14.948 -35.889  1.00 93.50           C
ATOM    208  O   THR    27      50.379 -16.100 -35.793  1.00 93.50           O
ATOM    209  OXT THR    27      49.177 -14.409 -34.991  1.00 93.50           O
TER     210      THR    27
CONECT   18  130
CONECT   69  160
CONECT  124  199
END
