# Supplementary material for: Graph-Directed Approach for Downselecting Toxins for Experimental Structure Determination
Source: Mar Drugs. 2020 May 14;18(5):256. doi: 10.3390/md18050256 (PMC7281422; doi:10.3390/md18050256)
Supplement: Supplementary file 1 [file marinedrugs-18-00256-s001.zip › SupplementaryMaterial/finalmodels/6C_finalmodels/seq139/seq139model1_B99990003.pdb]

EXPDTA    THEORETICAL MODEL, MODELLER 9.19 2019/07/19 23:13:57
REMARK   6 MODELLER OBJECTIVE FUNCTION:       209.5410
REMARK   6 MODELLER BEST TEMPLATE % SEQ ID:  96.296
REMARK   6 SEQUENCE: subject
REMARK   6 ALIGNMENT: subject-mult.ali
REMARK   6 DOPE score: -1746.41418
REMARK   6 GA341 score: 1.00000
REMARK   6 TEMPLATE: 1fu3AA 1:A - 27:A MODELS 1: - 27: AT 96.3%
REMARK   6 TEMPLATE: 1fu3AA 1:A - 27:A MODELS 1: - 27: AT 96.3%
SSBOND   1 CYS      2    CYS     17                          1555   1555  2.03
SSBOND   2 CYS      9    CYS     21                          1555   1555  2.02
SSBOND   3 CYS     16    CYS     26                          1555   1555  2.03
ATOM      1  N   TRP     1      70.420 -75.633 -30.860  1.00 57.03           N
ATOM      2  CA  TRP     1      69.662 -75.276 -32.075  1.00 57.03           C
ATOM      3  CB  TRP     1      68.155 -75.212 -31.751  1.00 57.03           C
ATOM      4  CG  TRP     1      67.247 -74.928 -32.927  1.00 57.03           C
ATOM      5  CD2 TRP     1      66.899 -75.903 -33.921  1.00 57.03           C
ATOM      6  CD1 TRP     1      66.631 -73.769 -33.292  1.00 57.03           C
ATOM      7  NE1 TRP     1      65.905 -73.963 -34.447  1.00 57.03           N
ATOM      8  CE2 TRP     1      66.065 -75.275 -34.846  1.00 57.03           C
ATOM      9  CE3 TRP     1      67.247 -77.213 -34.045  1.00 57.03           C
ATOM     10  CZ2 TRP     1      65.559 -75.956 -35.919  1.00 57.03           C
ATOM     11  CZ3 TRP     1      66.742 -77.896 -35.126  1.00 57.03           C
ATOM     12  CH2 TRP     1      65.915 -77.282 -36.043  1.00 57.03           C
ATOM     13  C   TRP     1      70.112 -73.938 -32.561  1.00 57.03           C
ATOM     14  O   TRP     1      69.373 -73.233 -33.246  1.00 57.03           O
ATOM     15  N   CYS     2      71.363 -73.556 -32.246  1.00 50.73           N
ATOM     16  CA  CYS     2      71.783 -72.267 -32.696  1.00 50.73           C
ATOM     17  CB  CYS     2      73.126 -71.798 -32.115  1.00 50.73           C
ATOM     18  SG  CYS     2      74.523 -72.725 -32.795  1.00 50.73           S
ATOM     19  C   CYS     2      71.888 -72.341 -34.186  1.00 50.73           C
ATOM     20  O   CYS     2      72.075 -73.416 -34.757  1.00 50.73           O
ATOM     21  N   LYS     3      71.729 -71.191 -34.867  1.00 57.76           N
ATOM     22  CA  LYS     3      71.784 -71.228 -36.298  1.00 57.76           C
ATOM     23  CB  LYS     3      70.785 -70.305 -37.011  1.00 57.76           C
ATOM     24  CG  LYS     3      69.312 -70.649 -36.807  1.00 57.76           C
ATOM     25  CD  LYS     3      68.396 -69.573 -37.399  1.00 57.76           C
ATOM     26  CE  LYS     3      66.900 -69.879 -37.280  1.00 57.76           C
ATOM     27  NZ  LYS     3      66.124 -68.773 -37.884  1.00 57.76           N
ATOM     28  C   LYS     3      73.137 -70.789 -36.735  1.00 57.76           C
ATOM     29  O   LYS     3      73.750 -69.895 -36.154  1.00 57.76           O
ATOM     30  N   GLN     4      73.622 -71.421 -37.812  1.00 51.08           N
ATOM     31  CA  GLN     4      74.900 -71.098 -38.347  1.00 51.08           C
ATOM     32  CB  GLN     4      75.199 -71.884 -39.637  1.00 51.08           C
ATOM     33  CG  GLN     4      76.571 -71.604 -40.243  1.00 51.08           C
ATOM     34  CD  GLN     4      77.608 -72.328 -39.396  1.00 51.08           C
ATOM     35  OE1 GLN     4      78.742 -71.872 -39.261  1.00 51.08           O
ATOM     36  NE2 GLN     4      77.217 -73.495 -38.816  1.00 51.08           N
ATOM     37  C   GLN     4      74.849 -69.645 -38.674  1.00 51.08           C
ATOM     38  O   GLN     4      73.861 -69.147 -39.214  1.00 51.08           O
ATOM     39  N   SER     5      75.915 -68.906 -38.320  1.00 47.95           N
ATOM     40  CA  SER     5      75.861 -67.520 -38.647  1.00 47.95           C
ATOM     41  CB  SER     5      77.080 -66.722 -38.158  1.00 47.95           C
ATOM     42  OG  SER     5      77.120 -66.724 -36.739  1.00 47.95           O
ATOM     43  C   SER     5      75.831 -67.466 -40.134  1.00 47.95           C
ATOM     44  O   SER     5      76.673 -68.062 -40.803  1.00 47.95           O
ATOM     45  N   GLY     6      74.869 -66.712 -40.695  1.00 37.76           N
ATOM     46  CA  GLY     6      74.772 -66.644 -42.124  1.00 37.76           C
ATOM     47  C   GLY     6      73.516 -67.318 -42.591  1.00 37.76           C
ATOM     48  O   GLY     6      73.136 -67.172 -43.750  1.00 37.76           O
ATOM     49  N   GLU     7      72.826 -68.060 -41.708  1.00 87.32           N
ATOM     50  CA  GLU     7      71.605 -68.708 -42.098  1.00 87.32           C
ATOM     51  CB  GLU     7      71.235 -69.904 -41.210  1.00 87.32           C
ATOM     52  CG  GLU     7      72.132 -71.122 -41.436  1.00 87.32           C
ATOM     53  CD  GLU     7      71.675 -71.802 -42.720  1.00 87.32           C
ATOM     54  OE1 GLU     7      70.436 -71.928 -42.904  1.00 87.32           O
ATOM     55  OE2 GLU     7      72.553 -72.203 -43.532  1.00 87.32           O
ATOM     56  C   GLU     7      70.487 -67.720 -42.006  1.00 87.32           C
ATOM     57  O   GLU     7      70.682 -66.571 -41.610  1.00 87.32           O
ATOM     58  N   MET     8      69.274 -68.137 -42.424  1.00136.31           N
ATOM     59  CA  MET     8      68.173 -67.225 -42.345  1.00136.31           C
ATOM     60  CB  MET     8      66.873 -67.733 -43.004  1.00136.31           C
ATOM     61  CG  MET     8      66.869 -67.563 -44.525  1.00136.31           C
ATOM     62  SD  MET     8      66.776 -65.825 -45.059  1.00136.31           S
ATOM     63  CE  MET     8      67.323 -66.120 -46.765  1.00136.31           C
ATOM     64  C   MET     8      67.911 -66.960 -40.898  1.00136.31           C
ATOM     65  O   MET     8      67.839 -67.877 -40.084  1.00136.31           O
ATOM     66  N   CYS     9      67.762 -65.669 -40.549  1.00 52.91           N
ATOM     67  CA  CYS     9      67.562 -65.268 -39.186  1.00 52.91           C
ATOM     68  CB  CYS     9      68.742 -64.477 -38.614  1.00 52.91           C
ATOM     69  SG  CYS     9      68.982 -62.918 -39.509  1.00 52.91           S
ATOM     70  C   CYS     9      66.371 -64.366 -39.131  1.00 52.91           C
ATOM     71  O   CYS     9      65.723 -64.118 -40.146  1.00 52.91           O
ATOM     72  N   ASN    10      66.034 -63.862 -37.922  1.00 81.30           N
ATOM     73  CA  ASN    10      64.878 -63.014 -37.831  1.00 81.30           C
ATOM     74  CB  ASN    10      63.703 -63.740 -37.149  1.00 81.30           C
ATOM     75  CG  ASN    10      62.393 -63.133 -37.616  1.00 81.30           C
ATOM     76  OD1 ASN    10      61.316 -63.592 -37.237  1.00 81.30           O
ATOM     77  ND2 ASN    10      62.485 -62.081 -38.473  1.00 81.30           N
ATOM     78  C   ASN    10      65.233 -61.789 -37.025  1.00 81.30           C
ATOM     79  O   ASN    10      66.185 -61.788 -36.253  1.00 81.30           O
ATOM     80  N   LEU    11      64.506 -60.670 -37.229  1.00 83.54           N
ATOM     81  CA  LEU    11      64.788 -59.467 -36.487  1.00 83.54           C
ATOM     82  CB  LEU    11      63.886 -58.291 -36.906  1.00 83.54           C
ATOM     83  CG  LEU    11      64.103 -57.779 -38.339  1.00 83.54           C
ATOM     84  CD1 LEU    11      63.148 -56.616 -38.650  1.00 83.54           C
ATOM     85  CD2 LEU    11      65.573 -57.394 -38.587  1.00 83.54           C
ATOM     86  C   LEU    11      64.461 -59.671 -35.034  1.00 83.54           C
ATOM     87  O   LEU    11      65.236 -59.313 -34.150  1.00 83.54           O
ATOM     88  N   LEU    12      63.222 -60.118 -34.750  1.00130.03           N
ATOM     89  CA  LEU    12      62.798 -60.410 -33.406  1.00130.03           C
ATOM     90  CB  LEU    12      61.280 -60.312 -33.208  1.00130.03           C
ATOM     91  CG  LEU    12      60.757 -58.869 -33.156  1.00130.03           C
ATOM     92  CD1 LEU    12      61.274 -58.150 -31.897  1.00130.03           C
ATOM     93  CD2 LEU    12      61.045 -58.106 -34.460  1.00130.03           C
ATOM     94  C   LEU    12      63.192 -61.774 -32.923  1.00130.03           C
ATOM     95  O   LEU    12      63.629 -61.946 -31.787  1.00130.03           O
ATOM     96  N   ASP    13      62.970 -62.767 -33.805  1.00104.85           N
ATOM     97  CA  ASP    13      63.055 -64.197 -33.647  1.00104.85           C
ATOM     98  CB  ASP    13      62.332 -64.915 -34.795  1.00104.85           C
ATOM     99  CG  ASP    13      62.161 -66.383 -34.446  1.00104.85           C
ATOM    100  OD1 ASP    13      62.250 -66.727 -33.237  1.00104.85           O
ATOM    101  OD2 ASP    13      61.944 -67.183 -35.396  1.00104.85           O
ATOM    102  C   ASP    13      64.461 -64.742 -33.615  1.00104.85           C
ATOM    103  O   ASP    13      64.671 -65.889 -33.236  1.00104.85           O
ATOM    104  N   GLN    14      65.464 -63.973 -34.053  1.00145.40           N
ATOM    105  CA  GLN    14      66.801 -64.467 -34.294  1.00145.40           C
ATOM    106  CB  GLN    14      67.780 -63.354 -34.695  1.00145.40           C
ATOM    107  CG  GLN    14      69.247 -63.772 -34.692  1.00145.40           C
ATOM    108  CD  GLN    14      69.819 -63.289 -33.377  1.00145.40           C
ATOM    109  OE1 GLN    14      71.021 -63.374 -33.133  1.00145.40           O
ATOM    110  NE2 GLN    14      68.924 -62.740 -32.513  1.00145.40           N
ATOM    111  C   GLN    14      67.434 -65.224 -33.165  1.00145.40           C
ATOM    112  O   GLN    14      67.302 -64.878 -31.992  1.00145.40           O
ATOM    113  N   ASN    15      68.139 -66.325 -33.527  1.00161.73           N
ATOM    114  CA  ASN    15      68.903 -67.090 -32.582  1.00161.73           C
ATOM    115  CB  ASN    15      68.146 -68.332 -32.093  1.00161.73           C
ATOM    116  CG  ASN    15      67.040 -67.865 -31.157  1.00161.73           C
ATOM    117  OD1 ASN    15      67.281 -67.607 -29.980  1.00161.73           O
ATOM    118  ND2 ASN    15      65.795 -67.737 -31.687  1.00161.73           N
ATOM    119  C   ASN    15      70.146 -67.569 -33.276  1.00161.73           C
ATOM    120  O   ASN    15      70.279 -68.749 -33.595  1.00161.73           O
ATOM    121  N   CYS    16      71.114 -66.665 -33.504  1.00 80.47           N
ATOM    122  CA  CYS    16      72.329 -67.018 -34.176  1.00 80.47           C
ATOM    123  CB  CYS    16      73.020 -65.793 -34.788  1.00 80.47           C
ATOM    124  SG  CYS    16      71.833 -64.861 -35.803  1.00 80.47           S
ATOM    125  C   CYS    16      73.216 -67.632 -33.148  1.00 80.47           C
ATOM    126  O   CYS    16      73.074 -67.365 -31.956  1.00 80.47           O
ATOM    127  N   CYS    17      74.131 -68.523 -33.566  1.00121.89           N
ATOM    128  CA  CYS    17      74.939 -69.136 -32.559  1.00121.89           C
ATOM    129  CB  CYS    17      75.970 -70.109 -33.155  1.00121.89           C
ATOM    130  SG  CYS    17      75.261 -71.434 -34.172  1.00121.89           S
ATOM    131  C   CYS    17      75.761 -68.095 -31.860  1.00121.89           C
ATOM    132  O   CYS    17      75.599 -67.839 -30.667  1.00121.89           O
ATOM    133  N   ASP    18      76.709 -67.517 -32.623  1.00101.72           N
ATOM    134  CA  ASP    18      77.700 -66.576 -32.179  1.00101.72           C
ATOM    135  CB  ASP    18      78.971 -66.718 -33.032  1.00101.72           C
ATOM    136  CG  ASP    18      80.142 -66.101 -32.289  1.00101.72           C
ATOM    137  OD1 ASP    18      80.049 -64.915 -31.877  1.00101.72           O
ATOM    138  OD2 ASP    18      81.154 -66.832 -32.110  1.00101.72           O
ATOM    139  C   ASP    18      77.304 -65.118 -32.151  1.00101.72           C
ATOM    140  O   ASP    18      77.647 -64.416 -31.202  1.00101.72           O
ATOM    141  N   GLY    19      76.578 -64.618 -33.182  1.00 61.86           N
ATOM    142  CA  GLY    19      76.442 -63.186 -33.354  1.00 61.86           C
ATOM    143  C   GLY    19      75.051 -62.654 -33.189  1.00 61.86           C
ATOM    144  O   GLY    19      74.454 -62.735 -32.117  1.00 61.86           O
ATOM    145  N   TYR    20      74.559 -61.979 -34.260  1.00 81.45           N
ATOM    146  CA  TYR    20      73.256 -61.364 -34.292  1.00 81.45           C
ATOM    147  CB  TYR    20      73.262 -59.846 -34.066  1.00 81.45           C
ATOM    148  CG  TYR    20      73.437 -59.548 -32.619  1.00 81.45           C
ATOM    149  CD1 TYR    20      72.335 -59.504 -31.796  1.00 81.45           C
ATOM    150  CD2 TYR    20      74.680 -59.306 -32.084  1.00 81.45           C
ATOM    151  CE1 TYR    20      72.466 -59.221 -30.457  1.00 81.45           C
ATOM    152  CE2 TYR    20      74.822 -59.024 -30.746  1.00 81.45           C
ATOM    153  CZ  TYR    20      73.714 -58.982 -29.934  1.00 81.45           C
ATOM    154  OH  TYR    20      73.858 -58.690 -28.562  1.00 81.45           O
ATOM    155  C   TYR    20      72.632 -61.548 -35.642  1.00 81.45           C
ATOM    156  O   TYR    20      73.253 -62.026 -36.588  1.00 81.45           O
ATOM    157  N   CYS    21      71.343 -61.169 -35.747  1.00 66.93           N
ATOM    158  CA  CYS    21      70.610 -61.270 -36.979  1.00 66.93           C
ATOM    159  CB  CYS    21      69.144 -61.689 -36.770  1.00 66.93           C
ATOM    160  SG  CYS    21      68.140 -61.557 -38.276  1.00 66.93           S
ATOM    161  C   CYS    21      70.557 -59.911 -37.582  1.00 66.93           C
ATOM    162  O   CYS    21      69.925 -59.012 -37.032  1.00 66.93           O
ATOM    163  N   ILE    22      71.197 -59.730 -38.753  1.00194.27           N
ATOM    164  CA  ILE    22      71.195 -58.430 -39.347  1.00194.27           C
ATOM    165  CB  ILE    22      72.579 -57.957 -39.678  1.00194.27           C
ATOM    166  CG1 ILE    22      73.519 -58.111 -38.469  1.00194.27           C
ATOM    167  CG2 ILE    22      72.466 -56.508 -40.167  1.00194.27           C
ATOM    168  CD1 ILE    22      73.048 -57.391 -37.206  1.00194.27           C
ATOM    169  C   ILE    22      70.480 -58.594 -40.639  1.00194.27           C
ATOM    170  O   ILE    22      70.813 -59.496 -41.407  1.00194.27           O
ATOM    171  N   VAL    23      69.454 -57.759 -40.901  1.00107.44           N
ATOM    172  CA  VAL    23      68.786 -57.942 -42.151  1.00107.44           C
ATOM    173  CB  VAL    23      69.733 -57.878 -43.334  1.00107.44           C
ATOM    174  CG1 VAL    23      68.979 -58.018 -44.672  1.00107.44           C
ATOM    175  CG2 VAL    23      70.525 -56.568 -43.221  1.00107.44           C
ATOM    176  C   VAL    23      68.150 -59.293 -41.986  1.00107.44           C
ATOM    177  O   VAL    23      67.519 -59.543 -40.965  1.00107.44           O
ATOM    178  N   PHE    24      68.204 -60.138 -43.026  1.00166.55           N
ATOM    179  CA  PHE    24      67.744 -61.493 -43.113  1.00166.55           C
ATOM    180  CB  PHE    24      67.262 -61.872 -44.516  1.00166.55           C
ATOM    181  CG  PHE    24      65.984 -61.131 -44.666  1.00166.55           C
ATOM    182  CD1 PHE    24      64.815 -61.713 -44.238  1.00166.55           C
ATOM    183  CD2 PHE    24      65.958 -59.859 -45.189  1.00166.55           C
ATOM    184  CE1 PHE    24      63.620 -61.047 -44.359  1.00166.55           C
ATOM    185  CE2 PHE    24      64.764 -59.189 -45.312  1.00166.55           C
ATOM    186  CZ  PHE    24      63.595 -59.781 -44.894  1.00166.55           C
ATOM    187  C   PHE    24      68.722 -62.528 -42.638  1.00166.55           C
ATOM    188  O   PHE    24      68.340 -63.686 -42.502  1.00166.55           O
ATOM    189  N   VAL    25      70.019 -62.205 -42.477  1.00125.61           N
ATOM    190  CA  VAL    25      70.936 -63.286 -42.238  1.00125.61           C
ATOM    191  CB  VAL    25      72.014 -63.299 -43.270  1.00125.61           C
ATOM    192  CG1 VAL    25      72.965 -64.453 -42.958  1.00125.61           C
ATOM    193  CG2 VAL    25      71.372 -63.350 -44.665  1.00125.61           C
ATOM    194  C   VAL    25      71.644 -63.154 -40.923  1.00125.61           C
ATOM    195  O   VAL    25      71.962 -62.057 -40.469  1.00125.61           O
ATOM    196  N   CYS    26      71.920 -64.311 -40.281  1.00 61.20           N
ATOM    197  CA  CYS    26      72.674 -64.343 -39.063  1.00 61.20           C
ATOM    198  CB  CYS    26      72.793 -65.743 -38.438  1.00 61.20           C
ATOM    199  SG  CYS    26      71.399 -66.101 -37.346  1.00 61.20           S
ATOM    200  C   CYS    26      74.057 -63.927 -39.407  1.00 61.20           C
ATOM    201  O   CYS    26      74.509 -64.128 -40.531  1.00 61.20           O
ATOM    202  N   THR    27      74.765 -63.306 -38.447  1.00100.83           N
ATOM    203  CA  THR    27      76.104 -62.897 -38.735  1.00100.83           C
ATOM    204  CB  THR    27      76.300 -61.409 -38.655  1.00100.83           C
ATOM    205  OG1 THR    27      75.998 -60.932 -37.352  1.00100.83           O
ATOM    206  CG2 THR    27      75.379 -60.735 -39.683  1.00100.83           C
ATOM    207  C   THR    27      77.022 -63.553 -37.713  1.00100.83           C
ATOM    208  O   THR    27      76.498 -64.103 -36.707  1.00100.83           O
ATOM    209  OXT THR    27      78.263 -63.518 -37.933  1.00100.83           O
TER     210      THR    27
CONECT   18  130
CONECT   69  160
CONECT  124  199
END
