# Supplementary material for: Graph-Directed Approach for Downselecting Toxins for Experimental Structure Determination
Source: Mar Drugs. 2020 May 14;18(5):256. doi: 10.3390/md18050256 (PMC7281422; doi:10.3390/md18050256)
Supplement: Supplementary file 1 [file marinedrugs-18-00256-s001.zip › SupplementaryMaterial/finalmodels/6C_finalmodels/seq139/seq139model2_B99990007.pdb]

EXPDTA    THEORETICAL MODEL, MODELLER 9.19 2019/07/19 23:14:26
REMARK   6 MODELLER OBJECTIVE FUNCTION:       226.5853
REMARK   6 MODELLER BEST TEMPLATE % SEQ ID:  96.296
REMARK   6 SEQUENCE: subject
REMARK   6 ALIGNMENT: subject-mult.ali
REMARK   6 DOPE score: -1761.26038
REMARK   6 GA341 score: 1.00000
REMARK   6 TEMPLATE: 1fu3AA 1:A - 27:A MODELS 1: - 27: AT 96.3%
REMARK   6 TEMPLATE: 1fu3AA 1:A - 27:A MODELS 1: - 27: AT 96.3%
SSBOND   1 CYS      2    CYS     17                          1555   1555  2.03
SSBOND   2 CYS      9    CYS     21                          1555   1555  2.02
SSBOND   3 CYS     16    CYS     26                          1555   1555  2.03
ATOM      1  N   TRP     1     -21.989  49.267  70.219  1.00 54.52           N
ATOM      2  CA  TRP     1     -22.380  47.875  69.907  1.00 54.52           C
ATOM      3  CB  TRP     1     -23.691  47.498  70.620  1.00 54.52           C
ATOM      4  CG  TRP     1     -24.311  46.212  70.129  1.00 54.52           C
ATOM      5  CD2 TRP     1     -23.770  44.900  70.360  1.00 54.52           C
ATOM      6  CD1 TRP     1     -25.428  46.042  69.367  1.00 54.52           C
ATOM      7  NE1 TRP     1     -25.632  44.705  69.124  1.00 54.52           N
ATOM      8  CE2 TRP     1     -24.616  43.992  69.722  1.00 54.52           C
ATOM      9  CE3 TRP     1     -22.661  44.490  71.037  1.00 54.52           C
ATOM     10  CZ2 TRP     1     -24.362  42.650  69.758  1.00 54.52           C
ATOM     11  CZ3 TRP     1     -22.411  43.136  71.075  1.00 54.52           C
ATOM     12  CH2 TRP     1     -23.246  42.234  70.448  1.00 54.52           C
ATOM     13  C   TRP     1     -22.553  47.625  68.451  1.00 54.52           C
ATOM     14  O   TRP     1     -23.407  48.222  67.798  1.00 54.52           O
ATOM     15  N   CYS     2     -21.719  46.725  67.901  1.00 43.63           N
ATOM     16  CA  CYS     2     -21.868  46.384  66.522  1.00 43.63           C
ATOM     17  CB  CYS     2     -20.556  46.420  65.714  1.00 43.63           C
ATOM     18  SG  CYS     2     -19.209  45.453  66.455  1.00 43.63           S
ATOM     19  C   CYS     2     -22.440  45.007  66.484  1.00 43.63           C
ATOM     20  O   CYS     2     -22.305  44.247  67.441  1.00 43.63           O
ATOM     21  N   LYS     3     -23.131  44.659  65.383  1.00 48.64           N
ATOM     22  CA  LYS     3     -23.744  43.364  65.310  1.00 48.64           C
ATOM     23  CB  LYS     3     -25.046  43.329  64.495  1.00 48.64           C
ATOM     24  CG  LYS     3     -26.194  44.130  65.106  1.00 48.64           C
ATOM     25  CD  LYS     3     -27.353  44.335  64.129  1.00 48.64           C
ATOM     26  CE  LYS     3     -28.476  45.217  64.675  1.00 48.64           C
ATOM     27  NZ  LYS     3     -29.491  45.443  63.621  1.00 48.64           N
ATOM     28  C   LYS     3     -22.797  42.446  64.620  1.00 48.64           C
ATOM     29  O   LYS     3     -22.190  42.807  63.614  1.00 48.64           O
ATOM     30  N   GLN     4     -22.668  41.211  65.139  1.00125.40           N
ATOM     31  CA  GLN     4     -21.763  40.292  64.525  1.00125.40           C
ATOM     32  CB  GLN     4     -21.719  38.906  65.187  1.00125.40           C
ATOM     33  CG  GLN     4     -21.181  38.935  66.615  1.00125.40           C
ATOM     34  CD  GLN     4     -19.727  39.391  66.578  1.00125.40           C
ATOM     35  OE1 GLN     4     -18.813  38.614  66.850  1.00125.40           O
ATOM     36  NE2 GLN     4     -19.497  40.687  66.236  1.00125.40           N
ATOM     37  C   GLN     4     -22.230  40.110  63.130  1.00125.40           C
ATOM     38  O   GLN     4     -23.431  40.046  62.865  1.00125.40           O
ATOM     39  N   SER     5     -21.273  40.057  62.189  1.00 46.10           N
ATOM     40  CA  SER     5     -21.707  39.906  60.843  1.00 46.10           C
ATOM     41  CB  SER     5     -20.559  39.889  59.820  1.00 46.10           C
ATOM     42  OG  SER     5     -19.885  41.138  59.818  1.00 46.10           O
ATOM     43  C   SER     5     -22.416  38.598  60.779  1.00 46.10           C
ATOM     44  O   SER     5     -21.893  37.573  61.210  1.00 46.10           O
ATOM     45  N   GLY     6     -23.635  38.611  60.212  1.00 36.70           N
ATOM     46  CA  GLY     6     -24.410  37.410  60.093  1.00 36.70           C
ATOM     47  C   GLY     6     -25.601  37.454  61.004  1.00 36.70           C
ATOM     48  O   GLY     6     -26.449  36.565  60.955  1.00 36.70           O
ATOM     49  N   GLU     7     -25.706  38.486  61.862  1.00 85.92           N
ATOM     50  CA  GLU     7     -26.825  38.609  62.759  1.00 85.92           C
ATOM     51  CB  GLU     7     -26.515  39.450  64.011  1.00 85.92           C
ATOM     52  CG  GLU     7     -25.608  38.740  65.015  1.00 85.92           C
ATOM     53  CD  GLU     7     -26.469  37.726  65.755  1.00 85.92           C
ATOM     54  OE1 GLU     7     -27.677  37.622  65.413  1.00 85.92           O
ATOM     55  OE2 GLU     7     -25.934  37.047  66.671  1.00 85.92           O
ATOM     56  C   GLU     7     -27.944  39.291  62.032  1.00 85.92           C
ATOM     57  O   GLU     7     -27.809  39.683  60.874  1.00 85.92           O
ATOM     58  N   MET     8     -29.114  39.414  62.694  1.00 93.73           N
ATOM     59  CA  MET     8     -30.216  40.079  62.065  1.00 93.73           C
ATOM     60  CB  MET     8     -31.513  40.058  62.892  1.00 93.73           C
ATOM     61  CG  MET     8     -32.679  40.775  62.208  1.00 93.73           C
ATOM     62  SD  MET     8     -34.242  40.751  63.138  1.00 93.73           S
ATOM     63  CE  MET     8     -35.125  41.884  62.025  1.00 93.73           C
ATOM     64  C   MET     8     -29.830  41.509  61.889  1.00 93.73           C
ATOM     65  O   MET     8     -29.323  42.149  62.809  1.00 93.73           O
ATOM     66  N   CYS     9     -30.068  42.054  60.684  1.00108.00           N
ATOM     67  CA  CYS     9     -29.696  43.409  60.416  1.00108.00           C
ATOM     68  CB  CYS     9     -28.381  43.473  59.627  1.00108.00           C
ATOM     69  SG  CYS     9     -27.827  45.148  59.242  1.00108.00           S
ATOM     70  C   CYS     9     -30.822  44.051  59.647  1.00108.00           C
ATOM     71  O   CYS     9     -31.838  43.410  59.379  1.00108.00           O
ATOM     72  N   ASN    10     -30.703  45.355  59.304  1.00 80.97           N
ATOM     73  CA  ASN    10     -31.780  45.986  58.591  1.00 80.97           C
ATOM     74  CB  ASN    10     -32.526  47.012  59.465  1.00 80.97           C
ATOM     75  CG  ASN    10     -33.987  47.067  59.036  1.00 80.97           C
ATOM     76  OD1 ASN    10     -34.320  47.476  57.925  1.00 80.97           O
ATOM     77  ND2 ASN    10     -34.892  46.630  59.952  1.00 80.97           N
ATOM     78  C   ASN    10     -31.195  46.699  57.400  1.00 80.97           C
ATOM     79  O   ASN    10     -30.036  47.100  57.410  1.00 80.97           O
ATOM     80  N   LEU    11     -31.970  46.849  56.308  1.00126.38           N
ATOM     81  CA  LEU    11     -31.416  47.454  55.131  1.00126.38           C
ATOM     82  CB  LEU    11     -32.345  47.276  53.914  1.00126.38           C
ATOM     83  CG  LEU    11     -31.705  47.559  52.539  1.00126.38           C
ATOM     84  CD1 LEU    11     -32.724  47.342  51.412  1.00126.38           C
ATOM     85  CD2 LEU    11     -31.039  48.938  52.451  1.00126.38           C
ATOM     86  C   LEU    11     -31.149  48.918  55.386  1.00126.38           C
ATOM     87  O   LEU    11     -30.121  49.452  54.976  1.00126.38           O
ATOM     88  N   LEU    12     -32.118  49.646  55.973  1.00 90.16           N
ATOM     89  CA  LEU    12     -31.885  51.031  56.288  1.00 90.16           C
ATOM     90  CB  LEU    12     -33.181  51.852  56.306  1.00 90.16           C
ATOM     91  CG  LEU    12     -33.849  51.878  54.918  1.00 90.16           C
ATOM     92  CD1 LEU    12     -35.010  52.880  54.861  1.00 90.16           C
ATOM     93  CD2 LEU    12     -32.812  52.090  53.804  1.00 90.16           C
ATOM     94  C   LEU    12     -31.149  51.231  57.591  1.00 90.16           C
ATOM     95  O   LEU    12     -30.265  52.082  57.697  1.00 90.16           O
ATOM     96  N   ASP    13     -31.560  50.455  58.615  1.00106.88           N
ATOM     97  CA  ASP    13     -31.171  50.452  60.007  1.00106.88           C
ATOM     98  CB  ASP    13     -32.211  49.690  60.852  1.00106.88           C
ATOM     99  CG  ASP    13     -31.829  49.741  62.322  1.00106.88           C
ATOM    100  OD1 ASP    13     -30.923  48.967  62.730  1.00106.88           O
ATOM    101  OD2 ASP    13     -32.443  50.557  63.060  1.00106.88           O
ATOM    102  C   ASP    13     -29.802  49.864  60.279  1.00106.88           C
ATOM    103  O   ASP    13     -29.198  50.145  61.307  1.00106.88           O
ATOM    104  N   GLN    14     -29.266  49.027  59.382  1.00157.41           N
ATOM    105  CA  GLN    14     -28.067  48.223  59.528  1.00157.41           C
ATOM    106  CB  GLN    14     -27.427  47.944  58.156  1.00157.41           C
ATOM    107  CG  GLN    14     -26.020  47.349  58.208  1.00157.41           C
ATOM    108  CD  GLN    14     -25.028  48.494  58.091  1.00157.41           C
ATOM    109  OE1 GLN    14     -23.818  48.284  58.148  1.00157.41           O
ATOM    110  NE2 GLN    14     -25.553  49.736  57.902  1.00157.41           N
ATOM    111  C   GLN    14     -26.983  48.804  60.405  1.00157.41           C
ATOM    112  O   GLN    14     -26.650  49.983  60.316  1.00157.41           O
ATOM    113  N   ASN    15     -26.419  47.953  61.308  1.00159.48           N
ATOM    114  CA  ASN    15     -25.294  48.335  62.123  1.00159.48           C
ATOM    115  CB  ASN    15     -25.693  48.680  63.565  1.00159.48           C
ATOM    116  CG  ASN    15     -26.542  49.939  63.540  1.00159.48           C
ATOM    117  OD1 ASN    15     -26.030  51.055  63.486  1.00159.48           O
ATOM    118  ND2 ASN    15     -27.887  49.752  63.586  1.00159.48           N
ATOM    119  C   ASN    15     -24.364  47.156  62.234  1.00159.48           C
ATOM    120  O   ASN    15     -24.075  46.686  63.333  1.00159.48           O
ATOM    121  N   CYS    16     -23.819  46.684  61.098  1.00 80.43           N
ATOM    122  CA  CYS    16     -22.945  45.544  61.065  1.00 80.43           C
ATOM    123  CB  CYS    16     -22.741  45.037  59.631  1.00 80.43           C
ATOM    124  SG  CYS    16     -24.347  44.788  58.819  1.00 80.43           S
ATOM    125  C   CYS    16     -21.637  46.003  61.613  1.00 80.43           C
ATOM    126  O   CYS    16     -21.301  47.181  61.514  1.00 80.43           O
ATOM    127  N   CYS    17     -20.871  45.108  62.262  1.00 76.57           N
ATOM    128  CA  CYS    17     -19.673  45.632  62.835  1.00 76.57           C
ATOM    129  CB  CYS    17     -18.906  44.565  63.635  1.00 76.57           C
ATOM    130  SG  CYS    17     -17.874  45.296  64.932  1.00 76.57           S
ATOM    131  C   CYS    17     -18.780  46.128  61.732  1.00 76.57           C
ATOM    132  O   CYS    17     -18.499  47.322  61.635  1.00 76.57           O
ATOM    133  N   ASP    18     -18.271  45.189  60.906  1.00124.33           N
ATOM    134  CA  ASP    18     -17.397  45.466  59.795  1.00124.33           C
ATOM    135  CB  ASP    18     -16.335  44.371  59.600  1.00124.33           C
ATOM    136  CG  ASP    18     -15.301  44.536  60.702  1.00124.33           C
ATOM    137  OD1 ASP    18     -15.019  45.710  61.059  1.00124.33           O
ATOM    138  OD2 ASP    18     -14.783  43.503  61.206  1.00124.33           O
ATOM    139  C   ASP    18     -18.043  45.698  58.452  1.00124.33           C
ATOM    140  O   ASP    18     -17.585  46.549  57.693  1.00124.33           O
ATOM    141  N   GLY    19     -19.117  44.951  58.114  1.00 63.95           N
ATOM    142  CA  GLY    19     -19.541  44.897  56.735  1.00 63.95           C
ATOM    143  C   GLY    19     -20.775  45.681  56.429  1.00 63.95           C
ATOM    144  O   GLY    19     -20.836  46.895  56.619  1.00 63.95           O
ATOM    145  N   TYR    20     -21.753  44.978  55.812  1.00 86.92           N
ATOM    146  CA  TYR    20     -23.004  45.559  55.410  1.00 86.92           C
ATOM    147  CB  TYR    20     -23.078  45.908  53.914  1.00 86.92           C
ATOM    148  CG  TYR    20     -22.169  47.050  53.632  1.00 86.92           C
ATOM    149  CD1 TYR    20     -22.604  48.341  53.814  1.00 86.92           C
ATOM    150  CD2 TYR    20     -20.889  46.829  53.180  1.00 86.92           C
ATOM    151  CE1 TYR    20     -21.769  49.400  53.549  1.00 86.92           C
ATOM    152  CE2 TYR    20     -20.051  47.885  52.915  1.00 86.92           C
ATOM    153  CZ  TYR    20     -20.489  49.172  53.102  1.00 86.92           C
ATOM    154  OH  TYR    20     -19.632  50.260  52.832  1.00 86.92           O
ATOM    155  C   TYR    20     -24.064  44.534  55.609  1.00 86.92           C
ATOM    156  O   TYR    20     -23.790  43.368  55.885  1.00 86.92           O
ATOM    157  N   CYS    21     -25.340  44.934  55.518  1.00151.50           N
ATOM    158  CA  CYS    21     -26.240  43.833  55.597  1.00151.50           C
ATOM    159  CB  CYS    21     -27.060  43.691  56.869  1.00151.50           C
ATOM    160  SG  CYS    21     -28.051  45.132  57.238  1.00151.50           S
ATOM    161  C   CYS    21     -27.117  43.809  54.412  1.00151.50           C
ATOM    162  O   CYS    21     -27.628  44.820  53.933  1.00151.50           O
ATOM    163  N   ILE    22     -27.279  42.588  53.900  1.00118.96           N
ATOM    164  CA  ILE    22     -28.050  42.359  52.729  1.00118.96           C
ATOM    165  CB  ILE    22     -27.266  41.700  51.630  1.00118.96           C
ATOM    166  CG1 ILE    22     -26.651  40.373  52.110  1.00118.96           C
ATOM    167  CG2 ILE    22     -26.215  42.703  51.130  1.00118.96           C
ATOM    168  CD1 ILE    22     -25.502  40.554  53.109  1.00118.96           C
ATOM    169  C   ILE    22     -29.175  41.473  53.108  1.00118.96           C
ATOM    170  O   ILE    22     -29.010  40.531  53.882  1.00118.96           O
ATOM    171  N   VAL    23     -30.377  41.792  52.601  1.00102.52           N
ATOM    172  CA  VAL    23     -31.475  40.957  52.951  1.00102.52           C
ATOM    173  CB  VAL    23     -31.263  39.509  52.571  1.00102.52           C
ATOM    174  CG1 VAL    23     -32.512  38.660  52.895  1.00102.52           C
ATOM    175  CG2 VAL    23     -30.903  39.485  51.077  1.00102.52           C
ATOM    176  C   VAL    23     -31.612  41.176  54.428  1.00102.52           C
ATOM    177  O   VAL    23     -31.617  42.318  54.873  1.00102.52           O
ATOM    178  N   PHE    24     -31.817  40.093  55.196  1.00156.41           N
ATOM    179  CA  PHE    24     -31.998  40.009  56.619  1.00156.41           C
ATOM    180  CB  PHE    24     -32.843  38.794  57.031  1.00156.41           C
ATOM    181  CG  PHE    24     -34.231  39.090  56.580  1.00156.41           C
ATOM    182  CD1 PHE    24     -35.021  39.934  57.325  1.00156.41           C
ATOM    183  CD2 PHE    24     -34.748  38.536  55.430  1.00156.41           C
ATOM    184  CE1 PHE    24     -36.303  40.229  56.927  1.00156.41           C
ATOM    185  CE2 PHE    24     -36.031  38.829  55.029  1.00156.41           C
ATOM    186  CZ  PHE    24     -36.812  39.676  55.777  1.00156.41           C
ATOM    187  C   PHE    24     -30.752  40.000  57.458  1.00156.41           C
ATOM    188  O   PHE    24     -30.849  40.230  58.660  1.00156.41           O
ATOM    189  N   VAL    25     -29.569  39.637  56.921  1.00 66.66           N
ATOM    190  CA  VAL    25     -28.477  39.450  57.842  1.00 66.66           C
ATOM    191  CB  VAL    25     -28.012  38.031  57.863  1.00 66.66           C
ATOM    192  CG1 VAL    25     -29.154  37.136  58.378  1.00 66.66           C
ATOM    193  CG2 VAL    25     -27.553  37.688  56.435  1.00 66.66           C
ATOM    194  C   VAL    25     -27.274  40.270  57.482  1.00 66.66           C
ATOM    195  O   VAL    25     -27.022  40.573  56.318  1.00 66.66           O
ATOM    196  N   CYS    26     -26.482  40.641  58.513  1.00 59.56           N
ATOM    197  CA  CYS    26     -25.259  41.364  58.309  1.00 59.56           C
ATOM    198  CB  CYS    26     -24.624  41.922  59.592  1.00 59.56           C
ATOM    199  SG  CYS    26     -25.313  43.522  60.076  1.00 59.56           S
ATOM    200  C   CYS    26     -24.268  40.407  57.759  1.00 59.56           C
ATOM    201  O   CYS    26     -24.467  39.197  57.813  1.00 59.56           O
ATOM    202  N   THR    27     -23.180  40.927  57.165  1.00101.52           N
ATOM    203  CA  THR    27     -22.183  40.028  56.676  1.00101.52           C
ATOM    204  CB  THR    27     -22.293  39.734  55.205  1.00101.52           C
ATOM    205  OG1 THR    27     -22.110  40.917  54.442  1.00101.52           O
ATOM    206  CG2 THR    27     -23.677  39.123  54.927  1.00101.52           C
ATOM    207  C   THR    27     -20.834  40.678  56.925  1.00101.52           C
ATOM    208  O   THR    27     -20.815  41.799  57.501  1.00101.52           O
ATOM    209  OXT THR    27     -19.803  40.058  56.546  1.00101.52           O
TER     210      THR    27
CONECT   18  130
CONECT   69  160
CONECT  124  199
END
