# Supplementary material for: Graph-Directed Approach for Downselecting Toxins for Experimental Structure Determination
Source: Mar Drugs. 2020 May 14;18(5):256. doi: 10.3390/md18050256 (PMC7281422; doi:10.3390/md18050256)
Supplement: Supplementary file 1 [file marinedrugs-18-00256-s001.zip › SupplementaryMaterial/finalmodels/6C_finalmodels/seq51/seq51model3_B99990004.pdb]

EXPDTA    THEORETICAL MODEL, MODELLER 9.19 2019/07/19 21:21:56
REMARK   6 MODELLER OBJECTIVE FUNCTION:       915.3191
REMARK   6 MODELLER BEST TEMPLATE % SEQ ID:  76.000
REMARK   6 SEQUENCE: subject
REMARK   6 ALIGNMENT: subject-mult.ali
REMARK   6 DOPE score: -1258.38538
REMARK   6 GA341 score: 1.00000
REMARK   6 TEMPLATE: 2km9AA 1:A - 25:A MODELS 1: - 25: AT 72.0%
REMARK   6 TEMPLATE: 1cnnAA 1:A - 26:A MODELS 1: - 25: AT 72.0%
REMARK   6 TEMPLATE: 1tt3AA 1:A - 25:A MODELS 1: - 25: AT 76.0%
REMARK   6 TEMPLATE: 1tt3AA 1:A - 25:A MODELS 1: - 25: AT 76.0%
SSBOND   1 CYS      1    CYS     16                          1555   1555  2.02
SSBOND   2 CYS      8    CYS     20                          1555   1555  2.02
SSBOND   3 CYS     15    CYS     25                          1555   1555  2.02
ATOM      1  N   CYS     1      32.548  -0.793  59.726  1.00 23.69           N
ATOM      2  CA  CYS     1      32.889  -1.016  61.150  1.00 23.69           C
ATOM      3  CB  CYS     1      34.175  -0.255  61.512  1.00 23.69           C
ATOM      4  SG  CYS     1      33.964   1.541  61.349  1.00 23.69           S
ATOM      5  C   CYS     1      31.777  -0.537  62.022  1.00 23.69           C
ATOM      6  O   CYS     1      30.775  -0.015  61.537  1.00 23.69           O
ATOM      7  N   LYS     2      31.924  -0.721  63.349  1.00137.24           N
ATOM      8  CA  LYS     2      30.878  -0.337  64.247  1.00137.24           C
ATOM      9  CB  LYS     2      30.374  -1.514  65.089  1.00137.24           C
ATOM     10  CG  LYS     2      30.127  -2.754  64.231  1.00137.24           C
ATOM     11  CD  LYS     2      29.155  -2.530  63.074  1.00137.24           C
ATOM     12  CE  LYS     2      29.206  -3.636  62.021  1.00137.24           C
ATOM     13  NZ  LYS     2      30.453  -3.526  61.231  1.00137.24           N
ATOM     14  C   LYS     2      31.464   0.650  65.196  1.00137.24           C
ATOM     15  O   LYS     2      32.654   0.614  65.496  1.00137.24           O
ATOM     16  N   GLY     3      30.636   1.577  65.697  1.00 18.85           N
ATOM     17  CA  GLY     3      31.128   2.566  66.606  1.00 18.85           C
ATOM     18  C   GLY     3      31.134   1.958  67.967  1.00 18.85           C
ATOM     19  O   GLY     3      30.714   0.817  68.159  1.00 18.85           O
ATOM     20  N   LYS     4      31.617   2.724  68.960  1.00 39.71           N
ATOM     21  CA  LYS     4      31.682   2.227  70.300  1.00 39.71           C
ATOM     22  CB  LYS     4      32.381   3.194  71.271  1.00 39.71           C
ATOM     23  CG  LYS     4      33.844   3.465  70.917  1.00 39.71           C
ATOM     24  CD  LYS     4      34.415   4.696  71.622  1.00 39.71           C
ATOM     25  CE  LYS     4      35.859   5.014  71.235  1.00 39.71           C
ATOM     26  NZ  LYS     4      36.257   6.315  71.813  1.00 39.71           N
ATOM     27  C   LYS     4      30.283   2.043  70.784  1.00 39.71           C
ATOM     28  O   LYS     4      29.430   2.912  70.611  1.00 39.71           O
ATOM     29  N   GLY     5      30.013   0.879  71.405  1.00 23.99           N
ATOM     30  CA  GLY     5      28.710   0.629  71.946  1.00 23.99           C
ATOM     31  C   GLY     5      27.887  -0.081  70.919  1.00 23.99           C
ATOM     32  O   GLY     5      26.795  -0.561  71.218  1.00 23.99           O
ATOM     33  N   ALA     6      28.389  -0.159  69.674  1.00 45.06           N
ATOM     34  CA  ALA     6      27.660  -0.836  68.643  1.00 45.06           C
ATOM     35  CB  ALA     6      28.044  -0.391  67.221  1.00 45.06           C
ATOM     36  C   ALA     6      27.968  -2.294  68.764  1.00 45.06           C
ATOM     37  O   ALA     6      28.885  -2.684  69.482  1.00 45.06           O
ATOM     38  N   SER     7      27.205  -3.153  68.063  1.00 94.93           N
ATOM     39  CA  SER     7      27.461  -4.558  68.169  1.00 94.93           C
ATOM     40  CB  SER     7      26.554  -5.426  67.284  1.00 94.93           C
ATOM     41  OG  SER     7      25.208  -5.334  67.720  1.00 94.93           O
ATOM     42  C   SER     7      28.871  -4.789  67.725  1.00 94.93           C
ATOM     43  O   SER     7      29.449  -3.999  66.982  1.00 94.93           O
ATOM     44  N   CYS     8      29.473  -5.889  68.206  1.00 93.50           N
ATOM     45  CA  CYS     8      30.845  -6.195  67.914  1.00 93.50           C
ATOM     46  CB  CYS     8      31.713  -6.257  69.170  1.00 93.50           C
ATOM     47  SG  CYS     8      31.198  -7.696  70.146  1.00 93.50           S
ATOM     48  C   CYS     8      30.898  -7.586  67.361  1.00 93.50           C
ATOM     49  O   CYS     8      29.890  -8.289  67.340  1.00 93.50           O
ATOM     50  N   ARG     9      32.090  -8.013  66.884  1.00251.61           N
ATOM     51  CA  ARG     9      32.252  -9.354  66.379  1.00251.61           C
ATOM     52  CB  ARG     9      32.781  -9.433  64.935  1.00251.61           C
ATOM     53  CG  ARG     9      31.762  -9.215  63.815  1.00251.61           C
ATOM     54  CD  ARG     9      31.083  -7.846  63.818  1.00251.61           C
ATOM     55  NE  ARG     9      29.837  -7.973  64.619  1.00251.61           N
ATOM     56  CZ  ARG     9      28.847  -7.049  64.460  1.00251.61           C
ATOM     57  NH1 ARG     9      29.047  -5.977  63.644  1.00251.61           N
ATOM     58  NH2 ARG     9      27.651  -7.205  65.098  1.00251.61           N
ATOM     59  C   ARG     9      33.284 -10.067  67.202  1.00251.61           C
ATOM     60  O   ARG     9      34.431  -9.644  67.317  1.00251.61           O
ATOM     61  N   ARG    10      32.898 -11.216  67.773  1.00151.20           N
ATOM     62  CA  ARG    10      33.778 -11.992  68.595  1.00151.20           C
ATOM     63  CB  ARG    10      33.081 -13.248  69.136  1.00151.20           C
ATOM     64  CG  ARG    10      31.888 -12.944  70.038  1.00151.20           C
ATOM     65  CD  ARG    10      32.219 -13.097  71.520  1.00151.20           C
ATOM     66  NE  ARG    10      33.458 -12.313  71.774  1.00151.20           N
ATOM     67  CZ  ARG    10      34.229 -12.578  72.869  1.00151.20           C
ATOM     68  NH1 ARG    10      33.890 -13.588  73.721  1.00151.20           N
ATOM     69  NH2 ARG    10      35.341 -11.824  73.109  1.00151.20           N
ATOM     70  C   ARG    10      34.894 -12.476  67.733  1.00151.20           C
ATOM     71  O   ARG    10      36.041 -12.585  68.167  1.00151.20           O
ATOM     72  N   THR    11      34.539 -12.905  66.509  1.00168.44           N
ATOM     73  CA  THR    11      35.511 -13.386  65.574  1.00168.44           C
ATOM     74  CB  THR    11      34.886 -14.211  64.491  1.00168.44           C
ATOM     75  OG1 THR    11      33.944 -13.431  63.770  1.00168.44           O
ATOM     76  CG2 THR    11      34.198 -15.430  65.127  1.00168.44           C
ATOM     77  C   THR    11      36.282 -12.296  64.887  1.00168.44           C
ATOM     78  O   THR    11      37.510 -12.367  64.804  1.00168.44           O
ATOM     79  N   SER    12      35.543 -11.310  64.325  1.00137.29           N
ATOM     80  CA  SER    12      36.061 -10.255  63.488  1.00137.29           C
ATOM     81  CB  SER    12      35.033  -9.771  62.453  1.00137.29           C
ATOM     82  OG  SER    12      34.755 -10.804  61.519  1.00137.29           O
ATOM     83  C   SER    12      36.579  -9.038  64.206  1.00137.29           C
ATOM     84  O   SER    12      37.554  -8.430  63.767  1.00137.29           O
ATOM     85  N   TYR    13      35.966  -8.638  65.333  1.00111.58           N
ATOM     86  CA  TYR    13      36.385  -7.411  65.956  1.00111.58           C
ATOM     87  CB  TYR    13      37.824  -7.470  66.499  1.00111.58           C
ATOM     88  CG  TYR    13      37.817  -8.529  67.547  1.00111.58           C
ATOM     89  CD1 TYR    13      37.261  -8.291  68.782  1.00111.58           C
ATOM     90  CD2 TYR    13      38.369  -9.764  67.297  1.00111.58           C
ATOM     91  CE1 TYR    13      37.249  -9.269  69.749  1.00111.58           C
ATOM     92  CE2 TYR    13      38.363 -10.747  68.258  1.00111.58           C
ATOM     93  CZ  TYR    13      37.805 -10.497  69.487  1.00111.58           C
ATOM     94  OH  TYR    13      37.796 -11.503  70.476  1.00111.58           O
ATOM     95  C   TYR    13      36.259  -6.270  64.972  1.00111.58           C
ATOM     96  O   TYR    13      37.215  -5.552  64.686  1.00111.58           O
ATOM     97  N   ASP    14      35.021  -6.074  64.471  1.00134.04           N
ATOM     98  CA  ASP    14      34.563  -5.108  63.502  1.00134.04           C
ATOM     99  CB  ASP    14      33.114  -5.330  63.024  1.00134.04           C
ATOM    100  CG  ASP    14      33.075  -6.432  61.982  1.00134.04           C
ATOM    101  OD1 ASP    14      34.160  -6.998  61.683  1.00134.04           O
ATOM    102  OD2 ASP    14      31.964  -6.715  61.463  1.00134.04           O
ATOM    103  C   ASP    14      34.585  -3.702  64.029  1.00134.04           C
ATOM    104  O   ASP    14      34.162  -2.797  63.322  1.00134.04           O
ATOM    105  N   CYS    15      34.947  -3.476  65.301  1.00 98.44           N
ATOM    106  CA  CYS    15      34.865  -2.182  65.925  1.00 98.44           C
ATOM    107  CB  CYS    15      35.252  -2.276  67.407  1.00 98.44           C
ATOM    108  SG  CYS    15      34.331  -3.635  68.181  1.00 98.44           S
ATOM    109  C   CYS    15      35.729  -1.156  65.243  1.00 98.44           C
ATOM    110  O   CYS    15      36.920  -1.348  65.008  1.00 98.44           O
ATOM    111  N   CYS    16      35.126   0.009  64.932  1.00 61.19           N
ATOM    112  CA  CYS    16      35.814   1.059  64.241  1.00 61.19           C
ATOM    113  CB  CYS    16      34.957   2.332  64.093  1.00 61.19           C
ATOM    114  SG  CYS    16      33.387   2.115  63.203  1.00 61.19           S
ATOM    115  C   CYS    16      36.972   1.469  65.086  1.00 61.19           C
ATOM    116  O   CYS    16      38.108   1.547  64.620  1.00 61.19           O
ATOM    117  N   THR    17      36.691   1.764  66.366  1.00216.11           N
ATOM    118  CA  THR    17      37.707   2.228  67.258  1.00216.11           C
ATOM    119  CB  THR    17      37.159   2.848  68.506  1.00216.11           C
ATOM    120  OG1 THR    17      36.413   1.897  69.252  1.00216.11           O
ATOM    121  CG2 THR    17      36.261   4.026  68.105  1.00216.11           C
ATOM    122  C   THR    17      38.635   1.134  67.669  1.00216.11           C
ATOM    123  O   THR    17      39.841   1.345  67.744  1.00216.11           O
ATOM    124  N   GLY    18      38.129  -0.080  67.938  1.00 83.37           N
ATOM    125  CA  GLY    18      39.045  -1.036  68.482  1.00 83.37           C
ATOM    126  C   GLY    18      38.469  -2.399  68.345  1.00 83.37           C
ATOM    127  O   GLY    18      38.320  -2.921  67.243  1.00 83.37           O
ATOM    128  N   SER    19      38.161  -3.032  69.491  1.00 78.56           N
ATOM    129  CA  SER    19      37.686  -4.378  69.417  1.00 78.56           C
ATOM    130  CB  SER    19      38.707  -5.398  69.946  1.00 78.56           C
ATOM    131  OG  SER    19      39.028  -5.116  71.299  1.00 78.56           O
ATOM    132  C   SER    19      36.426  -4.521  70.202  1.00 78.56           C
ATOM    133  O   SER    19      35.927  -3.585  70.822  1.00 78.56           O
ATOM    134  N   CYS    20      35.855  -5.732  70.132  1.00 88.90           N
ATOM    135  CA  CYS    20      34.632  -6.108  70.781  1.00 88.90           C
ATOM    136  CB  CYS    20      34.206  -7.508  70.317  1.00 88.90           C
ATOM    137  SG  CYS    20      32.820  -8.174  71.254  1.00 88.90           S
ATOM    138  C   CYS    20      34.856  -6.146  72.267  1.00 88.90           C
ATOM    139  O   CYS    20      35.861  -6.669  72.738  1.00 88.90           O
ATOM    140  N   ARG    21      33.925  -5.565  73.054  1.00 99.46           N
ATOM    141  CA  ARG    21      34.009  -5.602  74.494  1.00 99.46           C
ATOM    142  CB  ARG    21      34.279  -4.234  75.137  1.00 99.46           C
ATOM    143  CG  ARG    21      34.107  -4.254  76.657  1.00 99.46           C
ATOM    144  CD  ARG    21      34.282  -2.886  77.312  1.00 99.46           C
ATOM    145  NE  ARG    21      35.740  -2.592  77.344  1.00 99.46           N
ATOM    146  CZ  ARG    21      36.449  -2.866  78.478  1.00 99.46           C
ATOM    147  NH1 ARG    21      35.799  -3.342  79.580  1.00 99.46           N
ATOM    148  NH2 ARG    21      37.796  -2.651  78.513  1.00 99.46           N
ATOM    149  C   ARG    21      32.683  -6.046  75.018  1.00 99.46           C
ATOM    150  O   ARG    21      31.702  -5.308  74.927  1.00 99.46           O
ATOM    151  N   SER    22      32.622  -7.234  75.657  1.00192.52           N
ATOM    152  CA  SER    22      31.312  -7.714  75.982  1.00192.52           C
ATOM    153  CB  SER    22      30.467  -6.782  76.874  1.00192.52           C
ATOM    154  OG  SER    22      31.041  -6.701  78.170  1.00192.52           O
ATOM    155  C   SER    22      30.708  -7.834  74.626  1.00192.52           C
ATOM    156  O   SER    22      31.439  -8.102  73.687  1.00192.52           O
ATOM    157  N   GLY    23      29.386  -7.696  74.477  1.00132.36           N
ATOM    158  CA  GLY    23      28.700  -7.731  73.211  1.00132.36           C
ATOM    159  C   GLY    23      28.957  -6.502  72.389  1.00132.36           C
ATOM    160  O   GLY    23      28.834  -6.540  71.167  1.00132.36           O
ATOM    161  N   ARG    24      29.237  -5.353  73.033  1.00117.43           N
ATOM    162  CA  ARG    24      29.341  -4.120  72.298  1.00117.43           C
ATOM    163  CB  ARG    24      28.752  -2.921  73.054  1.00117.43           C
ATOM    164  CG  ARG    24      27.227  -2.956  73.133  1.00117.43           C
ATOM    165  CD  ARG    24      26.638  -1.840  73.992  1.00117.43           C
ATOM    166  NE  ARG    24      25.166  -1.841  73.767  1.00117.43           N
ATOM    167  CZ  ARG    24      24.357  -2.696  74.457  1.00117.43           C
ATOM    168  NH1 ARG    24      24.890  -3.559  75.370  1.00117.43           N
ATOM    169  NH2 ARG    24      23.010  -2.680  74.235  1.00117.43           N
ATOM    170  C   ARG    24      30.765  -3.778  72.007  1.00117.43           C
ATOM    171  O   ARG    24      31.687  -4.317  72.606  1.00117.43           O
ATOM    172  N   CYS    25      30.973  -2.870  71.035  1.00 40.95           N
ATOM    173  CA  CYS    25      32.279  -2.423  70.663  1.00 40.95           C
ATOM    174  CB  CYS    25      32.306  -1.785  69.268  1.00 40.95           C
ATOM    175  SG  CYS    25      32.403  -3.053  67.982  1.00 40.95           S
ATOM    176  C   CYS    25      32.724  -1.360  71.656  1.00 40.95           C
ATOM    177  O   CYS    25      31.953  -1.079  72.609  1.00 40.95           O
ATOM    178  OXT CYS    25      33.842  -0.811  71.470  1.00 40.95           O
TER     179      CYS    25
CONECT    4  114
CONECT   47  137
CONECT  108  175
END
