# Supplementary material for: Graph-Directed Approach for Downselecting Toxins for Experimental Structure Determination
Source: Mar Drugs. 2020 May 14;18(5):256. doi: 10.3390/md18050256 (PMC7281422; doi:10.3390/md18050256)
Supplement: Supplementary file 1 [file marinedrugs-18-00256-s001.zip › SupplementaryMaterial/finalmodels/6C_finalmodels/seq51/seq51model1_B99990009.pdb]

EXPDTA    THEORETICAL MODEL, MODELLER 9.19 2019/07/19 21:22:38
REMARK   6 MODELLER OBJECTIVE FUNCTION:       874.7894
REMARK   6 MODELLER BEST TEMPLATE % SEQ ID:  76.000
REMARK   6 SEQUENCE: subject
REMARK   6 ALIGNMENT: subject-mult.ali
REMARK   6 DOPE score: -1238.06006
REMARK   6 GA341 score: 1.00000
REMARK   6 TEMPLATE: 2km9AA 1:A - 25:A MODELS 1: - 25: AT 72.0%
REMARK   6 TEMPLATE: 1cnnAA 1:A - 26:A MODELS 1: - 25: AT 72.0%
REMARK   6 TEMPLATE: 1tt3AA 1:A - 25:A MODELS 1: - 25: AT 76.0%
REMARK   6 TEMPLATE: 1tt3AA 1:A - 25:A MODELS 1: - 25: AT 76.0%
SSBOND   1 CYS      1    CYS     16                          1555   1555  2.03
SSBOND   2 CYS      8    CYS     20                          1555   1555  2.02
SSBOND   3 CYS     15    CYS     25                          1555   1555  2.02
ATOM      1  N   CYS     1      -4.058  11.882  68.882  1.00 24.15           N
ATOM      2  CA  CYS     1      -4.855  10.796  68.263  1.00 24.15           C
ATOM      3  CB  CYS     1      -4.050  10.128  67.135  1.00 24.15           C
ATOM      4  SG  CYS     1      -2.472   9.458  67.727  1.00 24.15           S
ATOM      5  C   CYS     1      -5.231   9.776  69.286  1.00 24.15           C
ATOM      6  O   CYS     1      -4.842   9.876  70.448  1.00 24.15           O
ATOM      7  N   LYS     2      -6.026   8.770  68.877  1.00 89.94           N
ATOM      8  CA  LYS     2      -6.454   7.766  69.805  1.00 89.94           C
ATOM      9  CB  LYS     2      -7.983   7.663  69.929  1.00 89.94           C
ATOM     10  CG  LYS     2      -8.598   8.825  70.708  1.00 89.94           C
ATOM     11  CD  LYS     2      -8.396  10.187  70.043  1.00 89.94           C
ATOM     12  CE  LYS     2      -9.099  11.327  70.782  1.00 89.94           C
ATOM     13  NZ  LYS     2      -8.744  12.626  70.171  1.00 89.94           N
ATOM     14  C   LYS     2      -5.954   6.448  69.323  1.00 89.94           C
ATOM     15  O   LYS     2      -5.690   6.259  68.139  1.00 89.94           O
ATOM     16  N   GLY     3      -5.795   5.494  70.253  1.00 17.87           N
ATOM     17  CA  GLY     3      -5.310   4.199  69.890  1.00 17.87           C
ATOM     18  C   GLY     3      -6.485   3.379  69.477  1.00 17.87           C
ATOM     19  O   GLY     3      -7.612   3.866  69.411  1.00 17.87           O
ATOM     20  N   LYS     4      -6.234   2.090  69.191  1.00 94.86           N
ATOM     21  CA  LYS     4      -7.276   1.199  68.780  1.00 94.86           C
ATOM     22  CB  LYS     4      -6.774  -0.229  68.502  1.00 94.86           C
ATOM     23  CG  LYS     4      -5.795  -0.371  67.336  1.00 94.86           C
ATOM     24  CD  LYS     4      -6.407  -0.090  65.965  1.00 94.86           C
ATOM     25  CE  LYS     4      -5.489  -0.490  64.808  1.00 94.86           C
ATOM     26  NZ  LYS     4      -6.198  -0.326  63.520  1.00 94.86           N
ATOM     27  C   LYS     4      -8.235   1.062  69.917  1.00 94.86           C
ATOM     28  O   LYS     4      -7.836   0.878  71.067  1.00 94.86           O
ATOM     29  N   GLY     5      -9.542   1.159  69.613  1.00 25.29           N
ATOM     30  CA  GLY     5     -10.547   0.936  70.610  1.00 25.29           C
ATOM     31  C   GLY     5     -10.899   2.226  71.274  1.00 25.29           C
ATOM     32  O   GLY     5     -11.884   2.299  72.007  1.00 25.29           O
ATOM     33  N   ALA     6     -10.101   3.284  71.044  1.00 41.44           N
ATOM     34  CA  ALA     6     -10.411   4.543  71.654  1.00 41.44           C
ATOM     35  CB  ALA     6      -9.207   5.495  71.754  1.00 41.44           C
ATOM     36  C   ALA     6     -11.451   5.194  70.801  1.00 41.44           C
ATOM     37  O   ALA     6     -11.681   4.782  69.668  1.00 41.44           O
ATOM     38  N   SER     7     -12.122   6.235  71.324  1.00 88.53           N
ATOM     39  CA  SER     7     -13.143   6.861  70.538  1.00 88.53           C
ATOM     40  CB  SER     7     -13.827   8.044  71.246  1.00 88.53           C
ATOM     41  OG  SER     7     -14.530   7.587  72.392  1.00 88.53           O
ATOM     42  C   SER     7     -12.491   7.377  69.290  1.00 88.53           C
ATOM     43  O   SER     7     -11.290   7.637  69.257  1.00 88.53           O
ATOM     44  N   CYS     8     -13.274   7.497  68.202  1.00 91.82           N
ATOM     45  CA  CYS     8     -12.744   7.964  66.952  1.00 91.82           C
ATOM     46  CB  CYS     8     -12.602   6.851  65.902  1.00 91.82           C
ATOM     47  SG  CYS     8     -14.042   5.751  65.833  1.00 91.82           S
ATOM     48  C   CYS     8     -13.632   9.046  66.420  1.00 91.82           C
ATOM     49  O   CYS     8     -14.561   9.480  67.099  1.00 91.82           O
ATOM     50  N   ARG     9     -13.325   9.565  65.208  1.00229.11           N
ATOM     51  CA  ARG     9     -14.174  10.592  64.656  1.00229.11           C
ATOM     52  CB  ARG     9     -13.575  12.010  64.662  1.00229.11           C
ATOM     53  CG  ARG     9     -13.414  12.591  66.060  1.00229.11           C
ATOM     54  CD  ARG     9     -12.239  11.970  66.804  1.00229.11           C
ATOM     55  NE  ARG     9     -12.470  12.164  68.258  1.00229.11           N
ATOM     56  CZ  ARG     9     -11.783  11.370  69.125  1.00229.11           C
ATOM     57  NH1 ARG     9     -10.872  10.484  68.632  1.00229.11           N
ATOM     58  NH2 ARG     9     -12.016  11.446  70.467  1.00229.11           N
ATOM     59  C   ARG     9     -14.493  10.299  63.223  1.00229.11           C
ATOM     60  O   ARG     9     -13.611  10.156  62.381  1.00229.11           O
ATOM     61  N   ARG    10     -15.794  10.262  62.894  1.00137.65           N
ATOM     62  CA  ARG    10     -16.216  10.008  61.546  1.00137.65           C
ATOM     63  CB  ARG    10     -17.744   9.989  61.374  1.00137.65           C
ATOM     64  CG  ARG    10     -18.482   8.992  62.266  1.00137.65           C
ATOM     65  CD  ARG    10     -18.656   9.481  63.706  1.00137.65           C
ATOM     66  NE  ARG    10     -19.526   8.497  64.410  1.00137.65           N
ATOM     67  CZ  ARG    10     -18.974   7.451  65.091  1.00137.65           C
ATOM     68  NH1 ARG    10     -17.619   7.338  65.190  1.00137.65           N
ATOM     69  NH2 ARG    10     -19.779   6.519  65.681  1.00137.65           N
ATOM     70  C   ARG    10     -15.732  11.148  60.708  1.00137.65           C
ATOM     71  O   ARG    10     -15.474  11.005  59.511  1.00137.65           O
ATOM     72  N   THR    11     -15.729  12.351  61.306  1.00 92.17           N
ATOM     73  CA  THR    11     -15.298  13.523  60.608  1.00 92.17           C
ATOM     74  CB  THR    11     -15.679  14.762  61.357  1.00 92.17           C
ATOM     75  OG1 THR    11     -17.074  14.751  61.616  1.00 92.17           O
ATOM     76  CG2 THR    11     -15.314  15.990  60.504  1.00 92.17           C
ATOM     77  C   THR    11     -13.806  13.572  60.428  1.00 92.17           C
ATOM     78  O   THR    11     -13.320  13.767  59.314  1.00 92.17           O
ATOM     79  N   SER    12     -13.067  13.449  61.558  1.00135.44           N
ATOM     80  CA  SER    12     -11.636  13.621  61.648  1.00135.44           C
ATOM     81  CB  SER    12     -11.216  14.180  63.018  1.00135.44           C
ATOM     82  OG  SER    12     -11.773  15.472  63.212  1.00135.44           O
ATOM     83  C   SER    12     -10.795  12.394  61.400  1.00135.44           C
ATOM     84  O   SER    12      -9.710  12.494  60.828  1.00135.44           O
ATOM     85  N   TYR    13     -11.253  11.197  61.808  1.00109.35           N
ATOM     86  CA  TYR    13     -10.416  10.026  61.721  1.00109.35           C
ATOM     87  CB  TYR    13     -10.025   9.616  60.290  1.00109.35           C
ATOM     88  CG  TYR    13     -11.286   9.365  59.540  1.00109.35           C
ATOM     89  CD1 TYR    13     -12.130   8.353  59.925  1.00109.35           C
ATOM     90  CD2 TYR    13     -11.651  10.170  58.487  1.00109.35           C
ATOM     91  CE1 TYR    13     -13.303   8.123  59.248  1.00109.35           C
ATOM     92  CE2 TYR    13     -12.822   9.943  57.803  1.00109.35           C
ATOM     93  CZ  TYR    13     -13.649   8.913  58.180  1.00109.35           C
ATOM     94  OH  TYR    13     -14.852   8.678  57.481  1.00109.35           O
ATOM     95  C   TYR    13      -9.143  10.248  62.502  1.00109.35           C
ATOM     96  O   TYR    13      -8.035  10.089  61.993  1.00109.35           O
ATOM     97  N   ASP    14      -9.310  10.587  63.796  1.00131.73           N
ATOM     98  CA  ASP    14      -8.325  10.897  64.800  1.00131.73           C
ATOM     99  CB  ASP    14      -8.912  11.481  66.097  1.00131.73           C
ATOM    100  CG  ASP    14      -9.198  12.956  65.885  1.00131.73           C
ATOM    101  OD1 ASP    14      -8.988  13.440  64.742  1.00131.73           O
ATOM    102  OD2 ASP    14      -9.615  13.625  66.868  1.00131.73           O
ATOM    103  C   ASP    14      -7.539   9.689  65.224  1.00131.73           C
ATOM    104  O   ASP    14      -6.795   9.772  66.192  1.00131.73           O
ATOM    105  N   CYS    15      -7.770   8.504  64.641  1.00 94.22           N
ATOM    106  CA  CYS    15      -7.108   7.310  65.092  1.00 94.22           C
ATOM    107  CB  CYS    15      -7.766   6.066  64.494  1.00 94.22           C
ATOM    108  SG  CYS    15      -9.526   6.103  64.921  1.00 94.22           S
ATOM    109  C   CYS    15      -5.642   7.301  64.770  1.00 94.22           C
ATOM    110  O   CYS    15      -5.218   7.514  63.637  1.00 94.22           O
ATOM    111  N   CYS    16      -4.818   7.003  65.792  1.00 57.71           N
ATOM    112  CA  CYS    16      -3.394   6.985  65.625  1.00 57.71           C
ATOM    113  CB  CYS    16      -2.650   6.551  66.900  1.00 57.71           C
ATOM    114  SG  CYS    16      -2.962   7.595  68.354  1.00 57.71           S
ATOM    115  C   CYS    16      -3.065   5.946  64.603  1.00 57.71           C
ATOM    116  O   CYS    16      -2.298   6.187  63.673  1.00 57.71           O
ATOM    117  N   THR    17      -3.633   4.740  64.786  1.00220.33           N
ATOM    118  CA  THR    17      -3.381   3.621  63.928  1.00220.33           C
ATOM    119  CB  THR    17      -3.843   2.321  64.522  1.00220.33           C
ATOM    120  OG1 THR    17      -5.249   2.342  64.721  1.00220.33           O
ATOM    121  CG2 THR    17      -3.127   2.103  65.863  1.00220.33           C
ATOM    122  C   THR    17      -4.051   3.772  62.596  1.00220.33           C
ATOM    123  O   THR    17      -3.478   3.417  61.571  1.00220.33           O
ATOM    124  N   GLY    18      -5.279   4.311  62.535  1.00 80.26           N
ATOM    125  CA  GLY    18      -5.908   4.276  61.248  1.00 80.26           C
ATOM    126  C   GLY    18      -7.095   5.175  61.252  1.00 80.26           C
ATOM    127  O   GLY    18      -6.962   6.394  61.346  1.00 80.26           O
ATOM    128  N   SER    19      -8.298   4.585  61.110  1.00107.67           N
ATOM    129  CA  SER    19      -9.479   5.394  61.026  1.00107.67           C
ATOM    130  CB  SER    19     -10.161   5.344  59.647  1.00107.67           C
ATOM    131  OG  SER    19      -9.334   5.950  58.664  1.00107.67           O
ATOM    132  C   SER    19     -10.478   4.922  62.031  1.00107.67           C
ATOM    133  O   SER    19     -10.254   3.970  62.776  1.00107.67           O
ATOM    134  N   CYS    20     -11.613   5.637  62.080  1.00 64.15           N
ATOM    135  CA  CYS    20     -12.693   5.382  62.986  1.00 64.15           C
ATOM    136  CB  CYS    20     -13.716   6.530  62.966  1.00 64.15           C
ATOM    137  SG  CYS    20     -15.046   6.322  64.173  1.00 64.15           S
ATOM    138  C   CYS    20     -13.384   4.123  62.563  1.00 64.15           C
ATOM    139  O   CYS    20     -13.499   3.837  61.373  1.00 64.15           O
ATOM    140  N   ARG    21     -13.839   3.308  63.536  1.00113.82           N
ATOM    141  CA  ARG    21     -14.535   2.111  63.162  1.00113.82           C
ATOM    142  CB  ARG    21     -13.628   0.873  63.152  1.00113.82           C
ATOM    143  CG  ARG    21     -14.320  -0.393  62.654  1.00113.82           C
ATOM    144  CD  ARG    21     -13.329  -1.509  62.329  1.00113.82           C
ATOM    145  NE  ARG    21     -12.522  -1.042  61.166  1.00113.82           N
ATOM    146  CZ  ARG    21     -11.166  -0.926  61.273  1.00113.82           C
ATOM    147  NH1 ARG    21     -10.549  -1.217  62.455  1.00113.82           N
ATOM    148  NH2 ARG    21     -10.429  -0.511  60.203  1.00113.82           N
ATOM    149  C   ARG    21     -15.656   1.851  64.123  1.00113.82           C
ATOM    150  O   ARG    21     -15.448   1.421  65.256  1.00113.82           O
ATOM    151  N   SER    22     -16.899   2.068  63.664  1.00 94.57           N
ATOM    152  CA  SER    22     -18.053   1.812  64.475  1.00 94.57           C
ATOM    153  CB  SER    22     -18.218   0.328  64.847  1.00 94.57           C
ATOM    154  OG  SER    22     -18.464  -0.442  63.679  1.00 94.57           O
ATOM    155  C   SER    22     -17.990   2.607  65.741  1.00 94.57           C
ATOM    156  O   SER    22     -18.503   2.179  66.773  1.00 94.57           O
ATOM    157  N   GLY    23     -17.372   3.799  65.702  1.00 32.29           N
ATOM    158  CA  GLY    23     -17.379   4.637  66.868  1.00 32.29           C
ATOM    159  C   GLY    23     -16.106   4.469  67.630  1.00 32.29           C
ATOM    160  O   GLY    23     -15.746   5.329  68.433  1.00 32.29           O
ATOM    161  N   ARG    24     -15.375   3.364  67.400  1.00 88.78           N
ATOM    162  CA  ARG    24     -14.137   3.210  68.106  1.00 88.78           C
ATOM    163  CB  ARG    24     -14.052   1.939  68.964  1.00 88.78           C
ATOM    164  CG  ARG    24     -15.097   1.866  70.078  1.00 88.78           C
ATOM    165  CD  ARG    24     -14.808   0.754  71.086  1.00 88.78           C
ATOM    166  NE  ARG    24     -14.587  -0.501  70.312  1.00 88.78           N
ATOM    167  CZ  ARG    24     -15.633  -1.327  70.023  1.00 88.78           C
ATOM    168  NH1 ARG    24     -16.892  -1.009  70.442  1.00 88.78           N
ATOM    169  NH2 ARG    24     -15.419  -2.475  69.314  1.00 88.78           N
ATOM    170  C   ARG    24     -13.073   3.084  67.072  1.00 88.78           C
ATOM    171  O   ARG    24     -13.317   2.582  65.981  1.00 88.78           O
ATOM    172  N   CYS    25     -11.854   3.556  67.370  1.00 38.67           N
ATOM    173  CA  CYS    25     -10.802   3.428  66.415  1.00 38.67           C
ATOM    174  CB  CYS    25      -9.465   3.962  66.944  1.00 38.67           C
ATOM    175  SG  CYS    25      -9.493   5.769  66.916  1.00 38.67           S
ATOM    176  C   CYS    25     -10.648   1.952  66.082  1.00 38.67           C
ATOM    177  O   CYS    25     -10.454   1.145  67.029  1.00 38.67           O
ATOM    178  OXT CYS    25     -10.729   1.611  64.871  1.00 38.67           O
TER     179      CYS    25
CONECT    4  114
CONECT   47  137
CONECT  108  175
END
