# Supplementary material for: Graph-Directed Approach for Downselecting Toxins for Experimental Structure Determination
Source: Mar Drugs. 2020 May 14;18(5):256. doi: 10.3390/md18050256 (PMC7281422; doi:10.3390/md18050256)
Supplement: Supplementary file 1 [file marinedrugs-18-00256-s001.zip › SupplementaryMaterial/finalmodels/6C_finalmodels/seq51/seq51model2_B99990003.pdb]

EXPDTA    THEORETICAL MODEL, MODELLER 9.19 2019/07/19 21:21:48
REMARK   6 MODELLER OBJECTIVE FUNCTION:       910.5934
REMARK   6 MODELLER BEST TEMPLATE % SEQ ID:  76.000
REMARK   6 SEQUENCE: subject
REMARK   6 ALIGNMENT: subject-mult.ali
REMARK   6 DOPE score: -1277.04626
REMARK   6 GA341 score: 0.99973
REMARK   6 TEMPLATE: 2km9AA 1:A - 25:A MODELS 1: - 25: AT 72.0%
REMARK   6 TEMPLATE: 1cnnAA 1:A - 26:A MODELS 1: - 25: AT 72.0%
REMARK   6 TEMPLATE: 1tt3AA 1:A - 25:A MODELS 1: - 25: AT 76.0%
REMARK   6 TEMPLATE: 1tt3AA 1:A - 25:A MODELS 1: - 25: AT 76.0%
SSBOND   1 CYS      1    CYS     16                          1555   1555  2.02
SSBOND   2 CYS      8    CYS     20                          1555   1555  2.02
SSBOND   3 CYS     15    CYS     25                          1555   1555  2.02
ATOM      1  N   CYS     1     -49.052  20.556  17.575  1.00 27.87           N
ATOM      2  CA  CYS     1     -47.911  20.341  16.653  1.00 27.87           C
ATOM      3  CB  CYS     1     -47.715  21.585  15.769  1.00 27.87           C
ATOM      4  SG  CYS     1     -47.578  23.098  16.763  1.00 27.87           S
ATOM      5  C   CYS     1     -46.669  20.071  17.438  1.00 27.87           C
ATOM      6  O   CYS     1     -46.714  19.969  18.662  1.00 27.87           O
ATOM      7  N   LYS     2     -45.524  19.925  16.742  1.00100.99           N
ATOM      8  CA  LYS     2     -44.295  19.621  17.410  1.00100.99           C
ATOM      9  CB  LYS     2     -43.754  18.225  17.063  1.00100.99           C
ATOM     10  CG  LYS     2     -44.393  17.086  17.861  1.00100.99           C
ATOM     11  CD  LYS     2     -45.880  16.857  17.603  1.00100.99           C
ATOM     12  CE  LYS     2     -46.428  15.667  18.401  1.00100.99           C
ATOM     13  NZ  LYS     2     -47.902  15.609  18.288  1.00100.99           N
ATOM     14  C   LYS     2     -43.262  20.618  16.993  1.00100.99           C
ATOM     15  O   LYS     2     -43.382  21.267  15.960  1.00100.99           O
ATOM     16  N   GLY     3     -42.203  20.766  17.808  1.00 37.25           N
ATOM     17  CA  GLY     3     -41.150  21.697  17.520  1.00 37.25           C
ATOM     18  C   GLY     3     -40.211  21.030  16.564  1.00 37.25           C
ATOM     19  O   GLY     3     -40.420  19.888  16.162  1.00 37.25           O
ATOM     20  N   LYS     4     -39.123  21.730  16.196  1.00183.85           N
ATOM     21  CA  LYS     4     -38.206  21.243  15.203  1.00183.85           C
ATOM     22  CB  LYS     4     -37.119  22.259  14.810  1.00183.85           C
ATOM     23  CG  LYS     4     -37.660  23.428  13.982  1.00183.85           C
ATOM     24  CD  LYS     4     -36.638  24.531  13.698  1.00183.85           C
ATOM     25  CE  LYS     4     -37.179  25.626  12.773  1.00183.85           C
ATOM     26  NZ  LYS     4     -37.510  25.044  11.454  1.00183.85           N
ATOM     27  C   LYS     4     -37.537  19.975  15.644  1.00183.85           C
ATOM     28  O   LYS     4     -37.142  19.147  14.833  1.00183.85           O
ATOM     29  N   GLY     5     -37.284  19.810  16.940  1.00136.29           N
ATOM     30  CA  GLY     5     -36.647  18.611  17.414  1.00136.29           C
ATOM     31  C   GLY     5     -37.561  17.424  17.386  1.00136.29           C
ATOM     32  O   GLY     5     -37.114  16.293  17.192  1.00136.29           O
ATOM     33  N   ALA     6     -38.866  17.663  17.608  1.00 67.37           N
ATOM     34  CA  ALA     6     -39.827  16.627  17.868  1.00 67.37           C
ATOM     35  CB  ALA     6     -41.167  17.173  18.396  1.00 67.37           C
ATOM     36  C   ALA     6     -40.108  15.785  16.669  1.00 67.37           C
ATOM     37  O   ALA     6     -39.856  16.165  15.528  1.00 67.37           O
ATOM     38  N   SER     7     -40.658  14.578  16.922  1.00 53.73           N
ATOM     39  CA  SER     7     -40.956  13.694  15.839  1.00 53.73           C
ATOM     40  CB  SER     7     -41.446  12.300  16.276  1.00 53.73           C
ATOM     41  OG  SER     7     -42.643  12.402  17.032  1.00 53.73           O
ATOM     42  C   SER     7     -41.998  14.361  14.985  1.00 53.73           C
ATOM     43  O   SER     7     -42.660  15.313  15.397  1.00 53.73           O
ATOM     44  N   CYS     8     -42.141  13.889  13.734  1.00102.54           N
ATOM     45  CA  CYS     8     -43.028  14.511  12.798  1.00102.54           C
ATOM     46  CB  CYS     8     -42.259  15.330  11.754  1.00102.54           C
ATOM     47  SG  CYS     8     -40.745  14.479  11.217  1.00102.54           S
ATOM     48  C   CYS     8     -43.806  13.444  12.108  1.00102.54           C
ATOM     49  O   CYS     8     -43.709  12.275  12.471  1.00102.54           O
ATOM     50  N   ARG     9     -44.659  13.833  11.136  1.00234.18           N
ATOM     51  CA  ARG     9     -45.367  12.814  10.407  1.00234.18           C
ATOM     52  CB  ARG     9     -46.884  12.705  10.671  1.00234.18           C
ATOM     53  CG  ARG     9     -47.248  12.229  12.074  1.00234.18           C
ATOM     54  CD  ARG     9     -47.249  13.371  13.086  1.00234.18           C
ATOM     55  NE  ARG     9     -46.911  12.794  14.413  1.00234.18           N
ATOM     56  CZ  ARG     9     -46.120  13.528  15.249  1.00234.18           C
ATOM     57  NH1 ARG     9     -45.742  14.785  14.875  1.00234.18           N
ATOM     58  NH2 ARG     9     -45.711  13.017  16.445  1.00234.18           N
ATOM     59  C   ARG     9     -45.257  13.079   8.938  1.00234.18           C
ATOM     60  O   ARG     9     -45.575  14.164   8.463  1.00234.18           O
ATOM     61  N   ARG    10     -44.838  12.066   8.160  1.00132.22           N
ATOM     62  CA  ARG    10     -44.734  12.216   6.733  1.00132.22           C
ATOM     63  CB  ARG    10     -44.120  10.994   6.030  1.00132.22           C
ATOM     64  CG  ARG    10     -42.597  10.982   6.128  1.00132.22           C
ATOM     65  CD  ARG    10     -42.086  10.846   7.561  1.00132.22           C
ATOM     66  NE  ARG    10     -41.844   9.399   7.816  1.00132.22           N
ATOM     67  CZ  ARG    10     -42.878   8.568   8.132  1.00132.22           C
ATOM     68  NH1 ARG    10     -44.162   9.035   8.149  1.00132.22           N
ATOM     69  NH2 ARG    10     -42.627   7.258   8.422  1.00132.22           N
ATOM     70  C   ARG    10     -46.105  12.424   6.186  1.00132.22           C
ATOM     71  O   ARG    10     -46.288  13.048   5.139  1.00132.22           O
ATOM     72  N   THR    11     -47.096  11.792   6.832  1.00 91.99           N
ATOM     73  CA  THR    11     -48.455  11.928   6.407  1.00 91.99           C
ATOM     74  CB  THR    11     -49.339  10.928   7.089  1.00 91.99           C
ATOM     75  OG1 THR    11     -48.828   9.621   6.879  1.00 91.99           O
ATOM     76  CG2 THR    11     -50.758  11.039   6.504  1.00 91.99           C
ATOM     77  C   THR    11     -49.007  13.279   6.755  1.00 91.99           C
ATOM     78  O   THR    11     -49.597  13.950   5.906  1.00 91.99           O
ATOM     79  N   SER    12     -48.857  13.651   8.050  1.00144.67           N
ATOM     80  CA  SER    12     -49.424  14.818   8.683  1.00144.67           C
ATOM     81  CB  SER    12     -49.617  14.609  10.193  1.00144.67           C
ATOM     82  OG  SER    12     -50.153  15.791  10.770  1.00144.67           O
ATOM     83  C   SER    12     -48.665  16.115   8.545  1.00144.67           C
ATOM     84  O   SER    12     -49.275  17.164   8.337  1.00144.67           O
ATOM     85  N   TYR    13     -47.322  16.108   8.648  1.00117.80           N
ATOM     86  CA  TYR    13     -46.603  17.359   8.697  1.00117.80           C
ATOM     87  CB  TYR    13     -46.711  18.205   7.418  1.00117.80           C
ATOM     88  CG  TYR    13     -46.021  17.405   6.373  1.00117.80           C
ATOM     89  CD1 TYR    13     -44.689  17.103   6.521  1.00117.80           C
ATOM     90  CD2 TYR    13     -46.669  16.979   5.238  1.00117.80           C
ATOM     91  CE1 TYR    13     -44.029  16.364   5.572  1.00117.80           C
ATOM     92  CE2 TYR    13     -46.013  16.237   4.279  1.00117.80           C
ATOM     93  CZ  TYR    13     -44.685  15.928   4.447  1.00117.80           C
ATOM     94  OH  TYR    13     -43.994  15.170   3.478  1.00117.80           O
ATOM     95  C   TYR    13     -47.109  18.163   9.864  1.00117.80           C
ATOM     96  O   TYR    13     -47.481  19.329   9.753  1.00117.80           O
ATOM     97  N   ASP    14     -47.077  17.507  11.032  1.00166.20           N
ATOM     98  CA  ASP    14     -47.533  17.888  12.333  1.00166.20           C
ATOM     99  CB  ASP    14     -47.562  16.675  13.269  1.00166.20           C
ATOM    100  CG  ASP    14     -48.702  16.851  14.253  1.00166.20           C
ATOM    101  OD1 ASP    14     -49.518  17.787  14.053  1.00166.20           O
ATOM    102  OD2 ASP    14     -48.786  16.037  15.212  1.00166.20           O
ATOM    103  C   ASP    14     -46.624  18.920  12.940  1.00166.20           C
ATOM    104  O   ASP    14     -46.729  19.191  14.130  1.00166.20           O
ATOM    105  N   CYS    15     -45.609  19.408  12.204  1.00 93.20           N
ATOM    106  CA  CYS    15     -44.624  20.309  12.740  1.00 93.20           C
ATOM    107  CB  CYS    15     -43.388  20.342  11.833  1.00 93.20           C
ATOM    108  SG  CYS    15     -42.825  18.639  11.582  1.00 93.20           S
ATOM    109  C   CYS    15     -45.150  21.706  12.918  1.00 93.20           C
ATOM    110  O   CYS    15     -45.656  22.330  11.988  1.00 93.20           O
ATOM    111  N   CYS    16     -44.954  22.257  14.134  1.00 52.86           N
ATOM    112  CA  CYS    16     -45.391  23.572  14.509  1.00 52.86           C
ATOM    113  CB  CYS    16     -44.874  24.005  15.894  1.00 52.86           C
ATOM    114  SG  CYS    16     -45.626  23.124  17.285  1.00 52.86           S
ATOM    115  C   CYS    16     -44.771  24.551  13.574  1.00 52.86           C
ATOM    116  O   CYS    16     -45.439  25.457  13.077  1.00 52.86           O
ATOM    117  N   THR    17     -43.457  24.409  13.323  1.00156.30           N
ATOM    118  CA  THR    17     -42.857  25.380  12.467  1.00156.30           C
ATOM    119  CB  THR    17     -41.833  26.208  13.198  1.00156.30           C
ATOM    120  OG1 THR    17     -41.303  27.196  12.330  1.00156.30           O
ATOM    121  CG2 THR    17     -40.717  25.308  13.755  1.00156.30           C
ATOM    122  C   THR    17     -42.229  24.710  11.281  1.00156.30           C
ATOM    123  O   THR    17     -41.013  24.763  11.093  1.00156.30           O
ATOM    124  N   GLY    18     -43.052  24.107  10.397  1.00 73.87           N
ATOM    125  CA  GLY    18     -42.415  23.501   9.269  1.00 73.87           C
ATOM    126  C   GLY    18     -43.049  22.183   9.002  1.00 73.87           C
ATOM    127  O   GLY    18     -44.226  21.962   9.279  1.00 73.87           O
ATOM    128  N   SER    19     -42.257  21.268   8.417  1.00105.02           N
ATOM    129  CA  SER    19     -42.761  19.972   8.087  1.00105.02           C
ATOM    130  CB  SER    19     -42.933  19.755   6.573  1.00105.02           C
ATOM    131  OG  SER    19     -43.958  20.606   6.075  1.00105.02           O
ATOM    132  C   SER    19     -41.786  18.966   8.614  1.00105.02           C
ATOM    133  O   SER    19     -40.798  19.317   9.253  1.00105.02           O
ATOM    134  N   CYS    20     -42.070  17.673   8.372  1.00 77.93           N
ATOM    135  CA  CYS    20     -41.278  16.581   8.863  1.00 77.93           C
ATOM    136  CB  CYS    20     -42.002  15.245   8.629  1.00 77.93           C
ATOM    137  SG  CYS    20     -41.184  13.811   9.363  1.00 77.93           S
ATOM    138  C   CYS    20     -39.962  16.563   8.144  1.00 77.93           C
ATOM    139  O   CYS    20     -39.874  16.945   6.981  1.00 77.93           O
ATOM    140  N   ARG    21     -38.882  16.172   8.854  1.00115.99           N
ATOM    141  CA  ARG    21     -37.596  16.068   8.227  1.00115.99           C
ATOM    142  CB  ARG    21     -36.675  17.276   8.454  1.00115.99           C
ATOM    143  CG  ARG    21     -35.250  17.030   7.950  1.00115.99           C
ATOM    144  CD  ARG    21     -34.270  18.136   8.329  1.00115.99           C
ATOM    145  NE  ARG    21     -34.642  19.339   7.540  1.00115.99           N
ATOM    146  CZ  ARG    21     -34.369  20.577   8.044  1.00115.99           C
ATOM    147  NH1 ARG    21     -33.841  20.694   9.296  1.00115.99           N
ATOM    148  NH2 ARG    21     -34.633  21.687   7.297  1.00115.99           N
ATOM    149  C   ARG    21     -36.849  14.906   8.798  1.00115.99           C
ATOM    150  O   ARG    21     -36.341  14.960   9.916  1.00115.99           O
ATOM    151  N   SER    22     -36.720  13.825   8.013  1.00 56.46           N
ATOM    152  CA  SER    22     -35.921  12.717   8.447  1.00 56.46           C
ATOM    153  CB  SER    22     -34.439  13.116   8.588  1.00 56.46           C
ATOM    154  OG  SER    22     -33.650  12.005   8.984  1.00 56.46           O
ATOM    155  C   SER    22     -36.425  12.181   9.760  1.00 56.46           C
ATOM    156  O   SER    22     -35.661  11.636  10.557  1.00 56.46           O
ATOM    157  N   GLY    23     -37.738  12.297  10.024  1.00 34.98           N
ATOM    158  CA  GLY    23     -38.283  11.706  11.217  1.00 34.98           C
ATOM    159  C   GLY    23     -38.476  12.745  12.278  1.00 34.98           C
ATOM    160  O   GLY    23     -39.311  12.576  13.168  1.00 34.98           O
ATOM    161  N   ARG    24     -37.715  13.853  12.211  1.00 51.67           N
ATOM    162  CA  ARG    24     -37.864  14.880  13.198  1.00 51.67           C
ATOM    163  CB  ARG    24     -36.561  15.199  13.957  1.00 51.67           C
ATOM    164  CG  ARG    24     -36.141  14.094  14.931  1.00 51.67           C
ATOM    165  CD  ARG    24     -34.865  14.396  15.725  1.00 51.67           C
ATOM    166  NE  ARG    24     -34.613  13.220  16.611  1.00 51.67           N
ATOM    167  CZ  ARG    24     -34.898  13.283  17.941  1.00 51.67           C
ATOM    168  NH1 ARG    24     -35.362  14.444  18.495  1.00 51.67           N
ATOM    169  NH2 ARG    24     -34.728  12.179  18.728  1.00 51.67           N
ATOM    170  C   ARG    24     -38.310  16.107  12.475  1.00 51.67           C
ATOM    171  O   ARG    24     -37.987  16.305  11.305  1.00 51.67           O
ATOM    172  N   CYS    25     -39.104  16.952  13.148  1.00 42.80           N
ATOM    173  CA  CYS    25     -39.600  18.140  12.525  1.00 42.80           C
ATOM    174  CB  CYS    25     -40.542  18.931  13.437  1.00 42.80           C
ATOM    175  SG  CYS    25     -42.168  18.140  13.429  1.00 42.80           S
ATOM    176  C   CYS    25     -38.450  19.040  12.113  1.00 42.80           C
ATOM    177  O   CYS    25     -37.278  18.668  12.356  1.00 42.80           O
ATOM    178  OXT CYS    25     -38.736  20.120  11.530  1.00 42.80           O
TER     179      CYS    25
CONECT    4  114
CONECT   47  137
CONECT  108  175
END
