# Supplementary material for: Graph-Directed Approach for Downselecting Toxins for Experimental Structure Determination
Source: Mar Drugs. 2020 May 14;18(5):256. doi: 10.3390/md18050256 (PMC7281422; doi:10.3390/md18050256)
Supplement: Supplementary file 1 [file marinedrugs-18-00256-s001.zip › SupplementaryMaterial/finalmodels/6C_finalmodels/seq69/seq69model1_B99990001.pdb]

EXPDTA    THEORETICAL MODEL, MODELLER 9.19 2019/07/19 21:46:17
REMARK   6 MODELLER OBJECTIVE FUNCTION:       122.5708
REMARK   6 MODELLER BEST TEMPLATE % SEQ ID:  84.615
REMARK   6 SEQUENCE: subject
REMARK   6 ALIGNMENT: subject-mult.ali
REMARK   6 DOPE score: -1829.50415
REMARK   6 GA341 score: 1.00000
REMARK   6 TEMPLATE: 1omcAA 1:A - 26:A MODELS 1: - 26: AT 84.6%
REMARK   6 TEMPLATE: 1omcAA 1:A - 26:A MODELS 1: - 26: AT 84.6%
SSBOND   1 CYS      1    CYS     16                          1555   1555  2.04
SSBOND   2 CYS      8    CYS     19                          1555   1555  2.04
SSBOND   3 CYS     15    CYS     26                          1555   1555  2.03
ATOM      1  N   CYS     1     -20.477  24.926  27.260  1.00 36.81           N
ATOM      2  CA  CYS     1     -21.441  25.628  28.137  1.00 36.81           C
ATOM      3  CB  CYS     1     -21.736  24.801  29.415  1.00 36.81           C
ATOM      4  SG  CYS     1     -20.247  24.202  30.285  1.00 36.81           S
ATOM      5  C   CYS     1     -20.961  26.981  28.537  1.00 36.81           C
ATOM      6  O   CYS     1     -19.862  27.403  28.179  1.00 36.81           O
ATOM      7  N   LEU     2     -21.821  27.718  29.264  1.00 85.83           N
ATOM      8  CA  LEU     2     -21.438  28.998  29.770  1.00 85.83           C
ATOM      9  CB  LEU     2     -22.566  30.045  29.772  1.00 85.83           C
ATOM     10  CG  LEU     2     -22.861  30.629  28.379  1.00 85.83           C
ATOM     11  CD1 LEU     2     -23.220  29.533  27.364  1.00 85.83           C
ATOM     12  CD2 LEU     2     -23.912  31.750  28.456  1.00 85.83           C
ATOM     13  C   LEU     2     -20.992  28.785  31.174  1.00 85.83           C
ATOM     14  O   LEU     2     -21.540  27.950  31.893  1.00 85.83           O
ATOM     15  N   SER     3     -19.954  29.539  31.581  1.00 70.08           N
ATOM     16  CA  SER     3     -19.407  29.407  32.896  1.00 70.08           C
ATOM     17  CB  SER     3     -18.057  30.125  33.072  1.00 70.08           C
ATOM     18  OG  SER     3     -18.202  31.518  32.832  1.00 70.08           O
ATOM     19  C   SER     3     -20.384  29.987  33.858  1.00 70.08           C
ATOM     20  O   SER     3     -21.241  30.793  33.500  1.00 70.08           O
ATOM     21  N   PRO     4     -20.259  29.578  35.089  1.00 64.89           N
ATOM     22  CA  PRO     4     -21.173  30.041  36.089  1.00 64.89           C
ATOM     23  CD  PRO     4     -19.738  28.256  35.399  1.00 64.89           C
ATOM     24  CB  PRO     4     -20.910  29.181  37.322  1.00 64.89           C
ATOM     25  CG  PRO     4     -20.407  27.852  36.725  1.00 64.89           C
ATOM     26  C   PRO     4     -21.049  31.512  36.311  1.00 64.89           C
ATOM     27  O   PRO     4     -19.950  32.051  36.194  1.00 64.89           O
ATOM     28  N   GLY     5     -22.184  32.175  36.604  1.00 31.86           N
ATOM     29  CA  GLY     5     -22.220  33.584  36.854  1.00 31.86           C
ATOM     30  C   GLY     5     -22.516  34.295  35.566  1.00 31.86           C
ATOM     31  O   GLY     5     -22.950  35.445  35.575  1.00 31.86           O
ATOM     32  N   SER     6     -22.331  33.615  34.418  1.00 41.58           N
ATOM     33  CA  SER     6     -22.467  34.269  33.143  1.00 41.58           C
ATOM     34  CB  SER     6     -21.850  33.469  31.979  1.00 41.58           C
ATOM     35  OG  SER     6     -20.448  33.342  32.162  1.00 41.58           O
ATOM     36  C   SER     6     -23.901  34.530  32.800  1.00 41.58           C
ATOM     37  O   SER     6     -24.794  33.744  33.120  1.00 41.58           O
ATOM     38  N   SER     7     -24.130  35.670  32.106  1.00 90.26           N
ATOM     39  CA  SER     7     -25.436  36.070  31.668  1.00 90.26           C
ATOM     40  CB  SER     7     -25.468  37.479  31.051  1.00 90.26           C
ATOM     41  OG  SER     7     -24.620  37.526  29.914  1.00 90.26           O
ATOM     42  C   SER     7     -25.875  35.096  30.625  1.00 90.26           C
ATOM     43  O   SER     7     -25.223  34.936  29.593  1.00 90.26           O
ATOM     44  N   CYS     8     -27.033  34.453  30.879  1.00 65.78           N
ATOM     45  CA  CYS     8     -27.564  33.403  30.060  1.00 65.78           C
ATOM     46  CB  CYS     8     -27.294  32.015  30.681  1.00 65.78           C
ATOM     47  SG  CYS     8     -27.456  32.030  32.502  1.00 65.78           S
ATOM     48  C   CYS     8     -29.047  33.563  29.967  1.00 65.78           C
ATOM     49  O   CYS     8     -29.653  34.336  30.707  1.00 65.78           O
ATOM     50  N   SER     9     -29.670  32.830  29.022  1.00 56.42           N
ATOM     51  CA  SER     9     -31.098  32.865  28.914  1.00 56.42           C
ATOM     52  CB  SER     9     -31.609  32.773  27.465  1.00 56.42           C
ATOM     53  OG  SER     9     -31.149  31.578  26.855  1.00 56.42           O
ATOM     54  C   SER     9     -31.602  31.690  29.691  1.00 56.42           C
ATOM     55  O   SER     9     -31.050  30.593  29.620  1.00 56.42           O
ATOM     56  N   PRO    10     -32.626  31.913  30.469  1.00 91.11           N
ATOM     57  CA  PRO    10     -33.132  30.880  31.327  1.00 91.11           C
ATOM     58  CD  PRO    10     -32.902  33.242  30.991  1.00 91.11           C
ATOM     59  CB  PRO    10     -34.164  31.562  32.223  1.00 91.11           C
ATOM     60  CG  PRO    10     -33.653  33.014  32.315  1.00 91.11           C
ATOM     61  C   PRO    10     -33.619  29.646  30.637  1.00 91.11           C
ATOM     62  O   PRO    10     -33.242  28.550  31.053  1.00 91.11           O
ATOM     63  N   THR    11     -34.401  29.804  29.555  1.00100.92           N
ATOM     64  CA  THR    11     -35.035  28.696  28.904  1.00100.92           C
ATOM     65  CB  THR    11     -35.956  29.132  27.808  1.00100.92           C
ATOM     66  OG1 THR    11     -36.595  27.997  27.252  1.00100.92           O
ATOM     67  CG2 THR    11     -35.153  29.869  26.725  1.00100.92           C
ATOM     68  C   THR    11     -34.040  27.749  28.309  1.00100.92           C
ATOM     69  O   THR    11     -34.205  26.532  28.403  1.00100.92           O
ATOM     70  N   SER    12     -32.992  28.280  27.656  1.00 47.38           N
ATOM     71  CA  SER    12     -32.017  27.453  26.998  1.00 47.38           C
ATOM     72  CB  SER    12     -31.050  28.258  26.117  1.00 47.38           C
ATOM     73  OG  SER    12     -30.259  29.118  26.923  1.00 47.38           O
ATOM     74  C   SER    12     -31.191  26.708  28.008  1.00 47.38           C
ATOM     75  O   SER    12     -30.728  25.602  27.734  1.00 47.38           O
ATOM     76  N   TYR    13     -30.983  27.296  29.204  1.00 83.86           N
ATOM     77  CA  TYR    13     -30.190  26.696  30.251  1.00 83.86           C
ATOM     78  CB  TYR    13     -30.785  25.403  30.841  1.00 83.86           C
ATOM     79  CG  TYR    13     -31.988  25.733  31.658  1.00 83.86           C
ATOM     80  CD1 TYR    13     -31.842  26.223  32.936  1.00 83.86           C
ATOM     81  CD2 TYR    13     -33.257  25.533  31.163  1.00 83.86           C
ATOM     82  CE1 TYR    13     -32.943  26.524  33.704  1.00 83.86           C
ATOM     83  CE2 TYR    13     -34.362  25.831  31.925  1.00 83.86           C
ATOM     84  CZ  TYR    13     -34.206  26.328  33.198  1.00 83.86           C
ATOM     85  OH  TYR    13     -35.336  26.635  33.986  1.00 83.86           O
ATOM     86  C   TYR    13     -28.818  26.366  29.746  1.00 83.86           C
ATOM     87  O   TYR    13     -28.244  25.347  30.126  1.00 83.86           O
ATOM     88  N   ASN    14     -28.217  27.247  28.924  1.00135.54           N
ATOM     89  CA  ASN    14     -26.960  26.884  28.330  1.00135.54           C
ATOM     90  CB  ASN    14     -26.748  27.563  26.961  1.00135.54           C
ATOM     91  CG  ASN    14     -26.874  29.074  27.123  1.00135.54           C
ATOM     92  OD1 ASN    14     -27.790  29.567  27.779  1.00135.54           O
ATOM     93  ND2 ASN    14     -25.937  29.836  26.497  1.00135.54           N
ATOM     94  C   ASN    14     -25.797  27.199  29.221  1.00135.54           C
ATOM     95  O   ASN    14     -24.844  27.863  28.808  1.00135.54           O
ATOM     96  N   CYS    15     -25.813  26.644  30.449  1.00 55.75           N
ATOM     97  CA  CYS    15     -24.739  26.840  31.378  1.00 55.75           C
ATOM     98  CB  CYS    15     -25.162  27.581  32.657  1.00 55.75           C
ATOM     99  SG  CYS    15     -25.857  29.228  32.340  1.00 55.75           S
ATOM    100  C   CYS    15     -24.281  25.482  31.816  1.00 55.75           C
ATOM    101  O   CYS    15     -24.976  24.483  31.640  1.00 55.75           O
ATOM    102  N   CYS    16     -23.051  25.415  32.356  1.00 51.56           N
ATOM    103  CA  CYS    16     -22.518  24.195  32.882  1.00 51.56           C
ATOM    104  CB  CYS    16     -21.051  24.391  33.286  1.00 51.56           C
ATOM    105  SG  CYS    16     -20.107  25.292  32.006  1.00 51.56           S
ATOM    106  C   CYS    16     -23.366  23.871  34.085  1.00 51.56           C
ATOM    107  O   CYS    16     -23.750  22.723  34.307  1.00 51.56           O
ATOM    108  N   ARG    17     -23.677  24.907  34.896  1.00 95.04           N
ATOM    109  CA  ARG    17     -24.594  24.809  36.002  1.00 95.04           C
ATOM    110  CB  ARG    17     -24.085  25.423  37.316  1.00 95.04           C
ATOM    111  CG  ARG    17     -22.874  24.719  37.920  1.00 95.04           C
ATOM    112  CD  ARG    17     -22.524  25.256  39.308  1.00 95.04           C
ATOM    113  NE  ARG    17     -22.343  26.729  39.176  1.00 95.04           N
ATOM    114  CZ  ARG    17     -22.363  27.520  40.288  1.00 95.04           C
ATOM    115  NH1 ARG    17     -22.495  26.954  41.523  1.00 95.04           N
ATOM    116  NH2 ARG    17     -22.260  28.876  40.166  1.00 95.04           N
ATOM    117  C   ARG    17     -25.752  25.667  35.576  1.00 95.04           C
ATOM    118  O   ARG    17     -25.562  26.841  35.265  1.00 95.04           O
ATOM    119  N   SER    18     -26.983  25.122  35.626  1.00 55.44           N
ATOM    120  CA  SER    18     -28.170  25.709  35.054  1.00 55.44           C
ATOM    121  CB  SER    18     -29.459  24.970  35.447  1.00 55.44           C
ATOM    122  OG  SER    18     -29.676  25.088  36.845  1.00 55.44           O
ATOM    123  C   SER    18     -28.361  27.156  35.399  1.00 55.44           C
ATOM    124  O   SER    18     -28.041  27.622  36.491  1.00 55.44           O
ATOM    125  N   CYS    19     -28.923  27.895  34.416  1.00 62.12           N
ATOM    126  CA  CYS    19     -29.166  29.307  34.482  1.00 62.12           C
ATOM    127  CB  CYS    19     -29.518  29.872  33.083  1.00 62.12           C
ATOM    128  SG  CYS    19     -29.419  31.682  32.922  1.00 62.12           S
ATOM    129  C   CYS    19     -30.317  29.541  35.422  1.00 62.12           C
ATOM    130  O   CYS    19     -31.378  28.933  35.284  1.00 62.12           O
ATOM    131  N   ASN    20     -30.125  30.431  36.422  1.00 58.13           N
ATOM    132  CA  ASN    20     -31.192  30.734  37.341  1.00 58.13           C
ATOM    133  CB  ASN    20     -30.732  31.498  38.598  1.00 58.13           C
ATOM    134  CG  ASN    20     -31.898  31.604  39.581  1.00 58.13           C
ATOM    135  OD1 ASN    20     -33.049  31.806  39.195  1.00 58.13           O
ATOM    136  ND2 ASN    20     -31.591  31.475  40.899  1.00 58.13           N
ATOM    137  C   ASN    20     -32.156  31.608  36.605  1.00 58.13           C
ATOM    138  O   ASN    20     -31.787  32.667  36.101  1.00 58.13           O
ATOM    139  N   PRO    21     -33.398  31.216  36.550  1.00 80.92           N
ATOM    140  CA  PRO    21     -34.343  31.956  35.764  1.00 80.92           C
ATOM    141  CD  PRO    21     -33.772  29.817  36.681  1.00 80.92           C
ATOM    142  CB  PRO    21     -35.617  31.115  35.763  1.00 80.92           C
ATOM    143  CG  PRO    21     -35.092  29.672  35.904  1.00 80.92           C
ATOM    144  C   PRO    21     -34.531  33.380  36.180  1.00 80.92           C
ATOM    145  O   PRO    21     -34.677  34.233  35.305  1.00 80.92           O
ATOM    146  N   TYR    22     -34.550  33.654  37.495  1.00 66.00           N
ATOM    147  CA  TYR    22     -34.797  34.978  37.987  1.00 66.00           C
ATOM    148  CB  TYR    22     -35.031  34.973  39.504  1.00 66.00           C
ATOM    149  CG  TYR    22     -36.160  34.024  39.692  1.00 66.00           C
ATOM    150  CD1 TYR    22     -37.458  34.459  39.589  1.00 66.00           C
ATOM    151  CD2 TYR    22     -35.919  32.692  39.935  1.00 66.00           C
ATOM    152  CE1 TYR    22     -38.502  33.581  39.751  1.00 66.00           C
ATOM    153  CE2 TYR    22     -36.959  31.807  40.098  1.00 66.00           C
ATOM    154  CZ  TYR    22     -38.255  32.254  40.007  1.00 66.00           C
ATOM    155  OH  TYR    22     -39.328  31.353  40.172  1.00 66.00           O
ATOM    156  C   TYR    22     -33.641  35.885  37.697  1.00 66.00           C
ATOM    157  O   TYR    22     -33.825  37.016  37.249  1.00 66.00           O
ATOM    158  N   SER    23     -32.419  35.399  37.991  1.00 62.19           N
ATOM    159  CA  SER    23     -31.199  36.150  37.870  1.00 62.19           C
ATOM    160  CB  SER    23     -30.060  35.526  38.694  1.00 62.19           C
ATOM    161  OG  SER    23     -29.777  34.213  38.231  1.00 62.19           O
ATOM    162  C   SER    23     -30.730  36.261  36.448  1.00 62.19           C
ATOM    163  O   SER    23     -30.085  37.244  36.083  1.00 62.19           O
ATOM    164  N   ARG    24     -31.050  35.266  35.598  1.00109.43           N
ATOM    165  CA  ARG    24     -30.560  35.250  34.246  1.00109.43           C
ATOM    166  CB  ARG    24     -30.836  36.564  33.502  1.00109.43           C
ATOM    167  CG  ARG    24     -32.318  36.779  33.196  1.00109.43           C
ATOM    168  CD  ARG    24     -32.628  38.180  32.674  1.00109.43           C
ATOM    169  NE  ARG    24     -34.066  38.206  32.287  1.00109.43           N
ATOM    170  CZ  ARG    24     -35.021  38.429  33.236  1.00109.43           C
ATOM    171  NH1 ARG    24     -34.658  38.588  34.542  1.00109.43           N
ATOM    172  NH2 ARG    24     -36.337  38.491  32.880  1.00109.43           N
ATOM    173  C   ARG    24     -29.080  35.025  34.289  1.00109.43           C
ATOM    174  O   ARG    24     -28.355  35.354  33.349  1.00109.43           O
ATOM    175  N   LYS    25     -28.602  34.416  35.393  1.00 64.07           N
ATOM    176  CA  LYS    25     -27.203  34.147  35.557  1.00 64.07           C
ATOM    177  CB  LYS    25     -26.588  34.874  36.763  1.00 64.07           C
ATOM    178  CG  LYS    25     -26.556  36.396  36.616  1.00 64.07           C
ATOM    179  CD  LYS    25     -26.364  37.127  37.948  1.00 64.07           C
ATOM    180  CE  LYS    25     -27.650  37.225  38.775  1.00 64.07           C
ATOM    181  NZ  LYS    25     -27.391  37.940  40.044  1.00 64.07           N
ATOM    182  C   LYS    25     -27.055  32.685  35.826  1.00 64.07           C
ATOM    183  O   LYS    25     -27.919  32.071  36.451  1.00 64.07           O
ATOM    184  N   CYS    26     -25.939  32.096  35.353  1.00 18.59           N
ATOM    185  CA  CYS    26     -25.687  30.698  35.538  1.00 18.59           C
ATOM    186  CB  CYS    26     -24.409  30.214  34.826  1.00 18.59           C
ATOM    187  SG  CYS    26     -24.433  30.500  33.029  1.00 18.59           S
ATOM    188  C   CYS    26     -25.493  30.468  37.032  1.00 18.59           C
ATOM    189  O   CYS    26     -24.572  31.096  37.621  1.00 18.59           O
ATOM    190  OXT CYS    26     -26.265  29.654  37.604  1.00 18.59           O
TER     191      CYS    26
CONECT    4  105
CONECT   47  128
CONECT   99  187
END
