# Supplementary material for: Graph-Directed Approach for Downselecting Toxins for Experimental Structure Determination
Source: Mar Drugs. 2020 May 14;18(5):256. doi: 10.3390/md18050256 (PMC7281422; doi:10.3390/md18050256)
Supplement: Supplementary file 1 [file marinedrugs-18-00256-s001.zip › SupplementaryMaterial/finalmodels/6C_finalmodels/seq69/seq69model2_B99990006.pdb]

EXPDTA    THEORETICAL MODEL, MODELLER 9.19 2019/07/19 21:46:54
REMARK   6 MODELLER OBJECTIVE FUNCTION:       121.6531
REMARK   6 MODELLER BEST TEMPLATE % SEQ ID:  84.615
REMARK   6 SEQUENCE: subject
REMARK   6 ALIGNMENT: subject-mult.ali
REMARK   6 DOPE score: -1827.87073
REMARK   6 GA341 score: 1.00000
REMARK   6 TEMPLATE: 1omcAA 1:A - 26:A MODELS 1: - 26: AT 84.6%
REMARK   6 TEMPLATE: 1omcAA 1:A - 26:A MODELS 1: - 26: AT 84.6%
SSBOND   1 CYS      1    CYS     16                          1555   1555  2.04
SSBOND   2 CYS      8    CYS     19                          1555   1555  2.04
SSBOND   3 CYS     15    CYS     26                          1555   1555  2.03
ATOM      1  N   CYS     1      45.393 -32.737  40.131  1.00 29.73           N
ATOM      2  CA  CYS     1      43.921 -32.712  40.293  1.00 29.73           C
ATOM      3  CB  CYS     1      43.212 -33.305  39.058  1.00 29.73           C
ATOM      4  SG  CYS     1      43.334 -35.124  39.016  1.00 29.73           S
ATOM      5  C   CYS     1      43.524 -33.571  41.443  1.00 29.73           C
ATOM      6  O   CYS     1      44.367 -34.109  42.158  1.00 29.73           O
ATOM      7  N   LEU     2      42.204 -33.692  41.666  1.00 85.79           N
ATOM      8  CA  LEU     2      41.730 -34.592  42.668  1.00 85.79           C
ATOM      9  CB  LEU     2      40.695 -33.998  43.637  1.00 85.79           C
ATOM     10  CG  LEU     2      41.335 -33.021  44.638  1.00 85.79           C
ATOM     11  CD1 LEU     2      41.916 -31.796  43.924  1.00 85.79           C
ATOM     12  CD2 LEU     2      40.378 -32.675  45.789  1.00 85.79           C
ATOM     13  C   LEU     2      41.125 -35.751  41.950  1.00 85.79           C
ATOM     14  O   LEU     2      40.534 -35.597  40.881  1.00 85.79           O
ATOM     15  N   SER     3      41.287 -36.960  42.521  1.00 68.28           N
ATOM     16  CA  SER     3      40.792 -38.146  41.886  1.00 68.28           C
ATOM     17  CB  SER     3      41.288 -39.451  42.533  1.00 68.28           C
ATOM     18  OG  SER     3      40.752 -40.574  41.848  1.00 68.28           O
ATOM     19  C   SER     3      39.309 -38.132  41.981  1.00 68.28           C
ATOM     20  O   SER     3      38.720 -37.435  42.805  1.00 68.28           O
ATOM     21  N   PRO     4      38.695 -38.906  41.136  1.00 69.71           N
ATOM     22  CA  PRO     4      37.265 -38.948  41.121  1.00 69.71           C
ATOM     23  CD  PRO     4      39.257 -39.164  39.821  1.00 69.71           C
ATOM     24  CB  PRO     4      36.885 -39.714  39.856  1.00 69.71           C
ATOM     25  CG  PRO     4      38.049 -39.400  38.898  1.00 69.71           C
ATOM     26  C   PRO     4      36.719 -39.503  42.394  1.00 69.71           C
ATOM     27  O   PRO     4      37.347 -40.374  42.991  1.00 69.71           O
ATOM     28  N   GLY     5      35.556 -38.984  42.832  1.00 31.67           N
ATOM     29  CA  GLY     5      34.913 -39.422  44.032  1.00 31.67           C
ATOM     30  C   GLY     5      35.320 -38.523  45.164  1.00 31.67           C
ATOM     31  O   GLY     5      34.630 -38.450  46.179  1.00 31.67           O
ATOM     32  N   SER     6      36.430 -37.773  45.010  1.00 42.35           N
ATOM     33  CA  SER     6      36.943 -37.001  46.112  1.00 42.35           C
ATOM     34  CB  SER     6      38.410 -36.582  45.921  1.00 42.35           C
ATOM     35  OG  SER     6      39.237 -37.735  45.850  1.00 42.35           O
ATOM     36  C   SER     6      36.141 -35.759  46.356  1.00 42.35           C
ATOM     37  O   SER     6      35.616 -35.136  45.432  1.00 42.35           O
ATOM     38  N   SER     7      36.055 -35.371  47.650  1.00 47.42           N
ATOM     39  CA  SER     7      35.335 -34.201  48.062  1.00 47.42           C
ATOM     40  CB  SER     7      35.227 -34.051  49.588  1.00 47.42           C
ATOM     41  OG  SER     7      34.499 -35.140  50.137  1.00 47.42           O
ATOM     42  C   SER     7      36.067 -33.012  47.536  1.00 47.42           C
ATOM     43  O   SER     7      37.244 -32.807  47.836  1.00 47.42           O
ATOM     44  N   CYS     8      35.342 -32.182  46.759  1.00 66.21           N
ATOM     45  CA  CYS     8      35.878 -31.048  46.060  1.00 66.21           C
ATOM     46  CB  CYS     8      36.122 -31.376  44.572  1.00 66.21           C
ATOM     47  SG  CYS     8      34.819 -32.451  43.876  1.00 66.21           S
ATOM     48  C   CYS     8      34.887 -29.926  46.107  1.00 66.21           C
ATOM     49  O   CYS     8      33.729 -30.112  46.478  1.00 66.21           O
ATOM     50  N   SER     9      35.338 -28.706  45.737  1.00 55.56           N
ATOM     51  CA  SER     9      34.435 -27.592  45.680  1.00 55.56           C
ATOM     52  CB  SER     9      35.054 -26.251  46.119  1.00 55.56           C
ATOM     53  OG  SER     9      36.150 -25.919  45.281  1.00 55.56           O
ATOM     54  C   SER     9      33.993 -27.493  44.254  1.00 55.56           C
ATOM     55  O   SER     9      34.788 -27.649  43.328  1.00 55.56           O
ATOM     56  N   PRO    10      32.722 -27.281  44.058  1.00 90.84           N
ATOM     57  CA  PRO    10      32.190 -27.262  42.724  1.00 90.84           C
ATOM     58  CD  PRO    10      31.729 -27.699  45.034  1.00 90.84           C
ATOM     59  CB  PRO    10      30.677 -27.218  42.890  1.00 90.84           C
ATOM     60  CG  PRO    10      30.447 -27.954  44.225  1.00 90.84           C
ATOM     61  C   PRO    10      32.744 -26.229  41.797  1.00 90.84           C
ATOM     62  O   PRO    10      33.124 -26.589  40.684  1.00 90.84           O
ATOM     63  N   THR    11      32.858 -24.969  42.256  1.00 98.98           N
ATOM     64  CA  THR    11      33.224 -23.876  41.404  1.00 98.98           C
ATOM     65  CB  THR    11      33.161 -22.552  42.101  1.00 98.98           C
ATOM     66  OG1 THR    11      31.862 -22.353  42.638  1.00 98.98           O
ATOM     67  CG2 THR    11      33.474 -21.452  41.069  1.00 98.98           C
ATOM     68  C   THR    11      34.617 -24.032  40.879  1.00 98.98           C
ATOM     69  O   THR    11      34.878 -23.737  39.712  1.00 98.98           O
ATOM     70  N   SER    12      35.556 -24.469  41.738  1.00 46.76           N
ATOM     71  CA  SER    12      36.936 -24.610  41.363  1.00 46.76           C
ATOM     72  CB  SER    12      37.843 -24.941  42.560  1.00 46.76           C
ATOM     73  OG  SER    12      37.525 -26.224  43.076  1.00 46.76           O
ATOM     74  C   SER    12      37.084 -25.723  40.366  1.00 46.76           C
ATOM     75  O   SER    12      37.950 -25.668  39.494  1.00 46.76           O
ATOM     76  N   TYR    13      36.238 -26.767  40.477  1.00 85.50           N
ATOM     77  CA  TYR    13      36.277 -27.915  39.605  1.00 85.50           C
ATOM     78  CB  TYR    13      35.914 -27.610  38.137  1.00 85.50           C
ATOM     79  CG  TYR    13      34.457 -27.304  38.044  1.00 85.50           C
ATOM     80  CD1 TYR    13      33.524 -28.317  38.030  1.00 85.50           C
ATOM     81  CD2 TYR    13      34.027 -26.002  37.948  1.00 85.50           C
ATOM     82  CE1 TYR    13      32.183 -28.028  37.937  1.00 85.50           C
ATOM     83  CE2 TYR    13      32.689 -25.709  37.855  1.00 85.50           C
ATOM     84  CZ  TYR    13      31.763 -26.723  37.850  1.00 85.50           C
ATOM     85  OH  TYR    13      30.387 -26.423  37.754  1.00 85.50           O
ATOM     86  C   TYR    13      37.645 -28.531  39.608  1.00 85.50           C
ATOM     87  O   TYR    13      38.123 -28.990  38.573  1.00 85.50           O
ATOM     88  N   ASN    14      38.295 -28.617  40.788  1.00138.75           N
ATOM     89  CA  ASN    14      39.653 -29.083  40.789  1.00138.75           C
ATOM     90  CB  ASN    14      40.473 -28.480  41.944  1.00138.75           C
ATOM     91  CG  ASN    14      39.783 -28.801  43.264  1.00138.75           C
ATOM     92  OD1 ASN    14      38.578 -28.607  43.416  1.00138.75           O
ATOM     93  ND2 ASN    14      40.565 -29.294  44.259  1.00138.75           N
ATOM     94  C   ASN    14      39.755 -30.578  40.849  1.00138.75           C
ATOM     95  O   ASN    14      40.429 -31.131  41.718  1.00138.75           O
ATOM     96  N   CYS    15      39.151 -31.269  39.862  1.00 58.80           N
ATOM     97  CA  CYS    15      39.224 -32.701  39.776  1.00 58.80           C
ATOM     98  CB  CYS    15      37.856 -33.395  39.935  1.00 58.80           C
ATOM     99  SG  CYS    15      37.055 -33.027  41.524  1.00 58.80           S
ATOM    100  C   CYS    15      39.689 -33.010  38.385  1.00 58.80           C
ATOM    101  O   CYS    15      39.617 -32.163  37.496  1.00 58.80           O
ATOM    102  N   CYS    16      40.234 -34.224  38.161  1.00 47.68           N
ATOM    103  CA  CYS    16      40.585 -34.587  36.818  1.00 47.68           C
ATOM    104  CB  CYS    16      41.404 -35.888  36.720  1.00 47.68           C
ATOM    105  SG  CYS    16      43.182 -35.634  37.050  1.00 47.68           S
ATOM    106  C   CYS    16      39.300 -34.696  36.047  1.00 47.68           C
ATOM    107  O   CYS    16      39.223 -34.279  34.893  1.00 47.68           O
ATOM    108  N   ARG    17      38.255 -35.278  36.675  1.00121.66           N
ATOM    109  CA  ARG    17      36.943 -35.286  36.088  1.00121.66           C
ATOM    110  CB  ARG    17      36.255 -36.657  36.081  1.00121.66           C
ATOM    111  CG  ARG    17      36.975 -37.684  35.209  1.00121.66           C
ATOM    112  CD  ARG    17      36.234 -39.015  35.110  1.00121.66           C
ATOM    113  NE  ARG    17      37.188 -40.006  34.545  1.00121.66           N
ATOM    114  CZ  ARG    17      37.186 -41.285  35.019  1.00121.66           C
ATOM    115  NH1 ARG    17      36.286 -41.656  35.977  1.00121.66           N
ATOM    116  NH2 ARG    17      38.092 -42.189  34.545  1.00121.66           N
ATOM    117  C   ARG    17      36.134 -34.373  36.966  1.00121.66           C
ATOM    118  O   ARG    17      36.087 -34.552  38.179  1.00121.66           O
ATOM    119  N   SER    18      35.426 -33.408  36.347  1.00 57.59           N
ATOM    120  CA  SER    18      34.767 -32.298  36.990  1.00 57.59           C
ATOM    121  CB  SER    18      33.839 -31.527  36.034  1.00 57.59           C
ATOM    122  OG  SER    18      32.819 -32.390  35.549  1.00 57.59           O
ATOM    123  C   SER    18      33.957 -32.676  38.195  1.00 57.59           C
ATOM    124  O   SER    18      33.327 -33.731  38.260  1.00 57.59           O
ATOM    125  N   CYS    19      33.969 -31.759  39.189  1.00 60.11           N
ATOM    126  CA  CYS    19      33.298 -31.917  40.448  1.00 60.11           C
ATOM    127  CB  CYS    19      33.793 -30.880  41.484  1.00 60.11           C
ATOM    128  SG  CYS    19      33.337 -31.224  43.211  1.00 60.11           S
ATOM    129  C   CYS    19      31.825 -31.734  40.217  1.00 60.11           C
ATOM    130  O   CYS    19      31.399 -30.744  39.622  1.00 60.11           O
ATOM    131  N   ASN    20      31.006 -32.705  40.679  1.00 58.32           N
ATOM    132  CA  ASN    20      29.579 -32.615  40.526  1.00 58.32           C
ATOM    133  CB  ASN    20      28.850 -33.937  40.838  1.00 58.32           C
ATOM    134  CG  ASN    20      27.374 -33.781  40.492  1.00 58.32           C
ATOM    135  OD1 ASN    20      26.724 -32.804  40.863  1.00 58.32           O
ATOM    136  ND2 ASN    20      26.822 -34.777  39.753  1.00 58.32           N
ATOM    137  C   ASN    20      29.099 -31.591  41.506  1.00 58.32           C
ATOM    138  O   ASN    20      29.331 -31.705  42.709  1.00 58.32           O
ATOM    139  N   PRO    21      28.397 -30.604  41.030  1.00 81.80           N
ATOM    140  CA  PRO    21      27.993 -29.529  41.893  1.00 81.80           C
ATOM    141  CD  PRO    21      28.484 -30.191  39.639  1.00 81.80           C
ATOM    142  CB  PRO    21      27.370 -28.483  40.973  1.00 81.80           C
ATOM    143  CG  PRO    21      28.110 -28.700  39.637  1.00 81.80           C
ATOM    144  C   PRO    21      27.138 -29.930  43.055  1.00 81.80           C
ATOM    145  O   PRO    21      27.368 -29.415  44.148  1.00 81.80           O
ATOM    146  N   TYR    22      26.150 -30.821  42.848  1.00 62.41           N
ATOM    147  CA  TYR    22      25.270 -31.201  43.917  1.00 62.41           C
ATOM    148  CB  TYR    22      24.035 -31.972  43.433  1.00 62.41           C
ATOM    149  CG  TYR    22      23.244 -30.993  42.645  1.00 62.41           C
ATOM    150  CD1 TYR    22      22.451 -30.069  43.282  1.00 62.41           C
ATOM    151  CD2 TYR    22      23.297 -31.006  41.274  1.00 62.41           C
ATOM    152  CE1 TYR    22      21.725 -29.158  42.554  1.00 62.41           C
ATOM    153  CE2 TYR    22      22.572 -30.097  40.543  1.00 62.41           C
ATOM    154  CZ  TYR    22      21.782 -29.173  41.183  1.00 62.41           C
ATOM    155  OH  TYR    22      21.037 -28.241  40.434  1.00 62.41           O
ATOM    156  C   TYR    22      25.966 -32.050  44.935  1.00 62.41           C
ATOM    157  O   TYR    22      25.796 -31.851  46.138  1.00 62.41           O
ATOM    158  N   SER    23      26.736 -33.048  44.459  1.00 60.78           N
ATOM    159  CA  SER    23      27.396 -34.003  45.307  1.00 60.78           C
ATOM    160  CB  SER    23      27.851 -35.252  44.531  1.00 60.78           C
ATOM    161  OG  SER    23      28.780 -34.889  43.520  1.00 60.78           O
ATOM    162  C   SER    23      28.602 -33.420  45.988  1.00 60.78           C
ATOM    163  O   SER    23      28.927 -33.804  47.111  1.00 60.78           O
ATOM    164  N   ARG    24      29.279 -32.454  45.336  1.00107.89           N
ATOM    165  CA  ARG    24      30.500 -31.890  45.844  1.00107.89           C
ATOM    166  CB  ARG    24      30.373 -31.376  47.289  1.00107.89           C
ATOM    167  CG  ARG    24      29.350 -30.247  47.437  1.00107.89           C
ATOM    168  CD  ARG    24      29.304 -29.628  48.836  1.00107.89           C
ATOM    169  NE  ARG    24      28.199 -28.628  48.857  1.00107.89           N
ATOM    170  CZ  ARG    24      27.092 -28.861  49.621  1.00107.89           C
ATOM    171  NH1 ARG    24      27.015 -29.995  50.376  1.00107.89           N
ATOM    172  NH2 ARG    24      26.065 -27.962  49.638  1.00107.89           N
ATOM    173  C   ARG    24      31.563 -32.947  45.787  1.00107.89           C
ATOM    174  O   ARG    24      32.548 -32.901  46.525  1.00107.89           O
ATOM    175  N   LYS    25      31.394 -33.926  44.874  1.00 72.52           N
ATOM    176  CA  LYS    25      32.363 -34.975  44.714  1.00 72.52           C
ATOM    177  CB  LYS    25      31.819 -36.374  45.042  1.00 72.52           C
ATOM    178  CG  LYS    25      31.391 -36.539  46.499  1.00 72.52           C
ATOM    179  CD  LYS    25      30.590 -37.817  46.731  1.00 72.52           C
ATOM    180  CE  LYS    25      29.342 -37.902  45.848  1.00 72.52           C
ATOM    181  NZ  LYS    25      28.716 -39.239  45.982  1.00 72.52           N
ATOM    182  C   LYS    25      32.761 -34.997  43.272  1.00 72.52           C
ATOM    183  O   LYS    25      31.969 -34.650  42.397  1.00 72.52           O
ATOM    184  N   CYS    26      34.015 -35.407  42.993  1.00 19.17           N
ATOM    185  CA  CYS    26      34.519 -35.446  41.650  1.00 19.17           C
ATOM    186  CB  CYS    26      35.996 -35.879  41.564  1.00 19.17           C
ATOM    187  SG  CYS    26      37.108 -34.799  42.513  1.00 19.17           S
ATOM    188  C   CYS    26      33.708 -36.481  40.885  1.00 19.17           C
ATOM    189  O   CYS    26      33.758 -37.680  41.272  1.00 19.17           O
ATOM    190  OXT CYS    26      33.029 -36.086  39.899  1.00 19.17           O
TER     191      CYS    26
CONECT    4  105
CONECT   47  128
CONECT   99  187
END
