# Supplementary material for: Graph-Directed Approach for Downselecting Toxins for Experimental Structure Determination
Source: Mar Drugs. 2020 May 14;18(5):256. doi: 10.3390/md18050256 (PMC7281422; doi:10.3390/md18050256)
Supplement: Supplementary file 1 [file marinedrugs-18-00256-s001.zip › SupplementaryMaterial/finalmodels/6C_finalmodels/seq69/seq69model3_B99990003.pdb]

EXPDTA    THEORETICAL MODEL, MODELLER 9.19 2019/07/19 21:46:31
REMARK   6 MODELLER OBJECTIVE FUNCTION:       143.7072
REMARK   6 MODELLER BEST TEMPLATE % SEQ ID:  84.615
REMARK   6 SEQUENCE: subject
REMARK   6 ALIGNMENT: subject-mult.ali
REMARK   6 DOPE score: -1840.29248
REMARK   6 GA341 score: 1.00000
REMARK   6 TEMPLATE: 1omcAA 1:A - 26:A MODELS 1: - 26: AT 84.6%
REMARK   6 TEMPLATE: 1omcAA 1:A - 26:A MODELS 1: - 26: AT 84.6%
SSBOND   1 CYS      1    CYS     16                          1555   1555  2.03
SSBOND   2 CYS      8    CYS     19                          1555   1555  2.04
SSBOND   3 CYS     15    CYS     26                          1555   1555  2.03
ATOM      1  N   CYS     1     -19.362 -39.810   1.885  1.00 30.24           N
ATOM      2  CA  CYS     1     -20.041 -39.168   3.031  1.00 30.24           C
ATOM      3  CB  CYS     1     -19.898 -37.635   2.961  1.00 30.24           C
ATOM      4  SG  CYS     1     -20.969 -36.963   1.656  1.00 30.24           S
ATOM      5  C   CYS     1     -21.501 -39.460   2.962  1.00 30.24           C
ATOM      6  O   CYS     1     -21.960 -40.189   2.083  1.00 30.24           O
ATOM      7  N   LEU     2     -22.275 -38.909   3.917  1.00 87.30           N
ATOM      8  CA  LEU     2     -23.700 -39.051   3.861  1.00 87.30           C
ATOM      9  CB  LEU     2     -24.342 -39.471   5.197  1.00 87.30           C
ATOM     10  CG  LEU     2     -24.116 -40.967   5.499  1.00 87.30           C
ATOM     11  CD1 LEU     2     -22.618 -41.302   5.530  1.00 87.30           C
ATOM     12  CD2 LEU     2     -24.864 -41.422   6.767  1.00 87.30           C
ATOM     13  C   LEU     2     -24.260 -37.738   3.412  1.00 87.30           C
ATOM     14  O   LEU     2     -23.736 -36.674   3.739  1.00 87.30           O
ATOM     15  N   SER     3     -25.338 -37.792   2.606  1.00 30.82           N
ATOM     16  CA  SER     3     -25.939 -36.606   2.073  1.00 30.82           C
ATOM     17  CB  SER     3     -26.960 -36.878   0.958  1.00 30.82           C
ATOM     18  OG  SER     3     -26.303 -37.449  -0.165  1.00 30.82           O
ATOM     19  C   SER     3     -26.655 -35.901   3.176  1.00 30.82           C
ATOM     20  O   SER     3     -27.016 -36.473   4.202  1.00 30.82           O
ATOM     21  N   PRO     4     -26.864 -34.639   2.940  1.00 66.33           N
ATOM     22  CA  PRO     4     -27.511 -33.836   3.930  1.00 66.33           C
ATOM     23  CD  PRO     4     -25.912 -33.866   2.159  1.00 66.33           C
ATOM     24  CB  PRO     4     -27.334 -32.393   3.477  1.00 66.33           C
ATOM     25  CG  PRO     4     -25.999 -32.430   2.709  1.00 66.33           C
ATOM     26  C   PRO     4     -28.924 -34.234   4.175  1.00 66.33           C
ATOM     27  O   PRO     4     -29.586 -34.730   3.265  1.00 66.33           O
ATOM     28  N   GLY     5     -29.378 -34.039   5.427  1.00 30.03           N
ATOM     29  CA  GLY     5     -30.708 -34.352   5.841  1.00 30.03           C
ATOM     30  C   GLY     5     -30.717 -35.757   6.363  1.00 30.03           C
ATOM     31  O   GLY     5     -31.630 -36.143   7.089  1.00 30.03           O
ATOM     32  N   SER     6     -29.670 -36.544   6.045  1.00 44.91           N
ATOM     33  CA  SER     6     -29.666 -37.946   6.368  1.00 44.91           C
ATOM     34  CB  SER     6     -28.677 -38.766   5.519  1.00 44.91           C
ATOM     35  OG  SER     6     -29.041 -38.707   4.147  1.00 44.91           O
ATOM     36  C   SER     6     -29.347 -38.202   7.808  1.00 44.91           C
ATOM     37  O   SER     6     -28.572 -37.482   8.437  1.00 44.91           O
ATOM     38  N   SER     7     -29.954 -39.287   8.344  1.00 91.74           N
ATOM     39  CA  SER     7     -29.762 -39.744   9.692  1.00 91.74           C
ATOM     40  CB  SER     7     -30.681 -40.924  10.054  1.00 91.74           C
ATOM     41  OG  SER     7     -30.517 -41.981   9.119  1.00 91.74           O
ATOM     42  C   SER     7     -28.340 -40.185   9.821  1.00 91.74           C
ATOM     43  O   SER     7     -27.888 -41.066   9.090  1.00 91.74           O
ATOM     44  N   CYS     8     -27.627 -39.591  10.805  1.00 73.00           N
ATOM     45  CA  CYS     8     -26.218 -39.775  11.026  1.00 73.00           C
ATOM     46  CB  CYS     8     -25.409 -38.609  10.422  1.00 73.00           C
ATOM     47  SG  CYS     8     -26.277 -37.012  10.652  1.00 73.00           S
ATOM     48  C   CYS     8     -25.925 -39.776  12.499  1.00 73.00           C
ATOM     49  O   CYS     8     -26.743 -39.369  13.321  1.00 73.00           O
ATOM     50  N   SER     9     -24.717 -40.256  12.868  1.00 56.30           N
ATOM     51  CA  SER     9     -24.285 -40.218  14.236  1.00 56.30           C
ATOM     52  CB  SER     9     -23.409 -41.420  14.655  1.00 56.30           C
ATOM     53  OG  SER     9     -22.316 -41.601  13.766  1.00 56.30           O
ATOM     54  C   SER     9     -23.495 -38.963  14.382  1.00 56.30           C
ATOM     55  O   SER     9     -22.652 -38.644  13.544  1.00 56.30           O
ATOM     56  N   PRO    10     -23.784 -38.214  15.412  1.00 94.27           N
ATOM     57  CA  PRO    10     -23.138 -36.941  15.571  1.00 94.27           C
ATOM     58  CD  PRO    10     -25.121 -38.213  15.983  1.00 94.27           C
ATOM     59  CB  PRO    10     -23.895 -36.222  16.687  1.00 94.27           C
ATOM     60  CG  PRO    10     -25.320 -36.798  16.570  1.00 94.27           C
ATOM     61  C   PRO    10     -21.646 -36.961  15.704  1.00 94.27           C
ATOM     62  O   PRO    10     -21.006 -36.179  15.003  1.00 94.27           O
ATOM     63  N   THR    11     -21.076 -37.873  16.525  1.00 58.56           N
ATOM     64  CA  THR    11     -19.662 -37.902  16.807  1.00 58.56           C
ATOM     65  CB  THR    11     -19.251 -38.938  17.824  1.00 58.56           C
ATOM     66  OG1 THR    11     -19.633 -40.239  17.403  1.00 58.56           O
ATOM     67  CG2 THR    11     -19.877 -38.601  19.184  1.00 58.56           C
ATOM     68  C   THR    11     -18.869 -38.192  15.577  1.00 58.56           C
ATOM     69  O   THR    11     -17.816 -37.592  15.367  1.00 58.56           O
ATOM     70  N   SER    12     -19.334 -39.138  14.747  1.00 54.57           N
ATOM     71  CA  SER    12     -18.608 -39.520  13.570  1.00 54.57           C
ATOM     72  CB  SER    12     -19.260 -40.708  12.855  1.00 54.57           C
ATOM     73  OG  SER    12     -20.529 -40.298  12.372  1.00 54.57           O
ATOM     74  C   SER    12     -18.593 -38.383  12.589  1.00 54.57           C
ATOM     75  O   SER    12     -17.621 -38.205  11.856  1.00 54.57           O
ATOM     76  N   TYR    13     -19.672 -37.575  12.553  1.00168.92           N
ATOM     77  CA  TYR    13     -19.773 -36.491  11.606  1.00168.92           C
ATOM     78  CB  TYR    13     -18.695 -35.403  11.789  1.00168.92           C
ATOM     79  CG  TYR    13     -19.048 -34.585  12.977  1.00168.92           C
ATOM     80  CD1 TYR    13     -18.633 -34.951  14.236  1.00168.92           C
ATOM     81  CD2 TYR    13     -19.804 -33.449  12.809  1.00168.92           C
ATOM     82  CE1 TYR    13     -18.967 -34.180  15.320  1.00168.92           C
ATOM     83  CE2 TYR    13     -20.142 -32.672  13.889  1.00168.92           C
ATOM     84  CZ  TYR    13     -19.726 -33.048  15.142  1.00168.92           C
ATOM     85  OH  TYR    13     -20.064 -32.263  16.261  1.00168.92           O
ATOM     86  C   TYR    13     -19.658 -37.013  10.205  1.00168.92           C
ATOM     87  O   TYR    13     -19.118 -36.335   9.333  1.00168.92           O
ATOM     88  N   ASN    14     -20.226 -38.199   9.915  1.00167.74           N
ATOM     89  CA  ASN    14     -20.011 -38.762   8.608  1.00167.74           C
ATOM     90  CB  ASN    14     -19.958 -40.307   8.634  1.00167.74           C
ATOM     91  CG  ASN    14     -21.081 -40.881   9.495  1.00167.74           C
ATOM     92  OD1 ASN    14     -20.850 -41.790  10.292  1.00167.74           O
ATOM     93  ND2 ASN    14     -22.318 -40.337   9.351  1.00167.74           N
ATOM     94  C   ASN    14     -20.978 -38.272   7.568  1.00167.74           C
ATOM     95  O   ASN    14     -21.627 -39.061   6.879  1.00167.74           O
ATOM     96  N   CYS    15     -20.993 -36.934   7.369  1.00 68.52           N
ATOM     97  CA  CYS    15     -21.820 -36.243   6.415  1.00 68.52           C
ATOM     98  CB  CYS    15     -22.815 -35.268   7.073  1.00 68.52           C
ATOM     99  SG  CYS    15     -23.912 -36.044   8.292  1.00 68.52           S
ATOM    100  C   CYS    15     -20.909 -35.339   5.636  1.00 68.52           C
ATOM    101  O   CYS    15     -19.838 -34.959   6.103  1.00 68.52           O
ATOM    102  N   CYS    16     -21.290 -34.999   4.389  1.00 52.96           N
ATOM    103  CA  CYS    16     -20.531 -34.028   3.654  1.00 52.96           C
ATOM    104  CB  CYS    16     -20.956 -33.920   2.184  1.00 52.96           C
ATOM    105  SG  CYS    16     -20.143 -35.178   1.141  1.00 52.96           S
ATOM    106  C   CYS    16     -20.711 -32.715   4.352  1.00 52.96           C
ATOM    107  O   CYS    16     -19.772 -31.931   4.492  1.00 52.96           O
ATOM    108  N   ARG    17     -21.951 -32.451   4.806  1.00186.02           N
ATOM    109  CA  ARG    17     -22.286 -31.291   5.579  1.00186.02           C
ATOM    110  CB  ARG    17     -23.564 -30.614   5.039  1.00186.02           C
ATOM    111  CG  ARG    17     -23.962 -29.309   5.734  1.00186.02           C
ATOM    112  CD  ARG    17     -25.076 -28.519   5.029  1.00186.02           C
ATOM    113  NE  ARG    17     -26.353 -29.266   5.198  1.00186.02           N
ATOM    114  CZ  ARG    17     -27.052 -29.171   6.367  1.00186.02           C
ATOM    115  NH1 ARG    17     -26.545 -28.457   7.415  1.00186.02           N
ATOM    116  NH2 ARG    17     -28.254 -29.807   6.487  1.00186.02           N
ATOM    117  C   ARG    17     -22.553 -31.866   6.942  1.00186.02           C
ATOM    118  O   ARG    17     -23.508 -32.618   7.116  1.00186.02           O
ATOM    119  N   SER    18     -21.740 -31.472   7.947  1.00 63.61           N
ATOM    120  CA  SER    18     -21.665 -32.086   9.250  1.00 63.61           C
ATOM    121  CB  SER    18     -20.816 -31.286  10.245  1.00 63.61           C
ATOM    122  OG  SER    18     -21.430 -30.030  10.486  1.00 63.61           O
ATOM    123  C   SER    18     -22.997 -32.332   9.886  1.00 63.61           C
ATOM    124  O   SER    18     -23.957 -31.582   9.719  1.00 63.61           O
ATOM    125  N   CYS    19     -23.044 -33.439  10.660  1.00 63.87           N
ATOM    126  CA  CYS    19     -24.223 -33.917  11.315  1.00 63.87           C
ATOM    127  CB  CYS    19     -24.024 -35.349  11.859  1.00 63.87           C
ATOM    128  SG  CYS    19     -25.559 -36.177  12.371  1.00 63.87           S
ATOM    129  C   CYS    19     -24.531 -32.998  12.455  1.00 63.87           C
ATOM    130  O   CYS    19     -23.674 -32.732  13.296  1.00 63.87           O
ATOM    131  N   ASN    20     -25.781 -32.484  12.497  1.00 60.54           N
ATOM    132  CA  ASN    20     -26.216 -31.620  13.556  1.00 60.54           C
ATOM    133  CB  ASN    20     -27.581 -30.971  13.238  1.00 60.54           C
ATOM    134  CG  ASN    20     -27.905 -29.857  14.224  1.00 60.54           C
ATOM    135  OD1 ASN    20     -27.647 -29.970  15.421  1.00 60.54           O
ATOM    136  ND2 ASN    20     -28.501 -28.749  13.706  1.00 60.54           N
ATOM    137  C   ASN    20     -26.359 -32.494  14.755  1.00 60.54           C
ATOM    138  O   ASN    20     -27.126 -33.455  14.751  1.00 60.54           O
ATOM    139  N   PRO    21     -25.653 -32.175  15.797  1.00 79.97           N
ATOM    140  CA  PRO    21     -25.644 -33.034  16.945  1.00 79.97           C
ATOM    141  CD  PRO    21     -24.421 -31.416  15.674  1.00 79.97           C
ATOM    142  CB  PRO    21     -24.547 -32.476  17.854  1.00 79.97           C
ATOM    143  CG  PRO    21     -23.551 -31.844  16.864  1.00 79.97           C
ATOM    144  C   PRO    21     -26.987 -33.215  17.574  1.00 79.97           C
ATOM    145  O   PRO    21     -27.282 -34.324  18.018  1.00 79.97           O
ATOM    146  N   TYR    22     -27.815 -32.153  17.606  1.00 70.66           N
ATOM    147  CA  TYR    22     -29.094 -32.195  18.255  1.00 70.66           C
ATOM    148  CB  TYR    22     -29.755 -30.808  18.253  1.00 70.66           C
ATOM    149  CG  TYR    22     -28.780 -29.861  18.868  1.00 70.66           C
ATOM    150  CD1 TYR    22     -28.640 -29.762  20.231  1.00 70.66           C
ATOM    151  CD2 TYR    22     -27.994 -29.059  18.071  1.00 70.66           C
ATOM    152  CE1 TYR    22     -27.735 -28.884  20.783  1.00 70.66           C
ATOM    153  CE2 TYR    22     -27.086 -28.178  18.611  1.00 70.66           C
ATOM    154  CZ  TYR    22     -26.949 -28.095  19.976  1.00 70.66           C
ATOM    155  OH  TYR    22     -26.017 -27.196  20.544  1.00 70.66           O
ATOM    156  C   TYR    22     -30.036 -33.111  17.525  1.00 70.66           C
ATOM    157  O   TYR    22     -30.650 -33.995  18.122  1.00 70.66           O
ATOM    158  N   SER    23     -30.165 -32.897  16.200  1.00 67.25           N
ATOM    159  CA  SER    23     -31.097 -33.581  15.341  1.00 67.25           C
ATOM    160  CB  SER    23     -31.437 -32.767  14.082  1.00 67.25           C
ATOM    161  OG  SER    23     -30.255 -32.467  13.356  1.00 67.25           O
ATOM    162  C   SER    23     -30.652 -34.954  14.909  1.00 67.25           C
ATOM    163  O   SER    23     -31.486 -35.793  14.568  1.00 67.25           O
ATOM    164  N   ARG    24     -29.335 -35.233  14.916  1.00116.31           N
ATOM    165  CA  ARG    24     -28.835 -36.507  14.464  1.00116.31           C
ATOM    166  CB  ARG    24     -29.490 -37.707  15.166  1.00116.31           C
ATOM    167  CG  ARG    24     -29.068 -37.833  16.630  1.00116.31           C
ATOM    168  CD  ARG    24     -29.776 -38.959  17.384  1.00116.31           C
ATOM    169  NE  ARG    24     -29.000 -40.215  17.179  1.00116.31           N
ATOM    170  CZ  ARG    24     -29.496 -41.400  17.648  1.00116.31           C
ATOM    171  NH1 ARG    24     -30.740 -41.449  18.211  1.00116.31           N
ATOM    172  NH2 ARG    24     -28.758 -42.545  17.546  1.00116.31           N
ATOM    173  C   ARG    24     -29.060 -36.639  12.989  1.00116.31           C
ATOM    174  O   ARG    24     -29.106 -37.741  12.442  1.00116.31           O
ATOM    175  N   LYS    25     -29.161 -35.486  12.303  1.00 69.19           N
ATOM    176  CA  LYS    25     -29.329 -35.452  10.880  1.00 69.19           C
ATOM    177  CB  LYS    25     -30.718 -34.948  10.443  1.00 69.19           C
ATOM    178  CG  LYS    25     -31.856 -35.876  10.880  1.00 69.19           C
ATOM    179  CD  LYS    25     -33.239 -35.224  10.830  1.00 69.19           C
ATOM    180  CE  LYS    25     -34.298 -36.031  11.580  1.00 69.19           C
ATOM    181  NZ  LYS    25     -33.937 -36.129  13.016  1.00 69.19           N
ATOM    182  C   LYS    25     -28.293 -34.505  10.358  1.00 69.19           C
ATOM    183  O   LYS    25     -27.886 -33.572  11.047  1.00 69.19           O
ATOM    184  N   CYS    26     -27.822 -34.742   9.120  1.00 22.62           N
ATOM    185  CA  CYS    26     -26.814 -33.898   8.557  1.00 22.62           C
ATOM    186  CB  CYS    26     -26.261 -34.426   7.217  1.00 22.62           C
ATOM    187  SG  CYS    26     -25.693 -36.151   7.318  1.00 22.62           S
ATOM    188  C   CYS    26     -27.448 -32.529   8.315  1.00 22.62           C
ATOM    189  O   CYS    26     -28.331 -32.437   7.415  1.00 22.62           O
ATOM    190  OXT CYS    26     -27.058 -31.560   9.018  1.00 22.62           O
TER     191      CYS    26
CONECT    4  105
CONECT   47  128
CONECT   99  187
END
