# Supplementary material for: Graph-Directed Approach for Downselecting Toxins for Experimental Structure Determination
Source: Mar Drugs. 2020 May 14;18(5):256. doi: 10.3390/md18050256 (PMC7281422; doi:10.3390/md18050256)
Supplement: Supplementary file 1 [file marinedrugs-18-00256-s001.zip › SupplementaryMaterial/finalmodels/6C_finalmodels/seq101/seq101model2_B99990006.pdb]

EXPDTA    THEORETICAL MODEL, MODELLER 9.19 2019/07/19 22:29:47
REMARK   6 MODELLER OBJECTIVE FUNCTION:       210.7523
REMARK   6 MODELLER BEST TEMPLATE % SEQ ID:  79.487
REMARK   6 SEQUENCE: subject
REMARK   6 ALIGNMENT: subject-mult.ali
REMARK   6 DOPE score: -2789.46191
REMARK   6 GA341 score: 1.00000
REMARK   6 TEMPLATE: 2lmzAA 1:A - 41:A MODELS 1: - 39: AT 79.5%
REMARK   6 TEMPLATE: 2lmzAA 1:A - 41:A MODELS 1: - 39: AT 79.5%
SSBOND   1 CYS      4    CYS     11                          1555   1555  2.03
SSBOND   2 CYS     15    CYS     23                          1555   1555  2.02
SSBOND   3 CYS     24    CYS     39                          1555   1555  2.04
ATOM      1  N   ILE     1     -29.949 -11.985 -45.885  1.00 77.36           N
ATOM      2  CA  ILE     1     -29.928 -13.129 -44.950  1.00 77.36           C
ATOM      3  CB  ILE     1     -29.986 -12.637 -43.536  1.00 77.36           C
ATOM      4  CG1 ILE     1     -31.309 -11.891 -43.297  1.00 77.36           C
ATOM      5  CG2 ILE     1     -28.730 -11.788 -43.273  1.00 77.36           C
ATOM      6  CD1 ILE     1     -31.579 -11.584 -41.827  1.00 77.36           C
ATOM      7  C   ILE     1     -31.103 -14.016 -45.194  1.00 77.36           C
ATOM      8  O   ILE     1     -32.172 -13.588 -45.624  1.00 77.36           O
ATOM      9  N   PRO     2     -30.884 -15.265 -44.931  1.00167.36           N
ATOM     10  CA  PRO     2     -31.922 -16.246 -45.071  1.00167.36           C
ATOM     11  CD  PRO     2     -29.570 -15.828 -45.198  1.00167.36           C
ATOM     12  CB  PRO     2     -31.217 -17.600 -45.132  1.00167.36           C
ATOM     13  CG  PRO     2     -29.823 -17.264 -45.682  1.00167.36           C
ATOM     14  C   PRO     2     -32.800 -16.085 -43.880  1.00167.36           C
ATOM     15  O   PRO     2     -32.628 -15.119 -43.138  1.00167.36           O
ATOM     16  N   TYR     3     -33.753 -17.005 -43.675  1.00148.94           N
ATOM     17  CA  TYR     3     -34.669 -16.837 -42.592  1.00148.94           C
ATOM     18  CB  TYR     3     -35.616 -18.055 -42.542  1.00148.94           C
ATOM     19  CG  TYR     3     -34.795 -19.266 -42.887  1.00148.94           C
ATOM     20  CD1 TYR     3     -34.648 -19.632 -44.209  1.00148.94           C
ATOM     21  CD2 TYR     3     -34.166 -20.038 -41.935  1.00148.94           C
ATOM     22  CE1 TYR     3     -33.897 -20.730 -44.567  1.00148.94           C
ATOM     23  CE2 TYR     3     -33.411 -21.134 -42.280  1.00148.94           C
ATOM     24  CZ  TYR     3     -33.276 -21.485 -43.601  1.00148.94           C
ATOM     25  OH  TYR     3     -32.503 -22.609 -43.961  1.00148.94           O
ATOM     26  C   TYR     3     -33.951 -16.670 -41.276  1.00148.94           C
ATOM     27  O   TYR     3     -34.038 -15.607 -40.665  1.00148.94           O
ATOM     28  N   CYS     4     -33.194 -17.677 -40.802  1.00 55.02           N
ATOM     29  CA  CYS     4     -32.485 -17.530 -39.563  1.00 55.02           C
ATOM     30  CB  CYS     4     -31.955 -18.867 -39.015  1.00 55.02           C
ATOM     31  SG  CYS     4     -31.381 -18.747 -37.296  1.00 55.02           S
ATOM     32  C   CYS     4     -31.329 -16.637 -39.833  1.00 55.02           C
ATOM     33  O   CYS     4     -31.039 -15.711 -39.076  1.00 55.02           O
ATOM     34  N   GLY     5     -30.655 -16.899 -40.971  1.00 54.11           N
ATOM     35  CA  GLY     5     -29.498 -16.145 -41.345  1.00 54.11           C
ATOM     36  C   GLY     5     -28.503 -17.102 -41.936  1.00 54.11           C
ATOM     37  O   GLY     5     -28.870 -18.183 -42.400  1.00 54.11           O
ATOM     38  N   GLN     6     -27.235 -16.637 -42.051  1.00154.24           N
ATOM     39  CA  GLN     6     -26.117 -17.391 -42.562  1.00154.24           C
ATOM     40  CB  GLN     6     -24.975 -16.472 -43.025  1.00154.24           C
ATOM     41  CG  GLN     6     -25.412 -15.435 -44.061  1.00154.24           C
ATOM     42  CD  GLN     6     -25.821 -16.171 -45.327  1.00154.24           C
ATOM     43  OE1 GLN     6     -25.530 -17.355 -45.492  1.00154.24           O
ATOM     44  NE2 GLN     6     -26.521 -15.451 -46.246  1.00154.24           N
ATOM     45  C   GLN     6     -25.497 -18.342 -41.570  1.00154.24           C
ATOM     46  O   GLN     6     -25.348 -19.533 -41.841  1.00154.24           O
ATOM     47  N   THR     7     -25.142 -17.846 -40.367  1.00 64.41           N
ATOM     48  CA  THR     7     -24.390 -18.656 -39.445  1.00 64.41           C
ATOM     49  CB  THR     7     -22.991 -18.165 -39.210  1.00 64.41           C
ATOM     50  OG1 THR     7     -23.020 -16.882 -38.604  1.00 64.41           O
ATOM     51  CG2 THR     7     -22.247 -18.107 -40.554  1.00 64.41           C
ATOM     52  C   THR     7     -25.068 -18.600 -38.118  1.00 64.41           C
ATOM     53  O   THR     7     -26.119 -17.986 -37.970  1.00 64.41           O
ATOM     54  N   GLY     8     -24.508 -19.306 -37.119  1.00 45.56           N
ATOM     55  CA  GLY     8     -25.086 -19.318 -35.806  1.00 45.56           C
ATOM     56  C   GLY     8     -24.956 -17.988 -35.121  1.00 45.56           C
ATOM     57  O   GLY     8     -25.914 -17.493 -34.528  1.00 45.56           O
ATOM     58  N   ALA     9     -23.776 -17.344 -35.218  1.00 45.15           N
ATOM     59  CA  ALA     9     -23.518 -16.161 -34.440  1.00 45.15           C
ATOM     60  CB  ALA     9     -22.144 -15.542 -34.748  1.00 45.15           C
ATOM     61  C   ALA     9     -24.558 -15.126 -34.735  1.00 45.15           C
ATOM     62  O   ALA     9     -25.115 -14.513 -33.826  1.00 45.15           O
ATOM     63  N   GLU    10     -24.880 -14.928 -36.020  1.00 81.69           N
ATOM     64  CA  GLU    10     -25.855 -13.946 -36.391  1.00 81.69           C
ATOM     65  CB  GLU    10     -25.934 -13.778 -37.921  1.00 81.69           C
ATOM     66  CG  GLU    10     -26.062 -15.096 -38.687  1.00 81.69           C
ATOM     67  CD  GLU    10     -27.525 -15.502 -38.733  1.00 81.69           C
ATOM     68  OE1 GLU    10     -28.389 -14.715 -38.264  1.00 81.69           O
ATOM     69  OE2 GLU    10     -27.799 -16.610 -39.261  1.00 81.69           O
ATOM     70  C   GLU    10     -27.201 -14.320 -35.830  1.00 81.69           C
ATOM     71  O   GLU    10     -27.933 -13.462 -35.340  1.00 81.69           O
ATOM     72  N   CYS    11     -27.569 -15.614 -35.879  1.00 59.16           N
ATOM     73  CA  CYS    11     -28.846 -16.062 -35.387  1.00 59.16           C
ATOM     74  CB  CYS    11     -29.142 -17.538 -35.700  1.00 59.16           C
ATOM     75  SG  CYS    11     -29.604 -17.782 -37.437  1.00 59.16           S
ATOM     76  C   CYS    11     -28.926 -15.895 -33.900  1.00 59.16           C
ATOM     77  O   CYS    11     -29.996 -15.653 -33.344  1.00 59.16           O
ATOM     78  N   TYR    12     -27.778 -15.982 -33.216  1.00100.13           N
ATOM     79  CA  TYR    12     -27.727 -15.971 -31.787  1.00100.13           C
ATOM     80  CB  TYR    12     -26.275 -15.971 -31.285  1.00100.13           C
ATOM     81  CG  TYR    12     -26.245 -16.584 -29.929  1.00100.13           C
ATOM     82  CD1 TYR    12     -26.768 -15.951 -28.826  1.00100.13           C
ATOM     83  CD2 TYR    12     -25.666 -17.822 -29.773  1.00100.13           C
ATOM     84  CE1 TYR    12     -26.714 -16.552 -27.589  1.00100.13           C
ATOM     85  CE2 TYR    12     -25.607 -18.429 -28.543  1.00100.13           C
ATOM     86  CZ  TYR    12     -26.133 -17.790 -27.447  1.00100.13           C
ATOM     87  OH  TYR    12     -26.074 -18.407 -26.181  1.00100.13           O
ATOM     88  C   TYR    12     -28.391 -14.702 -31.326  1.00100.13           C
ATOM     89  O   TYR    12     -28.940 -14.633 -30.229  1.00100.13           O
ATOM     90  N   SER    13     -28.295 -13.626 -32.121  1.00 50.55           N
ATOM     91  CA  SER    13     -28.896 -12.373 -31.750  1.00 50.55           C
ATOM     92  CB  SER    13     -28.508 -11.236 -32.709  1.00 50.55           C
ATOM     93  OG  SER    13     -27.111 -10.992 -32.630  1.00 50.55           O
ATOM     94  C   SER    13     -30.405 -12.437 -31.713  1.00 50.55           C
ATOM     95  O   SER    13     -31.019 -11.871 -30.808  1.00 50.55           O
ATOM     96  N   TRP    14     -31.044 -13.104 -32.698  1.00 67.29           N
ATOM     97  CA  TRP    14     -32.486 -13.147 -32.810  1.00 67.29           C
ATOM     98  CB  TRP    14     -32.953 -13.852 -34.094  1.00 67.29           C
ATOM     99  CG  TRP    14     -34.450 -14.040 -34.186  1.00 67.29           C
ATOM    100  CD2 TRP    14     -35.110 -15.308 -34.046  1.00 67.29           C
ATOM    101  CD1 TRP    14     -35.425 -13.121 -34.439  1.00 67.29           C
ATOM    102  NE1 TRP    14     -36.655 -13.738 -34.465  1.00 67.29           N
ATOM    103  CE2 TRP    14     -36.474 -15.084 -34.226  1.00 67.29           C
ATOM    104  CE3 TRP    14     -34.619 -16.558 -33.793  1.00 67.29           C
ATOM    105  CZ2 TRP    14     -37.372 -16.112 -34.159  1.00 67.29           C
ATOM    106  CZ3 TRP    14     -35.527 -17.591 -33.717  1.00 67.29           C
ATOM    107  CH2 TRP    14     -36.876 -17.371 -33.897  1.00 67.29           C
ATOM    108  C   TRP    14     -33.128 -13.870 -31.668  1.00 67.29           C
ATOM    109  O   TRP    14     -34.067 -13.380 -31.043  1.00 67.29           O
ATOM    110  N   CYS    15     -32.604 -15.053 -31.335  1.00 71.84           N
ATOM    111  CA  CYS    15     -33.189 -15.905 -30.345  1.00 71.84           C
ATOM    112  CB  CYS    15     -32.386 -17.202 -30.211  1.00 71.84           C
ATOM    113  SG  CYS    15     -30.632 -16.865 -30.507  1.00 71.84           S
ATOM    114  C   CYS    15     -33.260 -15.205 -29.023  1.00 71.84           C
ATOM    115  O   CYS    15     -34.191 -15.436 -28.254  1.00 71.84           O
ATOM    116  N   LYS    16     -32.283 -14.333 -28.725  1.00111.86           N
ATOM    117  CA  LYS    16     -32.211 -13.630 -27.471  1.00111.86           C
ATOM    118  CB  LYS    16     -30.980 -12.721 -27.368  1.00111.86           C
ATOM    119  CG  LYS    16     -30.904 -11.977 -26.035  1.00111.86           C
ATOM    120  CD  LYS    16     -29.552 -11.308 -25.794  1.00111.86           C
ATOM    121  CE  LYS    16     -28.415 -12.302 -25.550  1.00111.86           C
ATOM    122  NZ  LYS    16     -27.131 -11.577 -25.430  1.00111.86           N
ATOM    123  C   LYS    16     -33.404 -12.744 -27.297  1.00111.86           C
ATOM    124  O   LYS    16     -33.880 -12.554 -26.176  1.00111.86           O
ATOM    125  N   GLU    17     -33.939 -12.201 -28.404  1.00 43.16           N
ATOM    126  CA  GLU    17     -35.009 -11.247 -28.337  1.00 43.16           C
ATOM    127  CB  GLU    17     -35.557 -10.844 -29.717  1.00 43.16           C
ATOM    128  CG  GLU    17     -34.572 -10.025 -30.554  1.00 43.16           C
ATOM    129  CD  GLU    17     -35.251  -9.673 -31.871  1.00 43.16           C
ATOM    130  OE1 GLU    17     -35.827 -10.597 -32.506  1.00 43.16           O
ATOM    131  OE2 GLU    17     -35.212  -8.471 -32.250  1.00 43.16           O
ATOM    132  C   GLU    17     -36.137 -11.859 -27.571  1.00 43.16           C
ATOM    133  O   GLU    17     -36.908 -11.158 -26.919  1.00 43.16           O
ATOM    134  N   GLN    18     -36.258 -13.193 -27.628  1.00 58.55           N
ATOM    135  CA  GLN    18     -37.319 -13.887 -26.960  1.00 58.55           C
ATOM    136  CB  GLN    18     -37.187 -15.409 -27.124  1.00 58.55           C
ATOM    137  CG  GLN    18     -36.983 -15.854 -28.576  1.00 58.55           C
ATOM    138  CD  GLN    18     -38.126 -15.316 -29.423  1.00 58.55           C
ATOM    139  OE1 GLN    18     -39.269 -15.245 -28.975  1.00 58.55           O
ATOM    140  NE2 GLN    18     -37.805 -14.913 -30.682  1.00 58.55           N
ATOM    141  C   GLN    18     -37.219 -13.603 -25.484  1.00 58.55           C
ATOM    142  O   GLN    18     -38.230 -13.414 -24.810  1.00 58.55           O
ATOM    143  N   HIS    19     -35.979 -13.545 -24.957  1.00 64.80           N
ATOM    144  CA  HIS    19     -35.700 -13.348 -23.558  1.00 64.80           C
ATOM    145  ND1 HIS    19     -36.452 -10.118 -24.516  1.00 64.80           N
ATOM    146  CG  HIS    19     -35.914 -10.785 -23.439  1.00 64.80           C
ATOM    147  CB  HIS    19     -36.401 -12.118 -22.943  1.00 64.80           C
ATOM    148  NE2 HIS    19     -34.829  -8.826 -23.717  1.00 64.80           N
ATOM    149  CD2 HIS    19     -34.924  -9.983 -22.963  1.00 64.80           C
ATOM    150  CE1 HIS    19     -35.766  -8.952 -24.638  1.00 64.80           C
ATOM    151  C   HIS    19     -36.217 -14.538 -22.821  1.00 64.80           C
ATOM    152  O   HIS    19     -36.401 -14.496 -21.606  1.00 64.80           O
ATOM    153  N   LEU    20     -36.461 -15.644 -23.548  1.00 68.35           N
ATOM    154  CA  LEU    20     -36.985 -16.805 -22.896  1.00 68.35           C
ATOM    155  CB  LEU    20     -37.461 -17.869 -23.896  1.00 68.35           C
ATOM    156  CG  LEU    20     -38.508 -17.319 -24.884  1.00 68.35           C
ATOM    157  CD1 LEU    20     -39.111 -18.439 -25.743  1.00 68.35           C
ATOM    158  CD2 LEU    20     -39.562 -16.458 -24.171  1.00 68.35           C
ATOM    159  C   LEU    20     -35.948 -17.430 -22.014  1.00 68.35           C
ATOM    160  O   LEU    20     -36.181 -17.632 -20.823  1.00 68.35           O
ATOM    161  N   ILE    21     -34.758 -17.725 -22.577  1.00135.90           N
ATOM    162  CA  ILE    21     -33.733 -18.406 -21.836  1.00135.90           C
ATOM    163  CB  ILE    21     -33.916 -19.896 -21.766  1.00135.90           C
ATOM    164  CG1 ILE    21     -33.846 -20.518 -23.170  1.00135.90           C
ATOM    165  CG2 ILE    21     -35.227 -20.195 -21.024  1.00135.90           C
ATOM    166  CD1 ILE    21     -33.683 -22.038 -23.148  1.00135.90           C
ATOM    167  C   ILE    21     -32.441 -18.187 -22.551  1.00135.90           C
ATOM    168  O   ILE    21     -32.242 -17.178 -23.221  1.00135.90           O
ATOM    169  N   ARG    22     -31.505 -19.140 -22.382  1.00249.85           N
ATOM    170  CA  ARG    22     -30.259 -19.069 -23.081  1.00249.85           C
ATOM    171  CB  ARG    22     -29.157 -19.954 -22.480  1.00249.85           C
ATOM    172  CG  ARG    22     -28.584 -19.444 -21.160  1.00249.85           C
ATOM    173  CD  ARG    22     -27.204 -18.805 -21.321  1.00249.85           C
ATOM    174  NE  ARG    22     -26.324 -19.808 -21.988  1.00249.85           N
ATOM    175  CZ  ARG    22     -25.720 -20.793 -21.258  1.00249.85           C
ATOM    176  NH1 ARG    22     -25.950 -20.889 -19.917  1.00249.85           N
ATOM    177  NH2 ARG    22     -24.895 -21.690 -21.873  1.00249.85           N
ATOM    178  C   ARG    22     -30.498 -19.605 -24.462  1.00249.85           C
ATOM    179  O   ARG    22     -30.988 -20.718 -24.643  1.00249.85           O
ATOM    180  N   CYS    23     -30.160 -18.786 -25.472  1.00 88.55           N
ATOM    181  CA  CYS    23     -30.255 -19.075 -26.877  1.00 88.55           C
ATOM    182  CB  CYS    23     -29.974 -17.847 -27.749  1.00 88.55           C
ATOM    183  SG  CYS    23     -29.684 -18.314 -29.476  1.00 88.55           S
ATOM    184  C   CYS    23     -29.243 -20.108 -27.237  1.00 88.55           C
ATOM    185  O   CYS    23     -29.397 -20.826 -28.225  1.00 88.55           O
ATOM    186  N   CYS    24     -28.188 -20.220 -26.412  1.00 52.14           N
ATOM    187  CA  CYS    24     -27.057 -21.048 -26.711  1.00 52.14           C
ATOM    188  CB  CYS    24     -26.066 -21.115 -25.531  1.00 52.14           C
ATOM    189  SG  CYS    24     -24.581 -22.110 -25.864  1.00 52.14           S
ATOM    190  C   CYS    24     -27.543 -22.429 -27.020  1.00 52.14           C
ATOM    191  O   CYS    24     -27.021 -23.084 -27.916  1.00 52.14           O
ATOM    192  N   ASP    25     -28.555 -22.916 -26.284  1.00 44.45           N
ATOM    193  CA  ASP    25     -29.086 -24.221 -26.557  1.00 44.45           C
ATOM    194  CB  ASP    25     -30.113 -24.659 -25.497  1.00 44.45           C
ATOM    195  CG  ASP    25     -29.382 -24.872 -24.176  1.00 44.45           C
ATOM    196  OD1 ASP    25     -28.122 -24.915 -24.191  1.00 44.45           O
ATOM    197  OD2 ASP    25     -30.077 -24.995 -23.133  1.00 44.45           O
ATOM    198  C   ASP    25     -29.783 -24.244 -27.894  1.00 44.45           C
ATOM    199  O   ASP    25     -29.647 -25.207 -28.645  1.00 44.45           O
ATOM    200  N   PHE    26     -30.571 -23.192 -28.210  1.00 74.12           N
ATOM    201  CA  PHE    26     -31.385 -23.111 -29.402  1.00 74.12           C
ATOM    202  CB  PHE    26     -32.296 -21.870 -29.364  1.00 74.12           C
ATOM    203  CG  PHE    26     -32.893 -21.663 -30.713  1.00 74.12           C
ATOM    204  CD1 PHE    26     -33.979 -22.395 -31.131  1.00 74.12           C
ATOM    205  CD2 PHE    26     -32.363 -20.714 -31.558  1.00 74.12           C
ATOM    206  CE1 PHE    26     -34.519 -22.187 -32.378  1.00 74.12           C
ATOM    207  CE2 PHE    26     -32.899 -20.502 -32.805  1.00 74.12           C
ATOM    208  CZ  PHE    26     -33.982 -21.241 -33.217  1.00 74.12           C
ATOM    209  C   PHE    26     -30.602 -23.055 -30.684  1.00 74.12           C
ATOM    210  O   PHE    26     -30.786 -23.892 -31.566  1.00 74.12           O
ATOM    211  N   VAL    27     -29.680 -22.085 -30.813  1.00116.55           N
ATOM    212  CA  VAL    27     -28.942 -21.896 -32.031  1.00116.55           C
ATOM    213  CB  VAL    27     -28.046 -20.692 -31.985  1.00116.55           C
ATOM    214  CG1 VAL    27     -27.033 -20.872 -30.844  1.00116.55           C
ATOM    215  CG2 VAL    27     -27.394 -20.515 -33.367  1.00116.55           C
ATOM    216  C   VAL    27     -28.100 -23.104 -32.273  1.00116.55           C
ATOM    217  O   VAL    27     -27.821 -23.458 -33.414  1.00116.55           O
ATOM    218  N   LYS    28     -27.613 -23.737 -31.197  1.00121.96           N
ATOM    219  CA  LYS    28     -26.811 -24.922 -31.317  1.00121.96           C
ATOM    220  CB  LYS    28     -26.238 -25.407 -29.980  1.00121.96           C
ATOM    221  CG  LYS    28     -25.175 -24.499 -29.369  1.00121.96           C
ATOM    222  CD  LYS    28     -24.869 -24.897 -27.927  1.00121.96           C
ATOM    223  CE  LYS    28     -24.504 -26.379 -27.793  1.00121.96           C
ATOM    224  NZ  LYS    28     -24.229 -26.709 -26.378  1.00121.96           N
ATOM    225  C   LYS    28     -27.641 -26.061 -31.830  1.00121.96           C
ATOM    226  O   LYS    28     -27.153 -26.908 -32.575  1.00121.96           O
ATOM    227  N   TYR    29     -28.920 -26.116 -31.418  1.00108.86           N
ATOM    228  CA  TYR    29     -29.836 -27.184 -31.732  1.00108.86           C
ATOM    229  CB  TYR    29     -31.206 -26.986 -31.055  1.00108.86           C
ATOM    230  CG  TYR    29     -32.100 -28.121 -31.422  1.00108.86           C
ATOM    231  CD1 TYR    29     -32.824 -28.102 -32.593  1.00108.86           C
ATOM    232  CD2 TYR    29     -32.216 -29.207 -30.586  1.00108.86           C
ATOM    233  CE1 TYR    29     -33.649 -29.153 -32.921  1.00108.86           C
ATOM    234  CE2 TYR    29     -33.040 -30.259 -30.907  1.00108.86           C
ATOM    235  CZ  TYR    29     -33.759 -30.233 -32.077  1.00108.86           C
ATOM    236  OH  TYR    29     -34.607 -31.310 -32.411  1.00108.86           O
ATOM    237  C   TYR    29     -30.067 -27.250 -33.214  1.00108.86           C
ATOM    238  O   TYR    29     -30.198 -28.332 -33.788  1.00108.86           O
ATOM    239  N   VAL    30     -30.101 -26.076 -33.866  1.00160.38           N
ATOM    240  CA  VAL    30     -30.431 -25.891 -35.249  1.00160.38           C
ATOM    241  CB  VAL    30     -30.572 -24.460 -35.685  1.00160.38           C
ATOM    242  CG1 VAL    30     -31.598 -23.763 -34.780  1.00160.38           C
ATOM    243  CG2 VAL    30     -29.194 -23.802 -35.740  1.00160.38           C
ATOM    244  C   VAL    30     -29.428 -26.535 -36.155  1.00160.38           C
ATOM    245  O   VAL    30     -29.514 -26.357 -37.366  1.00160.38           O
ATOM    246  N   GLY    31     -28.360 -27.153 -35.618  1.00 35.91           N
ATOM    247  CA  GLY    31     -27.457 -27.842 -36.498  1.00 35.91           C
ATOM    248  C   GLY    31     -26.619 -26.816 -37.182  1.00 35.91           C
ATOM    249  O   GLY    31     -26.179 -27.004 -38.316  1.00 35.91           O
ATOM    250  N   MET    32     -26.376 -25.688 -36.496  1.00 58.63           N
ATOM    251  CA  MET    32     -25.590 -24.638 -37.070  1.00 58.63           C
ATOM    252  CB  MET    32     -26.268 -23.260 -37.017  1.00 58.63           C
ATOM    253  CG  MET    32     -27.436 -23.117 -37.996  1.00 58.63           C
ATOM    254  SD  MET    32     -28.280 -21.508 -37.915  1.00 58.63           S
ATOM    255  CE  MET    32     -29.422 -21.839 -39.288  1.00 58.63           C
ATOM    256  C   MET    32     -24.297 -24.559 -36.322  1.00 58.63           C
ATOM    257  O   MET    32     -24.045 -25.345 -35.412  1.00 58.63           O
ATOM    258  N   ASN    33     -23.404 -23.634 -36.729  1.00 66.20           N
ATOM    259  CA  ASN    33     -22.148 -23.559 -36.041  1.00 66.20           C
ATOM    260  CB  ASN    33     -20.943 -23.591 -37.001  1.00 66.20           C
ATOM    261  CG  ASN    33     -19.702 -23.989 -36.214  1.00 66.20           C
ATOM    262  OD1 ASN    33     -19.065 -23.162 -35.564  1.00 66.20           O
ATOM    263  ND2 ASN    33     -19.351 -25.302 -36.269  1.00 66.20           N
ATOM    264  C   ASN    33     -22.109 -22.276 -35.264  1.00 66.20           C
ATOM    265  O   ASN    33     -21.947 -21.190 -35.820  1.00 66.20           O
ATOM    266  N   PRO    34     -22.269 -22.399 -33.972  1.00 88.25           N
ATOM    267  CA  PRO    34     -22.245 -21.261 -33.083  1.00 88.25           C
ATOM    268  CD  PRO    34     -23.047 -23.496 -33.426  1.00 88.25           C
ATOM    269  CB  PRO    34     -22.999 -21.692 -31.820  1.00 88.25           C
ATOM    270  CG  PRO    34     -23.075 -23.226 -31.914  1.00 88.25           C
ATOM    271  C   PRO    34     -20.853 -20.773 -32.809  1.00 88.25           C
ATOM    272  O   PRO    34     -19.909 -21.547 -32.958  1.00 88.25           O
ATOM    273  N   PRO    35     -20.704 -19.521 -32.451  1.00 90.96           N
ATOM    274  CA  PRO    35     -19.404 -18.988 -32.131  1.00 90.96           C
ATOM    275  CD  PRO    35     -21.612 -18.486 -32.917  1.00 90.96           C
ATOM    276  CB  PRO    35     -19.476 -17.482 -32.393  1.00 90.96           C
ATOM    277  CG  PRO    35     -20.982 -17.173 -32.420  1.00 90.96           C
ATOM    278  C   PRO    35     -19.016 -19.318 -30.724  1.00 90.96           C
ATOM    279  O   PRO    35     -19.892 -19.513 -29.885  1.00 90.96           O
ATOM    280  N   ALA    36     -17.705 -19.409 -30.452  1.00 40.08           N
ATOM    281  CA  ALA    36     -17.201 -19.660 -29.134  1.00 40.08           C
ATOM    282  CB  ALA    36     -15.684 -19.902 -29.119  1.00 40.08           C
ATOM    283  C   ALA    36     -17.470 -18.467 -28.270  1.00 40.08           C
ATOM    284  O   ALA    36     -17.747 -18.588 -27.077  1.00 40.08           O
ATOM    285  N   ASP    37     -17.378 -17.275 -28.886  1.00126.35           N
ATOM    286  CA  ASP    37     -17.407 -16.004 -28.221  1.00126.35           C
ATOM    287  CB  ASP    37     -17.336 -14.853 -29.239  1.00126.35           C
ATOM    288  CG  ASP    37     -16.097 -15.044 -30.105  1.00126.35           C
ATOM    289  OD1 ASP    37     -15.307 -15.982 -29.822  1.00126.35           O
ATOM    290  OD2 ASP    37     -15.930 -14.256 -31.074  1.00126.35           O
ATOM    291  C   ASP    37     -18.690 -15.801 -27.470  1.00126.35           C
ATOM    292  O   ASP    37     -18.686 -15.455 -26.294  1.00126.35           O
ATOM    293  N   LYS    38     -19.844 -15.997 -28.119  1.00138.68           N
ATOM    294  CA  LYS    38     -21.060 -15.681 -27.427  1.00138.68           C
ATOM    295  CB  LYS    38     -22.293 -15.684 -28.344  1.00138.68           C
ATOM    296  CG  LYS    38     -23.558 -15.185 -27.639  1.00138.68           C
ATOM    297  CD  LYS    38     -23.528 -13.698 -27.272  1.00138.68           C
ATOM    298  CE  LYS    38     -24.325 -12.806 -28.229  1.00138.68           C
ATOM    299  NZ  LYS    38     -23.654 -12.739 -29.546  1.00138.68           N
ATOM    300  C   LYS    38     -21.322 -16.628 -26.296  1.00138.68           C
ATOM    301  O   LYS    38     -21.699 -16.206 -25.205  1.00138.68           O
ATOM    302  N   CYS    39     -21.126 -17.939 -26.530  1.00 38.71           N
ATOM    303  CA  CYS    39     -21.431 -18.939 -25.548  1.00 38.71           C
ATOM    304  CB  CYS    39     -22.684 -19.744 -25.957  1.00 38.71           C
ATOM    305  SG  CYS    39     -23.101 -21.133 -24.862  1.00 38.71           S
ATOM    306  C   CYS    39     -20.246 -19.896 -25.535  1.00 38.71           C
ATOM    307  O   CYS    39     -19.625 -20.063 -24.452  1.00 38.71           O
ATOM    308  OXT CYS    39     -19.948 -20.474 -26.615  1.00 38.71           O
TER     309      CYS    39
CONECT   31   75
CONECT  113  183
CONECT  189  305
END
