# Supplementary material for: Graph-Directed Approach for Downselecting Toxins for Experimental Structure Determination
Source: Mar Drugs. 2020 May 14;18(5):256. doi: 10.3390/md18050256 (PMC7281422; doi:10.3390/md18050256)
Supplement: Supplementary file 1 [file marinedrugs-18-00256-s001.zip › SupplementaryMaterial/finalmodels/6C_finalmodels/seq101/seq101model1_B99990008.pdb]

EXPDTA    THEORETICAL MODEL, MODELLER 9.19 2019/07/19 22:30:09
REMARK   6 MODELLER OBJECTIVE FUNCTION:       213.0932
REMARK   6 MODELLER BEST TEMPLATE % SEQ ID:  79.487
REMARK   6 SEQUENCE: subject
REMARK   6 ALIGNMENT: subject-mult.ali
REMARK   6 DOPE score: -2824.73950
REMARK   6 GA341 score: 1.00000
REMARK   6 TEMPLATE: 2lmzAA 1:A - 41:A MODELS 1: - 39: AT 79.5%
REMARK   6 TEMPLATE: 2lmzAA 1:A - 41:A MODELS 1: - 39: AT 79.5%
SSBOND   1 CYS      4    CYS     11                          1555   1555  2.03
SSBOND   2 CYS     15    CYS     23                          1555   1555  2.02
SSBOND   3 CYS     24    CYS     39                          1555   1555  2.04
ATOM      1  N   ILE     1      54.190 -16.289 -44.283  1.00 73.22           N
ATOM      2  CA  ILE     1      54.052 -15.616 -42.975  1.00 73.22           C
ATOM      3  CB  ILE     1      53.339 -16.517 -42.015  1.00 73.22           C
ATOM      4  CG1 ILE     1      51.935 -16.837 -42.557  1.00 73.22           C
ATOM      5  CG2 ILE     1      53.334 -15.851 -40.628  1.00 73.22           C
ATOM      6  CD1 ILE     1      51.249 -17.990 -41.830  1.00 73.22           C
ATOM      7  C   ILE     1      55.400 -15.274 -42.437  1.00 73.22           C
ATOM      8  O   ILE     1      56.354 -16.047 -42.492  1.00 73.22           O
ATOM      9  N   PRO     2      55.458 -14.078 -41.944  1.00169.25           N
ATOM     10  CA  PRO     2      56.658 -13.555 -41.353  1.00169.25           C
ATOM     11  CD  PRO     2      54.666 -13.031 -42.570  1.00169.25           C
ATOM     12  CB  PRO     2      56.487 -12.039 -41.318  1.00169.25           C
ATOM     13  CG  PRO     2      55.516 -11.755 -42.475  1.00169.25           C
ATOM     14  C   PRO     2      56.784 -14.154 -39.997  1.00169.25           C
ATOM     15  O   PRO     2      56.032 -15.071 -39.674  1.00169.25           O
ATOM     16  N   TYR     3      57.729 -13.659 -39.185  1.00 92.34           N
ATOM     17  CA  TYR     3      57.942 -14.267 -37.910  1.00 92.34           C
ATOM     18  CB  TYR     3      59.043 -13.489 -37.158  1.00 92.34           C
ATOM     19  CG  TYR     3      58.893 -12.046 -37.554  1.00 92.34           C
ATOM     20  CD1 TYR     3      58.028 -11.188 -36.911  1.00 92.34           C
ATOM     21  CD2 TYR     3      59.637 -11.550 -38.600  1.00 92.34           C
ATOM     22  CE1 TYR     3      57.905  -9.876 -37.299  1.00 92.34           C
ATOM     23  CE2 TYR     3      59.524 -10.237 -38.996  1.00 92.34           C
ATOM     24  CZ  TYR     3      58.655  -9.396 -38.344  1.00 92.34           C
ATOM     25  OH  TYR     3      58.536  -8.048 -38.746  1.00 92.34           O
ATOM     26  C   TYR     3      56.682 -14.326 -37.088  1.00 92.34           C
ATOM     27  O   TYR     3      56.186 -15.419 -36.825  1.00 92.34           O
ATOM     28  N   CYS     4      56.088 -13.188 -36.680  1.00 50.39           N
ATOM     29  CA  CYS     4      54.883 -13.275 -35.907  1.00 50.39           C
ATOM     30  CB  CYS     4      54.486 -11.949 -35.228  1.00 50.39           C
ATOM     31  SG  CYS     4      53.172 -12.182 -33.994  1.00 50.39           S
ATOM     32  C   CYS     4      53.807 -13.672 -36.853  1.00 50.39           C
ATOM     33  O   CYS     4      52.991 -14.549 -36.570  1.00 50.39           O
ATOM     34  N   GLY     5      53.819 -13.029 -38.037  1.00 49.04           N
ATOM     35  CA  GLY     5      52.824 -13.295 -39.029  1.00 49.04           C
ATOM     36  C   GLY     5      52.482 -11.999 -39.709  1.00 49.04           C
ATOM     37  O   GLY     5      53.274 -11.055 -39.712  1.00 49.04           O
ATOM     38  N   GLN     6      51.337 -12.007 -40.433  1.00 82.16           N
ATOM     39  CA  GLN     6      50.793 -10.879 -41.147  1.00 82.16           C
ATOM     40  CB  GLN     6      49.817 -11.349 -42.235  1.00 82.16           C
ATOM     41  CG  GLN     6      49.334 -10.242 -43.167  1.00 82.16           C
ATOM     42  CD  GLN     6      50.439  -9.983 -44.177  1.00 82.16           C
ATOM     43  OE1 GLN     6      51.562 -10.463 -44.030  1.00 82.16           O
ATOM     44  NE2 GLN     6      50.107  -9.206 -45.242  1.00 82.16           N
ATOM     45  C   GLN     6      50.031  -9.902 -40.290  1.00 82.16           C
ATOM     46  O   GLN     6      50.322  -8.707 -40.273  1.00 82.16           O
ATOM     47  N   THR     7      49.044 -10.399 -39.516  1.00 64.12           N
ATOM     48  CA  THR     7      48.150  -9.515 -38.816  1.00 64.12           C
ATOM     49  CB  THR     7      46.733  -9.587 -39.306  1.00 64.12           C
ATOM     50  OG1 THR     7      46.159 -10.839 -38.960  1.00 64.12           O
ATOM     51  CG2 THR     7      46.725  -9.422 -40.834  1.00 64.12           C
ATOM     52  C   THR     7      48.109  -9.951 -37.388  1.00 64.12           C
ATOM     53  O   THR     7      48.796 -10.887 -36.991  1.00 64.12           O
ATOM     54  N   GLY     8      47.336  -9.232 -36.553  1.00 44.56           N
ATOM     55  CA  GLY     8      47.238  -9.580 -35.164  1.00 44.56           C
ATOM     56  C   GLY     8      46.502 -10.877 -34.952  1.00 44.56           C
ATOM     57  O   GLY     8      46.931 -11.723 -34.167  1.00 44.56           O
ATOM     58  N   ALA     9      45.385 -11.088 -35.676  1.00 46.08           N
ATOM     59  CA  ALA     9      44.532 -12.215 -35.402  1.00 46.08           C
ATOM     60  CB  ALA     9      43.356 -12.317 -36.387  1.00 46.08           C
ATOM     61  C   ALA     9      45.322 -13.482 -35.511  1.00 46.08           C
ATOM     62  O   ALA     9      45.247 -14.352 -34.647  1.00 46.08           O
ATOM     63  N   GLU    10      46.143 -13.606 -36.558  1.00 79.96           N
ATOM     64  CA  GLU    10      46.923 -14.795 -36.738  1.00 79.96           C
ATOM     65  CB  GLU    10      47.670 -14.778 -38.082  1.00 79.96           C
ATOM     66  CG  GLU    10      48.445 -13.486 -38.339  1.00 79.96           C
ATOM     67  CD  GLU    10      49.807 -13.597 -37.679  1.00 79.96           C
ATOM     68  OE1 GLU    10      50.138 -14.696 -37.160  1.00 79.96           O
ATOM     69  OE2 GLU    10      50.544 -12.579 -37.700  1.00 79.96           O
ATOM     70  C   GLU    10      47.900 -14.943 -35.602  1.00 79.96           C
ATOM     71  O   GLU    10      48.103 -16.045 -35.096  1.00 79.96           O
ATOM     72  N   CYS    11      48.530 -13.838 -35.161  1.00 60.05           N
ATOM     73  CA  CYS    11      49.503 -13.873 -34.095  1.00 60.05           C
ATOM     74  CB  CYS    11      50.182 -12.513 -33.841  1.00 60.05           C
ATOM     75  SG  CYS    11      51.453 -12.111 -35.074  1.00 60.05           S
ATOM     76  C   CYS    11      48.847 -14.262 -32.805  1.00 60.05           C
ATOM     77  O   CYS    11      49.451 -14.908 -31.949  1.00 60.05           O
ATOM     78  N   TYR    12      47.568 -13.896 -32.653  1.00103.52           N
ATOM     79  CA  TYR    12      46.836 -14.077 -31.436  1.00103.52           C
ATOM     80  CB  TYR    12      45.365 -13.671 -31.606  1.00103.52           C
ATOM     81  CG  TYR    12      44.811 -13.345 -30.264  1.00103.52           C
ATOM     82  CD1 TYR    12      44.562 -14.318 -29.324  1.00103.52           C
ATOM     83  CD2 TYR    12      44.530 -12.031 -29.961  1.00103.52           C
ATOM     84  CE1 TYR    12      44.044 -13.977 -28.095  1.00103.52           C
ATOM     85  CE2 TYR    12      44.014 -11.686 -28.737  1.00103.52           C
ATOM     86  CZ  TYR    12      43.769 -12.659 -27.798  1.00103.52           C
ATOM     87  OH  TYR    12      43.237 -12.305 -26.538  1.00103.52           O
ATOM     88  C   TYR    12      46.876 -15.539 -31.098  1.00103.52           C
ATOM     89  O   TYR    12      46.785 -15.926 -29.935  1.00103.52           O
ATOM     90  N   SER    13      46.927 -16.407 -32.120  1.00 53.32           N
ATOM     91  CA  SER    13      46.953 -17.828 -31.894  1.00 53.32           C
ATOM     92  CB  SER    13      46.837 -18.632 -33.199  1.00 53.32           C
ATOM     93  OG  SER    13      45.569 -18.401 -33.796  1.00 53.32           O
ATOM     94  C   SER    13      48.218 -18.278 -31.207  1.00 53.32           C
ATOM     95  O   SER    13      48.165 -19.103 -30.297  1.00 53.32           O
ATOM     96  N   TRP    14      49.394 -17.768 -31.630  1.00 71.46           N
ATOM     97  CA  TRP    14      50.653 -18.225 -31.097  1.00 71.46           C
ATOM     98  CB  TRP    14      51.879 -17.634 -31.811  1.00 71.46           C
ATOM     99  CG  TRP    14      53.164 -18.037 -31.134  1.00 71.46           C
ATOM    100  CD2 TRP    14      53.892 -17.196 -30.222  1.00 71.46           C
ATOM    101  CD1 TRP    14      53.856 -19.209 -31.213  1.00 71.46           C
ATOM    102  NE1 TRP    14      54.964 -19.155 -30.402  1.00 71.46           N
ATOM    103  CE2 TRP    14      54.999 -17.920 -29.788  1.00 71.46           C
ATOM    104  CE3 TRP    14      53.653 -15.925 -29.785  1.00 71.46           C
ATOM    105  CZ2 TRP    14      55.889 -17.379 -28.901  1.00 71.46           C
ATOM    106  CZ3 TRP    14      54.550 -15.380 -28.891  1.00 71.46           C
ATOM    107  CH2 TRP    14      55.647 -16.097 -28.460  1.00 71.46           C
ATOM    108  C   TRP    14      50.815 -17.893 -29.647  1.00 71.46           C
ATOM    109  O   TRP    14      51.158 -18.746 -28.832  1.00 71.46           O
ATOM    110  N   CYS    15      50.525 -16.642 -29.275  1.00 79.20           N
ATOM    111  CA  CYS    15      50.763 -16.164 -27.945  1.00 79.20           C
ATOM    112  CB  CYS    15      50.345 -14.700 -27.815  1.00 79.20           C
ATOM    113  SG  CYS    15      48.895 -14.408 -28.861  1.00 79.20           S
ATOM    114  C   CYS    15      50.014 -16.997 -26.949  1.00 79.20           C
ATOM    115  O   CYS    15      50.481 -17.192 -25.830  1.00 79.20           O
ATOM    116  N   LYS    16      48.841 -17.517 -27.337  1.00 94.73           N
ATOM    117  CA  LYS    16      47.960 -18.296 -26.508  1.00 94.73           C
ATOM    118  CB  LYS    16      46.741 -18.725 -27.342  1.00 94.73           C
ATOM    119  CG  LYS    16      45.605 -19.447 -26.618  1.00 94.73           C
ATOM    120  CD  LYS    16      44.360 -19.528 -27.507  1.00 94.73           C
ATOM    121  CE  LYS    16      43.189 -20.315 -26.919  1.00 94.73           C
ATOM    122  NZ  LYS    16      42.078 -20.335 -27.897  1.00 94.73           N
ATOM    123  C   LYS    16      48.660 -19.538 -26.035  1.00 94.73           C
ATOM    124  O   LYS    16      48.515 -19.941 -24.880  1.00 94.73           O
ATOM    125  N   GLU    17      49.486 -20.147 -26.904  1.00 44.45           N
ATOM    126  CA  GLU    17      50.093 -21.413 -26.601  1.00 44.45           C
ATOM    127  CB  GLU    17      51.093 -21.887 -27.667  1.00 44.45           C
ATOM    128  CG  GLU    17      50.454 -22.255 -29.005  1.00 44.45           C
ATOM    129  CD  GLU    17      51.567 -22.753 -29.919  1.00 44.45           C
ATOM    130  OE1 GLU    17      52.412 -23.555 -29.442  1.00 44.45           O
ATOM    131  OE2 GLU    17      51.590 -22.333 -31.108  1.00 44.45           O
ATOM    132  C   GLU    17      50.856 -21.300 -25.324  1.00 44.45           C
ATOM    133  O   GLU    17      50.913 -22.244 -24.538  1.00 44.45           O
ATOM    134  N   GLN    18      51.445 -20.123 -25.079  1.00 64.20           N
ATOM    135  CA  GLN    18      52.267 -19.904 -23.927  1.00 64.20           C
ATOM    136  CB  GLN    18      52.809 -18.468 -23.883  1.00 64.20           C
ATOM    137  CG  GLN    18      53.643 -18.105 -25.111  1.00 64.20           C
ATOM    138  CD  GLN    18      54.866 -19.008 -25.127  1.00 64.20           C
ATOM    139  OE1 GLN    18      55.251 -19.529 -26.172  1.00 64.20           O
ATOM    140  NE2 GLN    18      55.499 -19.196 -23.940  1.00 64.20           N
ATOM    141  C   GLN    18      51.467 -20.116 -22.673  1.00 64.20           C
ATOM    142  O   GLN    18      52.004 -20.622 -21.688  1.00 64.20           O
ATOM    143  N   HIS    19      50.182 -19.701 -22.688  1.00143.87           N
ATOM    144  CA  HIS    19      49.250 -19.745 -21.590  1.00143.87           C
ATOM    145  ND1 HIS    19      50.335 -23.089 -21.677  1.00143.87           N
ATOM    146  CG  HIS    19      49.868 -22.134 -20.802  1.00143.87           C
ATOM    147  CB  HIS    19      48.781 -21.151 -21.136  1.00143.87           C
ATOM    148  NE2 HIS    19      51.511 -23.320 -19.804  1.00143.87           N
ATOM    149  CD2 HIS    19      50.597 -22.290 -19.663  1.00143.87           C
ATOM    150  CE1 HIS    19      51.314 -23.770 -21.030  1.00143.87           C
ATOM    151  C   HIS    19      49.844 -18.984 -20.458  1.00143.87           C
ATOM    152  O   HIS    19      49.495 -19.183 -19.295  1.00143.87           O
ATOM    153  N   LEU    20      50.771 -18.070 -20.791  1.00 65.42           N
ATOM    154  CA  LEU    20      51.397 -17.274 -19.785  1.00 65.42           C
ATOM    155  CB  LEU    20      52.608 -16.501 -20.330  1.00 65.42           C
ATOM    156  CG  LEU    20      53.658 -17.415 -20.996  1.00 65.42           C
ATOM    157  CD1 LEU    20      54.926 -16.631 -21.371  1.00 65.42           C
ATOM    158  CD2 LEU    20      53.942 -18.667 -20.150  1.00 65.42           C
ATOM    159  C   LEU    20      50.414 -16.281 -19.248  1.00 65.42           C
ATOM    160  O   LEU    20      50.247 -16.153 -18.037  1.00 65.42           O
ATOM    161  N   ILE    21      49.719 -15.558 -20.151  1.00141.24           N
ATOM    162  CA  ILE    21      48.824 -14.521 -19.725  1.00141.24           C
ATOM    163  CB  ILE    21      49.524 -13.209 -19.503  1.00141.24           C
ATOM    164  CG1 ILE    21      50.088 -12.647 -20.819  1.00141.24           C
ATOM    165  CG2 ILE    21      50.614 -13.445 -18.441  1.00141.24           C
ATOM    166  CD1 ILE    21      50.575 -11.203 -20.699  1.00141.24           C
ATOM    167  C   ILE    21      47.831 -14.310 -20.822  1.00141.24           C
ATOM    168  O   ILE    21      47.773 -15.085 -21.772  1.00141.24           O
ATOM    169  N   ARG    22      46.989 -13.262 -20.713  1.00280.33           N
ATOM    170  CA  ARG    22      46.079 -13.020 -21.793  1.00280.33           C
ATOM    171  CB  ARG    22      44.920 -12.060 -21.472  1.00280.33           C
ATOM    172  CG  ARG    22      44.141 -11.662 -22.730  1.00280.33           C
ATOM    173  CD  ARG    22      43.003 -10.668 -22.498  1.00280.33           C
ATOM    174  NE  ARG    22      41.811 -11.446 -22.067  1.00280.33           N
ATOM    175  CZ  ARG    22      40.564 -10.957 -22.328  1.00280.33           C
ATOM    176  NH1 ARG    22      40.423  -9.731 -22.911  1.00280.33           N
ATOM    177  NH2 ARG    22      39.463 -11.699 -22.018  1.00280.33           N
ATOM    178  C   ARG    22      46.882 -12.392 -22.887  1.00280.33           C
ATOM    179  O   ARG    22      47.587 -11.408 -22.676  1.00280.33           O
ATOM    180  N   CYS    23      46.790 -12.980 -24.091  1.00 87.92           N
ATOM    181  CA  CYS    23      47.490 -12.586 -25.282  1.00 87.92           C
ATOM    182  CB  CYS    23      47.308 -13.584 -26.431  1.00 87.92           C
ATOM    183  SG  CYS    23      47.927 -12.876 -27.974  1.00 87.92           S
ATOM    184  C   CYS    23      47.002 -11.260 -25.768  1.00 87.92           C
ATOM    185  O   CYS    23      47.738 -10.526 -26.429  1.00 87.92           O
ATOM    186  N   CYS    24      45.750 -10.910 -25.430  1.00 58.72           N
ATOM    187  CA  CYS    24      45.119  -9.745 -25.977  1.00 58.72           C
ATOM    188  CB  CYS    24      43.720  -9.500 -25.377  1.00 58.72           C
ATOM    189  SG  CYS    24      42.800  -8.171 -26.212  1.00 58.72           S
ATOM    190  C   CYS    24      45.990  -8.549 -25.722  1.00 58.72           C
ATOM    191  O   CYS    24      46.111  -7.678 -26.580  1.00 58.72           O
ATOM    192  N   ASP    25      46.620  -8.452 -24.539  1.00 54.18           N
ATOM    193  CA  ASP    25      47.497  -7.337 -24.307  1.00 54.18           C
ATOM    194  CB  ASP    25      47.923  -7.183 -22.840  1.00 54.18           C
ATOM    195  CG  ASP    25      46.759  -6.541 -22.101  1.00 54.18           C
ATOM    196  OD1 ASP    25      45.808  -6.075 -22.785  1.00 54.18           O
ATOM    197  OD2 ASP    25      46.806  -6.505 -20.843  1.00 54.18           O
ATOM    198  C   ASP    25      48.746  -7.431 -25.144  1.00 54.18           C
ATOM    199  O   ASP    25      49.257  -6.408 -25.592  1.00 54.18           O
ATOM    200  N   PHE    26      49.293  -8.651 -25.336  1.00 78.47           N
ATOM    201  CA  PHE    26      50.528  -8.863 -26.049  1.00 78.47           C
ATOM    202  CB  PHE    26      50.981 -10.330 -25.959  1.00 78.47           C
ATOM    203  CG  PHE    26      52.019 -10.591 -27.002  1.00 78.47           C
ATOM    204  CD1 PHE    26      53.329 -10.206 -26.830  1.00 78.47           C
ATOM    205  CD2 PHE    26      51.667 -11.242 -28.163  1.00 78.47           C
ATOM    206  CE1 PHE    26      54.265 -10.465 -27.807  1.00 78.47           C
ATOM    207  CE2 PHE    26      52.595 -11.505 -29.142  1.00 78.47           C
ATOM    208  CZ  PHE    26      53.901 -11.113 -28.965  1.00 78.47           C
ATOM    209  C   PHE    26      50.468  -8.503 -27.506  1.00 78.47           C
ATOM    210  O   PHE    26      51.244  -7.669 -27.971  1.00 78.47           O
ATOM    211  N   VAL    27      49.530  -9.096 -28.270  1.00134.72           N
ATOM    212  CA  VAL    27      49.481  -8.857 -29.690  1.00134.72           C
ATOM    213  CB  VAL    27      48.438  -9.648 -30.429  1.00134.72           C
ATOM    214  CG1 VAL    27      48.754 -11.144 -30.312  1.00134.72           C
ATOM    215  CG2 VAL    27      47.055  -9.254 -29.896  1.00134.72           C
ATOM    216  C   VAL    27      49.140  -7.426 -29.909  1.00134.72           C
ATOM    217  O   VAL    27      49.521  -6.838 -30.914  1.00134.72           O
ATOM    218  N   LYS    28      48.343  -6.851 -28.999  1.00115.36           N
ATOM    219  CA  LYS    28      47.940  -5.480 -29.103  1.00115.36           C
ATOM    220  CB  LYS    28      46.919  -5.086 -28.034  1.00115.36           C
ATOM    221  CG  LYS    28      46.362  -3.680 -28.233  1.00115.36           C
ATOM    222  CD  LYS    28      45.169  -3.395 -27.327  1.00115.36           C
ATOM    223  CE  LYS    28      45.464  -3.697 -25.858  1.00115.36           C
ATOM    224  NZ  LYS    28      46.532  -2.795 -25.370  1.00115.36           N
ATOM    225  C   LYS    28      49.123  -4.580 -28.907  1.00115.36           C
ATOM    226  O   LYS    28      49.208  -3.519 -29.521  1.00115.36           O
ATOM    227  N   TYR    29      50.053  -4.979 -28.018  1.00 57.24           N
ATOM    228  CA  TYR    29      51.206  -4.203 -27.647  1.00 57.24           C
ATOM    229  CB  TYR    29      52.003  -4.862 -26.508  1.00 57.24           C
ATOM    230  CG  TYR    29      53.108  -3.942 -26.136  1.00 57.24           C
ATOM    231  CD1 TYR    29      52.911  -2.956 -25.196  1.00 57.24           C
ATOM    232  CD2 TYR    29      54.339  -4.059 -26.733  1.00 57.24           C
ATOM    233  CE1 TYR    29      53.936  -2.107 -24.849  1.00 57.24           C
ATOM    234  CE2 TYR    29      55.366  -3.213 -26.391  1.00 57.24           C
ATOM    235  CZ  TYR    29      55.167  -2.238 -25.446  1.00 57.24           C
ATOM    236  OH  TYR    29      56.226  -1.375 -25.097  1.00 57.24           O
ATOM    237  C   TYR    29      52.122  -4.035 -28.828  1.00 57.24           C
ATOM    238  O   TYR    29      52.763  -2.997 -28.986  1.00 57.24           O
ATOM    239  N   VAL    30      52.188  -5.065 -29.689  1.00162.21           N
ATOM    240  CA  VAL    30      53.081  -5.175 -30.812  1.00162.21           C
ATOM    241  CB  VAL    30      53.103  -6.523 -31.479  1.00162.21           C
ATOM    242  CG1 VAL    30      53.352  -7.596 -30.405  1.00162.21           C
ATOM    243  CG2 VAL    30      51.845  -6.703 -32.333  1.00162.21           C
ATOM    244  C   VAL    30      52.786  -4.142 -31.863  1.00162.21           C
ATOM    245  O   VAL    30      53.371  -4.192 -32.942  1.00162.21           O
ATOM    246  N   GLY    31      51.764  -3.286 -31.674  1.00 36.43           N
ATOM    247  CA  GLY    31      51.550  -2.247 -32.643  1.00 36.43           C
ATOM    248  C   GLY    31      50.899  -2.864 -33.835  1.00 36.43           C
ATOM    249  O   GLY    31      51.090  -2.419 -34.965  1.00 36.43           O
ATOM    250  N   MET    32      50.106  -3.922 -33.605  1.00 64.69           N
ATOM    251  CA  MET    32      49.439  -4.596 -34.680  1.00 64.69           C
ATOM    252  CB  MET    32      49.624  -6.120 -34.679  1.00 64.69           C
ATOM    253  CG  MET    32      51.003  -6.571 -35.151  1.00 64.69           C
ATOM    254  SD  MET    32      51.228  -8.372 -35.115  1.00 64.69           S
ATOM    255  CE  MET    32      52.815  -8.353 -35.996  1.00 64.69           C
ATOM    256  C   MET    32      47.973  -4.333 -34.563  1.00 64.69           C
ATOM    257  O   MET    32      47.527  -3.613 -33.672  1.00 64.69           O
ATOM    258  N   ASN    33      47.173  -4.869 -35.506  1.00 69.61           N
ATOM    259  CA  ASN    33      45.768  -4.614 -35.386  1.00 69.61           C
ATOM    260  CB  ASN    33      45.141  -4.024 -36.659  1.00 69.61           C
ATOM    261  CG  ASN    33      43.889  -3.259 -36.249  1.00 69.61           C
ATOM    262  OD1 ASN    33      42.812  -3.831 -36.095  1.00 69.61           O
ATOM    263  ND2 ASN    33      44.049  -1.925 -36.034  1.00 69.61           N
ATOM    264  C   ASN    33      45.090  -5.913 -35.077  1.00 69.61           C
ATOM    265  O   ASN    33      44.950  -6.797 -35.922  1.00 69.61           O
ATOM    266  N   PRO    34      44.672  -6.025 -33.847  1.00 88.74           N
ATOM    267  CA  PRO    34      43.991  -7.205 -33.383  1.00 88.74           C
ATOM    268  CD  PRO    34      45.338  -5.324 -32.762  1.00 88.74           C
ATOM    269  CB  PRO    34      44.155  -7.224 -31.861  1.00 88.74           C
ATOM    270  CG  PRO    34      44.606  -5.800 -31.499  1.00 88.74           C
ATOM    271  C   PRO    34      42.565  -7.251 -33.841  1.00 88.74           C
ATOM    272  O   PRO    34      42.010  -6.208 -34.183  1.00 88.74           O
ATOM    273  N   PRO    35      41.995  -8.425 -33.890  1.00 79.60           N
ATOM    274  CA  PRO    35      40.623  -8.599 -34.295  1.00 79.60           C
ATOM    275  CD  PRO    35      42.775  -9.642 -34.038  1.00 79.60           C
ATOM    276  CB  PRO    35      40.505 -10.053 -34.756  1.00 79.60           C
ATOM    277  CG  PRO    35      41.724 -10.757 -34.129  1.00 79.60           C
ATOM    278  C   PRO    35      39.689  -8.266 -33.177  1.00 79.60           C
ATOM    279  O   PRO    35      40.066  -8.419 -32.018  1.00 79.60           O
ATOM    280  N   ALA    36      38.478  -7.778 -33.495  1.00 36.86           N
ATOM    281  CA  ALA    36      37.512  -7.472 -32.483  1.00 36.86           C
ATOM    282  CB  ALA    36      36.294  -6.717 -33.047  1.00 36.86           C
ATOM    283  C   ALA    36      37.032  -8.745 -31.852  1.00 36.86           C
ATOM    284  O   ALA    36      36.841  -8.825 -30.638  1.00 36.86           O
ATOM    285  N   ASP    37      36.836  -9.784 -32.685  1.00 60.82           N
ATOM    286  CA  ASP    37      36.247 -11.022 -32.258  1.00 60.82           C
ATOM    287  CB  ASP    37      35.952 -11.974 -33.433  1.00 60.82           C
ATOM    288  CG  ASP    37      37.253 -12.272 -34.161  1.00 60.82           C
ATOM    289  OD1 ASP    37      37.898 -11.298 -34.632  1.00 60.82           O
ATOM    290  OD2 ASP    37      37.620 -13.473 -34.257  1.00 60.82           O
ATOM    291  C   ASP    37      37.082 -11.759 -31.253  1.00 60.82           C
ATOM    292  O   ASP    37      36.555 -12.330 -30.303  1.00 60.82           O
ATOM    293  N   LYS    38      38.409 -11.807 -31.408  1.00148.99           N
ATOM    294  CA  LYS    38      39.122 -12.626 -30.471  1.00148.99           C
ATOM    295  CB  LYS    38      40.614 -12.746 -30.814  1.00148.99           C
ATOM    296  CG  LYS    38      41.308 -13.883 -30.070  1.00148.99           C
ATOM    297  CD  LYS    38      40.803 -15.260 -30.504  1.00148.99           C
ATOM    298  CE  LYS    38      41.410 -15.739 -31.824  1.00148.99           C
ATOM    299  NZ  LYS    38      40.971 -14.866 -32.936  1.00148.99           N
ATOM    300  C   LYS    38      39.002 -12.074 -29.084  1.00148.99           C
ATOM    301  O   LYS    38      38.690 -12.810 -28.149  1.00148.99           O
ATOM    302  N   CYS    39      39.243 -10.759 -28.913  1.00 82.25           N
ATOM    303  CA  CYS    39      39.132 -10.153 -27.617  1.00 82.25           C
ATOM    304  CB  CYS    39      40.475 -10.057 -26.852  1.00 82.25           C
ATOM    305  SG  CYS    39      41.763  -9.093 -27.708  1.00 82.25           S
ATOM    306  C   CYS    39      38.632  -8.732 -27.855  1.00 82.25           C
ATOM    307  O   CYS    39      37.875  -8.218 -26.989  1.00 82.25           O
ATOM    308  OXT CYS    39      38.996  -8.146 -28.910  1.00 82.25           O
TER     309      CYS    39
CONECT   31   75
CONECT  113  183
CONECT  189  305
END
