# Supplementary material for: Graph-Directed Approach for Downselecting Toxins for Experimental Structure Determination
Source: Mar Drugs. 2020 May 14;18(5):256. doi: 10.3390/md18050256 (PMC7281422; doi:10.3390/md18050256)
Supplement: Supplementary file 1 [file marinedrugs-18-00256-s001.zip › SupplementaryMaterial/finalmodels/6C_finalmodels/seq101/seq101model3_B99990010.pdb]

EXPDTA    THEORETICAL MODEL, MODELLER 9.19 2019/07/19 22:30:30
REMARK   6 MODELLER OBJECTIVE FUNCTION:       231.3422
REMARK   6 MODELLER BEST TEMPLATE % SEQ ID:  79.487
REMARK   6 SEQUENCE: subject
REMARK   6 ALIGNMENT: subject-mult.ali
REMARK   6 DOPE score: -2829.54004
REMARK   6 GA341 score: 0.99992
REMARK   6 TEMPLATE: 2lmzAA 1:A - 41:A MODELS 1: - 39: AT 79.5%
REMARK   6 TEMPLATE: 2lmzAA 1:A - 41:A MODELS 1: - 39: AT 79.5%
SSBOND   1 CYS      4    CYS     11                          1555   1555  2.03
SSBOND   2 CYS     15    CYS     23                          1555   1555  2.02
SSBOND   3 CYS     24    CYS     39                          1555   1555  2.03
ATOM      1  N   ILE     1     -27.395 -40.145 -57.993  1.00125.83           N
ATOM      2  CA  ILE     1     -26.752 -39.238 -58.966  1.00125.83           C
ATOM      3  CB  ILE     1     -25.682 -39.992 -59.711  1.00125.83           C
ATOM      4  CG1 ILE     1     -26.239 -41.212 -60.468  1.00125.83           C
ATOM      5  CG2 ILE     1     -24.611 -40.362 -58.674  1.00125.83           C
ATOM      6  CD1 ILE     1     -26.969 -40.883 -61.768  1.00125.83           C
ATOM      7  C   ILE     1     -27.740 -38.592 -59.881  1.00125.83           C
ATOM      8  O   ILE     1     -28.671 -39.199 -60.405  1.00125.83           O
ATOM      9  N   PRO     2     -27.520 -37.325 -60.029  1.00167.79           N
ATOM     10  CA  PRO     2     -28.357 -36.503 -60.859  1.00167.79           C
ATOM     11  CD  PRO     2     -26.933 -36.573 -58.931  1.00167.79           C
ATOM     12  CB  PRO     2     -28.072 -35.061 -60.440  1.00167.79           C
ATOM     13  CG  PRO     2     -27.591 -35.188 -58.985  1.00167.79           C
ATOM     14  C   PRO     2     -27.969 -36.782 -62.271  1.00167.79           C
ATOM     15  O   PRO     2     -27.137 -37.655 -62.502  1.00167.79           O
ATOM     16  N   TYR     3     -28.567 -36.073 -63.240  1.00126.88           N
ATOM     17  CA  TYR     3     -28.228 -36.357 -64.598  1.00126.88           C
ATOM     18  CB  TYR     3     -29.000 -35.435 -65.569  1.00126.88           C
ATOM     19  CG  TYR     3     -28.761 -34.007 -65.196  1.00126.88           C
ATOM     20  CD1 TYR     3     -29.280 -33.474 -64.034  1.00126.88           C
ATOM     21  CD2 TYR     3     -28.037 -33.186 -66.031  1.00126.88           C
ATOM     22  CE1 TYR     3     -29.064 -32.164 -63.690  1.00126.88           C
ATOM     23  CE2 TYR     3     -27.816 -31.872 -65.696  1.00126.88           C
ATOM     24  CZ  TYR     3     -28.328 -31.362 -64.526  1.00126.88           C
ATOM     25  OH  TYR     3     -28.102 -30.014 -64.180  1.00126.88           O
ATOM     26  C   TYR     3     -26.751 -36.182 -64.782  1.00126.88           C
ATOM     27  O   TYR     3     -26.066 -37.138 -65.141  1.00126.88           O
ATOM     28  N   CYS     4     -26.198 -34.981 -64.520  1.00 57.87           N
ATOM     29  CA  CYS     4     -24.773 -34.847 -64.634  1.00 57.87           C
ATOM     30  CB  CYS     4     -24.292 -33.386 -64.669  1.00 57.87           C
ATOM     31  SG  CYS     4     -22.545 -33.248 -65.156  1.00 57.87           S
ATOM     32  C   CYS     4     -24.150 -35.503 -63.448  1.00 57.87           C
ATOM     33  O   CYS     4     -23.183 -36.256 -63.565  1.00 57.87           O
ATOM     34  N   GLY     5     -24.726 -35.230 -62.259  1.00 56.30           N
ATOM     35  CA  GLY     5     -24.187 -35.737 -61.028  1.00 56.30           C
ATOM     36  C   GLY     5     -24.299 -34.638 -60.009  1.00 56.30           C
ATOM     37  O   GLY     5     -25.088 -33.710 -60.191  1.00 56.30           O
ATOM     38  N   GLN     6     -23.621 -34.810 -58.845  1.00124.50           N
ATOM     39  CA  GLN     6     -23.593 -33.803 -57.810  1.00124.50           C
ATOM     40  CB  GLN     6     -23.247 -34.355 -56.417  1.00124.50           C
ATOM     41  CG  GLN     6     -24.211 -35.414 -55.886  1.00124.50           C
ATOM     42  CD  GLN     6     -23.766 -36.742 -56.472  1.00124.50           C
ATOM     43  OE1 GLN     6     -22.763 -36.810 -57.180  1.00124.50           O
ATOM     44  NE2 GLN     6     -24.521 -37.830 -56.171  1.00124.50           N
ATOM     45  C   GLN     6     -22.587 -32.706 -58.039  1.00124.50           C
ATOM     46  O   GLN     6     -22.922 -31.523 -58.011  1.00124.50           O
ATOM     47  N   THR     7     -21.317 -33.094 -58.298  1.00138.21           N
ATOM     48  CA  THR     7     -20.206 -32.176 -58.318  1.00138.21           C
ATOM     49  CB  THR     7     -19.076 -32.621 -57.432  1.00138.21           C
ATOM     50  OG1 THR     7     -18.104 -31.597 -57.317  1.00138.21           O
ATOM     51  CG2 THR     7     -18.418 -33.857 -58.065  1.00138.21           C
ATOM     52  C   THR     7     -19.628 -32.142 -59.695  1.00138.21           C
ATOM     53  O   THR     7     -20.054 -32.877 -60.579  1.00138.21           O
ATOM     54  N   GLY     8     -18.685 -31.209 -59.924  1.00 50.16           N
ATOM     55  CA  GLY     8     -18.004 -31.146 -61.181  1.00 50.16           C
ATOM     56  C   GLY     8     -17.083 -32.321 -61.321  1.00 50.16           C
ATOM     57  O   GLY     8     -17.056 -32.972 -62.362  1.00 50.16           O
ATOM     58  N   ALA     9     -16.338 -32.665 -60.248  1.00 48.95           N
ATOM     59  CA  ALA     9     -15.302 -33.658 -60.352  1.00 48.95           C
ATOM     60  CB  ALA     9     -14.622 -33.949 -58.999  1.00 48.95           C
ATOM     61  C   ALA     9     -15.887 -34.938 -60.858  1.00 48.95           C
ATOM     62  O   ALA     9     -15.350 -35.550 -61.779  1.00 48.95           O
ATOM     63  N   GLU    10     -17.029 -35.363 -60.308  1.00 90.76           N
ATOM     64  CA  GLU    10     -17.618 -36.594 -60.751  1.00 90.76           C
ATOM     65  CB  GLU    10     -18.792 -37.017 -59.856  1.00 90.76           C
ATOM     66  CG  GLU    10     -19.825 -35.914 -59.637  1.00 90.76           C
ATOM     67  CD  GLU    10     -20.779 -35.924 -60.813  1.00 90.76           C
ATOM     68  OE1 GLU    10     -20.737 -36.905 -61.603  1.00 90.76           O
ATOM     69  OE2 GLU    10     -21.562 -34.946 -60.932  1.00 90.76           O
ATOM     70  C   GLU    10     -18.049 -36.476 -62.189  1.00 90.76           C
ATOM     71  O   GLU    10     -17.908 -37.418 -62.967  1.00 90.76           O
ATOM     72  N   CYS    11     -18.580 -35.309 -62.594  1.00 65.38           N
ATOM     73  CA  CYS    11     -19.028 -35.105 -63.945  1.00 65.38           C
ATOM     74  CB  CYS    11     -19.781 -33.783 -64.143  1.00 65.38           C
ATOM     75  SG  CYS    11     -21.489 -33.860 -63.535  1.00 65.38           S
ATOM     76  C   CYS    11     -17.866 -35.114 -64.896  1.00 65.38           C
ATOM     77  O   CYS    11     -18.005 -35.510 -66.052  1.00 65.38           O
ATOM     78  N   TYR    12     -16.677 -34.706 -64.424  1.00109.52           N
ATOM     79  CA  TYR    12     -15.511 -34.559 -65.247  1.00109.52           C
ATOM     80  CB  TYR    12     -14.286 -34.126 -64.422  1.00109.52           C
ATOM     81  CG  TYR    12     -13.301 -33.436 -65.309  1.00109.52           C
ATOM     82  CD1 TYR    12     -12.539 -34.113 -66.235  1.00109.52           C
ATOM     83  CD2 TYR    12     -13.135 -32.076 -65.181  1.00109.52           C
ATOM     84  CE1 TYR    12     -11.637 -33.431 -67.023  1.00109.52           C
ATOM     85  CE2 TYR    12     -12.238 -31.389 -65.963  1.00109.52           C
ATOM     86  CZ  TYR    12     -11.485 -32.069 -66.890  1.00109.52           C
ATOM     87  OH  TYR    12     -10.560 -31.366 -67.698  1.00109.52           O
ATOM     88  C   TYR    12     -15.233 -35.893 -65.887  1.00109.52           C
ATOM     89  O   TYR    12     -14.640 -35.968 -66.958  1.00109.52           O
ATOM     90  N   SER    13     -15.572 -37.006 -65.216  1.00 58.88           N
ATOM     91  CA  SER    13     -15.358 -38.306 -65.805  1.00 58.88           C
ATOM     92  CB  SER    13     -15.561 -39.465 -64.810  1.00 58.88           C
ATOM     93  OG  SER    13     -14.476 -39.526 -63.896  1.00 58.88           O
ATOM     94  C   SER    13     -16.254 -38.564 -67.001  1.00 58.88           C
ATOM     95  O   SER    13     -15.831 -39.210 -67.959  1.00 58.88           O
ATOM     96  N   TRP    14     -17.519 -38.096 -66.969  1.00 78.52           N
ATOM     97  CA  TRP    14     -18.508 -38.346 -67.995  1.00 78.52           C
ATOM     98  CB  TRP    14     -19.879 -37.780 -67.569  1.00 78.52           C
ATOM     99  CG  TRP    14     -21.028 -37.932 -68.542  1.00 78.52           C
ATOM    100  CD2 TRP    14     -21.687 -36.829 -69.191  1.00 78.52           C
ATOM    101  CD1 TRP    14     -21.704 -39.056 -68.925  1.00 78.52           C
ATOM    102  NE1 TRP    14     -22.741 -38.721 -69.763  1.00 78.52           N
ATOM    103  CE2 TRP    14     -22.745 -37.353 -69.937  1.00 78.52           C
ATOM    104  CE3 TRP    14     -21.442 -35.485 -69.157  1.00 78.52           C
ATOM    105  CZ2 TRP    14     -23.571 -36.542 -70.661  1.00 78.52           C
ATOM    106  CZ3 TRP    14     -22.270 -34.671 -69.900  1.00 78.52           C
ATOM    107  CH2 TRP    14     -23.315 -35.189 -70.638  1.00 78.52           C
ATOM    108  C   TRP    14     -18.124 -37.707 -69.295  1.00 78.52           C
ATOM    109  O   TRP    14     -18.116 -38.347 -70.344  1.00 78.52           O
ATOM    110  N   CYS    15     -17.749 -36.424 -69.246  1.00 78.54           N
ATOM    111  CA  CYS    15     -17.423 -35.651 -70.410  1.00 78.54           C
ATOM    112  CB  CYS    15     -17.063 -34.204 -70.036  1.00 78.54           C
ATOM    113  SG  CYS    15     -16.248 -34.190 -68.419  1.00 78.54           S
ATOM    114  C   CYS    15     -16.274 -36.275 -71.140  1.00 78.54           C
ATOM    115  O   CYS    15     -16.214 -36.193 -72.364  1.00 78.54           O
ATOM    116  N   LYS    16     -15.327 -36.911 -70.431  1.00113.89           N
ATOM    117  CA  LYS    16     -14.203 -37.492 -71.109  1.00113.89           C
ATOM    118  CB  LYS    16     -13.135 -38.081 -70.167  1.00113.89           C
ATOM    119  CG  LYS    16     -11.854 -38.517 -70.897  1.00113.89           C
ATOM    120  CD  LYS    16     -10.646 -38.756 -69.981  1.00113.89           C
ATOM    121  CE  LYS    16      -9.331 -39.028 -70.726  1.00113.89           C
ATOM    122  NZ  LYS    16      -9.468 -40.207 -71.614  1.00113.89           N
ATOM    123  C   LYS    16     -14.668 -38.595 -72.010  1.00113.89           C
ATOM    124  O   LYS    16     -14.060 -38.834 -73.051  1.00113.89           O
ATOM    125  N   GLU    17     -15.772 -39.285 -71.658  1.00 89.69           N
ATOM    126  CA  GLU    17     -16.206 -40.431 -72.412  1.00 89.69           C
ATOM    127  CB  GLU    17     -17.520 -41.046 -71.887  1.00 89.69           C
ATOM    128  CG  GLU    17     -17.976 -42.287 -72.666  1.00 89.69           C
ATOM    129  CD  GLU    17     -19.094 -42.950 -71.875  1.00 89.69           C
ATOM    130  OE1 GLU    17     -19.836 -42.209 -71.175  1.00 89.69           O
ATOM    131  OE2 GLU    17     -19.215 -44.202 -71.954  1.00 89.69           O
ATOM    132  C   GLU    17     -16.404 -40.045 -73.849  1.00 89.69           C
ATOM    133  O   GLU    17     -16.160 -40.847 -74.747  1.00 89.69           O
ATOM    134  N   GLN    18     -16.838 -38.806 -74.120  1.00 93.77           N
ATOM    135  CA  GLN    18     -17.062 -38.380 -75.474  1.00 93.77           C
ATOM    136  CB  GLN    18     -17.503 -36.913 -75.528  1.00 93.77           C
ATOM    137  CG  GLN    18     -18.810 -36.652 -74.782  1.00 93.77           C
ATOM    138  CD  GLN    18     -18.919 -35.149 -74.590  1.00 93.77           C
ATOM    139  OE1 GLN    18     -19.882 -34.515 -75.018  1.00 93.77           O
ATOM    140  NE2 GLN    18     -17.899 -34.560 -73.912  1.00 93.77           N
ATOM    141  C   GLN    18     -15.759 -38.479 -76.215  1.00 93.77           C
ATOM    142  O   GLN    18     -15.716 -38.828 -77.393  1.00 93.77           O
ATOM    143  N   HIS    19     -14.661 -38.171 -75.506  1.00107.46           N
ATOM    144  CA  HIS    19     -13.296 -38.129 -75.950  1.00107.46           C
ATOM    145  ND1 HIS    19     -10.528 -39.715 -75.203  1.00107.46           N
ATOM    146  CG  HIS    19     -11.207 -39.353 -76.344  1.00107.46           C
ATOM    147  CB  HIS    19     -12.701 -39.449 -76.459  1.00107.46           C
ATOM    148  NE2 HIS    19      -9.011 -38.903 -76.613  1.00107.46           N
ATOM    149  CD2 HIS    19     -10.266 -38.863 -77.197  1.00107.46           C
ATOM    150  CE1 HIS    19      -9.219 -39.423 -75.419  1.00107.46           C
ATOM    151  C   HIS    19     -13.193 -37.125 -77.039  1.00107.46           C
ATOM    152  O   HIS    19     -12.381 -37.240 -77.951  1.00107.46           O
ATOM    153  N   LEU    20     -14.046 -36.095 -76.976  1.00 69.87           N
ATOM    154  CA  LEU    20     -13.961 -35.099 -77.990  1.00 69.87           C
ATOM    155  CB  LEU    20     -15.126 -34.106 -77.888  1.00 69.87           C
ATOM    156  CG  LEU    20     -16.470 -34.857 -77.831  1.00 69.87           C
ATOM    157  CD1 LEU    20     -17.680 -33.914 -77.947  1.00 69.87           C
ATOM    158  CD2 LEU    20     -16.481 -36.021 -78.836  1.00 69.87           C
ATOM    159  C   LEU    20     -12.679 -34.351 -77.814  1.00 69.87           C
ATOM    160  O   LEU    20     -11.857 -34.285 -78.727  1.00 69.87           O
ATOM    161  N   ILE    21     -12.451 -33.802 -76.602  1.00 99.53           N
ATOM    162  CA  ILE    21     -11.285 -32.993 -76.366  1.00 99.53           C
ATOM    163  CB  ILE    21     -11.428 -31.573 -76.882  1.00 99.53           C
ATOM    164  CG1 ILE    21     -11.935 -31.562 -78.333  1.00 99.53           C
ATOM    165  CG2 ILE    21     -10.050 -30.885 -76.843  1.00 99.53           C
ATOM    166  CD1 ILE    21     -12.394 -30.186 -78.804  1.00 99.53           C
ATOM    167  C   ILE    21     -11.120 -32.981 -74.868  1.00 99.53           C
ATOM    168  O   ILE    21     -11.406 -33.973 -74.203  1.00 99.53           O
ATOM    169  N   ARG    22     -10.622 -31.868 -74.290  1.00235.97           N
ATOM    170  CA  ARG    22     -10.430 -31.769 -72.876  1.00235.97           C
ATOM    171  CB  ARG    22      -9.320 -30.769 -72.512  1.00235.97           C
ATOM    172  CG  ARG    22      -7.960 -31.138 -73.118  1.00235.97           C
ATOM    173  CD  ARG    22      -6.856 -30.121 -72.810  1.00235.97           C
ATOM    174  NE  ARG    22      -5.600 -30.585 -73.469  1.00235.97           N
ATOM    175  CZ  ARG    22      -5.362 -30.295 -74.785  1.00235.97           C
ATOM    176  NH1 ARG    22      -6.267 -29.564 -75.498  1.00235.97           N
ATOM    177  NH2 ARG    22      -4.242 -30.775 -75.399  1.00235.97           N
ATOM    178  C   ARG    22     -11.728 -31.275 -72.285  1.00235.97           C
ATOM    179  O   ARG    22     -12.330 -30.324 -72.777  1.00235.97           O
ATOM    180  N   CYS    23     -12.192 -31.955 -71.214  1.00102.96           N
ATOM    181  CA  CYS    23     -13.421 -31.755 -70.471  1.00102.96           C
ATOM    182  CB  CYS    23     -13.714 -32.901 -69.488  1.00102.96           C
ATOM    183  SG  CYS    23     -15.114 -32.515 -68.394  1.00102.96           S
ATOM    184  C   CYS    23     -13.419 -30.499 -69.654  1.00102.96           C
ATOM    185  O   CYS    23     -14.479 -29.944 -69.356  1.00102.96           O
ATOM    186  N   CYS    24     -12.228 -30.006 -69.280  1.00 59.15           N
ATOM    187  CA  CYS    24     -12.124 -28.960 -68.300  1.00 59.15           C
ATOM    188  CB  CYS    24     -10.699 -28.415 -68.126  1.00 59.15           C
ATOM    189  SG  CYS    24     -10.588 -27.188 -66.792  1.00 59.15           S
ATOM    190  C   CYS    24     -12.965 -27.785 -68.670  1.00 59.15           C
ATOM    191  O   CYS    24     -13.579 -27.163 -67.805  1.00 59.15           O
ATOM    192  N   ASP    25     -13.003 -27.418 -69.956  1.00 52.89           N
ATOM    193  CA  ASP    25     -13.813 -26.298 -70.309  1.00 52.89           C
ATOM    194  CB  ASP    25     -13.621 -25.869 -71.772  1.00 52.89           C
ATOM    195  CG  ASP    25     -12.179 -25.405 -71.909  1.00 52.89           C
ATOM    196  OD1 ASP    25     -11.655 -24.804 -70.934  1.00 52.89           O
ATOM    197  OD2 ASP    25     -11.572 -25.679 -72.978  1.00 52.89           O
ATOM    198  C   ASP    25     -15.256 -26.644 -70.110  1.00 52.89           C
ATOM    199  O   ASP    25     -16.013 -25.834 -69.602  1.00 52.89           O
ATOM    200  N   PHE    26     -15.677 -27.863 -70.488  1.00 87.23           N
ATOM    201  CA  PHE    26     -17.075 -28.200 -70.472  1.00 87.23           C
ATOM    202  CB  PHE    26     -17.305 -29.549 -71.162  1.00 87.23           C
ATOM    203  CG  PHE    26     -18.736 -29.899 -71.024  1.00 87.23           C
ATOM    204  CD1 PHE    26     -19.706 -29.064 -71.520  1.00 87.23           C
ATOM    205  CD2 PHE    26     -19.090 -31.090 -70.439  1.00 87.23           C
ATOM    206  CE1 PHE    26     -21.031 -29.403 -71.401  1.00 87.23           C
ATOM    207  CE2 PHE    26     -20.412 -31.438 -70.317  1.00 87.23           C
ATOM    208  CZ  PHE    26     -21.380 -30.588 -70.794  1.00 87.23           C
ATOM    209  C   PHE    26     -17.690 -28.224 -69.104  1.00 87.23           C
ATOM    210  O   PHE    26     -18.685 -27.547 -68.850  1.00 87.23           O
ATOM    211  N   VAL    27     -17.103 -28.981 -68.165  1.00123.22           N
ATOM    212  CA  VAL    27     -17.671 -29.108 -66.852  1.00123.22           C
ATOM    213  CB  VAL    27     -16.912 -30.067 -65.984  1.00123.22           C
ATOM    214  CG1 VAL    27     -15.435 -29.640 -65.958  1.00123.22           C
ATOM    215  CG2 VAL    27     -17.558 -30.080 -64.588  1.00123.22           C
ATOM    216  C   VAL    27     -17.646 -27.780 -66.176  1.00123.22           C
ATOM    217  O   VAL    27     -18.495 -27.488 -65.340  1.00123.22           O
ATOM    218  N   LYS    28     -16.623 -26.962 -66.465  1.00135.52           N
ATOM    219  CA  LYS    28     -16.489 -25.676 -65.841  1.00135.52           C
ATOM    220  CB  LYS    28     -15.137 -25.013 -66.147  1.00135.52           C
ATOM    221  CG  LYS    28     -14.780 -23.878 -65.179  1.00135.52           C
ATOM    222  CD  LYS    28     -15.689 -22.648 -65.241  1.00135.52           C
ATOM    223  CE  LYS    28     -15.502 -21.827 -66.516  1.00135.52           C
ATOM    224  NZ  LYS    28     -16.112 -20.488 -66.358  1.00135.52           N
ATOM    225  C   LYS    28     -17.575 -24.748 -66.301  1.00135.52           C
ATOM    226  O   LYS    28     -18.097 -23.956 -65.521  1.00135.52           O
ATOM    227  N   TYR    29     -17.934 -24.813 -67.596  1.00115.25           N
ATOM    228  CA  TYR    29     -18.932 -23.945 -68.170  1.00115.25           C
ATOM    229  CB  TYR    29     -18.975 -23.964 -69.712  1.00115.25           C
ATOM    230  CG  TYR    29     -17.940 -23.031 -70.271  1.00115.25           C
ATOM    231  CD1 TYR    29     -16.595 -23.212 -70.048  1.00115.25           C
ATOM    232  CD2 TYR    29     -18.325 -21.969 -71.060  1.00115.25           C
ATOM    233  CE1 TYR    29     -15.654 -22.360 -70.582  1.00115.25           C
ATOM    234  CE2 TYR    29     -17.394 -21.110 -71.599  1.00115.25           C
ATOM    235  CZ  TYR    29     -16.054 -21.304 -71.361  1.00115.25           C
ATOM    236  OH  TYR    29     -15.094 -20.428 -71.913  1.00115.25           O
ATOM    237  C   TYR    29     -20.304 -24.211 -67.613  1.00115.25           C
ATOM    238  O   TYR    29     -21.129 -23.301 -67.536  1.00115.25           O
ATOM    239  N   VAL    30     -20.582 -25.468 -67.223  1.00153.87           N
ATOM    240  CA  VAL    30     -21.856 -25.951 -66.758  1.00153.87           C
ATOM    241  CB  VAL    30     -21.965 -27.456 -66.650  1.00153.87           C
ATOM    242  CG1 VAL    30     -21.183 -27.965 -65.433  1.00153.87           C
ATOM    243  CG2 VAL    30     -23.455 -27.839 -66.662  1.00153.87           C
ATOM    244  C   VAL    30     -22.262 -25.304 -65.466  1.00153.87           C
ATOM    245  O   VAL    30     -23.239 -25.725 -64.852  1.00153.87           O
ATOM    246  N   GLY    31     -21.455 -24.372 -64.926  1.00 36.87           N
ATOM    247  CA  GLY    31     -21.895 -23.673 -63.753  1.00 36.87           C
ATOM    248  C   GLY    31     -21.709 -24.581 -62.588  1.00 36.87           C
ATOM    249  O   GLY    31     -22.514 -24.586 -61.659  1.00 36.87           O
ATOM    250  N   MET    32     -20.633 -25.385 -62.617  1.00 63.68           N
ATOM    251  CA  MET    32     -20.391 -26.298 -61.539  1.00 63.68           C
ATOM    252  CB  MET    32     -20.315 -27.778 -61.964  1.00 63.68           C
ATOM    253  CG  MET    32     -21.649 -28.382 -62.404  1.00 63.68           C
ATOM    254  SD  MET    32     -21.533 -30.148 -62.812  1.00 63.68           S
ATOM    255  CE  MET    32     -23.272 -30.343 -63.301  1.00 63.68           C
ATOM    256  C   MET    32     -19.084 -25.955 -60.899  1.00 63.68           C
ATOM    257  O   MET    32     -18.417 -24.994 -61.280  1.00 63.68           O
ATOM    258  N   ASN    33     -18.710 -26.723 -59.859  1.00 64.75           N
ATOM    259  CA  ASN    33     -17.474 -26.478 -59.170  1.00 64.75           C
ATOM    260  CB  ASN    33     -17.658 -26.479 -57.644  1.00 64.75           C
ATOM    261  CG  ASN    33     -16.434 -25.856 -56.993  1.00 64.75           C
ATOM    262  OD1 ASN    33     -15.409 -25.634 -57.634  1.00 64.75           O
ATOM    263  ND2 ASN    33     -16.544 -25.565 -55.671  1.00 64.75           N
ATOM    264  C   ASN    33     -16.499 -27.580 -59.510  1.00 64.75           C
ATOM    265  O   ASN    33     -16.555 -28.671 -58.953  1.00 64.75           O
ATOM    266  N   PRO    34     -15.590 -27.307 -60.409  1.00168.77           N
ATOM    267  CA  PRO    34     -14.609 -28.306 -60.779  1.00168.77           C
ATOM    268  CD  PRO    34     -15.934 -26.453 -61.532  1.00168.77           C
ATOM    269  CB  PRO    34     -14.085 -27.898 -62.152  1.00168.77           C
ATOM    270  CG  PRO    34     -15.233 -27.072 -62.751  1.00168.77           C
ATOM    271  C   PRO    34     -13.517 -28.459 -59.762  1.00168.77           C
ATOM    272  O   PRO    34     -13.300 -27.544 -58.971  1.00168.77           O
ATOM    273  N   PRO    35     -12.857 -29.587 -59.759  1.00 79.79           N
ATOM    274  CA  PRO    35     -11.774 -29.844 -58.848  1.00 79.79           C
ATOM    275  CD  PRO    35     -13.424 -30.812 -60.294  1.00 79.79           C
ATOM    276  CB  PRO    35     -11.650 -31.359 -58.754  1.00 79.79           C
ATOM    277  CG  PRO    35     -12.344 -31.871 -60.027  1.00 79.79           C
ATOM    278  C   PRO    35     -10.507 -29.227 -59.333  1.00 79.79           C
ATOM    279  O   PRO    35     -10.362 -29.004 -60.532  1.00 79.79           O
ATOM    280  N   ALA    36      -9.585 -28.929 -58.403  1.00 36.38           N
ATOM    281  CA  ALA    36      -8.309 -28.375 -58.742  1.00 36.38           C
ATOM    282  CB  ALA    36      -7.518 -27.929 -57.500  1.00 36.38           C
ATOM    283  C   ALA    36      -7.476 -29.391 -59.469  1.00 36.38           C
ATOM    284  O   ALA    36      -6.792 -29.076 -60.441  1.00 36.38           O
ATOM    285  N   ASP    37      -7.519 -30.655 -59.005  1.00 64.47           N
ATOM    286  CA  ASP    37      -6.641 -31.678 -59.502  1.00 64.47           C
ATOM    287  CB  ASP    37      -6.747 -32.996 -58.707  1.00 64.47           C
ATOM    288  CG  ASP    37      -8.166 -33.549 -58.815  1.00 64.47           C
ATOM    289  OD1 ASP    37      -9.126 -32.748 -58.671  1.00 64.47           O
ATOM    290  OD2 ASP    37      -8.311 -34.779 -59.046  1.00 64.47           O
ATOM    291  C   ASP    37      -6.860 -32.015 -60.944  1.00 64.47           C
ATOM    292  O   ASP    37      -5.910 -32.143 -61.709  1.00 64.47           O
ATOM    293  N   LYS    38      -8.108 -32.165 -61.385  1.00121.98           N
ATOM    294  CA  LYS    38      -8.267 -32.692 -62.709  1.00121.98           C
ATOM    295  CB  LYS    38      -9.732 -33.017 -63.027  1.00121.98           C
ATOM    296  CG  LYS    38     -10.247 -34.209 -62.217  1.00121.98           C
ATOM    297  CD  LYS    38     -11.767 -34.358 -62.225  1.00121.98           C
ATOM    298  CE  LYS    38     -12.267 -35.529 -61.382  1.00121.98           C
ATOM    299  NZ  LYS    38     -11.673 -36.788 -61.881  1.00121.98           N
ATOM    300  C   LYS    38      -7.719 -31.793 -63.779  1.00121.98           C
ATOM    301  O   LYS    38      -6.965 -32.251 -64.638  1.00121.98           O
ATOM    302  N   CYS    39      -8.053 -30.489 -63.765  1.00 80.74           N
ATOM    303  CA  CYS    39      -7.561 -29.654 -64.821  1.00 80.74           C
ATOM    304  CB  CYS    39      -8.637 -29.282 -65.865  1.00 80.74           C
ATOM    305  SG  CYS    39     -10.028 -28.316 -65.199  1.00 80.74           S
ATOM    306  C   CYS    39      -7.037 -28.351 -64.234  1.00 80.74           C
ATOM    307  O   CYS    39      -6.456 -28.379 -63.116  1.00 80.74           O
ATOM    308  OXT CYS    39      -7.198 -27.305 -64.917  1.00 80.74           O
TER     309      CYS    39
CONECT   31   75
CONECT  113  183
CONECT  189  305
END
