# Supplementary material for: Graph-Directed Approach for Downselecting Toxins for Experimental Structure Determination
Source: Mar Drugs. 2020 May 14;18(5):256. doi: 10.3390/md18050256 (PMC7281422; doi:10.3390/md18050256)
Supplement: Supplementary file 1 [file marinedrugs-18-00256-s001.zip › SupplementaryMaterial/finalmodels/6C_finalmodels/seq56/seq56model2_B99990008.pdb]

EXPDTA    THEORETICAL MODEL, MODELLER 9.19 2019/07/19 21:29:34
REMARK   6 MODELLER OBJECTIVE FUNCTION:       835.4254
REMARK   6 MODELLER BEST TEMPLATE % SEQ ID:  72.000
REMARK   6 SEQUENCE: subject
REMARK   6 ALIGNMENT: subject-mult.ali
REMARK   6 DOPE score: -1425.15930
REMARK   6 GA341 score: 0.99839
REMARK   6 TEMPLATE: 1tt3AA 1:A - 25:A MODELS 1: - 25: AT 68.0%
REMARK   6 TEMPLATE: 1cnnAA 1:A - 26:A MODELS 1: - 25: AT 72.0%
REMARK   6 TEMPLATE: 1cnnAA 1:A - 26:A MODELS 1: - 25: AT 72.0%
SSBOND   1 CYS      1    CYS     16                          1555   1555  2.02
SSBOND   2 CYS      8    CYS     20                          1555   1555  2.03
SSBOND   3 CYS     15    CYS     25                          1555   1555  2.02
ATOM      1  N   CYS     1     120.592  31.154 -21.564  1.00 33.88           N
ATOM      2  CA  CYS     1     119.349  31.022 -20.769  1.00 33.88           C
ATOM      3  CB  CYS     1     119.518  31.753 -19.424  1.00 33.88           C
ATOM      4  SG  CYS     1     120.087  33.457 -19.658  1.00 33.88           S
ATOM      5  C   CYS     1     118.166  31.548 -21.518  1.00 33.88           C
ATOM      6  O   CYS     1     118.307  32.062 -22.626  1.00 33.88           O
ATOM      7  N   LYS     2     116.953  31.411 -20.942  1.00 91.53           N
ATOM      8  CA  LYS     2     115.788  31.854 -21.654  1.00 91.53           C
ATOM      9  CB  LYS     2     114.786  30.723 -21.936  1.00 91.53           C
ATOM     10  CG  LYS     2     115.374  29.713 -22.920  1.00 91.53           C
ATOM     11  CD  LYS     2     114.624  28.389 -22.989  1.00 91.53           C
ATOM     12  CE  LYS     2     115.287  27.376 -23.923  1.00 91.53           C
ATOM     13  NZ  LYS     2     115.582  28.008 -25.229  1.00 91.53           N
ATOM     14  C   LYS     2     115.102  32.916 -20.860  1.00 91.53           C
ATOM     15  O   LYS     2     115.220  32.965 -19.639  1.00 91.53           O
ATOM     16  N   GLY     3     114.352  33.795 -21.562  1.00 48.45           N
ATOM     17  CA  GLY     3     113.672  34.911 -20.964  1.00 48.45           C
ATOM     18  C   GLY     3     112.428  34.408 -20.296  1.00 48.45           C
ATOM     19  O   GLY     3     112.139  33.218 -20.290  1.00 48.45           O
ATOM     20  N   PRO     4     111.683  35.330 -19.745  1.00267.85           N
ATOM     21  CA  PRO     4     110.510  35.045 -18.957  1.00267.85           C
ATOM     22  CD  PRO     4     112.138  36.703 -19.610  1.00267.85           C
ATOM     23  CB  PRO     4     110.016  36.408 -18.469  1.00267.85           C
ATOM     24  CG  PRO     4     111.272  37.300 -18.491  1.00267.85           C
ATOM     25  C   PRO     4     109.441  34.273 -19.669  1.00267.85           C
ATOM     26  O   PRO     4     108.695  33.530 -19.036  1.00267.85           O
ATOM     27  N   GLY     5     109.257  34.519 -20.961  1.00148.76           N
ATOM     28  CA  GLY     5     108.265  33.829 -21.731  1.00148.76           C
ATOM     29  C   GLY     5     108.708  32.463 -22.125  1.00148.76           C
ATOM     30  O   GLY     5     107.891  31.564 -22.317  1.00148.76           O
ATOM     31  N   ALA     6     110.032  32.312 -22.285  1.00 84.09           N
ATOM     32  CA  ALA     6     110.638  31.202 -22.963  1.00 84.09           C
ATOM     33  CB  ALA     6     112.153  31.379 -23.134  1.00 84.09           C
ATOM     34  C   ALA     6     110.400  29.876 -22.324  1.00 84.09           C
ATOM     35  O   ALA     6     110.229  29.744 -21.113  1.00 84.09           O
ATOM     36  N   LYS     7     110.394  28.841 -23.188  1.00127.85           N
ATOM     37  CA  LYS     7     110.193  27.478 -22.798  1.00127.85           C
ATOM     38  CB  LYS     7     109.900  26.598 -24.008  1.00127.85           C
ATOM     39  CG  LYS     7     110.903  26.896 -25.119  1.00127.85           C
ATOM     40  CD  LYS     7     110.844  25.922 -26.283  1.00127.85           C
ATOM     41  CE  LYS     7     111.695  26.361 -27.473  1.00127.85           C
ATOM     42  NZ  LYS     7     111.494  25.431 -28.606  1.00127.85           N
ATOM     43  C   LYS     7     111.464  26.991 -22.183  1.00127.85           C
ATOM     44  O   LYS     7     112.450  26.728 -22.870  1.00127.85           O
ATOM     45  N   CYS     8     111.430  26.814 -20.855  1.00 86.49           N
ATOM     46  CA  CYS     8     112.556  26.449 -20.057  1.00 86.49           C
ATOM     47  CB  CYS     8     112.861  27.540 -19.028  1.00 86.49           C
ATOM     48  SG  CYS     8     111.310  28.055 -18.226  1.00 86.49           S
ATOM     49  C   CYS     8     112.179  25.239 -19.276  1.00 86.49           C
ATOM     50  O   CYS     8     111.108  24.667 -19.477  1.00 86.49           O
ATOM     51  N   LEU     9     113.105  24.796 -18.398  1.00131.25           N
ATOM     52  CA  LEU     9     112.859  23.704 -17.503  1.00131.25           C
ATOM     53  CB  LEU     9     113.499  22.379 -17.946  1.00131.25           C
ATOM     54  CG  LEU     9     112.827  21.754 -19.182  1.00131.25           C
ATOM     55  CD1 LEU     9     111.372  21.361 -18.881  1.00131.25           C
ATOM     56  CD2 LEU     9     112.963  22.641 -20.430  1.00131.25           C
ATOM     57  C   LEU     9     113.437  24.066 -16.165  1.00131.25           C
ATOM     58  O   LEU     9     114.625  24.359 -16.033  1.00131.25           O
ATOM     59  N   LYS    10     112.584  24.019 -15.127  1.00147.17           N
ATOM     60  CA  LYS    10     112.921  24.359 -13.771  1.00147.17           C
ATOM     61  CB  LYS    10     111.694  24.346 -12.841  1.00147.17           C
ATOM     62  CG  LYS    10     110.846  23.076 -12.945  1.00147.17           C
ATOM     63  CD  LYS    10     111.515  21.813 -12.402  1.00147.17           C
ATOM     64  CE  LYS    10     110.623  20.573 -12.504  1.00147.17           C
ATOM     65  NZ  LYS    10     111.328  19.395 -11.956  1.00147.17           N
ATOM     66  C   LYS    10     113.932  23.384 -13.248  1.00147.17           C
ATOM     67  O   LYS    10     114.635  23.666 -12.276  1.00147.17           O
ATOM     68  N   THR    11     114.006  22.188 -13.861  1.00 71.85           N
ATOM     69  CA  THR    11     114.921  21.183 -13.390  1.00 71.85           C
ATOM     70  CB  THR    11     114.966  20.006 -14.321  1.00 71.85           C
ATOM     71  OG1 THR    11     113.668  19.446 -14.457  1.00 71.85           O
ATOM     72  CG2 THR    11     115.949  18.957 -13.768  1.00 71.85           C
ATOM     73  C   THR    11     116.290  21.791 -13.381  1.00 71.85           C
ATOM     74  O   THR    11     117.039  21.656 -12.411  1.00 71.85           O
ATOM     75  N   MET    12     116.655  22.399 -14.522  1.00138.33           N
ATOM     76  CA  MET    12     117.849  23.160 -14.764  1.00138.33           C
ATOM     77  CB  MET    12     118.118  23.324 -16.263  1.00138.33           C
ATOM     78  CG  MET    12     118.396  22.014 -16.984  1.00138.33           C
ATOM     79  SD  MET    12     118.442  22.170 -18.793  1.00138.33           S
ATOM     80  CE  MET    12     119.783  23.395 -18.801  1.00138.33           C
ATOM     81  C   MET    12     117.728  24.559 -14.211  1.00138.33           C
ATOM     82  O   MET    12     118.723  25.176 -13.834  1.00138.33           O
ATOM     83  N   TYR    13     116.498  25.114 -14.152  1.00115.57           N
ATOM     84  CA  TYR    13     116.354  26.513 -13.838  1.00115.57           C
ATOM     85  CB  TYR    13     117.019  26.921 -12.510  1.00115.57           C
ATOM     86  CG  TYR    13     116.378  26.151 -11.408  1.00115.57           C
ATOM     87  CD1 TYR    13     115.072  26.387 -11.049  1.00115.57           C
ATOM     88  CD2 TYR    13     117.100  25.210 -10.710  1.00115.57           C
ATOM     89  CE1 TYR    13     114.489  25.674 -10.027  1.00115.57           C
ATOM     90  CE2 TYR    13     116.522  24.496  -9.686  1.00115.57           C
ATOM     91  CZ  TYR    13     115.212  24.726  -9.344  1.00115.57           C
ATOM     92  OH  TYR    13     114.615  23.995  -8.295  1.00115.57           O
ATOM     93  C   TYR    13     117.034  27.262 -14.948  1.00115.57           C
ATOM     94  O   TYR    13     117.903  28.103 -14.732  1.00115.57           O
ATOM     95  N   ASP    14     116.598  26.955 -16.185  1.00113.97           N
ATOM     96  CA  ASP    14     117.071  27.408 -17.466  1.00113.97           C
ATOM     97  CB  ASP    14     116.387  26.648 -18.622  1.00113.97           C
ATOM     98  CG  ASP    14     117.114  26.906 -19.936  1.00113.97           C
ATOM     99  OD1 ASP    14     118.254  27.443 -19.908  1.00113.97           O
ATOM    100  OD2 ASP    14     116.524  26.567 -20.998  1.00113.97           O
ATOM    101  C   ASP    14     116.816  28.878 -17.682  1.00113.97           C
ATOM    102  O   ASP    14     117.270  29.430 -18.679  1.00113.97           O
ATOM    103  N   CYS    15     116.022  29.542 -16.824  1.00 86.90           N
ATOM    104  CA  CYS    15     115.640  30.909 -17.091  1.00 86.90           C
ATOM    105  CB  CYS    15     114.376  31.302 -16.326  1.00 86.90           C
ATOM    106  SG  CYS    15     113.030  30.198 -16.792  1.00 86.90           S
ATOM    107  C   CYS    15     116.681  31.913 -16.712  1.00 86.90           C
ATOM    108  O   CYS    15     117.290  31.843 -15.647  1.00 86.90           O
ATOM    109  N   CYS    16     116.878  32.913 -17.599  1.00 52.58           N
ATOM    110  CA  CYS    16     117.790  33.985 -17.342  1.00 52.58           C
ATOM    111  CB  CYS    16     117.828  35.043 -18.462  1.00 52.58           C
ATOM    112  SG  CYS    16     118.372  34.439 -20.084  1.00 52.58           S
ATOM    113  C   CYS    16     117.248  34.714 -16.167  1.00 52.58           C
ATOM    114  O   CYS    16     117.962  35.063 -15.228  1.00 52.58           O
ATOM    115  N   LYS    17     115.930  34.954 -16.196  1.00117.83           N
ATOM    116  CA  LYS    17     115.353  35.752 -15.171  1.00117.83           C
ATOM    117  CB  LYS    17     113.854  36.020 -15.411  1.00117.83           C
ATOM    118  CG  LYS    17     113.293  37.185 -14.590  1.00117.83           C
ATOM    119  CD  LYS    17     111.947  37.706 -15.104  1.00117.83           C
ATOM    120  CE  LYS    17     111.438  38.937 -14.350  1.00117.83           C
ATOM    121  NZ  LYS    17     110.272  39.519 -15.049  1.00117.83           N
ATOM    122  C   LYS    17     115.516  35.076 -13.859  1.00117.83           C
ATOM    123  O   LYS    17     116.030  35.661 -12.910  1.00117.83           O
ATOM    124  N   TYR    18     115.106  33.808 -13.756  1.00207.07           N
ATOM    125  CA  TYR    18     115.211  33.266 -12.448  1.00207.07           C
ATOM    126  CB  TYR    18     114.268  33.943 -11.439  1.00207.07           C
ATOM    127  CG  TYR    18     114.726  33.552 -10.077  1.00207.07           C
ATOM    128  CD1 TYR    18     115.830  34.157  -9.518  1.00207.07           C
ATOM    129  CD2 TYR    18     114.050  32.603  -9.349  1.00207.07           C
ATOM    130  CE1 TYR    18     116.260  33.810  -8.259  1.00207.07           C
ATOM    131  CE2 TYR    18     114.476  32.250  -8.091  1.00207.07           C
ATOM    132  CZ  TYR    18     115.583  32.852  -7.544  1.00207.07           C
ATOM    133  OH  TYR    18     116.020  32.491  -6.252  1.00207.07           O
ATOM    134  C   TYR    18     114.873  31.834 -12.551  1.00207.07           C
ATOM    135  O   TYR    18     115.606  31.046 -13.142  1.00207.07           O
ATOM    136  N   SER    19     113.736  31.476 -11.931  1.00139.97           N
ATOM    137  CA  SER    19     113.287  30.126 -11.893  1.00139.97           C
ATOM    138  CB  SER    19     112.625  29.750 -10.559  1.00139.97           C
ATOM    139  OG  SER    19     113.564  29.857  -9.500  1.00139.97           O
ATOM    140  C   SER    19     112.271  29.918 -12.967  1.00139.97           C
ATOM    141  O   SER    19     111.464  30.791 -13.288  1.00139.97           O
ATOM    142  N   CYS    20     112.327  28.714 -13.561  1.00 74.65           N
ATOM    143  CA  CYS    20     111.444  28.309 -14.608  1.00 74.65           C
ATOM    144  CB  CYS    20     112.019  27.148 -15.442  1.00 74.65           C
ATOM    145  SG  CYS    20     110.945  26.643 -16.815  1.00 74.65           S
ATOM    146  C   CYS    20     110.179  27.844 -13.969  1.00 74.65           C
ATOM    147  O   CYS    20     110.154  27.446 -12.807  1.00 74.65           O
ATOM    148  N   SER    21     109.074  27.921 -14.722  1.00 93.26           N
ATOM    149  CA  SER    21     107.794  27.525 -14.226  1.00 93.26           C
ATOM    150  CB  SER    21     106.699  28.580 -14.459  1.00 93.26           C
ATOM    151  OG  SER    21     106.969  29.736 -13.680  1.00 93.26           O
ATOM    152  C   SER    21     107.390  26.262 -14.911  1.00 93.26           C
ATOM    153  O   SER    21     108.234  25.419 -15.219  1.00 93.26           O
ATOM    154  N   ARG    22     106.058  26.109 -15.120  1.00154.13           N
ATOM    155  CA  ARG    22     105.508  24.952 -15.767  1.00154.13           C
ATOM    156  CB  ARG    22     103.971  24.873 -15.724  1.00154.13           C
ATOM    157  CG  ARG    22     103.347  24.662 -14.340  1.00154.13           C
ATOM    158  CD  ARG    22     101.817  24.609 -14.409  1.00154.13           C
ATOM    159  NE  ARG    22     101.269  24.643 -13.022  1.00154.13           N
ATOM    160  CZ  ARG    22     100.700  23.534 -12.459  1.00154.13           C
ATOM    161  NH1 ARG    22     100.627  22.361 -13.156  1.00154.13           N
ATOM    162  NH2 ARG    22     100.183  23.603 -11.199  1.00154.13           N
ATOM    163  C   ARG    22     105.866  25.049 -17.215  1.00154.13           C
ATOM    164  O   ARG    22     105.018  25.322 -18.064  1.00154.13           O
ATOM    165  N   GLY    23     107.154  24.822 -17.519  1.00 55.10           N
ATOM    166  CA  GLY    23     107.667  24.788 -18.854  1.00 55.10           C
ATOM    167  C   GLY    23     107.999  26.168 -19.328  1.00 55.10           C
ATOM    168  O   GLY    23     108.722  26.326 -20.311  1.00 55.10           O
ATOM    169  N   ARG    24     107.505  27.218 -18.644  1.00 71.46           N
ATOM    170  CA  ARG    24     107.782  28.533 -19.150  1.00 71.46           C
ATOM    171  CB  ARG    24     106.524  29.321 -19.558  1.00 71.46           C
ATOM    172  CG  ARG    24     105.757  28.729 -20.746  1.00 71.46           C
ATOM    173  CD  ARG    24     104.611  29.631 -21.216  1.00 71.46           C
ATOM    174  NE  ARG    24     103.927  28.973 -22.366  1.00 71.46           N
ATOM    175  CZ  ARG    24     102.971  29.663 -23.057  1.00 71.46           C
ATOM    176  NH1 ARG    24     102.697  30.958 -22.717  1.00 71.46           N
ATOM    177  NH2 ARG    24     102.285  29.071 -24.077  1.00 71.46           N
ATOM    178  C   ARG    24     108.447  29.315 -18.072  1.00 71.46           C
ATOM    179  O   ARG    24     108.207  29.079 -16.894  1.00 71.46           O
ATOM    180  N   CYS    25     109.320  30.266 -18.451  1.00 44.88           N
ATOM    181  CA  CYS    25     109.991  31.061 -17.466  1.00 44.88           C
ATOM    182  CB  CYS    25     111.066  31.972 -18.072  1.00 44.88           C
ATOM    183  SG  CYS    25     112.477  30.964 -18.579  1.00 44.88           S
ATOM    184  C   CYS    25     108.947  31.947 -16.814  1.00 44.88           C
ATOM    185  O   CYS    25     107.782  31.904 -17.282  1.00 44.88           O
ATOM    186  OXT CYS    25     109.295  32.689 -15.857  1.00 44.88           O
TER     187      CYS    25
CONECT    4  112
CONECT   48  145
CONECT  106  183
END
