# Supplementary material for: Graph-Directed Approach for Downselecting Toxins for Experimental Structure Determination
Source: Mar Drugs. 2020 May 14;18(5):256. doi: 10.3390/md18050256 (PMC7281422; doi:10.3390/md18050256)
Supplement: Supplementary file 1 [file marinedrugs-18-00256-s001.zip › SupplementaryMaterial/finalmodels/6C_finalmodels/seq56/seq56model3_B99990006.pdb]

EXPDTA    THEORETICAL MODEL, MODELLER 9.19 2019/07/19 21:29:17
REMARK   6 MODELLER OBJECTIVE FUNCTION:       839.0757
REMARK   6 MODELLER BEST TEMPLATE % SEQ ID:  72.000
REMARK   6 SEQUENCE: subject
REMARK   6 ALIGNMENT: subject-mult.ali
REMARK   6 DOPE score: -1419.73047
REMARK   6 GA341 score: 0.98858
REMARK   6 TEMPLATE: 1tt3AA 1:A - 25:A MODELS 1: - 25: AT 68.0%
REMARK   6 TEMPLATE: 1cnnAA 1:A - 26:A MODELS 1: - 25: AT 72.0%
REMARK   6 TEMPLATE: 1cnnAA 1:A - 26:A MODELS 1: - 25: AT 72.0%
SSBOND   1 CYS      1    CYS     16                          1555   1555  2.03
SSBOND   2 CYS      8    CYS     20                          1555   1555  2.02
SSBOND   3 CYS     15    CYS     25                          1555   1555  2.02
ATOM      1  N   CYS     1      32.221 -28.403  45.356  1.00 33.29           N
ATOM      2  CA  CYS     1      30.986 -28.776  44.623  1.00 33.29           C
ATOM      3  CB  CYS     1      30.953 -28.078  43.248  1.00 33.29           C
ATOM      4  SG  CYS     1      32.505 -28.287  42.323  1.00 33.29           S
ATOM      5  C   CYS     1      30.856 -30.252  44.432  1.00 33.29           C
ATOM      6  O   CYS     1      31.784 -31.012  44.705  1.00 33.29           O
ATOM      7  N   LYS     2      29.666 -30.691  43.972  1.00128.00           N
ATOM      8  CA  LYS     2      29.431 -32.084  43.738  1.00128.00           C
ATOM      9  CB  LYS     2      28.008 -32.563  44.090  1.00128.00           C
ATOM     10  CG  LYS     2      27.770 -32.894  45.567  1.00128.00           C
ATOM     11  CD  LYS     2      27.852 -31.698  46.511  1.00128.00           C
ATOM     12  CE  LYS     2      27.307 -31.991  47.910  1.00128.00           C
ATOM     13  NZ  LYS     2      28.067 -33.090  48.547  1.00128.00           N
ATOM     14  C   LYS     2      29.599 -32.318  42.278  1.00128.00           C
ATOM     15  O   LYS     2      29.307 -31.449  41.460  1.00128.00           O
ATOM     16  N   GLY     3      30.083 -33.519  41.920  1.00 19.13           N
ATOM     17  CA  GLY     3      30.278 -33.853  40.543  1.00 19.13           C
ATOM     18  C   GLY     3      28.948 -34.261  40.011  1.00 19.13           C
ATOM     19  O   GLY     3      27.939 -34.228  40.712  1.00 19.13           O
ATOM     20  N   PRO     4      28.926 -34.654  38.775  1.00148.57           N
ATOM     21  CA  PRO     4      27.670 -35.023  38.199  1.00148.57           C
ATOM     22  CD  PRO     4      29.830 -34.085  37.792  1.00148.57           C
ATOM     23  CB  PRO     4      27.919 -35.126  36.699  1.00148.57           C
ATOM     24  CG  PRO     4      29.053 -34.109  36.464  1.00148.57           C
ATOM     25  C   PRO     4      27.105 -36.244  38.841  1.00148.57           C
ATOM     26  O   PRO     4      27.856 -37.175  39.126  1.00148.57           O
ATOM     27  N   GLY     5      25.781 -36.241  39.087  1.00 25.37           N
ATOM     28  CA  GLY     5      25.103 -37.368  39.655  1.00 25.37           C
ATOM     29  C   GLY     5      25.209 -37.314  41.146  1.00 25.37           C
ATOM     30  O   GLY     5      24.631 -38.148  41.843  1.00 25.37           O
ATOM     31  N   ALA     6      25.959 -36.331  41.678  1.00 43.88           N
ATOM     32  CA  ALA     6      26.113 -36.233  43.100  1.00 43.88           C
ATOM     33  CB  ALA     6      27.358 -35.433  43.520  1.00 43.88           C
ATOM     34  C   ALA     6      24.910 -35.553  43.674  1.00 43.88           C
ATOM     35  O   ALA     6      24.242 -34.768  43.003  1.00 43.88           O
ATOM     36  N   LYS     7      24.614 -35.850  44.954  1.00124.59           N
ATOM     37  CA  LYS     7      23.485 -35.300  45.650  1.00124.59           C
ATOM     38  CB  LYS     7      23.364 -35.925  47.041  1.00124.59           C
ATOM     39  CG  LYS     7      24.728 -35.931  47.736  1.00124.59           C
ATOM     40  CD  LYS     7      24.676 -36.221  49.229  1.00124.59           C
ATOM     41  CE  LYS     7      26.052 -36.199  49.897  1.00124.59           C
ATOM     42  NZ  LYS     7      25.913 -36.440  51.349  1.00124.59           N
ATOM     43  C   LYS     7      23.723 -33.835  45.833  1.00124.59           C
ATOM     44  O   LYS     7      24.533 -33.426  46.662  1.00124.59           O
ATOM     45  N   CYS     8      22.972 -32.994  45.098  1.00 81.41           N
ATOM     46  CA  CYS     8      23.219 -31.585  45.169  1.00 81.41           C
ATOM     47  CB  CYS     8      23.852 -31.038  43.893  1.00 81.41           C
ATOM     48  SG  CYS     8      22.641 -31.051  42.553  1.00 81.41           S
ATOM     49  C   CYS     8      21.926 -30.852  45.347  1.00 81.41           C
ATOM     50  O   CYS     8      20.858 -31.462  45.423  1.00 81.41           O
ATOM     51  N   LEU     9      22.023 -29.501  45.449  1.00137.20           N
ATOM     52  CA  LEU     9      20.882 -28.639  45.624  1.00137.20           C
ATOM     53  CB  LEU     9      20.916 -27.874  46.960  1.00137.20           C
ATOM     54  CG  LEU     9      21.024 -28.790  48.194  1.00137.20           C
ATOM     55  CD1 LEU     9      21.044 -27.976  49.498  1.00137.20           C
ATOM     56  CD2 LEU     9      19.947 -29.886  48.185  1.00137.20           C
ATOM     57  C   LEU     9      20.897 -27.600  44.532  1.00137.20           C
ATOM     58  O   LEU     9      21.807 -26.782  44.441  1.00137.20           O
ATOM     59  N   LYS    10      19.846 -27.593  43.693  1.00196.02           N
ATOM     60  CA  LYS    10      19.673 -26.739  42.550  1.00196.02           C
ATOM     61  CB  LYS    10      18.361 -27.012  41.802  1.00196.02           C
ATOM     62  CG  LYS    10      17.994 -28.489  41.705  1.00196.02           C
ATOM     63  CD  LYS    10      17.516 -29.056  43.042  1.00196.02           C
ATOM     64  CE  LYS    10      16.212 -28.422  43.530  1.00196.02           C
ATOM     65  NZ  LYS    10      15.789 -29.051  44.800  1.00196.02           N
ATOM     66  C   LYS    10      19.519 -25.331  43.029  1.00196.02           C
ATOM     67  O   LYS    10      19.833 -24.384  42.311  1.00196.02           O
ATOM     68  N   THR    11      18.974 -25.157  44.246  1.00 80.64           N
ATOM     69  CA  THR    11      18.697 -23.840  44.732  1.00 80.64           C
ATOM     70  CB  THR    11      18.205 -23.860  46.149  1.00 80.64           C
ATOM     71  OG1 THR    11      17.045 -24.672  46.252  1.00 80.64           O
ATOM     72  CG2 THR    11      17.882 -22.422  46.587  1.00 80.64           C
ATOM     73  C   THR    11      19.989 -23.086  44.717  1.00 80.64           C
ATOM     74  O   THR    11      20.045 -21.925  44.308  1.00 80.64           O
ATOM     75  N   MET    12      21.029 -23.741  45.258  1.00147.38           N
ATOM     76  CA  MET    12      22.408 -23.345  45.316  1.00147.38           C
ATOM     77  CB  MET    12      23.197 -24.187  46.326  1.00147.38           C
ATOM     78  CG  MET    12      22.695 -24.079  47.762  1.00147.38           C
ATOM     79  SD  MET    12      23.358 -25.367  48.860  1.00147.38           S
ATOM     80  CE  MET    12      25.091 -24.874  48.640  1.00147.38           C
ATOM     81  C   MET    12      23.111 -23.558  44.000  1.00147.38           C
ATOM     82  O   MET    12      24.034 -22.822  43.655  1.00147.38           O
ATOM     83  N   TYR    13      22.697 -24.576  43.217  1.00115.15           N
ATOM     84  CA  TYR    13      23.481 -24.987  42.082  1.00115.15           C
ATOM     85  CB  TYR    13      23.686 -23.894  41.021  1.00115.15           C
ATOM     86  CG  TYR    13      22.360 -23.568  40.424  1.00115.15           C
ATOM     87  CD1 TYR    13      21.731 -24.456  39.581  1.00115.15           C
ATOM     88  CD2 TYR    13      21.761 -22.359  40.689  1.00115.15           C
ATOM     89  CE1 TYR    13      20.510 -24.147  39.028  1.00115.15           C
ATOM     90  CE2 TYR    13      20.542 -22.045  40.139  1.00115.15           C
ATOM     91  CZ  TYR    13      19.916 -22.939  39.304  1.00115.15           C
ATOM     92  OH  TYR    13      18.663 -22.620  38.736  1.00115.15           O
ATOM     93  C   TYR    13      24.826 -25.390  42.617  1.00115.15           C
ATOM     94  O   TYR    13      25.861 -24.842  42.251  1.00115.15           O
ATOM     95  N   ASP    14      24.794 -26.385  43.524  1.00115.14           N
ATOM     96  CA  ASP    14      25.856 -26.990  44.285  1.00115.14           C
ATOM     97  CB  ASP    14      25.318 -27.956  45.357  1.00115.14           C
ATOM     98  CG  ASP    14      26.455 -28.346  46.292  1.00115.14           C
ATOM     99  OD1 ASP    14      27.477 -27.610  46.330  1.00115.14           O
ATOM    100  OD2 ASP    14      26.320 -29.396  46.974  1.00115.14           O
ATOM    101  C   ASP    14      26.791 -27.782  43.412  1.00115.14           C
ATOM    102  O   ASP    14      27.799 -28.284  43.898  1.00115.14           O
ATOM    103  N   CYS    15      26.449 -28.017  42.134  1.00 81.89           N
ATOM    104  CA  CYS    15      27.241 -28.881  41.297  1.00 81.89           C
ATOM    105  CB  CYS    15      26.433 -29.434  40.125  1.00 81.89           C
ATOM    106  SG  CYS    15      25.072 -30.441  40.739  1.00 81.89           S
ATOM    107  C   CYS    15      28.417 -28.194  40.676  1.00 81.89           C
ATOM    108  O   CYS    15      28.415 -26.989  40.438  1.00 81.89           O
ATOM    109  N   CYS    16      29.476 -28.989  40.419  1.00 46.84           N
ATOM    110  CA  CYS    16      30.657 -28.564  39.729  1.00 46.84           C
ATOM    111  CB  CYS    16      31.751 -29.643  39.728  1.00 46.84           C
ATOM    112  SG  CYS    16      32.300 -30.083  41.403  1.00 46.84           S
ATOM    113  C   CYS    16      30.251 -28.319  38.307  1.00 46.84           C
ATOM    114  O   CYS    16      30.742 -27.405  37.647  1.00 46.84           O
ATOM    115  N   LYS    17      29.313 -29.152  37.816  1.00153.83           N
ATOM    116  CA  LYS    17      28.791 -29.101  36.481  1.00153.83           C
ATOM    117  CB  LYS    17      27.820 -30.244  36.144  1.00153.83           C
ATOM    118  CG  LYS    17      27.651 -30.402  34.632  1.00153.83           C
ATOM    119  CD  LYS    17      28.965 -30.795  33.950  1.00153.83           C
ATOM    120  CE  LYS    17      28.942 -30.702  32.424  1.00153.83           C
ATOM    121  NZ  LYS    17      30.315 -30.873  31.891  1.00153.83           N
ATOM    122  C   LYS    17      28.080 -27.800  36.326  1.00153.83           C
ATOM    123  O   LYS    17      27.886 -27.319  35.211  1.00153.83           O
ATOM    124  N   TYR    18      27.676 -27.214  37.469  1.00279.14           N
ATOM    125  CA  TYR    18      27.026 -25.937  37.543  1.00279.14           C
ATOM    126  CB  TYR    18      27.641 -24.939  36.536  1.00279.14           C
ATOM    127  CG  TYR    18      27.224 -23.539  36.823  1.00279.14           C
ATOM    128  CD1 TYR    18      27.864 -22.826  37.810  1.00279.14           C
ATOM    129  CD2 TYR    18      26.221 -22.932  36.104  1.00279.14           C
ATOM    130  CE1 TYR    18      27.509 -21.528  38.089  1.00279.14           C
ATOM    131  CE2 TYR    18      25.861 -21.634  36.378  1.00279.14           C
ATOM    132  CZ  TYR    18      26.502 -20.930  37.372  1.00279.14           C
ATOM    133  OH  TYR    18      26.136 -19.597  37.655  1.00279.14           O
ATOM    134  C   TYR    18      25.556 -26.063  37.273  1.00279.14           C
ATOM    135  O   TYR    18      24.862 -25.051  37.187  1.00279.14           O
ATOM    136  N   SER    19      25.011 -27.294  37.164  1.00 90.58           N
ATOM    137  CA  SER    19      23.581 -27.345  37.041  1.00 90.58           C
ATOM    138  CB  SER    19      23.083 -27.439  35.589  1.00 90.58           C
ATOM    139  OG  SER    19      23.447 -28.691  35.031  1.00 90.58           O
ATOM    140  C   SER    19      23.075 -28.556  37.763  1.00 90.58           C
ATOM    141  O   SER    19      23.420 -29.685  37.421  1.00 90.58           O
ATOM    142  N   CYS    20      22.218 -28.342  38.783  1.00123.18           N
ATOM    143  CA  CYS    20      21.635 -29.425  39.529  1.00123.18           C
ATOM    144  CB  CYS    20      21.175 -29.028  40.933  1.00123.18           C
ATOM    145  SG  CYS    20      22.512 -29.074  42.138  1.00123.18           S
ATOM    146  C   CYS    20      20.387 -29.832  38.839  1.00123.18           C
ATOM    147  O   CYS    20      19.501 -29.004  38.650  1.00123.18           O
ATOM    148  N   SER    21      20.271 -31.119  38.458  1.00182.46           N
ATOM    149  CA  SER    21      19.065 -31.523  37.792  1.00182.46           C
ATOM    150  CB  SER    21      19.261 -31.835  36.300  1.00182.46           C
ATOM    151  OG  SER    21      20.131 -32.946  36.146  1.00182.46           O
ATOM    152  C   SER    21      18.547 -32.763  38.448  1.00182.46           C
ATOM    153  O   SER    21      19.204 -33.804  38.459  1.00182.46           O
ATOM    154  N   ARG    22      17.296 -32.689  38.947  1.00269.68           N
ATOM    155  CA  ARG    22      16.769 -33.728  39.777  1.00269.68           C
ATOM    156  CB  ARG    22      17.003 -35.179  39.307  1.00269.68           C
ATOM    157  CG  ARG    22      16.261 -36.208  40.162  1.00269.68           C
ATOM    158  CD  ARG    22      16.514 -37.664  39.768  1.00269.68           C
ATOM    159  NE  ARG    22      15.714 -38.502  40.704  1.00269.68           N
ATOM    160  CZ  ARG    22      16.139 -39.752  41.057  1.00269.68           C
ATOM    161  NH1 ARG    22      17.311 -40.240  40.555  1.00269.68           N
ATOM    162  NH2 ARG    22      15.391 -40.515  41.906  1.00269.68           N
ATOM    163  C   ARG    22      17.527 -33.474  41.036  1.00269.68           C
ATOM    164  O   ARG    22      18.171 -32.437  41.143  1.00269.68           O
ATOM    165  N   GLY    23      17.472 -34.373  42.026  1.00138.95           N
ATOM    166  CA  GLY    23      18.170 -34.192  43.267  1.00138.95           C
ATOM    167  C   GLY    23      19.641 -34.197  43.026  1.00138.95           C
ATOM    168  O   GLY    23      20.405 -33.615  43.791  1.00138.95           O
ATOM    169  N   ARG    24      20.095 -34.916  41.992  1.00133.49           N
ATOM    170  CA  ARG    24      21.506 -34.995  41.782  1.00133.49           C
ATOM    171  CB  ARG    24      21.992 -36.409  41.430  1.00133.49           C
ATOM    172  CG  ARG    24      22.097 -37.299  42.669  1.00133.49           C
ATOM    173  CD  ARG    24      20.763 -37.536  43.378  1.00133.49           C
ATOM    174  NE  ARG    24      21.065 -38.191  44.682  1.00133.49           N
ATOM    175  CZ  ARG    24      20.163 -38.119  45.704  1.00133.49           C
ATOM    176  NH1 ARG    24      18.965 -37.496  45.507  1.00133.49           N
ATOM    177  NH2 ARG    24      20.460 -38.659  46.923  1.00133.49           N
ATOM    178  C   ARG    24      21.909 -34.054  40.702  1.00133.49           C
ATOM    179  O   ARG    24      21.086 -33.375  40.096  1.00133.49           O
ATOM    180  N   CYS    25      23.233 -33.940  40.498  1.00 45.10           N
ATOM    181  CA  CYS    25      23.755 -33.090  39.478  1.00 45.10           C
ATOM    182  CB  CYS    25      25.291 -33.095  39.457  1.00 45.10           C
ATOM    183  SG  CYS    25      25.921 -32.264  40.934  1.00 45.10           S
ATOM    184  C   CYS    25      23.257 -33.645  38.155  1.00 45.10           C
ATOM    185  O   CYS    25      24.014 -34.443  37.544  1.00 45.10           O
ATOM    186  OXT CYS    25      22.124 -33.286  37.740  1.00 45.10           O
TER     187      CYS    25
CONECT    4  112
CONECT   48  145
CONECT  106  183
END
