# Supplementary material for: Graph-Directed Approach for Downselecting Toxins for Experimental Structure Determination
Source: Mar Drugs. 2020 May 14;18(5):256. doi: 10.3390/md18050256 (PMC7281422; doi:10.3390/md18050256)
Supplement: Supplementary file 1 [file marinedrugs-18-00256-s001.zip › SupplementaryMaterial/finalmodels/6C_finalmodels/seq56/seq56model1_B99990007.pdb]

EXPDTA    THEORETICAL MODEL, MODELLER 9.19 2019/07/19 21:29:25
REMARK   6 MODELLER OBJECTIVE FUNCTION:       785.1641
REMARK   6 MODELLER BEST TEMPLATE % SEQ ID:  72.000
REMARK   6 SEQUENCE: subject
REMARK   6 ALIGNMENT: subject-mult.ali
REMARK   6 DOPE score: -1493.86182
REMARK   6 GA341 score: 0.99852
REMARK   6 TEMPLATE: 1tt3AA 1:A - 25:A MODELS 1: - 25: AT 68.0%
REMARK   6 TEMPLATE: 1cnnAA 1:A - 26:A MODELS 1: - 25: AT 72.0%
REMARK   6 TEMPLATE: 1cnnAA 1:A - 26:A MODELS 1: - 25: AT 72.0%
SSBOND   1 CYS      1    CYS     16                          1555   1555  2.03
SSBOND   2 CYS      8    CYS     20                          1555   1555  2.04
SSBOND   3 CYS     15    CYS     25                          1555   1555  2.02
ATOM      1  N   CYS     1      -8.678  -8.213  19.811  1.00 28.31           N
ATOM      2  CA  CYS     1      -9.754  -7.864  18.851  1.00 28.31           C
ATOM      3  CB  CYS     1     -10.238  -9.125  18.110  1.00 28.31           C
ATOM      4  SG  CYS     1     -10.774 -10.432  19.254  1.00 28.31           S
ATOM      5  C   CYS     1     -10.911  -7.241  19.555  1.00 28.31           C
ATOM      6  O   CYS     1     -10.956  -7.221  20.784  1.00 28.31           O
ATOM      7  N   LYS     2     -11.866  -6.681  18.785  1.00121.22           N
ATOM      8  CA  LYS     2     -13.020  -6.090  19.397  1.00121.22           C
ATOM      9  CB  LYS     2     -13.342  -4.661  18.915  1.00121.22           C
ATOM     10  CG  LYS     2     -12.422  -3.599  19.523  1.00121.22           C
ATOM     11  CD  LYS     2     -10.984  -3.627  19.002  1.00121.22           C
ATOM     12  CE  LYS     2     -10.011  -2.817  19.862  1.00121.22           C
ATOM     13  NZ  LYS     2     -10.546  -1.459  20.094  1.00121.22           N
ATOM     14  C   LYS     2     -14.185  -6.963  19.075  1.00121.22           C
ATOM     15  O   LYS     2     -14.265  -7.533  17.990  1.00121.22           O
ATOM     16  N   GLY     3     -15.127  -7.093  20.027  1.00 22.29           N
ATOM     17  CA  GLY     3     -16.261  -7.944  19.823  1.00 22.29           C
ATOM     18  C   GLY     3     -17.241  -7.214  18.965  1.00 22.29           C
ATOM     19  O   GLY     3     -17.046  -6.062  18.584  1.00 22.29           O
ATOM     20  N   PRO     4     -18.304  -7.906  18.664  1.00 68.20           N
ATOM     21  CA  PRO     4     -19.332  -7.377  17.813  1.00 68.20           C
ATOM     22  CD  PRO     4     -18.810  -8.946  19.546  1.00 68.20           C
ATOM     23  CB  PRO     4     -20.446  -8.419  17.835  1.00 68.20           C
ATOM     24  CG  PRO     4     -20.317  -9.024  19.248  1.00 68.20           C
ATOM     25  C   PRO     4     -19.841  -6.067  18.328  1.00 68.20           C
ATOM     26  O   PRO     4     -20.140  -5.961  19.517  1.00 68.20           O
ATOM     27  N   GLY     5     -19.957  -5.065  17.435  1.00 28.29           N
ATOM     28  CA  GLY     5     -20.529  -3.798  17.790  1.00 28.29           C
ATOM     29  C   GLY     5     -19.489  -2.906  18.394  1.00 28.29           C
ATOM     30  O   GLY     5     -19.773  -1.748  18.698  1.00 28.29           O
ATOM     31  N   ALA     6     -18.260  -3.421  18.589  1.00 38.84           N
ATOM     32  CA  ALA     6     -17.219  -2.627  19.183  1.00 38.84           C
ATOM     33  CB  ALA     6     -16.091  -3.469  19.802  1.00 38.84           C
ATOM     34  C   ALA     6     -16.620  -1.762  18.119  1.00 38.84           C
ATOM     35  O   ALA     6     -16.680  -2.091  16.935  1.00 38.84           O
ATOM     36  N   LYS     7     -16.016  -0.624  18.523  1.00165.38           N
ATOM     37  CA  LYS     7     -15.459   0.283  17.559  1.00165.38           C
ATOM     38  CB  LYS     7     -15.054   1.638  18.162  1.00165.38           C
ATOM     39  CG  LYS     7     -13.976   1.539  19.242  1.00165.38           C
ATOM     40  CD  LYS     7     -14.380   0.704  20.458  1.00165.38           C
ATOM     41  CE  LYS     7     -13.297   0.639  21.539  1.00165.38           C
ATOM     42  NZ  LYS     7     -13.834   0.006  22.765  1.00165.38           N
ATOM     43  C   LYS     7     -14.246  -0.344  16.948  1.00165.38           C
ATOM     44  O   LYS     7     -13.204  -0.491  17.586  1.00165.38           O
ATOM     45  N   CYS     8     -14.358  -0.679  15.649  1.00 69.97           N
ATOM     46  CA  CYS     8     -13.331  -1.363  14.918  1.00 69.97           C
ATOM     47  CB  CYS     8     -13.770  -2.772  14.479  1.00 69.97           C
ATOM     48  SG  CYS     8     -15.335  -2.704  13.544  1.00 69.97           S
ATOM     49  C   CYS     8     -13.073  -0.624  13.647  1.00 69.97           C
ATOM     50  O   CYS     8     -13.656   0.431  13.388  1.00 69.97           O
ATOM     51  N   LEU     9     -12.130  -1.161  12.843  1.00 75.29           N
ATOM     52  CA  LEU     9     -11.847  -0.634  11.539  1.00 75.29           C
ATOM     53  CB  LEU     9     -10.584   0.239  11.472  1.00 75.29           C
ATOM     54  CG  LEU     9     -10.693   1.544  12.285  1.00 75.29           C
ATOM     55  CD1 LEU     9     -10.812   1.268  13.791  1.00 75.29           C
ATOM     56  CD2 LEU     9      -9.546   2.506  11.946  1.00 75.29           C
ATOM     57  C   LEU     9     -11.648  -1.808  10.622  1.00 75.29           C
ATOM     58  O   LEU     9     -10.740  -2.620  10.804  1.00 75.29           O
ATOM     59  N   LYS    10     -12.496  -1.890   9.584  1.00144.73           N
ATOM     60  CA  LYS    10     -12.513  -2.954   8.617  1.00144.73           C
ATOM     61  CB  LYS    10     -13.693  -2.860   7.635  1.00144.73           C
ATOM     62  CG  LYS    10     -13.812  -1.520   6.906  1.00144.73           C
ATOM     63  CD  LYS    10     -12.691  -1.245   5.903  1.00144.73           C
ATOM     64  CE  LYS    10     -12.960  -0.023   5.020  1.00144.73           C
ATOM     65  NZ  LYS    10     -11.769   0.278   4.197  1.00144.73           N
ATOM     66  C   LYS    10     -11.238  -2.951   7.836  1.00144.73           C
ATOM     67  O   LYS    10     -10.873  -3.955   7.222  1.00144.73           O
ATOM     68  N   THR    11     -10.540  -1.804   7.799  1.00 67.12           N
ATOM     69  CA  THR    11      -9.327  -1.732   7.034  1.00 67.12           C
ATOM     70  CB  THR    11      -8.639  -0.416   7.231  1.00 67.12           C
ATOM     71  OG1 THR    11      -9.530   0.642   6.912  1.00 67.12           O
ATOM     72  CG2 THR    11      -7.410  -0.355   6.312  1.00 67.12           C
ATOM     73  C   THR    11      -8.413  -2.810   7.545  1.00 67.12           C
ATOM     74  O   THR    11      -7.786  -3.531   6.768  1.00 67.12           O
ATOM     75  N   MET    12      -8.274  -2.865   8.883  1.00141.69           N
ATOM     76  CA  MET    12      -7.565  -3.840   9.670  1.00141.69           C
ATOM     77  CB  MET    12      -7.320  -3.350  11.100  1.00141.69           C
ATOM     78  CG  MET    12      -6.476  -2.089  11.217  1.00141.69           C
ATOM     79  SD  MET    12      -6.515  -1.364  12.883  1.00141.69           S
ATOM     80  CE  MET    12      -5.806  -2.827  13.692  1.00141.69           C
ATOM     81  C   MET    12      -8.356  -5.116   9.844  1.00141.69           C
ATOM     82  O   MET    12      -7.781  -6.195   9.977  1.00141.69           O
ATOM     83  N   TYR    13      -9.706  -5.038   9.858  1.00109.58           N
ATOM     84  CA  TYR    13     -10.508  -6.166  10.268  1.00109.58           C
ATOM     85  CB  TYR    13     -10.261  -7.451   9.456  1.00109.58           C
ATOM     86  CG  TYR    13     -10.561  -7.162   8.025  1.00109.58           C
ATOM     87  CD1 TYR    13     -11.856  -6.998   7.585  1.00109.58           C
ATOM     88  CD2 TYR    13      -9.533  -7.074   7.116  1.00109.58           C
ATOM     89  CE1 TYR    13     -12.109  -6.733   6.258  1.00109.58           C
ATOM     90  CE2 TYR    13      -9.780  -6.811   5.790  1.00109.58           C
ATOM     91  CZ  TYR    13     -11.072  -6.635   5.359  1.00109.58           C
ATOM     92  OH  TYR    13     -11.330  -6.362   3.999  1.00109.58           O
ATOM     93  C   TYR    13     -10.141  -6.449  11.697  1.00109.58           C
ATOM     94  O   TYR    13      -9.722  -7.546  12.056  1.00109.58           O
ATOM     95  N   ASP    14     -10.314  -5.414  12.542  1.00107.30           N
ATOM     96  CA  ASP    14      -9.990  -5.299  13.940  1.00107.30           C
ATOM     97  CB  ASP    14     -10.165  -3.852  14.438  1.00107.30           C
ATOM     98  CG  ASP    14      -9.505  -3.695  15.801  1.00107.30           C
ATOM     99  OD1 ASP    14      -8.733  -4.602  16.211  1.00107.30           O
ATOM    100  OD2 ASP    14      -9.769  -2.646  16.448  1.00107.30           O
ATOM    101  C   ASP    14     -10.861  -6.176  14.802  1.00107.30           C
ATOM    102  O   ASP    14     -10.618  -6.289  16.000  1.00107.30           O
ATOM    103  N   CYS    15     -11.947  -6.756  14.259  1.00 79.27           N
ATOM    104  CA  CYS    15     -12.902  -7.454  15.083  1.00 79.27           C
ATOM    105  CB  CYS    15     -14.298  -7.393  14.471  1.00 79.27           C
ATOM    106  SG  CYS    15     -14.768  -5.666  14.259  1.00 79.27           S
ATOM    107  C   CYS    15     -12.594  -8.906  15.292  1.00 79.27           C
ATOM    108  O   CYS    15     -11.919  -9.554  14.496  1.00 79.27           O
ATOM    109  N   CYS    16     -13.103  -9.436  16.428  1.00 45.14           N
ATOM    110  CA  CYS    16     -13.005 -10.821  16.799  1.00 45.14           C
ATOM    111  CB  CYS    16     -13.562 -11.092  18.205  1.00 45.14           C
ATOM    112  SG  CYS    16     -12.761 -10.100  19.503  1.00 45.14           S
ATOM    113  C   CYS    16     -13.847 -11.591  15.823  1.00 45.14           C
ATOM    114  O   CYS    16     -13.506 -12.704  15.425  1.00 45.14           O
ATOM    115  N   LYS    17     -14.981 -10.983  15.416  1.00155.50           N
ATOM    116  CA  LYS    17     -15.921 -11.535  14.479  1.00155.50           C
ATOM    117  CB  LYS    17     -17.128 -10.625  14.207  1.00155.50           C
ATOM    118  CG  LYS    17     -17.987 -11.096  13.032  1.00155.50           C
ATOM    119  CD  LYS    17     -18.656 -12.459  13.228  1.00155.50           C
ATOM    120  CE  LYS    17     -19.552 -12.861  12.054  1.00155.50           C
ATOM    121  NZ  LYS    17     -20.018 -14.255  12.222  1.00155.50           N
ATOM    122  C   LYS    17     -15.191 -11.704  13.199  1.00155.50           C
ATOM    123  O   LYS    17     -15.532 -12.554  12.379  1.00155.50           O
ATOM    124  N   TYR    18     -14.150 -10.877  13.023  1.00278.33           N
ATOM    125  CA  TYR    18     -13.297 -10.901  11.877  1.00278.33           C
ATOM    126  CB  TYR    18     -12.938 -12.340  11.465  1.00278.33           C
ATOM    127  CG  TYR    18     -11.784 -12.325  10.521  1.00278.33           C
ATOM    128  CD1 TYR    18     -10.502 -12.145  10.991  1.00278.33           C
ATOM    129  CD2 TYR    18     -11.973 -12.518   9.174  1.00278.33           C
ATOM    130  CE1 TYR    18      -9.424 -12.141  10.138  1.00278.33           C
ATOM    131  CE2 TYR    18     -10.902 -12.515   8.311  1.00278.33           C
ATOM    132  CZ  TYR    18      -9.627 -12.323   8.792  1.00278.33           C
ATOM    133  OH  TYR    18      -8.525 -12.319   7.909  1.00278.33           O
ATOM    134  C   TYR    18     -13.966 -10.206  10.732  1.00278.33           C
ATOM    135  O   TYR    18     -13.511 -10.297   9.594  1.00278.33           O
ATOM    136  N   SER    19     -15.058  -9.460  11.000  1.00134.47           N
ATOM    137  CA  SER    19     -15.623  -8.689   9.929  1.00134.47           C
ATOM    138  CB  SER    19     -16.858  -9.362   9.303  1.00134.47           C
ATOM    139  OG  SER    19     -17.374  -8.567   8.247  1.00134.47           O
ATOM    140  C   SER    19     -16.056  -7.367  10.496  1.00134.47           C
ATOM    141  O   SER    19     -17.112  -7.270  11.122  1.00134.47           O
ATOM    142  N   CYS    20     -15.253  -6.304  10.270  1.00 72.89           N
ATOM    143  CA  CYS    20     -15.585  -4.997  10.769  1.00 72.89           C
ATOM    144  CB  CYS    20     -14.364  -4.068  10.977  1.00 72.89           C
ATOM    145  SG  CYS    20     -14.811  -2.413  11.597  1.00 72.89           S
ATOM    146  C   CYS    20     -16.521  -4.345   9.802  1.00 72.89           C
ATOM    147  O   CYS    20     -16.416  -4.509   8.588  1.00 72.89           O
ATOM    148  N   SER    21     -17.492  -3.592  10.344  1.00 86.66           N
ATOM    149  CA  SER    21     -18.471  -2.917   9.549  1.00 86.66           C
ATOM    150  CB  SER    21     -19.914  -3.112  10.047  1.00 86.66           C
ATOM    151  OG  SER    21     -20.296  -4.473   9.901  1.00 86.66           O
ATOM    152  C   SER    21     -18.162  -1.458   9.538  1.00 86.66           C
ATOM    153  O   SER    21     -16.996  -1.063   9.598  1.00 86.66           O
ATOM    154  N   ARG    22     -19.228  -0.629   9.426  1.00206.43           N
ATOM    155  CA  ARG    22     -19.090   0.796   9.347  1.00206.43           C
ATOM    156  CB  ARG    22     -20.387   1.511   8.939  1.00206.43           C
ATOM    157  CG  ARG    22     -20.834   1.159   7.520  1.00206.43           C
ATOM    158  CD  ARG    22     -22.092   1.897   7.063  1.00206.43           C
ATOM    159  NE  ARG    22     -21.684   3.280   6.689  1.00206.43           N
ATOM    160  CZ  ARG    22     -22.244   3.877   5.597  1.00206.43           C
ATOM    161  NH1 ARG    22     -23.188   3.217   4.867  1.00206.43           N
ATOM    162  NH2 ARG    22     -21.862   5.138   5.235  1.00206.43           N
ATOM    163  C   ARG    22     -18.692   1.312  10.690  1.00206.43           C
ATOM    164  O   ARG    22     -19.486   1.926  11.402  1.00206.43           O
ATOM    165  N   GLY    23     -17.418   1.073  11.051  1.00 49.19           N
ATOM    166  CA  GLY    23     -16.826   1.564  12.259  1.00 49.19           C
ATOM    167  C   GLY    23     -17.106   0.614  13.378  1.00 49.19           C
ATOM    168  O   GLY    23     -16.423   0.639  14.400  1.00 49.19           O
ATOM    169  N   ARG    24     -18.109  -0.270  13.220  1.00105.00           N
ATOM    170  CA  ARG    24     -18.406  -1.170  14.298  1.00105.00           C
ATOM    171  CB  ARG    24     -19.783  -0.948  14.950  1.00105.00           C
ATOM    172  CG  ARG    24     -19.777   0.196  15.967  1.00105.00           C
ATOM    173  CD  ARG    24     -19.375   1.551  15.383  1.00105.00           C
ATOM    174  NE  ARG    24     -19.419   2.542  16.496  1.00105.00           N
ATOM    175  CZ  ARG    24     -18.740   3.722  16.387  1.00105.00           C
ATOM    176  NH1 ARG    24     -18.012   3.986  15.264  1.00105.00           N
ATOM    177  NH2 ARG    24     -18.786   4.632  17.404  1.00105.00           N
ATOM    178  C   ARG    24     -18.359  -2.556  13.763  1.00105.00           C
ATOM    179  O   ARG    24     -18.567  -2.776  12.574  1.00105.00           O
ATOM    180  N   CYS    25     -18.057  -3.524  14.647  1.00 39.46           N
ATOM    181  CA  CYS    25     -17.953  -4.897  14.263  1.00 39.46           C
ATOM    182  CB  CYS    25     -17.482  -5.784  15.425  1.00 39.46           C
ATOM    183  SG  CYS    25     -15.821  -5.288  15.940  1.00 39.46           S
ATOM    184  C   CYS    25     -19.332  -5.372  13.840  1.00 39.46           C
ATOM    185  O   CYS    25     -20.329  -4.810  14.365  1.00 39.46           O
ATOM    186  OXT CYS    25     -19.412  -6.300  12.996  1.00 39.46           O
TER     187      CYS    25
CONECT    4  112
CONECT   48  145
CONECT  106  183
END
