# Supplementary material for: Graph-Directed Approach for Downselecting Toxins for Experimental Structure Determination
Source: Mar Drugs. 2020 May 14;18(5):256. doi: 10.3390/md18050256 (PMC7281422; doi:10.3390/md18050256)
Supplement: Supplementary file 1 [file marinedrugs-18-00256-s001.zip › SupplementaryMaterial/finalmodels/6C_finalmodels/seq137/seq137model2_B99990005.pdb]

EXPDTA    THEORETICAL MODEL, MODELLER 9.19 2019/07/19 23:11:42
REMARK   6 MODELLER OBJECTIVE FUNCTION:       535.1719
REMARK   6 MODELLER BEST TEMPLATE % SEQ ID:  95.833
REMARK   6 SEQUENCE: subject
REMARK   6 ALIGNMENT: subject-mult.ali
REMARK   6 DOPE score: -1653.02673
REMARK   6 GA341 score: 1.00000
REMARK   6 TEMPLATE: 2yenAA 1:A - 22:A MODELS 3: - 24: AT 59.1%
REMARK   6 TEMPLATE: 2lo9AA 1:A - 24:A MODELS 1: - 24: AT 95.8%
REMARK   6 TEMPLATE: 2lo9AA 1:A - 24:A MODELS 1: - 24: AT 95.8%
SSBOND   1 CYS      5    CYS     17                          1555   1555  2.03
SSBOND   2 CYS      6    CYS     23                          1555   1555  2.03
SSBOND   3 CYS     13    CYS     24                          1555   1555  2.03
ATOM      1  N   VAL     1      30.157 -17.052 119.829  1.00 91.16           N
ATOM      2  CA  VAL     1      29.896 -16.622 118.436  1.00 91.16           C
ATOM      3  CB  VAL     1      30.821 -15.492 118.059  1.00 91.16           C
ATOM      4  CG1 VAL     1      32.251 -16.043 117.941  1.00 91.16           C
ATOM      5  CG2 VAL     1      30.299 -14.788 116.792  1.00 91.16           C
ATOM      6  C   VAL     1      30.128 -17.793 117.539  1.00 91.16           C
ATOM      7  O   VAL     1      29.974 -18.939 117.957  1.00 91.16           O
ATOM      8  N   GLY     2      30.524 -17.546 116.277  1.00 28.15           N
ATOM      9  CA  GLY     2      30.754 -18.641 115.387  1.00 28.15           C
ATOM     10  C   GLY     2      29.546 -18.862 114.530  1.00 28.15           C
ATOM     11  O   GLY     2      29.486 -19.821 113.762  1.00 28.15           O
ATOM     12  N   GLU     3      28.564 -17.950 114.619  1.00119.60           N
ATOM     13  CA  GLU     3      27.347 -18.049 113.866  1.00119.60           C
ATOM     14  CB  GLU     3      26.420 -16.849 114.106  1.00119.60           C
ATOM     15  CG  GLU     3      25.871 -16.782 115.529  1.00119.60           C
ATOM     16  CD  GLU     3      24.732 -17.784 115.634  1.00119.60           C
ATOM     17  OE1 GLU     3      24.176 -18.169 114.571  1.00119.60           O
ATOM     18  OE2 GLU     3      24.404 -18.177 116.785  1.00119.60           O
ATOM     19  C   GLU     3      27.706 -18.023 112.421  1.00119.60           C
ATOM     20  O   GLU     3      27.090 -18.700 111.597  1.00119.60           O
ATOM     21  N   ALA     4      28.749 -17.249 112.090  1.00 50.58           N
ATOM     22  CA  ALA     4      29.154 -17.051 110.732  1.00 50.58           C
ATOM     23  CB  ALA     4      30.391 -16.147 110.603  1.00 50.58           C
ATOM     24  C   ALA     4      29.499 -18.373 110.125  1.00 50.58           C
ATOM     25  O   ALA     4      29.308 -18.580 108.928  1.00 50.58           O
ATOM     26  N   CYS     5      30.066 -19.295 110.918  1.00 61.28           N
ATOM     27  CA  CYS     5      30.471 -20.555 110.369  1.00 61.28           C
ATOM     28  CB  CYS     5      31.203 -21.421 111.412  1.00 61.28           C
ATOM     29  SG  CYS     5      32.016 -22.883 110.703  1.00 61.28           S
ATOM     30  C   CYS     5      29.282 -21.311 109.845  1.00 61.28           C
ATOM     31  O   CYS     5      29.266 -21.719 108.688  1.00 61.28           O
ATOM     32  N   CYS     6      28.217 -21.481 110.648  1.00 52.82           N
ATOM     33  CA  CYS     6      27.094 -22.252 110.184  1.00 52.82           C
ATOM     34  CB  CYS     6      25.994 -22.428 111.249  1.00 52.82           C
ATOM     35  SG  CYS     6      26.369 -23.680 112.518  1.00 52.82           S
ATOM     36  C   CYS     6      26.485 -21.581 108.994  1.00 52.82           C
ATOM     37  O   CYS     6      26.062 -22.245 108.047  1.00 52.82           O
ATOM     38  N   LYS     7      26.429 -20.239 108.999  1.00 99.16           N
ATOM     39  CA  LYS     7      25.804 -19.562 107.901  1.00 99.16           C
ATOM     40  CB  LYS     7      25.901 -18.028 108.022  1.00 99.16           C
ATOM     41  CG  LYS     7      25.165 -17.426 109.225  1.00 99.16           C
ATOM     42  CD  LYS     7      23.648 -17.639 109.223  1.00 99.16           C
ATOM     43  CE  LYS     7      22.946 -16.996 110.422  1.00 99.16           C
ATOM     44  NZ  LYS     7      21.486 -17.227 110.342  1.00 99.16           N
ATOM     45  C   LYS     7      26.528 -19.935 106.642  1.00 99.16           C
ATOM     46  O   LYS     7      25.903 -20.312 105.653  1.00 99.16           O
ATOM     47  N   ASN     8      27.872 -19.828 106.663  1.00 78.63           N
ATOM     48  CA  ASN     8      28.735 -20.062 105.537  1.00 78.63           C
ATOM     49  CB  ASN     8      30.108 -19.403 105.724  1.00 78.63           C
ATOM     50  CG  ASN     8      29.900 -17.916 105.472  1.00 78.63           C
ATOM     51  OD1 ASN     8      30.109 -17.435 104.362  1.00 78.63           O
ATOM     52  ND2 ASN     8      29.447 -17.177 106.519  1.00 78.63           N
ATOM     53  C   ASN     8      28.936 -21.515 105.209  1.00 78.63           C
ATOM     54  O   ASN     8      29.134 -21.861 104.048  1.00 78.63           O
ATOM     55  N   GLY     9      28.925 -22.418 106.206  1.00 29.84           N
ATOM     56  CA  GLY     9      29.199 -23.793 105.905  1.00 29.84           C
ATOM     57  C   GLY     9      30.656 -23.895 105.576  1.00 29.84           C
ATOM     58  O   GLY     9      31.515 -23.563 106.392  1.00 29.84           O
ATOM     59  N   LYS    10      30.970 -24.348 104.351  1.00 67.75           N
ATOM     60  CA  LYS    10      32.326 -24.531 103.920  1.00 67.75           C
ATOM     61  CB  LYS    10      32.439 -24.899 102.429  1.00 67.75           C
ATOM     62  CG  LYS    10      31.965 -26.300 102.044  1.00 67.75           C
ATOM     63  CD  LYS    10      31.754 -26.443 100.534  1.00 67.75           C
ATOM     64  CE  LYS    10      31.630 -27.888 100.049  1.00 67.75           C
ATOM     65  NZ  LYS    10      32.974 -28.500  99.946  1.00 67.75           N
ATOM     66  C   LYS    10      33.019 -23.217 104.037  1.00 67.75           C
ATOM     67  O   LYS    10      34.200 -23.153 104.372  1.00 67.75           O
ATOM     68  N   ARG    11      32.296 -22.124 103.746  1.00 59.39           N
ATOM     69  CA  ARG    11      32.897 -20.824 103.763  1.00 59.39           C
ATOM     70  CB  ARG    11      31.929 -19.716 103.320  1.00 59.39           C
ATOM     71  CG  ARG    11      31.525 -19.847 101.849  1.00 59.39           C
ATOM     72  CD  ARG    11      30.570 -18.755 101.364  1.00 59.39           C
ATOM     73  NE  ARG    11      29.292 -18.916 102.110  1.00 59.39           N
ATOM     74  CZ  ARG    11      28.135 -18.393 101.608  1.00 59.39           C
ATOM     75  NH1 ARG    11      28.149 -17.716 100.423  1.00 59.39           N
ATOM     76  NH2 ARG    11      26.962 -18.557 102.285  1.00 59.39           N
ATOM     77  C   ARG    11      33.356 -20.516 105.152  1.00 59.39           C
ATOM     78  O   ARG    11      34.383 -19.866 105.337  1.00 59.39           O
ATOM     79  N   GLY    12      32.579 -20.951 106.161  1.00 40.65           N
ATOM     80  CA  GLY    12      32.842 -20.710 107.553  1.00 40.65           C
ATOM     81  C   GLY    12      34.068 -21.425 108.047  1.00 40.65           C
ATOM     82  O   GLY    12      34.747 -20.945 108.954  1.00 40.65           O
ATOM     83  N   CYS    13      34.367 -22.616 107.492  1.00 55.49           N
ATOM     84  CA  CYS    13      35.433 -23.428 108.016  1.00 55.49           C
ATOM     85  CB  CYS    13      35.700 -24.694 107.188  1.00 55.49           C
ATOM     86  SG  CYS    13      34.300 -25.853 107.168  1.00 55.49           S
ATOM     87  C   CYS    13      36.711 -22.647 108.084  1.00 55.49           C
ATOM     88  O   CYS    13      37.084 -21.931 107.155  1.00 55.49           O
ATOM     89  N   GLY    14      37.417 -22.773 109.227  1.00 28.22           N
ATOM     90  CA  GLY    14      38.655 -22.073 109.425  1.00 28.22           C
ATOM     91  C   GLY    14      39.004 -22.206 110.871  1.00 28.22           C
ATOM     92  O   GLY    14      38.246 -22.777 111.647  1.00 28.22           O
ATOM     93  N   ARG    15      40.158 -21.646 111.277  1.00178.77           N
ATOM     94  CA  ARG    15      40.620 -21.748 112.629  1.00178.77           C
ATOM     95  CB  ARG    15      41.948 -21.008 112.832  1.00178.77           C
ATOM     96  CG  ARG    15      42.476 -21.121 114.257  1.00178.77           C
ATOM     97  CD  ARG    15      43.376 -19.954 114.656  1.00178.77           C
ATOM     98  NE  ARG    15      42.476 -18.780 114.833  1.00178.77           N
ATOM     99  CZ  ARG    15      42.785 -17.800 115.729  1.00178.77           C
ATOM    100  NH1 ARG    15      43.951 -17.863 116.437  1.00178.77           N
ATOM    101  NH2 ARG    15      41.916 -16.766 115.926  1.00178.77           N
ATOM    102  C   ARG    15      39.604 -21.097 113.514  1.00178.77           C
ATOM    103  O   ARG    15      39.289 -21.592 114.596  1.00178.77           O
ATOM    104  N   TRP    16      39.050 -19.961 113.057  1.00 71.00           N
ATOM    105  CA  TRP    16      38.091 -19.227 113.827  1.00 71.00           C
ATOM    106  CB  TRP    16      37.539 -18.030 113.025  1.00 71.00           C
ATOM    107  CG  TRP    16      36.474 -17.196 113.695  1.00 71.00           C
ATOM    108  CD2 TRP    16      35.066 -17.346 113.454  1.00 71.00           C
ATOM    109  CD1 TRP    16      36.606 -16.167 114.583  1.00 71.00           C
ATOM    110  NE1 TRP    16      35.367 -15.672 114.915  1.00 71.00           N
ATOM    111  CE2 TRP    16      34.411 -16.389 114.226  1.00 71.00           C
ATOM    112  CE3 TRP    16      34.379 -18.211 112.650  1.00 71.00           C
ATOM    113  CZ2 TRP    16      33.050 -16.281 114.206  1.00 71.00           C
ATOM    114  CZ3 TRP    16      33.006 -18.104 112.636  1.00 71.00           C
ATOM    115  CH2 TRP    16      32.357 -17.158 113.401  1.00 71.00           C
ATOM    116  C   TRP    16      36.958 -20.157 114.098  1.00 71.00           C
ATOM    117  O   TRP    16      36.580 -20.374 115.246  1.00 71.00           O
ATOM    118  N   CYS    17      36.421 -20.779 113.036  1.00 52.43           N
ATOM    119  CA  CYS    17      35.318 -21.676 113.194  1.00 52.43           C
ATOM    120  CB  CYS    17      34.746 -22.199 111.860  1.00 52.43           C
ATOM    121  SG  CYS    17      33.394 -23.391 112.108  1.00 52.43           S
ATOM    122  C   CYS    17      35.761 -22.850 114.001  1.00 52.43           C
ATOM    123  O   CYS    17      34.980 -23.408 114.758  1.00 52.43           O
ATOM    124  N   ARG    18      37.018 -23.291 113.879  1.00125.57           N
ATOM    125  CA  ARG    18      37.382 -24.465 114.614  1.00125.57           C
ATOM    126  CB  ARG    18      38.840 -24.894 114.391  1.00125.57           C
ATOM    127  CG  ARG    18      39.165 -26.235 115.051  1.00125.57           C
ATOM    128  CD  ARG    18      40.663 -26.521 115.146  1.00125.57           C
ATOM    129  NE  ARG    18      41.126 -25.999 116.463  1.00125.57           N
ATOM    130  CZ  ARG    18      41.060 -26.800 117.567  1.00125.57           C
ATOM    131  NH1 ARG    18      40.608 -28.083 117.448  1.00125.57           N
ATOM    132  NH2 ARG    18      41.444 -26.322 118.785  1.00125.57           N
ATOM    133  C   ARG    18      37.216 -24.209 116.084  1.00125.57           C
ATOM    134  O   ARG    18      36.589 -25.003 116.785  1.00125.57           O
ATOM    135  N   ASP    19      37.780 -23.101 116.601  1.00101.59           N
ATOM    136  CA  ASP    19      37.613 -22.830 118.004  1.00101.59           C
ATOM    137  CB  ASP    19      38.587 -21.775 118.560  1.00101.59           C
ATOM    138  CG  ASP    19      39.944 -22.422 118.807  1.00101.59           C
ATOM    139  OD1 ASP    19      40.075 -23.649 118.550  1.00101.59           O
ATOM    140  OD2 ASP    19      40.865 -21.698 119.269  1.00101.59           O
ATOM    141  C   ASP    19      36.231 -22.338 118.320  1.00101.59           C
ATOM    142  O   ASP    19      35.597 -22.801 119.266  1.00101.59           O
ATOM    143  N   HIS    20      35.760 -21.353 117.532  1.00122.46           N
ATOM    144  CA  HIS    20      34.530 -20.636 117.738  1.00122.46           C
ATOM    145  ND1 HIS    20      35.479 -17.563 118.519  1.00122.46           N
ATOM    146  CG  HIS    20      35.589 -18.386 117.421  1.00122.46           C
ATOM    147  CB  HIS    20      34.509 -19.316 116.952  1.00122.46           C
ATOM    148  NE2 HIS    20      37.504 -17.216 117.673  1.00122.46           N
ATOM    149  CD2 HIS    20      36.835 -18.161 116.917  1.00122.46           C
ATOM    150  CE1 HIS    20      36.650 -16.886 118.623  1.00122.46           C
ATOM    151  C   HIS    20      33.284 -21.402 117.389  1.00122.46           C
ATOM    152  O   HIS    20      32.251 -21.232 118.033  1.00122.46           O
ATOM    153  N   SER    21      33.315 -22.248 116.346  1.00 75.31           N
ATOM    154  CA  SER    21      32.084 -22.832 115.889  1.00 75.31           C
ATOM    155  CB  SER    21      31.734 -22.418 114.454  1.00 75.31           C
ATOM    156  OG  SER    21      31.745 -21.006 114.332  1.00 75.31           O
ATOM    157  C   SER    21      32.132 -24.329 115.816  1.00 75.31           C
ATOM    158  O   SER    21      33.039 -24.934 115.252  1.00 75.31           O
ATOM    159  N   ARG    22      31.080 -24.960 116.359  1.00216.62           N
ATOM    160  CA  ARG    22      30.860 -26.373 116.292  1.00216.62           C
ATOM    161  CB  ARG    22      29.687 -26.844 117.165  1.00216.62           C
ATOM    162  CG  ARG    22      29.986 -26.848 118.666  1.00216.62           C
ATOM    163  CD  ARG    22      30.678 -28.129 119.141  1.00216.62           C
ATOM    164  NE  ARG    22      30.768 -28.077 120.629  1.00216.62           N
ATOM    165  CZ  ARG    22      30.577 -29.215 121.358  1.00216.62           C
ATOM    166  NH1 ARG    22      30.304 -30.394 120.724  1.00216.62           N
ATOM    167  NH2 ARG    22      30.655 -29.177 122.722  1.00216.62           N
ATOM    168  C   ARG    22      30.509 -26.691 114.871  1.00216.62           C
ATOM    169  O   ARG    22      30.579 -27.841 114.438  1.00216.62           O
ATOM    170  N   CYS    23      30.101 -25.648 114.123  1.00129.85           N
ATOM    171  CA  CYS    23      29.566 -25.712 112.790  1.00129.85           C
ATOM    172  CB  CYS    23      29.321 -24.317 112.178  1.00129.85           C
ATOM    173  SG  CYS    23      28.239 -23.239 113.166  1.00129.85           S
ATOM    174  C   CYS    23      30.532 -26.374 111.859  1.00129.85           C
ATOM    175  O   CYS    23      30.124 -27.018 110.894  1.00129.85           O
ATOM    176  N   CYS    24      31.840 -26.185 112.056  1.00 84.60           N
ATOM    177  CA  CYS    24      32.746 -26.842 111.161  1.00 84.60           C
ATOM    178  CB  CYS    24      33.273 -25.931 110.037  1.00 84.60           C
ATOM    179  SG  CYS    24      34.420 -26.824 108.947  1.00 84.60           S
ATOM    180  C   CYS    24      33.945 -27.261 111.993  1.00 84.60           C
ATOM    181  O   CYS    24      34.268 -28.481 112.007  1.00 84.60           O
ATOM    182  OXT CYS    24      34.558 -26.365 112.633  1.00 84.60           O
TER     183      CYS    24
CONECT   29  121
CONECT   35  173
CONECT   86  179
END
