# Supplementary material for: Graph-Directed Approach for Downselecting Toxins for Experimental Structure Determination
Source: Mar Drugs. 2020 May 14;18(5):256. doi: 10.3390/md18050256 (PMC7281422; doi:10.3390/md18050256)
Supplement: Supplementary file 1 [file marinedrugs-18-00256-s001.zip › SupplementaryMaterial/finalmodels/6C_finalmodels/seq137/seq137model3_B99990008.pdb]

EXPDTA    THEORETICAL MODEL, MODELLER 9.19 2019/07/19 23:12:03
REMARK   6 MODELLER OBJECTIVE FUNCTION:       528.9410
REMARK   6 MODELLER BEST TEMPLATE % SEQ ID:  95.833
REMARK   6 SEQUENCE: subject
REMARK   6 ALIGNMENT: subject-mult.ali
REMARK   6 DOPE score: -1664.11255
REMARK   6 GA341 score: 1.00000
REMARK   6 TEMPLATE: 2yenAA 1:A - 22:A MODELS 3: - 24: AT 59.1%
REMARK   6 TEMPLATE: 2lo9AA 1:A - 24:A MODELS 1: - 24: AT 95.8%
REMARK   6 TEMPLATE: 2lo9AA 1:A - 24:A MODELS 1: - 24: AT 95.8%
SSBOND   1 CYS      5    CYS     17                          1555   1555  2.03
SSBOND   2 CYS      6    CYS     23                          1555   1555  2.03
SSBOND   3 CYS     13    CYS     24                          1555   1555  2.03
ATOM      1  N   VAL     1     -93.071  79.738  42.275  1.00 84.90           N
ATOM      2  CA  VAL     1     -92.670  80.954  41.535  1.00 84.90           C
ATOM      3  CB  VAL     1     -91.440  80.671  40.721  1.00 84.90           C
ATOM      4  CG1 VAL     1     -91.806  79.640  39.640  1.00 84.90           C
ATOM      5  CG2 VAL     1     -90.875  81.992  40.175  1.00 84.90           C
ATOM      6  C   VAL     1     -93.778  81.352  40.620  1.00 84.90           C
ATOM      7  O   VAL     1     -94.759  80.626  40.469  1.00 84.90           O
ATOM      8  N   GLY     2     -93.643  82.523  39.969  1.00 28.80           N
ATOM      9  CA  GLY     2     -94.672  82.943  39.069  1.00 28.80           C
ATOM     10  C   GLY     2     -95.622  83.882  39.747  1.00 28.80           C
ATOM     11  O   GLY     2     -96.680  84.197  39.203  1.00 28.80           O
ATOM     12  N   GLU     3     -95.264  84.376  40.946  1.00 43.76           N
ATOM     13  CA  GLU     3     -96.126  85.279  41.655  1.00 43.76           C
ATOM     14  CB  GLU     3     -95.579  85.717  43.024  1.00 43.76           C
ATOM     15  CG  GLU     3     -94.273  86.509  42.953  1.00 43.76           C
ATOM     16  CD  GLU     3     -93.983  87.029  44.354  1.00 43.76           C
ATOM     17  OE1 GLU     3     -94.390  86.349  45.335  1.00 43.76           O
ATOM     18  OE2 GLU     3     -93.361  88.119  44.463  1.00 43.76           O
ATOM     19  C   GLU     3     -96.276  86.510  40.820  1.00 43.76           C
ATOM     20  O   GLU     3     -97.313  87.169  40.834  1.00 43.76           O
ATOM     21  N   ALA     4     -95.230  86.836  40.043  1.00 44.70           N
ATOM     22  CA  ALA     4     -95.217  88.032  39.255  1.00 44.70           C
ATOM     23  CB  ALA     4     -93.952  88.170  38.390  1.00 44.70           C
ATOM     24  C   ALA     4     -96.386  87.995  38.327  1.00 44.70           C
ATOM     25  O   ALA     4     -96.956  89.031  37.992  1.00 44.70           O
ATOM     26  N   CYS     5     -96.751  86.799  37.844  1.00 60.85           N
ATOM     27  CA  CYS     5     -97.834  86.712  36.912  1.00 60.85           C
ATOM     28  CB  CYS     5     -98.008  85.271  36.400  1.00 60.85           C
ATOM     29  SG  CYS     5     -99.188  85.129  35.031  1.00 60.85           S
ATOM     30  C   CYS     5     -99.124  87.181  37.535  1.00 60.85           C
ATOM     31  O   CYS     5     -99.767  88.089  37.018  1.00 60.85           O
ATOM     32  N   CYS     6     -99.526  86.640  38.700  1.00 54.32           N
ATOM     33  CA  CYS     6    -100.798  87.022  39.263  1.00 54.32           C
ATOM     34  CB  CYS     6    -101.152  86.269  40.558  1.00 54.32           C
ATOM     35  SG  CYS     6    -101.725  84.561  40.297  1.00 54.32           S
ATOM     36  C   CYS     6    -100.784  88.479  39.579  1.00 54.32           C
ATOM     37  O   CYS     6    -101.788  89.173  39.424  1.00 54.32           O
ATOM     38  N   LYS     7     -99.636  88.991  40.040  1.00139.11           N
ATOM     39  CA  LYS     7     -99.595  90.370  40.413  1.00139.11           C
ATOM     40  CB  LYS     7     -98.195  90.785  40.891  1.00139.11           C
ATOM     41  CG  LYS     7     -98.170  92.090  41.683  1.00139.11           C
ATOM     42  CD  LYS     7     -98.846  91.980  43.052  1.00139.11           C
ATOM     43  CE  LYS     7     -98.671  93.223  43.925  1.00139.11           C
ATOM     44  NZ  LYS     7     -97.256  93.356  44.336  1.00139.11           N
ATOM     45  C   LYS     7     -99.938  91.195  39.204  1.00139.11           C
ATOM     46  O   LYS     7    -100.749  92.115  39.290  1.00139.11           O
ATOM     47  N   ASN     8     -99.309  90.888  38.051  1.00 74.88           N
ATOM     48  CA  ASN     8     -99.490  91.605  36.812  1.00 74.88           C
ATOM     49  CB  ASN     8     -98.315  91.428  35.838  1.00 74.88           C
ATOM     50  CG  ASN     8     -97.212  92.369  36.302  1.00 74.88           C
ATOM     51  OD1 ASN     8     -97.384  93.587  36.310  1.00 74.88           O
ATOM     52  ND2 ASN     8     -96.047  91.796  36.706  1.00 74.88           N
ATOM     53  C   ASN     8    -100.763  91.271  36.082  1.00 74.88           C
ATOM     54  O   ASN     8    -101.293  92.108  35.356  1.00 74.88           O
ATOM     55  N   GLY     9    -101.280  90.035  36.202  1.00 29.87           N
ATOM     56  CA  GLY     9    -102.453  89.680  35.456  1.00 29.87           C
ATOM     57  C   GLY     9    -102.058  89.547  34.017  1.00 29.87           C
ATOM     58  O   GLY     9    -101.182  88.760  33.663  1.00 29.87           O
ATOM     59  N   LYS    10    -102.699  90.342  33.144  1.00 61.46           N
ATOM     60  CA  LYS    10    -102.460  90.283  31.733  1.00 61.46           C
ATOM     61  CB  LYS    10    -103.253  91.353  30.965  1.00 61.46           C
ATOM     62  CG  LYS    10    -104.770  91.224  31.122  1.00 61.46           C
ATOM     63  CD  LYS    10    -105.534  92.468  30.665  1.00 61.46           C
ATOM     64  CE  LYS    10    -107.040  92.398  30.925  1.00 61.46           C
ATOM     65  NZ  LYS    10    -107.652  91.336  30.096  1.00 61.46           N
ATOM     66  C   LYS    10    -101.011  90.571  31.513  1.00 61.46           C
ATOM     67  O   LYS    10    -100.392  90.025  30.602  1.00 61.46           O
ATOM     68  N   ARG    11    -100.437  91.453  32.349  1.00 98.09           N
ATOM     69  CA  ARG    11     -99.063  91.836  32.207  1.00 98.09           C
ATOM     70  CB  ARG    11     -98.638  92.904  33.227  1.00 98.09           C
ATOM     71  CG  ARG    11     -99.306  94.261  32.994  1.00 98.09           C
ATOM     72  CD  ARG    11     -98.886  95.325  34.007  1.00 98.09           C
ATOM     73  NE  ARG    11     -97.418  95.529  33.852  1.00 98.09           N
ATOM     74  CZ  ARG    11     -96.775  96.479  34.591  1.00 98.09           C
ATOM     75  NH1 ARG    11     -97.476  97.243  35.479  1.00 98.09           N
ATOM     76  NH2 ARG    11     -95.430  96.662  34.447  1.00 98.09           N
ATOM     77  C   ARG    11     -98.195  90.634  32.417  1.00 98.09           C
ATOM     78  O   ARG    11     -97.159  90.492  31.771  1.00 98.09           O
ATOM     79  N   GLY    12     -98.584  89.755  33.358  1.00 41.28           N
ATOM     80  CA  GLY    12     -97.845  88.574  33.718  1.00 41.28           C
ATOM     81  C   GLY    12     -97.815  87.550  32.620  1.00 41.28           C
ATOM     82  O   GLY    12     -96.846  86.799  32.502  1.00 41.28           O
ATOM     83  N   CYS    13     -98.885  87.461  31.805  1.00 60.85           N
ATOM     84  CA  CYS    13     -98.971  86.386  30.853  1.00 60.85           C
ATOM     85  CB  CYS    13    -100.235  86.418  29.976  1.00 60.85           C
ATOM     86  SG  CYS    13    -101.754  86.321  30.967  1.00 60.85           S
ATOM     87  C   CYS    13     -97.771  86.370  29.957  1.00 60.85           C
ATOM     88  O   CYS    13     -97.317  87.399  29.462  1.00 60.85           O
ATOM     89  N   GLY    14     -97.219  85.156  29.746  1.00 28.00           N
ATOM     90  CA  GLY    14     -96.060  84.958  28.922  1.00 28.00           C
ATOM     91  C   GLY    14     -95.666  83.527  29.094  1.00 28.00           C
ATOM     92  O   GLY    14     -96.291  82.800  29.857  1.00 28.00           O
ATOM     93  N   ARG    15     -94.592  83.091  28.407  1.00143.76           N
ATOM     94  CA  ARG    15     -94.180  81.718  28.476  1.00143.76           C
ATOM     95  CB  ARG    15     -92.907  81.436  27.668  1.00143.76           C
ATOM     96  CG  ARG    15     -93.026  81.792  26.191  1.00143.76           C
ATOM     97  CD  ARG    15     -91.749  81.501  25.404  1.00143.76           C
ATOM     98  NE  ARG    15     -91.973  81.950  24.003  1.00143.76           N
ATOM     99  CZ  ARG    15     -91.758  83.257  23.672  1.00143.76           C
ATOM    100  NH1 ARG    15     -91.358  84.145  24.629  1.00143.76           N
ATOM    101  NH2 ARG    15     -91.941  83.675  22.386  1.00143.76           N
ATOM    102  C   ARG    15     -93.833  81.411  29.893  1.00143.76           C
ATOM    103  O   ARG    15     -94.171  80.351  30.417  1.00143.76           O
ATOM    104  N   TRP    16     -93.153  82.358  30.558  1.00 64.51           N
ATOM    105  CA  TRP    16     -92.700  82.130  31.893  1.00 64.51           C
ATOM    106  CB  TRP    16     -91.984  83.366  32.460  1.00 64.51           C
ATOM    107  CG  TRP    16     -91.335  83.174  33.807  1.00 64.51           C
ATOM    108  CD2 TRP    16     -91.897  83.606  35.057  1.00 64.51           C
ATOM    109  CD1 TRP    16     -90.125  82.617  34.100  1.00 64.51           C
ATOM    110  NE1 TRP    16     -89.896  82.674  35.454  1.00 64.51           N
ATOM    111  CE2 TRP    16     -90.978  83.283  36.054  1.00 64.51           C
ATOM    112  CE3 TRP    16     -93.079  84.227  35.348  1.00 64.51           C
ATOM    113  CZ2 TRP    16     -91.226  83.578  37.364  1.00 64.51           C
ATOM    114  CZ3 TRP    16     -93.327  84.520  36.670  1.00 64.51           C
ATOM    115  CH2 TRP    16     -92.417  84.202  37.656  1.00 64.51           C
ATOM    116  C   TRP    16     -93.903  81.854  32.730  1.00 64.51           C
ATOM    117  O   TRP    16     -93.955  80.855  33.444  1.00 64.51           O
ATOM    118  N   CYS    17     -94.922  82.724  32.633  1.00 52.53           N
ATOM    119  CA  CYS    17     -96.119  82.538  33.396  1.00 52.53           C
ATOM    120  CB  CYS    17     -97.118  83.707  33.280  1.00 52.53           C
ATOM    121  SG  CYS    17     -98.684  83.368  34.146  1.00 52.53           S
ATOM    122  C   CYS    17     -96.804  81.294  32.928  1.00 52.53           C
ATOM    123  O   CYS    17     -97.451  80.607  33.707  1.00 52.53           O
ATOM    124  N   ARG    18     -96.722  80.952  31.638  1.00 89.03           N
ATOM    125  CA  ARG    18     -97.440  79.786  31.215  1.00 89.03           C
ATOM    126  CB  ARG    18     -97.287  79.497  29.713  1.00 89.03           C
ATOM    127  CG  ARG    18     -98.122  78.305  29.235  1.00 89.03           C
ATOM    128  CD  ARG    18     -97.887  77.934  27.768  1.00 89.03           C
ATOM    129  NE  ARG    18     -98.768  76.773  27.456  1.00 89.03           N
ATOM    130  CZ  ARG    18    -100.056  76.993  27.058  1.00 89.03           C
ATOM    131  NH1 ARG    18    -100.518  78.270  26.925  1.00 89.03           N
ATOM    132  NH2 ARG    18    -100.883  75.940  26.795  1.00 89.03           N
ATOM    133  C   ARG    18     -96.908  78.594  31.948  1.00 89.03           C
ATOM    134  O   ARG    18     -97.671  77.808  32.509  1.00 89.03           O
ATOM    135  N   ASP    19     -95.577  78.419  31.954  1.00 65.71           N
ATOM    136  CA  ASP    19     -95.029  77.280  32.629  1.00 65.71           C
ATOM    137  CB  ASP    19     -93.561  77.040  32.245  1.00 65.71           C
ATOM    138  CG  ASP    19     -93.171  75.641  32.695  1.00 65.71           C
ATOM    139  OD1 ASP    19     -94.039  74.938  33.276  1.00 65.71           O
ATOM    140  OD2 ASP    19     -91.994  75.254  32.461  1.00 65.71           O
ATOM    141  C   ASP    19     -95.094  77.445  34.122  1.00 65.71           C
ATOM    142  O   ASP    19     -95.558  76.563  34.842  1.00 65.71           O
ATOM    143  N   HIS    20     -94.600  78.601  34.606  1.00 88.44           N
ATOM    144  CA  HIS    20     -94.427  78.922  35.998  1.00 88.44           C
ATOM    145  ND1 HIS    20     -91.653  79.483  34.412  1.00 88.44           N
ATOM    146  CG  HIS    20     -92.040  79.529  35.732  1.00 88.44           C
ATOM    147  CB  HIS    20     -93.376  80.020  36.194  1.00 88.44           C
ATOM    148  NE2 HIS    20     -89.968  78.647  35.596  1.00 88.44           N
ATOM    149  CD2 HIS    20     -90.998  79.016  36.443  1.00 88.44           C
ATOM    150  CE1 HIS    20     -90.408  78.946  34.387  1.00 88.44           C
ATOM    151  C   HIS    20     -95.675  79.315  36.735  1.00 88.44           C
ATOM    152  O   HIS    20     -95.784  79.073  37.935  1.00 88.44           O
ATOM    153  N   SER    21     -96.641  79.969  36.071  1.00 73.11           N
ATOM    154  CA  SER    21     -97.741  80.495  36.826  1.00 73.11           C
ATOM    155  CB  SER    21     -97.853  82.024  36.731  1.00 73.11           C
ATOM    156  OG  SER    21     -96.638  82.635  37.127  1.00 73.11           O
ATOM    157  C   SER    21     -99.064  79.975  36.361  1.00 73.11           C
ATOM    158  O   SER    21     -99.393  79.952  35.177  1.00 73.11           O
ATOM    159  N   ARG    22     -99.878  79.589  37.352  1.00257.34           N
ATOM    160  CA  ARG    22    -101.221  79.110  37.243  1.00257.34           C
ATOM    161  CB  ARG    22    -101.735  78.646  38.617  1.00257.34           C
ATOM    162  CG  ARG    22    -102.819  77.567  38.609  1.00257.34           C
ATOM    163  CD  ARG    22    -102.257  76.167  38.336  1.00257.34           C
ATOM    164  NE  ARG    22    -103.260  75.167  38.803  1.00257.34           N
ATOM    165  CZ  ARG    22    -104.220  74.681  37.964  1.00257.34           C
ATOM    166  NH1 ARG    22    -104.273  75.098  36.666  1.00257.34           N
ATOM    167  NH2 ARG    22    -105.120  73.763  38.425  1.00257.34           N
ATOM    168  C   ARG    22    -102.052  80.294  36.833  1.00257.34           C
ATOM    169  O   ARG    22    -103.146  80.157  36.289  1.00257.34           O
ATOM    170  N   CYS    23    -101.511  81.498  37.111  1.00132.42           N
ATOM    171  CA  CYS    23    -102.140  82.789  37.013  1.00132.42           C
ATOM    172  CB  CYS    23    -101.167  83.936  37.368  1.00132.42           C
ATOM    173  SG  CYS    23    -100.387  83.756  39.003  1.00132.42           S
ATOM    174  C   CYS    23    -102.647  83.088  35.630  1.00132.42           C
ATOM    175  O   CYS    23    -103.655  83.777  35.484  1.00132.42           O
ATOM    176  N   CYS    24    -101.952  82.664  34.562  1.00 41.90           N
ATOM    177  CA  CYS    24    -102.505  82.957  33.269  1.00 41.90           C
ATOM    178  CB  CYS    24    -101.509  83.584  32.270  1.00 41.90           C
ATOM    179  SG  CYS    24    -101.180  85.332  32.649  1.00 41.90           S
ATOM    180  C   CYS    24    -103.005  81.645  32.684  1.00 41.90           C
ATOM    181  O   CYS    24    -102.600  81.307  31.540  1.00 41.90           O
ATOM    182  OXT CYS    24    -103.807  80.964  33.376  1.00 41.90           O
TER     183      CYS    24
CONECT   29  121
CONECT   35  173
CONECT   86  179
END
