# Supplementary material for: Graph-Directed Approach for Downselecting Toxins for Experimental Structure Determination
Source: Mar Drugs. 2020 May 14;18(5):256. doi: 10.3390/md18050256 (PMC7281422; doi:10.3390/md18050256)
Supplement: Supplementary file 1 [file marinedrugs-18-00256-s001.zip › SupplementaryMaterial/finalmodels/6C_finalmodels/seq137/seq137model1_B99990007.pdb]

EXPDTA    THEORETICAL MODEL, MODELLER 9.19 2019/07/19 23:11:56
REMARK   6 MODELLER OBJECTIVE FUNCTION:       529.5877
REMARK   6 MODELLER BEST TEMPLATE % SEQ ID:  95.833
REMARK   6 SEQUENCE: subject
REMARK   6 ALIGNMENT: subject-mult.ali
REMARK   6 DOPE score: -1655.47925
REMARK   6 GA341 score: 1.00000
REMARK   6 TEMPLATE: 2yenAA 1:A - 22:A MODELS 3: - 24: AT 59.1%
REMARK   6 TEMPLATE: 2lo9AA 1:A - 24:A MODELS 1: - 24: AT 95.8%
REMARK   6 TEMPLATE: 2lo9AA 1:A - 24:A MODELS 1: - 24: AT 95.8%
SSBOND   1 CYS      5    CYS     17                          1555   1555  2.04
SSBOND   2 CYS      6    CYS     23                          1555   1555  2.03
SSBOND   3 CYS     13    CYS     24                          1555   1555  2.03
ATOM      1  N   VAL     1     -14.636  -2.867 -37.475  1.00 23.67           N
ATOM      2  CA  VAL     1     -14.965  -2.934 -36.033  1.00 23.67           C
ATOM      3  CB  VAL     1     -14.628  -4.289 -35.483  1.00 23.67           C
ATOM      4  CG1 VAL     1     -15.471  -5.345 -36.216  1.00 23.67           C
ATOM      5  CG2 VAL     1     -13.108  -4.495 -35.602  1.00 23.67           C
ATOM      6  C   VAL     1     -14.156  -1.936 -35.276  1.00 23.67           C
ATOM      7  O   VAL     1     -13.498  -1.075 -35.858  1.00 23.67           O
ATOM      8  N   GLY     2     -14.172  -2.042 -33.933  1.00 32.14           N
ATOM      9  CA  GLY     2     -13.392  -1.134 -33.147  1.00 32.14           C
ATOM     10  C   GLY     2     -14.244  -0.005 -32.658  1.00 32.14           C
ATOM     11  O   GLY     2     -13.737   0.960 -32.086  1.00 32.14           O
ATOM     12  N   GLU     3     -15.570  -0.116 -32.844  1.00 95.70           N
ATOM     13  CA  GLU     3     -16.501   0.905 -32.454  1.00 95.70           C
ATOM     14  CB  GLU     3     -17.948   0.463 -32.710  1.00 95.70           C
ATOM     15  CG  GLU     3     -18.247   0.161 -34.177  1.00 95.70           C
ATOM     16  CD  GLU     3     -19.522  -0.668 -34.222  1.00 95.70           C
ATOM     17  OE1 GLU     3     -20.599  -0.130 -33.844  1.00 95.70           O
ATOM     18  OE2 GLU     3     -19.433  -1.856 -34.628  1.00 95.70           O
ATOM     19  C   GLU     3     -16.392   1.095 -30.976  1.00 95.70           C
ATOM     20  O   GLU     3     -16.418   2.216 -30.468  1.00 95.70           O
ATOM     21  N   ALA     4     -16.230  -0.019 -30.250  1.00 46.67           N
ATOM     22  CA  ALA     4     -16.219   0.002 -28.820  1.00 46.67           C
ATOM     23  CB  ALA     4     -16.009  -1.392 -28.208  1.00 46.67           C
ATOM     24  C   ALA     4     -15.104   0.874 -28.342  1.00 46.67           C
ATOM     25  O   ALA     4     -15.227   1.539 -27.318  1.00 46.67           O
ATOM     26  N   CYS     5     -13.964   0.868 -29.047  1.00 61.86           N
ATOM     27  CA  CYS     5     -12.846   1.630 -28.576  1.00 61.86           C
ATOM     28  CB  CYS     5     -11.581   1.379 -29.421  1.00 61.86           C
ATOM     29  SG  CYS     5     -10.067   2.066 -28.685  1.00 61.86           S
ATOM     30  C   CYS     5     -13.158   3.100 -28.580  1.00 61.86           C
ATOM     31  O   CYS     5     -12.979   3.774 -27.571  1.00 61.86           O
ATOM     32  N   CYS     6     -13.692   3.642 -29.687  1.00 51.67           N
ATOM     33  CA  CYS     6     -13.897   5.063 -29.777  1.00 51.67           C
ATOM     34  CB  CYS     6     -14.487   5.464 -31.135  1.00 51.67           C
ATOM     35  SG  CYS     6     -13.525   4.811 -32.534  1.00 51.67           S
ATOM     36  C   CYS     6     -14.858   5.495 -28.717  1.00 51.67           C
ATOM     37  O   CYS     6     -14.683   6.534 -28.081  1.00 51.67           O
ATOM     38  N   LYS     7     -15.911   4.698 -28.492  1.00106.44           N
ATOM     39  CA  LYS     7     -16.878   5.109 -27.524  1.00106.44           C
ATOM     40  CB  LYS     7     -18.058   4.130 -27.409  1.00106.44           C
ATOM     41  CG  LYS     7     -18.973   4.137 -28.637  1.00106.44           C
ATOM     42  CD  LYS     7     -19.967   2.974 -28.672  1.00106.44           C
ATOM     43  CE  LYS     7     -20.604   2.679 -27.312  1.00106.44           C
ATOM     44  NZ  LYS     7     -21.319   3.873 -26.806  1.00106.44           N
ATOM     45  C   LYS     7     -16.216   5.209 -26.182  1.00106.44           C
ATOM     46  O   LYS     7     -16.435   6.179 -25.459  1.00106.44           O
ATOM     47  N   ASN     8     -15.404   4.198 -25.817  1.00 72.31           N
ATOM     48  CA  ASN     8     -14.738   4.113 -24.541  1.00 72.31           C
ATOM     49  CB  ASN     8     -14.287   2.687 -24.192  1.00 72.31           C
ATOM     50  CG  ASN     8     -15.517   1.958 -23.673  1.00 72.31           C
ATOM     51  OD1 ASN     8     -16.100   2.351 -22.663  1.00 72.31           O
ATOM     52  ND2 ASN     8     -15.937   0.877 -24.383  1.00 72.31           N
ATOM     53  C   ASN     8     -13.555   5.031 -24.402  1.00 72.31           C
ATOM     54  O   ASN     8     -13.239   5.466 -23.299  1.00 72.31           O
ATOM     55  N   GLY     9     -12.832   5.330 -25.495  1.00 30.22           N
ATOM     56  CA  GLY     9     -11.664   6.146 -25.352  1.00 30.22           C
ATOM     57  C   GLY     9     -10.630   5.336 -24.634  1.00 30.22           C
ATOM     58  O   GLY     9     -10.207   4.281 -25.108  1.00 30.22           O
ATOM     59  N   LYS    10     -10.207   5.808 -23.449  1.00 63.34           N
ATOM     60  CA  LYS    10      -9.173   5.160 -22.694  1.00 63.34           C
ATOM     61  CB  LYS    10      -8.953   5.796 -21.312  1.00 63.34           C
ATOM     62  CG  LYS    10      -8.440   7.230 -21.357  1.00 63.34           C
ATOM     63  CD  LYS    10      -8.557   7.936 -20.007  1.00 63.34           C
ATOM     64  CE  LYS    10      -8.067   9.382 -20.034  1.00 63.34           C
ATOM     65  NZ  LYS    10      -6.594   9.408 -20.158  1.00 63.34           N
ATOM     66  C   LYS    10      -9.606   3.763 -22.408  1.00 63.34           C
ATOM     67  O   LYS    10      -8.800   2.838 -22.414  1.00 63.34           O
ATOM     68  N   ARG    11     -10.908   3.586 -22.130  1.00 82.81           N
ATOM     69  CA  ARG    11     -11.410   2.295 -21.768  1.00 82.81           C
ATOM     70  CB  ARG    11     -12.869   2.325 -21.299  1.00 82.81           C
ATOM     71  CG  ARG    11     -12.991   2.972 -19.921  1.00 82.81           C
ATOM     72  CD  ARG    11     -14.306   2.668 -19.209  1.00 82.81           C
ATOM     73  NE  ARG    11     -15.386   3.439 -19.883  1.00 82.81           N
ATOM     74  CZ  ARG    11     -16.653   3.382 -19.382  1.00 82.81           C
ATOM     75  NH1 ARG    11     -16.915   2.579 -18.306  1.00 82.81           N
ATOM     76  NH2 ARG    11     -17.648   4.130 -19.939  1.00 82.81           N
ATOM     77  C   ARG    11     -11.278   1.349 -22.917  1.00 82.81           C
ATOM     78  O   ARG    11     -11.087   0.151 -22.714  1.00 82.81           O
ATOM     79  N   GLY    12     -11.423   1.859 -24.153  1.00 39.70           N
ATOM     80  CA  GLY    12     -11.335   1.079 -25.358  1.00 39.70           C
ATOM     81  C   GLY    12      -9.945   0.558 -25.594  1.00 39.70           C
ATOM     82  O   GLY    12      -9.767  -0.510 -26.180  1.00 39.70           O
ATOM     83  N   CYS    13      -8.914   1.314 -25.171  1.00 57.23           N
ATOM     84  CA  CYS    13      -7.552   0.968 -25.480  1.00 57.23           C
ATOM     85  CB  CYS    13      -6.527   1.878 -24.785  1.00 57.23           C
ATOM     86  SG  CYS    13      -6.709   3.628 -25.238  1.00 57.23           S
ATOM     87  C   CYS    13      -7.264  -0.441 -25.054  1.00 57.23           C
ATOM     88  O   CYS    13      -7.630  -0.867 -23.960  1.00 57.23           O
ATOM     89  N   GLY    14      -6.590  -1.204 -25.944  1.00 27.35           N
ATOM     90  CA  GLY    14      -6.238  -2.571 -25.672  1.00 27.35           C
ATOM     91  C   GLY    14      -5.775  -3.169 -26.964  1.00 27.35           C
ATOM     92  O   GLY    14      -5.777  -2.506 -27.994  1.00 27.35           O
ATOM     93  N   ARG    15      -5.385  -4.461 -26.945  1.00 70.99           N
ATOM     94  CA  ARG    15      -4.890  -5.124 -28.118  1.00 70.99           C
ATOM     95  CB  ARG    15      -4.539  -6.594 -27.837  1.00 70.99           C
ATOM     96  CG  ARG    15      -5.745  -7.403 -27.352  1.00 70.99           C
ATOM     97  CD  ARG    15      -5.406  -8.812 -26.861  1.00 70.99           C
ATOM     98  NE  ARG    15      -5.144  -8.723 -25.398  1.00 70.99           N
ATOM     99  CZ  ARG    15      -3.923  -9.080 -24.896  1.00 70.99           C
ATOM    100  NH1 ARG    15      -2.956  -9.558 -25.729  1.00 70.99           N
ATOM    101  NH2 ARG    15      -3.684  -8.968 -23.557  1.00 70.99           N
ATOM    102  C   ARG    15      -5.974  -5.120 -29.148  1.00 70.99           C
ATOM    103  O   ARG    15      -5.730  -4.886 -30.331  1.00 70.99           O
ATOM    104  N   TRP    16      -7.219  -5.365 -28.706  1.00 62.00           N
ATOM    105  CA  TRP    16      -8.325  -5.432 -29.608  1.00 62.00           C
ATOM    106  CB  TRP    16      -9.652  -5.653 -28.861  1.00 62.00           C
ATOM    107  CG  TRP    16     -10.875  -5.749 -29.743  1.00 62.00           C
ATOM    108  CD2 TRP    16     -11.761  -4.657 -30.030  1.00 62.00           C
ATOM    109  CD1 TRP    16     -11.374  -6.833 -30.407  1.00 62.00           C
ATOM    110  NE1 TRP    16     -12.512  -6.481 -31.093  1.00 62.00           N
ATOM    111  CE2 TRP    16     -12.765  -5.145 -30.865  1.00 62.00           C
ATOM    112  CE3 TRP    16     -11.744  -3.352 -29.624  1.00 62.00           C
ATOM    113  CZ2 TRP    16     -13.766  -4.336 -31.317  1.00 62.00           C
ATOM    114  CZ3 TRP    16     -12.759  -2.538 -30.079  1.00 62.00           C
ATOM    115  CH2 TRP    16     -13.749  -3.020 -30.908  1.00 62.00           C
ATOM    116  C   TRP    16      -8.407  -4.118 -30.307  1.00 62.00           C
ATOM    117  O   TRP    16      -8.427  -4.068 -31.535  1.00 62.00           O
ATOM    118  N   CYS    17      -8.413  -3.016 -29.539  1.00 54.75           N
ATOM    119  CA  CYS    17      -8.495  -1.700 -30.104  1.00 54.75           C
ATOM    120  CB  CYS    17      -8.581  -0.594 -29.024  1.00 54.75           C
ATOM    121  SG  CYS    17      -8.565   1.109 -29.676  1.00 54.75           S
ATOM    122  C   CYS    17      -7.277  -1.465 -30.940  1.00 54.75           C
ATOM    123  O   CYS    17      -7.354  -0.866 -32.002  1.00 54.75           O
ATOM    124  N   ARG    18      -6.099  -1.939 -30.513  1.00103.19           N
ATOM    125  CA  ARG    18      -4.924  -1.651 -31.285  1.00103.19           C
ATOM    126  CB  ARG    18      -3.654  -2.269 -30.678  1.00103.19           C
ATOM    127  CG  ARG    18      -2.383  -1.981 -31.483  1.00103.19           C
ATOM    128  CD  ARG    18      -1.110  -2.545 -30.848  1.00103.19           C
ATOM    129  NE  ARG    18      -0.899  -1.811 -29.569  1.00103.19           N
ATOM    130  CZ  ARG    18       0.181  -2.090 -28.777  1.00103.19           C
ATOM    131  NH1 ARG    18       1.072  -3.052 -29.155  1.00103.19           N
ATOM    132  NH2 ARG    18       0.359  -1.406 -27.611  1.00103.19           N
ATOM    133  C   ARG    18      -5.085  -2.220 -32.663  1.00103.19           C
ATOM    134  O   ARG    18      -4.853  -1.534 -33.657  1.00103.19           O
ATOM    135  N   ASP    19      -5.484  -3.499 -32.758  1.00 68.16           N
ATOM    136  CA  ASP    19      -5.645  -4.089 -34.053  1.00 68.16           C
ATOM    137  CB  ASP    19      -5.764  -5.623 -33.970  1.00 68.16           C
ATOM    138  CG  ASP    19      -5.747  -6.182 -35.387  1.00 68.16           C
ATOM    139  OD1 ASP    19      -6.707  -5.903 -36.155  1.00 68.16           O
ATOM    140  OD2 ASP    19      -4.765  -6.891 -35.729  1.00 68.16           O
ATOM    141  C   ASP    19      -6.862  -3.558 -34.762  1.00 68.16           C
ATOM    142  O   ASP    19      -6.798  -3.172 -35.926  1.00 68.16           O
ATOM    143  N   HIS    20      -8.012  -3.578 -34.060  1.00 93.40           N
ATOM    144  CA  HIS    20      -9.314  -3.263 -34.581  1.00 93.40           C
ATOM    145  ND1 HIS    20      -9.348  -6.095 -33.044  1.00 93.40           N
ATOM    146  CG  HIS    20     -10.271  -5.388 -33.788  1.00 93.40           C
ATOM    147  CB  HIS    20     -10.421  -3.902 -33.736  1.00 93.40           C
ATOM    148  NE2 HIS    20     -10.416  -7.581 -34.306  1.00 93.40           N
ATOM    149  CD2 HIS    20     -10.914  -6.314 -34.552  1.00 93.40           C
ATOM    150  CE1 HIS    20      -9.478  -7.396 -33.394  1.00 93.40           C
ATOM    151  C   HIS    20      -9.608  -1.804 -34.761  1.00 93.40           C
ATOM    152  O   HIS    20     -10.301  -1.431 -35.702  1.00 93.40           O
ATOM    153  N   SER    21      -9.145  -0.916 -33.868  1.00110.03           N
ATOM    154  CA  SER    21      -9.586   0.437 -34.057  1.00110.03           C
ATOM    155  CB  SER    21     -10.736   0.824 -33.112  1.00110.03           C
ATOM    156  OG  SER    21     -10.397   0.487 -31.779  1.00110.03           O
ATOM    157  C   SER    21      -8.480   1.444 -33.943  1.00110.03           C
ATOM    158  O   SER    21      -7.604   1.391 -33.084  1.00110.03           O
ATOM    159  N   ARG    22      -8.537   2.437 -34.844  1.00181.10           N
ATOM    160  CA  ARG    22      -7.602   3.519 -34.957  1.00181.10           C
ATOM    161  CB  ARG    22      -7.825   4.357 -36.227  1.00181.10           C
ATOM    162  CG  ARG    22      -7.485   3.591 -37.507  1.00181.10           C
ATOM    163  CD  ARG    22      -7.666   4.415 -38.782  1.00181.10           C
ATOM    164  NE  ARG    22      -7.311   3.551 -39.945  1.00181.10           N
ATOM    165  CZ  ARG    22      -7.421   4.045 -41.209  1.00181.10           C
ATOM    166  NH1 ARG    22      -7.873   5.323 -41.394  1.00181.10           N
ATOM    167  NH2 ARG    22      -7.083   3.279 -42.287  1.00181.10           N
ATOM    168  C   ARG    22      -7.732   4.423 -33.767  1.00181.10           C
ATOM    169  O   ARG    22      -6.818   5.180 -33.449  1.00181.10           O
ATOM    170  N   CYS    23      -8.889   4.367 -33.083  1.00127.17           N
ATOM    171  CA  CYS    23      -9.221   5.282 -32.025  1.00127.17           C
ATOM    172  CB  CYS    23     -10.662   5.119 -31.493  1.00127.17           C
ATOM    173  SG  CYS    23     -11.844   5.947 -32.601  1.00127.17           S
ATOM    174  C   CYS    23      -8.250   5.233 -30.890  1.00127.17           C
ATOM    175  O   CYS    23      -8.152   6.192 -30.126  1.00127.17           O
ATOM    176  N   CYS    24      -7.548   4.111 -30.672  1.00 86.28           N
ATOM    177  CA  CYS    24      -6.565   4.172 -29.630  1.00 86.28           C
ATOM    178  CB  CYS    24      -7.053   3.665 -28.263  1.00 86.28           C
ATOM    179  SG  CYS    24      -5.738   3.786 -27.015  1.00 86.28           S
ATOM    180  C   CYS    24      -5.406   3.279 -30.053  1.00 86.28           C
ATOM    181  O   CYS    24      -4.284   3.815 -30.254  1.00 86.28           O
ATOM    182  OXT CYS    24      -5.629   2.044 -30.179  1.00 86.28           O
TER     183      CYS    24
CONECT   29  121
CONECT   35  173
CONECT   86  179
END
