# Supplementary material for: Graph-Directed Approach for Downselecting Toxins for Experimental Structure Determination
Source: Mar Drugs. 2020 May 14;18(5):256. doi: 10.3390/md18050256 (PMC7281422; doi:10.3390/md18050256)
Supplement: Supplementary file 1 [file marinedrugs-18-00256-s001.zip › SupplementaryMaterial/finalmodels/6C_finalmodels/seq60/seq60model1_B99990004.pdb]

EXPDTA    THEORETICAL MODEL, MODELLER 9.19 2019/07/19 21:34:27
REMARK   6 MODELLER OBJECTIVE FUNCTION:       958.3912
REMARK   6 MODELLER BEST TEMPLATE % SEQ ID:  76.000
REMARK   6 SEQUENCE: subject
REMARK   6 ALIGNMENT: subject-mult.ali
REMARK   6 DOPE score: -1498.46875
REMARK   6 GA341 score: 0.99999
REMARK   6 TEMPLATE: 2km9AA 1:A - 25:A MODELS 1: - 26: AT 68.0%
REMARK   6 TEMPLATE: 1cnnAA 1:A - 26:A MODELS 1: - 26: AT 73.1%
REMARK   6 TEMPLATE: 1tt3AA 1:A - 25:A MODELS 1: - 26: AT 76.0%
REMARK   6 TEMPLATE: 1tt3AA 1:A - 25:A MODELS 1: - 26: AT 76.0%
SSBOND   1 CYS      1    CYS     16                          1555   1555  2.03
SSBOND   2 CYS      8    CYS     20                          1555   1555  2.02
SSBOND   3 CYS     15    CYS     26                          1555   1555  2.02
ATOM      1  N   CYS     1      93.162   3.768 125.685  1.00 31.02           N
ATOM      2  CA  CYS     1      91.913   3.716 124.883  1.00 31.02           C
ATOM      3  CB  CYS     1      90.831   4.621 125.506  1.00 31.02           C
ATOM      4  SG  CYS     1      91.420   6.312 125.817  1.00 31.02           S
ATOM      5  C   CYS     1      92.157   4.108 123.465  1.00 31.02           C
ATOM      6  O   CYS     1      93.273   4.462 123.091  1.00 31.02           O
ATOM      7  N   LYS     2      91.106   4.035 122.627  1.00113.42           N
ATOM      8  CA  LYS     2      91.257   4.324 121.234  1.00113.42           C
ATOM      9  CB  LYS     2      90.543   3.303 120.334  1.00113.42           C
ATOM     10  CG  LYS     2      90.736   1.852 120.784  1.00113.42           C
ATOM     11  CD  LYS     2      92.193   1.424 120.963  1.00113.42           C
ATOM     12  CE  LYS     2      92.335   0.019 121.553  1.00113.42           C
ATOM     13  NZ  LYS     2      93.758  -0.270 121.831  1.00113.42           N
ATOM     14  C   LYS     2      90.583   5.631 120.990  1.00113.42           C
ATOM     15  O   LYS     2      89.612   5.977 121.660  1.00113.42           O
ATOM     16  N   LEU     3      91.098   6.404 120.022  1.00134.05           N
ATOM     17  CA  LEU     3      90.521   7.676 119.706  1.00134.05           C
ATOM     18  CB  LEU     3      91.518   8.647 119.044  1.00134.05           C
ATOM     19  CG  LEU     3      92.250   8.072 117.816  1.00134.05           C
ATOM     20  CD1 LEU     3      91.306   7.881 116.619  1.00134.05           C
ATOM     21  CD2 LEU     3      93.497   8.903 117.481  1.00134.05           C
ATOM     22  C   LEU     3      89.340   7.446 118.817  1.00134.05           C
ATOM     23  O   LEU     3      89.102   6.333 118.352  1.00134.05           O
ATOM     24  N   LYS     4      88.535   8.503 118.592  1.00 82.85           N
ATOM     25  CA  LYS     4      87.346   8.358 117.804  1.00 82.85           C
ATOM     26  CB  LYS     4      86.545   9.658 117.621  1.00 82.85           C
ATOM     27  CG  LYS     4      85.942  10.228 118.904  1.00 82.85           C
ATOM     28  CD  LYS     4      85.331  11.614 118.695  1.00 82.85           C
ATOM     29  CE  LYS     4      84.168  11.604 117.701  1.00 82.85           C
ATOM     30  NZ  LYS     4      83.772  12.991 117.370  1.00 82.85           N
ATOM     31  C   LYS     4      87.707   7.906 116.429  1.00 82.85           C
ATOM     32  O   LYS     4      88.666   8.388 115.827  1.00 82.85           O
ATOM     33  N   GLY     5      86.923   6.941 115.909  1.00 25.14           N
ATOM     34  CA  GLY     5      87.081   6.475 114.565  1.00 25.14           C
ATOM     35  C   GLY     5      88.030   5.325 114.554  1.00 25.14           C
ATOM     36  O   GLY     5      88.155   4.633 113.545  1.00 25.14           O
ATOM     37  N   GLN     6      88.731   5.076 115.675  1.00 57.16           N
ATOM     38  CA  GLN     6      89.645   3.973 115.658  1.00 57.16           C
ATOM     39  CB  GLN     6      90.866   4.099 116.586  1.00 57.16           C
ATOM     40  CG  GLN     6      91.919   5.056 116.033  1.00 57.16           C
ATOM     41  CD  GLN     6      93.172   4.938 116.883  1.00 57.16           C
ATOM     42  OE1 GLN     6      93.142   4.404 117.991  1.00 57.16           O
ATOM     43  NE2 GLN     6      94.313   5.448 116.348  1.00 57.16           N
ATOM     44  C   GLN     6      88.909   2.733 116.018  1.00 57.16           C
ATOM     45  O   GLN     6      87.760   2.774 116.461  1.00 57.16           O
ATOM     46  N   SER     7      89.566   1.578 115.814  1.00 55.46           N
ATOM     47  CA  SER     7      88.920   0.337 116.100  1.00 55.46           C
ATOM     48  CB  SER     7      89.791  -0.901 115.820  1.00 55.46           C
ATOM     49  OG  SER     7      90.921  -0.914 116.682  1.00 55.46           O
ATOM     50  C   SER     7      88.561   0.352 117.550  1.00 55.46           C
ATOM     51  O   SER     7      89.195   1.017 118.369  1.00 55.46           O
ATOM     52  N   CYS     8      87.480  -0.364 117.895  1.00 92.35           N
ATOM     53  CA  CYS     8      87.010  -0.405 119.245  1.00 92.35           C
ATOM     54  CB  CYS     8      85.940   0.660 119.516  1.00 92.35           C
ATOM     55  SG  CYS     8      84.434   0.374 118.554  1.00 92.35           S
ATOM     56  C   CYS     8      86.386  -1.745 119.474  1.00 92.35           C
ATOM     57  O   CYS     8      86.227  -2.523 118.538  1.00 92.35           O
ATOM     58  N   SER     9      86.026  -2.068 120.734  1.00132.19           N
ATOM     59  CA  SER     9      85.439  -3.362 120.967  1.00132.19           C
ATOM     60  CB  SER     9      86.234  -4.248 121.941  1.00132.19           C
ATOM     61  OG  SER     9      87.495  -4.595 121.392  1.00132.19           O
ATOM     62  C   SER     9      84.088  -3.204 121.584  1.00132.19           C
ATOM     63  O   SER     9      83.927  -2.506 122.583  1.00132.19           O
ATOM     64  N   ARG    10      83.073  -3.894 121.038  1.00194.54           N
ATOM     65  CA  ARG    10      81.762  -3.753 121.597  1.00194.54           C
ATOM     66  CB  ARG    10      80.707  -4.573 120.846  1.00194.54           C
ATOM     67  CG  ARG    10      81.064  -6.049 120.718  1.00194.54           C
ATOM     68  CD  ARG    10      79.839  -6.916 120.464  1.00194.54           C
ATOM     69  NE  ARG    10      79.064  -6.930 121.736  1.00194.54           N
ATOM     70  CZ  ARG    10      78.162  -5.946 122.022  1.00194.54           C
ATOM     71  NH1 ARG    10      77.881  -4.969 121.113  1.00194.54           N
ATOM     72  NH2 ARG    10      77.531  -5.954 123.235  1.00194.54           N
ATOM     73  C   ARG    10      81.809  -4.188 123.025  1.00194.54           C
ATOM     74  O   ARG    10      81.336  -3.485 123.919  1.00194.54           O
ATOM     75  N   LEU    11      82.444  -5.340 123.287  1.00107.72           N
ATOM     76  CA  LEU    11      82.412  -5.858 124.621  1.00107.72           C
ATOM     77  CB  LEU    11      83.046  -7.253 124.739  1.00107.72           C
ATOM     78  CG  LEU    11      82.326  -8.338 123.920  1.00107.72           C
ATOM     79  CD1 LEU    11      82.981  -9.710 124.139  1.00107.72           C
ATOM     80  CD2 LEU    11      80.809  -8.342 124.180  1.00107.72           C
ATOM     81  C   LEU    11      83.150  -4.980 125.582  1.00107.72           C
ATOM     82  O   LEU    11      82.667  -4.732 126.687  1.00107.72           O
ATOM     83  N   MET    12      84.378  -4.577 125.198  1.00150.05           N
ATOM     84  CA  MET    12      85.299  -3.796 125.982  1.00150.05           C
ATOM     85  CB  MET    12      86.727  -3.887 125.428  1.00150.05           C
ATOM     86  CG  MET    12      87.273  -5.312 125.409  1.00150.05           C
ATOM     87  SD  MET    12      86.474  -6.378 124.176  1.00150.05           S
ATOM     88  CE  MET    12      87.492  -7.832 124.547  1.00150.05           C
ATOM     89  C   MET    12      84.959  -2.328 126.090  1.00150.05           C
ATOM     90  O   MET    12      85.123  -1.733 127.151  1.00150.05           O
ATOM     91  N   TYR    13      84.464  -1.693 125.007  1.00124.98           N
ATOM     92  CA  TYR    13      84.281  -0.259 125.015  1.00124.98           C
ATOM     93  CB  TYR    13      83.252   0.240 126.045  1.00124.98           C
ATOM     94  CG  TYR    13      81.944  -0.311 125.602  1.00124.98           C
ATOM     95  CD1 TYR    13      81.266   0.236 124.535  1.00124.98           C
ATOM     96  CD2 TYR    13      81.400  -1.383 126.264  1.00124.98           C
ATOM     97  CE1 TYR    13      80.060  -0.288 124.133  1.00124.98           C
ATOM     98  CE2 TYR    13      80.195  -1.910 125.868  1.00124.98           C
ATOM     99  CZ  TYR    13      79.526  -1.363 124.804  1.00124.98           C
ATOM    100  OH  TYR    13      78.289  -1.906 124.399  1.00124.98           O
ATOM    101  C   TYR    13      85.597   0.416 125.290  1.00124.98           C
ATOM    102  O   TYR    13      85.722   1.235 126.199  1.00124.98           O
ATOM    103  N   ASP    14      86.606   0.084 124.464  1.00139.65           N
ATOM    104  CA  ASP    14      87.969   0.552 124.509  1.00139.65           C
ATOM    105  CB  ASP    14      88.944  -0.241 123.624  1.00139.65           C
ATOM    106  CG  ASP    14      89.379  -1.488 124.374  1.00139.65           C
ATOM    107  OD1 ASP    14      88.691  -1.863 125.358  1.00139.65           O
ATOM    108  OD2 ASP    14      90.425  -2.070 123.985  1.00139.65           O
ATOM    109  C   ASP    14      88.102   1.989 124.099  1.00139.65           C
ATOM    110  O   ASP    14      89.220   2.484 124.019  1.00139.65           O
ATOM    111  N   CYS    15      87.022   2.674 123.701  1.00 98.76           N
ATOM    112  CA  CYS    15      87.176   4.014 123.191  1.00 98.76           C
ATOM    113  CB  CYS    15      85.941   4.445 122.395  1.00 98.76           C
ATOM    114  SG  CYS    15      85.577   3.192 121.140  1.00 98.76           S
ATOM    115  C   CYS    15      87.419   5.049 124.255  1.00 98.76           C
ATOM    116  O   CYS    15      86.898   5.004 125.367  1.00 98.76           O
ATOM    117  N   CYS    16      88.256   6.042 123.899  1.00 44.72           N
ATOM    118  CA  CYS    16      88.541   7.168 124.737  1.00 44.72           C
ATOM    119  CB  CYS    16      89.626   8.075 124.136  1.00 44.72           C
ATOM    120  SG  CYS    16      91.237   7.238 124.020  1.00 44.72           S
ATOM    121  C   CYS    16      87.269   7.955 124.852  1.00 44.72           C
ATOM    122  O   CYS    16      86.959   8.518 125.901  1.00 44.72           O
ATOM    123  N   SER    17      86.494   7.997 123.747  1.00 58.35           N
ATOM    124  CA  SER    17      85.248   8.709 123.671  1.00 58.35           C
ATOM    125  CB  SER    17      84.606   8.626 122.274  1.00 58.35           C
ATOM    126  OG  SER    17      83.378   9.339 122.247  1.00 58.35           O
ATOM    127  C   SER    17      84.312   8.071 124.646  1.00 58.35           C
ATOM    128  O   SER    17      83.401   8.717 125.161  1.00 58.35           O
ATOM    129  N   GLY    18      84.513   6.768 124.922  1.00 55.48           N
ATOM    130  CA  GLY    18      83.715   6.095 125.903  1.00 55.48           C
ATOM    131  C   GLY    18      82.711   5.209 125.241  1.00 55.48           C
ATOM    132  O   GLY    18      82.166   4.317 125.889  1.00 55.48           O
ATOM    133  N   SER    19      82.429   5.418 123.941  1.00136.21           N
ATOM    134  CA  SER    19      81.450   4.553 123.353  1.00136.21           C
ATOM    135  CB  SER    19      80.140   5.272 122.987  1.00136.21           C
ATOM    136  OG  SER    19      79.532   5.808 124.152  1.00136.21           O
ATOM    137  C   SER    19      81.993   3.995 122.079  1.00136.21           C
ATOM    138  O   SER    19      82.274   4.720 121.128  1.00136.21           O
ATOM    139  N   CYS    20      82.133   2.664 122.035  1.00 81.03           N
ATOM    140  CA  CYS    20      82.570   1.948 120.876  1.00 81.03           C
ATOM    141  CB  CYS    20      83.092   0.543 121.257  1.00 81.03           C
ATOM    142  SG  CYS    20      83.290  -0.629 119.883  1.00 81.03           S
ATOM    143  C   CYS    20      81.379   1.795 119.983  1.00 81.03           C
ATOM    144  O   CYS    20      80.242   2.036 120.392  1.00 81.03           O
ATOM    145  N   GLY    21      81.619   1.436 118.709  1.00 82.05           N
ATOM    146  CA  GLY    21      80.520   1.185 117.832  1.00 82.05           C
ATOM    147  C   GLY    21      80.538  -0.280 117.542  1.00 82.05           C
ATOM    148  O   GLY    21      81.575  -0.937 117.659  1.00 82.05           O
ATOM    149  N   ARG    22      79.358  -0.828 117.198  1.00101.29           N
ATOM    150  CA  ARG    22      79.217  -2.202 116.824  1.00101.29           C
ATOM    151  CB  ARG    22      77.752  -2.661 116.740  1.00101.29           C
ATOM    152  CG  ARG    22      77.070  -2.646 118.110  1.00101.29           C
ATOM    153  CD  ARG    22      75.607  -3.093 118.094  1.00101.29           C
ATOM    154  NE  ARG    22      75.099  -2.991 119.493  1.00101.29           N
ATOM    155  CZ  ARG    22      74.602  -1.807 119.956  1.00101.29           C
ATOM    156  NH1 ARG    22      74.544  -0.722 119.129  1.00101.29           N
ATOM    157  NH2 ARG    22      74.159  -1.700 121.245  1.00101.29           N
ATOM    158  C   ARG    22      79.862  -2.333 115.489  1.00101.29           C
ATOM    159  O   ARG    22      80.280  -3.415 115.080  1.00101.29           O
ATOM    160  N   SER    23      79.910  -1.204 114.757  1.00 74.49           N
ATOM    161  CA  SER    23      80.491  -1.160 113.451  1.00 74.49           C
ATOM    162  CB  SER    23      80.391   0.232 112.805  1.00 74.49           C
ATOM    163  OG  SER    23      79.027   0.585 112.625  1.00 74.49           O
ATOM    164  C   SER    23      81.940  -1.490 113.597  1.00 74.49           C
ATOM    165  O   SER    23      82.566  -2.004 112.672  1.00 74.49           O
ATOM    166  N   GLY    24      82.509  -1.236 114.791  1.00 38.54           N
ATOM    167  CA  GLY    24      83.897  -1.529 114.977  1.00 38.54           C
ATOM    168  C   GLY    24      84.673  -0.255 115.073  1.00 38.54           C
ATOM    169  O   GLY    24      85.888  -0.288 115.257  1.00 38.54           O
ATOM    170  N   LYS    25      84.005   0.910 114.958  1.00 91.73           N
ATOM    171  CA  LYS    25      84.750   2.133 115.059  1.00 91.73           C
ATOM    172  CB  LYS    25      84.522   3.091 113.879  1.00 91.73           C
ATOM    173  CG  LYS    25      84.979   2.487 112.553  1.00 91.73           C
ATOM    174  CD  LYS    25      84.517   3.262 111.320  1.00 91.73           C
ATOM    175  CE  LYS    25      85.669   3.954 110.594  1.00 91.73           C
ATOM    176  NZ  LYS    25      86.687   2.948 110.219  1.00 91.73           N
ATOM    177  C   LYS    25      84.325   2.851 116.300  1.00 91.73           C
ATOM    178  O   LYS    25      83.179   2.755 116.733  1.00 91.73           O
ATOM    179  N   CYS    26      85.274   3.580 116.919  1.00 36.01           N
ATOM    180  CA  CYS    26      84.967   4.338 118.093  1.00 36.01           C
ATOM    181  CB  CYS    26      86.222   4.863 118.807  1.00 36.01           C
ATOM    182  SG  CYS    26      87.001   3.527 119.742  1.00 36.01           S
ATOM    183  C   CYS    26      84.132   5.536 117.664  1.00 36.01           C
ATOM    184  O   CYS    26      83.911   5.699 116.436  1.00 36.01           O
ATOM    185  OXT CYS    26      83.703   6.305 118.565  1.00 36.01           O
TER     186      CYS    26
CONECT    4  120
CONECT   55  142
CONECT  114  182
END
