# Supplementary material for: Graph-Directed Approach for Downselecting Toxins for Experimental Structure Determination
Source: Mar Drugs. 2020 May 14;18(5):256. doi: 10.3390/md18050256 (PMC7281422; doi:10.3390/md18050256)
Supplement: Supplementary file 1 [file marinedrugs-18-00256-s001.zip › SupplementaryMaterial/finalmodels/6C_finalmodels/seq60/seq60model2_B99990008.pdb]

EXPDTA    THEORETICAL MODEL, MODELLER 9.19 2019/07/19 21:35:01
REMARK   6 MODELLER OBJECTIVE FUNCTION:       961.5477
REMARK   6 MODELLER BEST TEMPLATE % SEQ ID:  76.000
REMARK   6 SEQUENCE: subject
REMARK   6 ALIGNMENT: subject-mult.ali
REMARK   6 DOPE score: -1551.55823
REMARK   6 GA341 score: 1.00000
REMARK   6 TEMPLATE: 2km9AA 1:A - 25:A MODELS 1: - 26: AT 68.0%
REMARK   6 TEMPLATE: 1cnnAA 1:A - 26:A MODELS 1: - 26: AT 73.1%
REMARK   6 TEMPLATE: 1tt3AA 1:A - 25:A MODELS 1: - 26: AT 76.0%
REMARK   6 TEMPLATE: 1tt3AA 1:A - 25:A MODELS 1: - 26: AT 76.0%
SSBOND   1 CYS      1    CYS     16                          1555   1555  2.03
SSBOND   2 CYS      8    CYS     20                          1555   1555  2.03
SSBOND   3 CYS     15    CYS     26                          1555   1555  2.02
ATOM      1  N   CYS     1      88.245  29.816 -29.349  1.00 29.29           N
ATOM      2  CA  CYS     1      86.868  29.265 -29.369  1.00 29.29           C
ATOM      3  CB  CYS     1      86.164  29.553 -28.031  1.00 29.29           C
ATOM      4  SG  CYS     1      86.283  31.304 -27.545  1.00 29.29           S
ATOM      5  C   CYS     1      86.075  29.862 -30.479  1.00 29.29           C
ATOM      6  O   CYS     1      86.566  30.704 -31.226  1.00 29.29           O
ATOM      7  N   LYS     2      84.814  29.423 -30.625  1.00100.62           N
ATOM      8  CA  LYS     2      84.004  29.958 -31.671  1.00100.62           C
ATOM      9  CB  LYS     2      83.317  28.872 -32.517  1.00100.62           C
ATOM     10  CG  LYS     2      84.311  27.943 -33.220  1.00100.62           C
ATOM     11  CD  LYS     2      85.050  27.006 -32.259  1.00100.62           C
ATOM     12  CE  LYS     2      86.171  26.200 -32.921  1.00100.62           C
ATOM     13  NZ  LYS     2      87.486  26.806 -32.611  1.00100.62           N
ATOM     14  C   LYS     2      82.947  30.780 -31.016  1.00100.62           C
ATOM     15  O   LYS     2      82.532  30.514 -29.890  1.00100.62           O
ATOM     16  N   LEU     3      82.500  31.836 -31.715  1.00 93.80           N
ATOM     17  CA  LEU     3      81.502  32.698 -31.163  1.00 93.80           C
ATOM     18  CB  LEU     3      81.547  34.137 -31.696  1.00 93.80           C
ATOM     19  CG  LEU     3      82.815  34.879 -31.226  1.00 93.80           C
ATOM     20  CD1 LEU     3      84.084  34.242 -31.813  1.00 93.80           C
ATOM     21  CD2 LEU     3      82.729  36.389 -31.486  1.00 93.80           C
ATOM     22  C   LEU     3      80.159  32.100 -31.408  1.00 93.80           C
ATOM     23  O   LEU     3      80.026  31.049 -32.033  1.00 93.80           O
ATOM     24  N   LYS     4      79.125  32.763 -30.863  1.00139.58           N
ATOM     25  CA  LYS     4      77.774  32.298 -30.932  1.00139.58           C
ATOM     26  CB  LYS     4      76.784  33.318 -30.337  1.00139.58           C
ATOM     27  CG  LYS     4      77.136  33.748 -28.911  1.00139.58           C
ATOM     28  CD  LYS     4      77.019  32.628 -27.878  1.00139.58           C
ATOM     29  CE  LYS     4      75.898  32.845 -26.861  1.00139.58           C
ATOM     30  NZ  LYS     4      76.308  33.879 -25.883  1.00139.58           N
ATOM     31  C   LYS     4      77.405  32.110 -32.369  1.00139.58           C
ATOM     32  O   LYS     4      77.666  32.968 -33.214  1.00139.58           O
ATOM     33  N   GLY     5      76.799  30.945 -32.677  1.00 27.40           N
ATOM     34  CA  GLY     5      76.291  30.663 -33.990  1.00 27.40           C
ATOM     35  C   GLY     5      77.367  30.077 -34.847  1.00 27.40           C
ATOM     36  O   GLY     5      77.096  29.646 -35.966  1.00 27.40           O
ATOM     37  N   GLN     6      78.615  30.032 -34.349  1.00 85.78           N
ATOM     38  CA  GLN     6      79.676  29.511 -35.160  1.00 85.78           C
ATOM     39  CB  GLN     6      81.047  30.119 -34.822  1.00 85.78           C
ATOM     40  CG  GLN     6      81.100  31.637 -35.023  1.00 85.78           C
ATOM     41  CD  GLN     6      81.251  31.953 -36.505  1.00 85.78           C
ATOM     42  OE1 GLN     6      80.573  31.379 -37.357  1.00 85.78           O
ATOM     43  NE2 GLN     6      82.173  32.900 -36.824  1.00 85.78           N
ATOM     44  C   GLN     6      79.740  28.030 -34.946  1.00 85.78           C
ATOM     45  O   GLN     6      79.068  27.488 -34.073  1.00 85.78           O
ATOM     46  N   SER     7      80.554  27.320 -35.750  1.00 98.17           N
ATOM     47  CA  SER     7      80.635  25.892 -35.622  1.00 98.17           C
ATOM     48  CB  SER     7      81.632  25.249 -36.595  1.00 98.17           C
ATOM     49  OG  SER     7      81.217  25.502 -37.928  1.00 98.17           O
ATOM     50  C   SER     7      81.083  25.572 -34.227  1.00 98.17           C
ATOM     51  O   SER     7      81.723  26.383 -33.562  1.00 98.17           O
ATOM     52  N   CYS     8      80.720  24.377 -33.725  1.00 93.95           N
ATOM     53  CA  CYS     8      81.077  24.013 -32.384  1.00 93.95           C
ATOM     54  CB  CYS     8      80.091  24.550 -31.330  1.00 93.95           C
ATOM     55  SG  CYS     8      78.469  23.747 -31.381  1.00 93.95           S
ATOM     56  C   CYS     8      81.082  22.519 -32.285  1.00 93.95           C
ATOM     57  O   CYS     8      80.598  21.836 -33.183  1.00 93.95           O
ATOM     58  N   SER     9      81.640  21.956 -31.191  1.00 98.04           N
ATOM     59  CA  SER     9      81.686  20.519 -31.100  1.00 98.04           C
ATOM     60  CB  SER     9      83.119  19.967 -31.175  1.00 98.04           C
ATOM     61  OG  SER     9      83.904  20.536 -30.140  1.00 98.04           O
ATOM     62  C   SER     9      81.075  20.077 -29.808  1.00 98.04           C
ATOM     63  O   SER     9      81.458  20.549 -28.740  1.00 98.04           O
ATOM     64  N   ARG    10      80.159  19.087 -29.875  1.00262.86           N
ATOM     65  CA  ARG    10      79.409  18.722 -28.708  1.00262.86           C
ATOM     66  CB  ARG    10      78.427  17.571 -28.945  1.00262.86           C
ATOM     67  CG  ARG    10      77.304  17.580 -27.913  1.00262.86           C
ATOM     68  CD  ARG    10      77.781  17.470 -26.466  1.00262.86           C
ATOM     69  NE  ARG    10      78.210  16.063 -26.252  1.00262.86           N
ATOM     70  CZ  ARG    10      77.253  15.129 -25.989  1.00262.86           C
ATOM     71  NH1 ARG    10      75.942  15.507 -26.005  1.00262.86           N
ATOM     72  NH2 ARG    10      77.599  13.834 -25.724  1.00262.86           N
ATOM     73  C   ARG    10      80.356  18.304 -27.633  1.00262.86           C
ATOM     74  O   ARG    10      80.288  18.774 -26.497  1.00262.86           O
ATOM     75  N   LEU    11      81.305  17.434 -27.993  1.00146.31           N
ATOM     76  CA  LEU    11      82.175  16.879 -27.007  1.00146.31           C
ATOM     77  CB  LEU    11      83.021  15.734 -27.569  1.00146.31           C
ATOM     78  CG  LEU    11      82.174  14.514 -27.966  1.00146.31           C
ATOM     79  CD1 LEU    11      81.212  14.840 -29.124  1.00146.31           C
ATOM     80  CD2 LEU    11      83.068  13.293 -28.219  1.00146.31           C
ATOM     81  C   LEU    11      83.101  17.894 -26.409  1.00146.31           C
ATOM     82  O   LEU    11      83.349  17.859 -25.203  1.00146.31           O
ATOM     83  N   MET    12      83.709  18.749 -27.256  1.00147.13           N
ATOM     84  CA  MET    12      84.639  19.757 -26.822  1.00147.13           C
ATOM     85  CB  MET    12      85.575  20.246 -27.933  1.00147.13           C
ATOM     86  CG  MET    12      86.530  19.154 -28.411  1.00147.13           C
ATOM     87  SD  MET    12      85.712  17.827 -29.345  1.00147.13           S
ATOM     88  CE  MET    12      87.230  16.873 -29.629  1.00147.13           C
ATOM     89  C   MET    12      84.005  20.970 -26.193  1.00147.13           C
ATOM     90  O   MET    12      84.573  21.547 -25.268  1.00147.13           O
ATOM     91  N   TYR    13      82.813  21.402 -26.653  1.00135.23           N
ATOM     92  CA  TYR    13      82.284  22.660 -26.182  1.00135.23           C
ATOM     93  CB  TYR    13      81.955  22.719 -24.682  1.00135.23           C
ATOM     94  CG  TYR    13      80.916  21.690 -24.422  1.00135.23           C
ATOM     95  CD1 TYR    13      79.679  21.784 -25.011  1.00135.23           C
ATOM     96  CD2 TYR    13      81.195  20.598 -23.636  1.00135.23           C
ATOM     97  CE1 TYR    13      78.715  20.832 -24.782  1.00135.23           C
ATOM     98  CE2 TYR    13      80.235  19.644 -23.401  1.00135.23           C
ATOM     99  CZ  TYR    13      78.994  19.759 -23.972  1.00135.23           C
ATOM    100  OH  TYR    13      78.022  18.769 -23.723  1.00135.23           O
ATOM    101  C   TYR    13      83.284  23.745 -26.467  1.00135.23           C
ATOM    102  O   TYR    13      83.732  24.467 -25.579  1.00135.23           O
ATOM    103  N   ASP    14      83.630  23.876 -27.760  1.00130.96           N
ATOM    104  CA  ASP    14      84.578  24.792 -28.339  1.00130.96           C
ATOM    105  CB  ASP    14      84.907  24.463 -29.800  1.00130.96           C
ATOM    106  CG  ASP    14      85.900  23.318 -29.790  1.00130.96           C
ATOM    107  OD1 ASP    14      86.561  23.125 -28.735  1.00130.96           O
ATOM    108  OD2 ASP    14      86.015  22.618 -30.833  1.00130.96           O
ATOM    109  C   ASP    14      84.081  26.203 -28.312  1.00130.96           C
ATOM    110  O   ASP    14      84.760  27.101 -28.800  1.00130.96           O
ATOM    111  N   CYS    15      82.843  26.440 -27.868  1.00 99.56           N
ATOM    112  CA  CYS    15      82.276  27.756 -27.956  1.00 99.56           C
ATOM    113  CB  CYS    15      80.759  27.691 -27.819  1.00 99.56           C
ATOM    114  SG  CYS    15      80.115  26.543 -29.056  1.00 99.56           S
ATOM    115  C   CYS    15      82.789  28.714 -26.922  1.00 99.56           C
ATOM    116  O   CYS    15      83.081  28.377 -25.777  1.00 99.56           O
ATOM    117  N   CYS    16      82.900  29.986 -27.343  1.00 47.76           N
ATOM    118  CA  CYS    16      83.293  31.052 -26.473  1.00 47.76           C
ATOM    119  CB  CYS    16      83.464  32.372 -27.238  1.00 47.76           C
ATOM    120  SG  CYS    16      84.752  32.227 -28.515  1.00 47.76           S
ATOM    121  C   CYS    16      82.187  31.208 -25.472  1.00 47.76           C
ATOM    122  O   CYS    16      82.423  31.495 -24.299  1.00 47.76           O
ATOM    123  N   SER    17      80.935  31.013 -25.928  1.00 59.98           N
ATOM    124  CA  SER    17      79.780  31.116 -25.082  1.00 59.98           C
ATOM    125  CB  SER    17      78.468  30.881 -25.842  1.00 59.98           C
ATOM    126  OG  SER    17      77.360  30.970 -24.958  1.00 59.98           O
ATOM    127  C   SER    17      79.885  30.050 -24.045  1.00 59.98           C
ATOM    128  O   SER    17      79.366  30.194 -22.941  1.00 59.98           O
ATOM    129  N   GLY    18      80.562  28.937 -24.374  1.00 56.00           N
ATOM    130  CA  GLY    18      80.759  27.905 -23.402  1.00 56.00           C
ATOM    131  C   GLY    18      79.795  26.788 -23.643  1.00 56.00           C
ATOM    132  O   GLY    18      79.921  25.730 -23.029  1.00 56.00           O
ATOM    133  N   SER    19      78.796  26.974 -24.530  1.00134.40           N
ATOM    134  CA  SER    19      77.895  25.876 -24.725  1.00134.40           C
ATOM    135  CB  SER    19      76.507  26.108 -24.112  1.00134.40           C
ATOM    136  OG  SER    19      76.622  26.253 -22.706  1.00134.40           O
ATOM    137  C   SER    19      77.678  25.694 -26.189  1.00134.40           C
ATOM    138  O   SER    19      77.082  26.539 -26.853  1.00134.40           O
ATOM    139  N   CYS    20      78.150  24.555 -26.715  1.00 80.07           N
ATOM    140  CA  CYS    20      77.994  24.164 -28.084  1.00 80.07           C
ATOM    141  CB  CYS    20      78.994  23.050 -28.469  1.00 80.07           C
ATOM    142  SG  CYS    20      78.689  22.225 -30.063  1.00 80.07           S
ATOM    143  C   CYS    20      76.611  23.622 -28.236  1.00 80.07           C
ATOM    144  O   CYS    20      75.917  23.342 -27.258  1.00 80.07           O
ATOM    145  N   GLY    21      76.149  23.503 -29.493  1.00 82.57           N
ATOM    146  CA  GLY    21      74.859  22.940 -29.716  1.00 82.57           C
ATOM    147  C   GLY    21      75.072  21.620 -30.378  1.00 82.57           C
ATOM    148  O   GLY    21      76.136  21.353 -30.939  1.00 82.57           O
ATOM    149  N   ARG    22      74.045  20.751 -30.270  1.00118.05           N
ATOM    150  CA  ARG    22      74.021  19.475 -30.915  1.00118.05           C
ATOM    151  CB  ARG    22      72.801  18.617 -30.541  1.00118.05           C
ATOM    152  CG  ARG    22      72.876  17.999 -29.146  1.00118.05           C
ATOM    153  CD  ARG    22      71.744  17.008 -28.865  1.00118.05           C
ATOM    154  NE  ARG    22      70.518  17.796 -28.547  1.00118.05           N
ATOM    155  CZ  ARG    22      69.284  17.321 -28.892  1.00118.05           C
ATOM    156  NH1 ARG    22      69.171  16.183 -29.638  1.00118.05           N
ATOM    157  NH2 ARG    22      68.159  17.996 -28.508  1.00118.05           N
ATOM    158  C   ARG    22      73.912  19.763 -32.374  1.00118.05           C
ATOM    159  O   ARG    22      74.348  18.980 -33.215  1.00118.05           O
ATOM    160  N   SER    23      73.281  20.908 -32.696  1.00 34.04           N
ATOM    161  CA  SER    23      73.049  21.308 -34.052  1.00 34.04           C
ATOM    162  CB  SER    23      72.277  22.629 -34.161  1.00 34.04           C
ATOM    163  OG  SER    23      73.047  23.682 -33.601  1.00 34.04           O
ATOM    164  C   SER    23      74.364  21.518 -34.720  1.00 34.04           C
ATOM    165  O   SER    23      74.464  21.429 -35.943  1.00 34.04           O
ATOM    166  N   GLY    24      75.418  21.794 -33.932  1.00 36.53           N
ATOM    167  CA  GLY    24      76.694  21.993 -34.548  1.00 36.53           C
ATOM    168  C   GLY    24      77.047  23.446 -34.527  1.00 36.53           C
ATOM    169  O   GLY    24      78.138  23.824 -34.952  1.00 36.53           O
ATOM    170  N   LYS    25      76.143  24.315 -34.040  1.00 72.55           N
ATOM    171  CA  LYS    25      76.496  25.703 -33.968  1.00 72.55           C
ATOM    172  CB  LYS    25      75.503  26.648 -34.669  1.00 72.55           C
ATOM    173  CG  LYS    25      75.447  26.477 -36.188  1.00 72.55           C
ATOM    174  CD  LYS    25      74.252  27.186 -36.833  1.00 72.55           C
ATOM    175  CE  LYS    25      73.935  26.722 -38.257  1.00 72.55           C
ATOM    176  NZ  LYS    25      75.088  26.982 -39.147  1.00 72.55           N
ATOM    177  C   LYS    25      76.531  26.077 -32.519  1.00 72.55           C
ATOM    178  O   LYS    25      75.878  25.448 -31.689  1.00 72.55           O
ATOM    179  N   CYS    26      77.324  27.112 -32.176  1.00 36.07           N
ATOM    180  CA  CYS    26      77.439  27.557 -30.821  1.00 36.07           C
ATOM    181  CB  CYS    26      78.603  28.537 -30.622  1.00 36.07           C
ATOM    182  SG  CYS    26      80.170  27.646 -30.749  1.00 36.07           S
ATOM    183  C   CYS    26      76.161  28.278 -30.429  1.00 36.07           C
ATOM    184  O   CYS    26      75.322  28.525 -31.334  1.00 36.07           O
ATOM    185  OXT CYS    26      76.011  28.602 -29.221  1.00 36.07           O
TER     186      CYS    26
CONECT    4  120
CONECT   55  142
CONECT  114  182
END
