# Supplementary material for: Graph-Directed Approach for Downselecting Toxins for Experimental Structure Determination
Source: Mar Drugs. 2020 May 14;18(5):256. doi: 10.3390/md18050256 (PMC7281422; doi:10.3390/md18050256)
Supplement: Supplementary file 1 [file marinedrugs-18-00256-s001.zip › SupplementaryMaterial/finalmodels/6C_finalmodels/seq60/seq60model3_B99990007.pdb]

EXPDTA    THEORETICAL MODEL, MODELLER 9.19 2019/07/19 21:34:52
REMARK   6 MODELLER OBJECTIVE FUNCTION:       955.1987
REMARK   6 MODELLER BEST TEMPLATE % SEQ ID:  76.000
REMARK   6 SEQUENCE: subject
REMARK   6 ALIGNMENT: subject-mult.ali
REMARK   6 DOPE score: -1479.18652
REMARK   6 GA341 score: 1.00000
REMARK   6 TEMPLATE: 2km9AA 1:A - 25:A MODELS 1: - 26: AT 68.0%
REMARK   6 TEMPLATE: 1cnnAA 1:A - 26:A MODELS 1: - 26: AT 73.1%
REMARK   6 TEMPLATE: 1tt3AA 1:A - 25:A MODELS 1: - 26: AT 76.0%
REMARK   6 TEMPLATE: 1tt3AA 1:A - 25:A MODELS 1: - 26: AT 76.0%
SSBOND   1 CYS      1    CYS     16                          1555   1555  2.03
SSBOND   2 CYS      8    CYS     20                          1555   1555  2.02
SSBOND   3 CYS     15    CYS     26                          1555   1555  2.02
ATOM      1  N   CYS     1      -6.428   2.140   2.170  1.00 26.89           N
ATOM      2  CA  CYS     1      -7.716   2.372   1.470  1.00 26.89           C
ATOM      3  CB  CYS     1      -8.758   2.983   2.431  1.00 26.89           C
ATOM      4  SG  CYS     1      -8.240   4.590   3.107  1.00 26.89           S
ATOM      5  C   CYS     1      -7.518   3.294   0.317  1.00 26.89           C
ATOM      6  O   CYS     1      -6.441   3.856   0.136  1.00 26.89           O
ATOM      7  N   LYS     2      -8.560   3.462  -0.512  1.00 83.61           N
ATOM      8  CA  LYS     2      -8.407   4.326  -1.636  1.00 83.61           C
ATOM      9  CB  LYS     2      -8.624   3.607  -2.975  1.00 83.61           C
ATOM     10  CG  LYS     2      -7.684   2.404  -3.132  1.00 83.61           C
ATOM     11  CD  LYS     2      -7.920   1.594  -4.406  1.00 83.61           C
ATOM     12  CE  LYS     2      -7.319   0.187  -4.392  1.00 83.61           C
ATOM     13  NZ  LYS     2      -8.389  -0.807  -4.157  1.00 83.61           N
ATOM     14  C   LYS     2      -9.398   5.433  -1.485  1.00 83.61           C
ATOM     15  O   LYS     2     -10.413   5.291  -0.806  1.00 83.61           O
ATOM     16  N   LEU     3      -9.089   6.578  -2.114  1.00 52.15           N
ATOM     17  CA  LEU     3      -9.867   7.780  -2.020  1.00 52.15           C
ATOM     18  CB  LEU     3      -9.116   9.027  -2.510  1.00 52.15           C
ATOM     19  CG  LEU     3      -7.803   9.301  -1.756  1.00 52.15           C
ATOM     20  CD1 LEU     3      -7.113  10.561  -2.300  1.00 52.15           C
ATOM     21  CD2 LEU     3      -8.017   9.338  -0.233  1.00 52.15           C
ATOM     22  C   LEU     3     -11.073   7.648  -2.891  1.00 52.15           C
ATOM     23  O   LEU     3     -11.196   6.712  -3.677  1.00 52.15           O
ATOM     24  N   LYS     4     -12.017   8.597  -2.738  1.00 40.27           N
ATOM     25  CA  LYS     4     -13.216   8.588  -3.521  1.00 40.27           C
ATOM     26  CB  LYS     4     -14.169   9.755  -3.196  1.00 40.27           C
ATOM     27  CG  LYS     4     -14.656   9.795  -1.746  1.00 40.27           C
ATOM     28  CD  LYS     4     -15.326  11.118  -1.362  1.00 40.27           C
ATOM     29  CE  LYS     4     -15.781  11.175   0.098  1.00 40.27           C
ATOM     30  NZ  LYS     4     -16.392  12.493   0.387  1.00 40.27           N
ATOM     31  C   LYS     4     -12.824   8.751  -4.954  1.00 40.27           C
ATOM     32  O   LYS     4     -11.994   9.594  -5.292  1.00 40.27           O
ATOM     33  N   GLY     5     -13.415   7.923  -5.838  1.00 20.21           N
ATOM     34  CA  GLY     5     -13.161   8.028  -7.246  1.00 20.21           C
ATOM     35  C   GLY     5     -11.972   7.187  -7.595  1.00 20.21           C
ATOM     36  O   GLY     5     -11.644   7.018  -8.769  1.00 20.21           O
ATOM     37  N   GLN     6     -11.294   6.631  -6.575  1.00113.01           N
ATOM     38  CA  GLN     6     -10.137   5.815  -6.810  1.00113.01           C
ATOM     39  CB  GLN     6      -9.196   5.733  -5.593  1.00113.01           C
ATOM     40  CG  GLN     6      -7.877   5.007  -5.868  1.00113.01           C
ATOM     41  CD  GLN     6      -6.820   6.065  -6.162  1.00113.01           C
ATOM     42  OE1 GLN     6      -6.432   6.828  -5.278  1.00113.01           O
ATOM     43  NE2 GLN     6      -6.345   6.117  -7.433  1.00113.01           N
ATOM     44  C   GLN     6     -10.632   4.430  -7.075  1.00113.01           C
ATOM     45  O   GLN     6     -11.796   4.122  -6.826  1.00113.01           O
ATOM     46  N   SER     7      -9.759   3.545  -7.593  1.00 53.76           N
ATOM     47  CA  SER     7     -10.192   2.208  -7.870  1.00 53.76           C
ATOM     48  CB  SER     7      -9.076   1.303  -8.415  1.00 53.76           C
ATOM     49  OG  SER     7      -8.064   1.132  -7.433  1.00 53.76           O
ATOM     50  C   SER     7     -10.671   1.632  -6.573  1.00 53.76           C
ATOM     51  O   SER     7     -10.362   2.143  -5.500  1.00 53.76           O
ATOM     52  N   CYS     8     -11.504   0.580  -6.635  1.00 92.15           N
ATOM     53  CA  CYS     8     -12.007  -0.008  -5.430  1.00 92.15           C
ATOM     54  CB  CYS     8     -13.266   0.693  -4.899  1.00 92.15           C
ATOM     55  SG  CYS     8     -14.644   0.681  -6.073  1.00 92.15           S
ATOM     56  C   CYS     8     -12.325  -1.442  -5.702  1.00 92.15           C
ATOM     57  O   CYS     8     -12.304  -1.871  -6.852  1.00 92.15           O
ATOM     58  N   SER     9     -12.627  -2.232  -4.647  1.00129.15           N
ATOM     59  CA  SER     9     -12.852  -3.639  -4.867  1.00129.15           C
ATOM     60  CB  SER     9     -11.911  -4.553  -4.066  1.00129.15           C
ATOM     61  OG  SER     9     -10.583  -4.458  -4.555  1.00129.15           O
ATOM     62  C   SER     9     -14.241  -4.050  -4.488  1.00129.15           C
ATOM     63  O   SER     9     -14.731  -3.776  -3.396  1.00129.15           O
ATOM     64  N   ARG    10     -14.899  -4.789  -5.394  1.00203.90           N
ATOM     65  CA  ARG    10     -16.247  -5.234  -5.207  1.00203.90           C
ATOM     66  CB  ARG    10     -16.799  -5.908  -6.467  1.00203.90           C
ATOM     67  CG  ARG    10     -16.743  -4.960  -7.664  1.00203.90           C
ATOM     68  CD  ARG    10     -17.190  -5.584  -8.983  1.00203.90           C
ATOM     69  NE  ARG    10     -16.825  -4.624 -10.065  1.00203.90           N
ATOM     70  CZ  ARG    10     -15.588  -4.685 -10.641  1.00203.90           C
ATOM     71  NH1 ARG    10     -14.712  -5.665 -10.274  1.00203.90           N
ATOM     72  NH2 ARG    10     -15.226  -3.769 -11.584  1.00203.90           N
ATOM     73  C   ARG    10     -16.289  -6.206  -4.076  1.00203.90           C
ATOM     74  O   ARG    10     -17.283  -6.304  -3.354  1.00203.90           O
ATOM     75  N   LEU    11     -15.253  -7.051  -3.971  1.00157.87           N
ATOM     76  CA  LEU    11     -15.240  -7.955  -2.865  1.00157.87           C
ATOM     77  CB  LEU    11     -14.313  -9.159  -3.079  1.00157.87           C
ATOM     78  CG  LEU    11     -14.802 -10.109  -4.187  1.00157.87           C
ATOM     79  CD1 LEU    11     -14.734  -9.451  -5.575  1.00157.87           C
ATOM     80  CD2 LEU    11     -14.071 -11.457  -4.121  1.00157.87           C
ATOM     81  C   LEU    11     -14.825  -7.295  -1.583  1.00157.87           C
ATOM     82  O   LEU    11     -15.447  -7.519  -0.545  1.00157.87           O
ATOM     83  N   MET    12     -13.701  -6.542  -1.640  1.00151.78           N
ATOM     84  CA  MET    12     -13.009  -5.906  -0.542  1.00151.78           C
ATOM     85  CB  MET    12     -11.558  -5.573  -0.921  1.00151.78           C
ATOM     86  CG  MET    12     -10.762  -6.806  -1.342  1.00151.78           C
ATOM     87  SD  MET    12     -11.242  -7.496  -2.957  1.00151.78           S
ATOM     88  CE  MET    12     -10.145  -8.936  -2.850  1.00151.78           C
ATOM     89  C   MET    12     -13.621  -4.644   0.016  1.00151.78           C
ATOM     90  O   MET    12     -13.634  -4.447   1.230  1.00151.78           O
ATOM     91  N   TYR    13     -14.150  -3.754  -0.843  1.00132.00           N
ATOM     92  CA  TYR    13     -14.595  -2.452  -0.414  1.00132.00           C
ATOM     93  CB  TYR    13     -15.861  -2.445   0.457  1.00132.00           C
ATOM     94  CG  TYR    13     -16.906  -3.059  -0.404  1.00132.00           C
ATOM     95  CD1 TYR    13     -17.216  -2.496  -1.619  1.00132.00           C
ATOM     96  CD2 TYR    13     -17.523  -4.230  -0.039  1.00132.00           C
ATOM     97  CE1 TYR    13     -18.166  -3.063  -2.433  1.00132.00           C
ATOM     98  CE2 TYR    13     -18.477  -4.802  -0.848  1.00132.00           C
ATOM     99  CZ  TYR    13     -18.801  -4.219  -2.048  1.00132.00           C
ATOM    100  OH  TYR    13     -19.776  -4.802  -2.885  1.00132.00           O
ATOM    101  C   TYR    13     -13.476  -1.742   0.296  1.00132.00           C
ATOM    102  O   TYR    13     -13.576  -1.355   1.458  1.00132.00           O
ATOM    103  N   ASP    14     -12.371  -1.557  -0.452  1.00133.54           N
ATOM    104  CA  ASP    14     -11.107  -0.966  -0.109  1.00133.54           C
ATOM    105  CB  ASP    14      -9.998  -1.249  -1.135  1.00133.54           C
ATOM    106  CG  ASP    14      -9.506  -2.669  -0.920  1.00133.54           C
ATOM    107  OD1 ASP    14      -9.595  -3.157   0.239  1.00133.54           O
ATOM    108  OD2 ASP    14      -9.035  -3.287  -1.912  1.00133.54           O
ATOM    109  C   ASP    14     -11.191   0.522   0.038  1.00133.54           C
ATOM    110  O   ASP    14     -10.158   1.164   0.180  1.00133.54           O
ATOM    111  N   CYS    15     -12.369   1.138  -0.128  1.00 91.83           N
ATOM    112  CA  CYS    15     -12.451   2.571  -0.120  1.00 91.83           C
ATOM    113  CB  CYS    15     -13.754   3.041  -0.765  1.00 91.83           C
ATOM    114  SG  CYS    15     -13.829   2.387  -2.449  1.00 91.83           S
ATOM    115  C   CYS    15     -12.338   3.180   1.248  1.00 91.83           C
ATOM    116  O   CYS    15     -12.825   2.666   2.253  1.00 91.83           O
ATOM    117  N   CYS    16     -11.661   4.343   1.298  1.00 44.36           N
ATOM    118  CA  CYS    16     -11.516   5.098   2.506  1.00 44.36           C
ATOM    119  CB  CYS    16     -10.618   6.336   2.328  1.00 44.36           C
ATOM    120  SG  CYS    16      -8.934   5.945   1.760  1.00 44.36           S
ATOM    121  C   CYS    16     -12.890   5.577   2.876  1.00 44.36           C
ATOM    122  O   CYS    16     -13.249   5.633   4.052  1.00 44.36           O
ATOM    123  N   SER    17     -13.698   5.927   1.854  1.00 59.25           N
ATOM    124  CA  SER    17     -15.036   6.416   2.045  1.00 59.25           C
ATOM    125  CB  SER    17     -15.730   6.823   0.736  1.00 59.25           C
ATOM    126  OG  SER    17     -17.041   7.292   1.010  1.00 59.25           O
ATOM    127  C   SER    17     -15.835   5.312   2.650  1.00 59.25           C
ATOM    128  O   SER    17     -16.850   5.551   3.301  1.00 59.25           O
ATOM    129  N   GLY    18     -15.397   4.061   2.434  1.00 57.39           N
ATOM    130  CA  GLY    18     -16.049   2.946   3.053  1.00 57.39           C
ATOM    131  C   GLY    18     -16.745   2.098   2.038  1.00 57.39           C
ATOM    132  O   GLY    18     -16.806   0.882   2.209  1.00 57.39           O
ATOM    133  N   SER    19     -17.287   2.676   0.947  1.00135.19           N
ATOM    134  CA  SER    19     -17.954   1.764   0.066  1.00135.19           C
ATOM    135  CB  SER    19     -19.489   1.860   0.115  1.00135.19           C
ATOM    136  OG  SER    19     -19.962   1.412   1.375  1.00135.19           O
ATOM    137  C   SER    19     -17.530   2.005  -1.343  1.00135.19           C
ATOM    138  O   SER    19     -17.555   3.126  -1.846  1.00135.19           O
ATOM    139  N   CYS    20     -17.140   0.907  -2.008  1.00 81.64           N
ATOM    140  CA  CYS    20     -16.713   0.854  -3.374  1.00 81.64           C
ATOM    141  CB  CYS    20     -16.031  -0.499  -3.667  1.00 81.64           C
ATOM    142  SG  CYS    20     -15.746  -0.878  -5.420  1.00 81.64           S
ATOM    143  C   CYS    20     -17.932   0.960  -4.239  1.00 81.64           C
ATOM    144  O   CYS    20     -19.042   0.654  -3.807  1.00 81.64           O
ATOM    145  N   GLY    21     -17.756   1.447  -5.484  1.00 69.04           N
ATOM    146  CA  GLY    21     -18.848   1.486  -6.415  1.00 69.04           C
ATOM    147  C   GLY    21     -18.673   0.264  -7.266  1.00 69.04           C
ATOM    148  O   GLY    21     -17.552  -0.192  -7.474  1.00 69.04           O
ATOM    149  N   ARG    22     -19.782  -0.285  -7.795  1.00112.06           N
ATOM    150  CA  ARG    22     -19.748  -1.469  -8.606  1.00112.06           C
ATOM    151  CB  ARG    22     -21.143  -1.931  -9.061  1.00112.06           C
ATOM    152  CG  ARG    22     -22.120  -2.232  -7.922  1.00112.06           C
ATOM    153  CD  ARG    22     -23.421  -2.879  -8.406  1.00112.06           C
ATOM    154  NE  ARG    22     -24.436  -2.765  -7.319  1.00112.06           N
ATOM    155  CZ  ARG    22     -25.285  -1.694  -7.290  1.00112.06           C
ATOM    156  NH1 ARG    22     -25.202  -0.726  -8.248  1.00112.06           N
ATOM    157  NH2 ARG    22     -26.231  -1.600  -6.311  1.00112.06           N
ATOM    158  C   ARG    22     -18.990  -1.114  -9.842  1.00112.06           C
ATOM    159  O   ARG    22     -18.384  -1.970 -10.487  1.00112.06           O
ATOM    160  N   SER    23     -19.040   0.183 -10.207  1.00 79.28           N
ATOM    161  CA  SER    23     -18.408   0.693 -11.386  1.00 79.28           C
ATOM    162  CB  SER    23     -18.612   2.206 -11.564  1.00 79.28           C
ATOM    163  OG  SER    23     -19.993   2.495 -11.730  1.00 79.28           O
ATOM    164  C   SER    23     -16.940   0.447 -11.284  1.00 79.28           C
ATOM    165  O   SER    23     -16.245   0.381 -12.297  1.00 79.28           O
ATOM    166  N   GLY    24     -16.422   0.278 -10.055  1.00 39.46           N
ATOM    167  CA  GLY    24     -15.019   0.023  -9.934  1.00 39.46           C
ATOM    168  C   GLY    24     -14.343   1.203  -9.321  1.00 39.46           C
ATOM    169  O   GLY    24     -13.136   1.167  -9.088  1.00 39.46           O
ATOM    170  N   LYS    25     -15.087   2.291  -9.054  1.00 47.46           N
ATOM    171  CA  LYS    25     -14.438   3.398  -8.418  1.00 47.46           C
ATOM    172  CB  LYS    25     -14.485   4.696  -9.235  1.00 47.46           C
ATOM    173  CG  LYS    25     -13.623   4.588 -10.493  1.00 47.46           C
ATOM    174  CD  LYS    25     -13.846   5.693 -11.522  1.00 47.46           C
ATOM    175  CE  LYS    25     -12.957   5.539 -12.758  1.00 47.46           C
ATOM    176  NZ  LYS    25     -13.237   6.621 -13.726  1.00 47.46           N
ATOM    177  C   LYS    25     -15.090   3.626  -7.094  1.00 47.46           C
ATOM    178  O   LYS    25     -16.259   3.302  -6.893  1.00 47.46           O
ATOM    179  N   CYS    26     -14.317   4.172  -6.137  1.00 34.29           N
ATOM    180  CA  CYS    26     -14.830   4.423  -4.827  1.00 34.29           C
ATOM    181  CB  CYS    26     -13.760   4.963  -3.868  1.00 34.29           C
ATOM    182  SG  CYS    26     -12.600   3.644  -3.448  1.00 34.29           S
ATOM    183  C   CYS    26     -15.924   5.468  -4.945  1.00 34.29           C
ATOM    184  O   CYS    26     -16.040   6.070  -6.042  1.00 34.29           O
ATOM    185  OXT CYS    26     -16.661   5.678  -3.945  1.00 34.29           O
TER     186      CYS    26
CONECT    4  120
CONECT   55  142
CONECT  114  182
END
