# Supplementary material for: Graph-Directed Approach for Downselecting Toxins for Experimental Structure Determination
Source: Mar Drugs. 2020 May 14;18(5):256. doi: 10.3390/md18050256 (PMC7281422; doi:10.3390/md18050256)
Supplement: Supplementary file 1 [file marinedrugs-18-00256-s001.zip › SupplementaryMaterial/finalmodels/6C_finalmodels/seq94/seq94model1_B99990004.pdb]

EXPDTA    THEORETICAL MODEL, MODELLER 9.19 2019/07/19 22:20:06
REMARK   6 MODELLER OBJECTIVE FUNCTION:       224.9270
REMARK   6 MODELLER BEST TEMPLATE % SEQ ID:  81.250
REMARK   6 SEQUENCE: subject
REMARK   6 ALIGNMENT: subject-mult.ali
REMARK   6 DOPE score: -2464.28174
REMARK   6 GA341 score: 0.99998
REMARK   6 TEMPLATE: 2n7fAA 2:A - 32:A MODELS 1: - 31: AT 81.2%
REMARK   6 TEMPLATE: 2n7fAA 2:A - 32:A MODELS 1: - 31: AT 81.2%
SSBOND   1 CYS      2    CYS     20                          1555   1555  2.03
SSBOND   2 CYS      9    CYS     25                          1555   1555  2.03
SSBOND   3 CYS     19    CYS     30                          1555   1555  2.03
ATOM      1  N   ASP     1      15.383  55.808  -0.282  1.00 68.10           N
ATOM      2  CA  ASP     1      15.279  55.230  -1.641  1.00 68.10           C
ATOM      3  CB  ASP     1      13.967  54.443  -1.790  1.00 68.10           C
ATOM      4  CG  ASP     1      14.055  53.599  -3.055  1.00 68.10           C
ATOM      5  OD1 ASP     1      14.829  53.975  -3.974  1.00 68.10           O
ATOM      6  OD2 ASP     1      13.347  52.558  -3.110  1.00 68.10           O
ATOM      7  C   ASP     1      15.306  56.345  -2.626  1.00 68.10           C
ATOM      8  O   ASP     1      14.275  56.893  -3.010  1.00 68.10           O
ATOM      9  N   CYS     2      16.525  56.711  -3.047  1.00 53.21           N
ATOM     10  CA  CYS     2      16.733  57.801  -3.944  1.00 53.21           C
ATOM     11  CB  CYS     2      16.961  59.129  -3.197  1.00 53.21           C
ATOM     12  SG  CYS     2      18.191  58.928  -1.867  1.00 53.21           S
ATOM     13  C   CYS     2      17.997  57.495  -4.666  1.00 53.21           C
ATOM     14  O   CYS     2      18.623  56.461  -4.437  1.00 53.21           O
ATOM     15  N   GLN     3      18.396  58.407  -5.567  1.00 44.78           N
ATOM     16  CA  GLN     3      19.606  58.226  -6.303  1.00 44.78           C
ATOM     17  CB  GLN     3      19.413  58.360  -7.819  1.00 44.78           C
ATOM     18  CG  GLN     3      18.993  59.768  -8.243  1.00 44.78           C
ATOM     19  CD  GLN     3      18.665  59.738  -9.728  1.00 44.78           C
ATOM     20  OE1 GLN     3      19.275  59.003 -10.502  1.00 44.78           O
ATOM     21  NE2 GLN     3      17.667  60.562 -10.144  1.00 44.78           N
ATOM     22  C   GLN     3      20.537  59.314  -5.894  1.00 44.78           C
ATOM     23  O   GLN     3      20.137  60.293  -5.264  1.00 44.78           O
ATOM     24  N   GLY     4      21.823  59.149  -6.249  1.00 19.59           N
ATOM     25  CA  GLY     4      22.809  60.125  -5.916  1.00 19.59           C
ATOM     26  C   GLY     4      22.577  61.293  -6.812  1.00 19.59           C
ATOM     27  O   GLY     4      21.774  61.241  -7.740  1.00 19.59           O
ATOM     28  N   GLU     5      23.274  62.399  -6.519  1.00 98.57           N
ATOM     29  CA  GLU     5      23.110  63.616  -7.250  1.00 98.57           C
ATOM     30  CB  GLU     5      23.892  64.766  -6.591  1.00 98.57           C
ATOM     31  CG  GLU     5      25.386  64.457  -6.430  1.00 98.57           C
ATOM     32  CD  GLU     5      26.055  65.609  -5.691  1.00 98.57           C
ATOM     33  OE1 GLU     5      25.714  65.822  -4.496  1.00 98.57           O
ATOM     34  OE2 GLU     5      26.913  66.292  -6.311  1.00 98.57           O
ATOM     35  C   GLU     5      23.601  63.463  -8.657  1.00 98.57           C
ATOM     36  O   GLU     5      22.925  63.840  -9.611  1.00 98.57           O
ATOM     37  N   TRP     6      24.789  62.868  -8.816  1.00117.44           N
ATOM     38  CA  TRP     6      25.477  62.779 -10.067  1.00117.44           C
ATOM     39  CB  TRP     6      26.941  62.343  -9.902  1.00117.44           C
ATOM     40  CG  TRP     6      27.730  63.295  -9.037  1.00117.44           C
ATOM     41  CD2 TRP     6      27.907  64.693  -9.318  1.00117.44           C
ATOM     42  CD1 TRP     6      28.354  63.057  -7.849  1.00117.44           C
ATOM     43  NE1 TRP     6      28.926  64.214  -7.379  1.00117.44           N
ATOM     44  CE2 TRP     6      28.655  65.230  -8.271  1.00117.44           C
ATOM     45  CE3 TRP     6      27.478  65.466 -10.358  1.00117.44           C
ATOM     46  CZ2 TRP     6      28.989  66.554  -8.251  1.00117.44           C
ATOM     47  CZ3 TRP     6      27.819  66.800 -10.337  1.00117.44           C
ATOM     48  CH2 TRP     6      28.561  67.332  -9.303  1.00117.44           C
ATOM     49  C   TRP     6      24.820  61.826 -11.023  1.00117.44           C
ATOM     50  O   TRP     6      25.180  61.816 -12.201  1.00117.44           O
ATOM     51  N   GLU     7      23.949  60.914 -10.539  1.00163.94           N
ATOM     52  CA  GLU     7      23.561  59.870 -11.448  1.00163.94           C
ATOM     53  CB  GLU     7      22.720  58.792 -10.746  1.00163.94           C
ATOM     54  CG  GLU     7      23.388  58.205  -9.499  1.00163.94           C
ATOM     55  CD  GLU     7      24.672  57.478  -9.880  1.00163.94           C
ATOM     56  OE1 GLU     7      25.248  57.777 -10.960  1.00163.94           O
ATOM     57  OE2 GLU     7      25.102  56.604  -9.079  1.00163.94           O
ATOM     58  C   GLU     7      22.780  60.250 -12.682  1.00163.94           C
ATOM     59  O   GLU     7      23.350  60.735 -13.659  1.00163.94           O
ATOM     60  N   PHE     8      21.446  59.983 -12.660  1.00116.82           N
ATOM     61  CA  PHE     8      20.576  60.185 -13.798  1.00116.82           C
ATOM     62  CB  PHE     8      19.425  59.166 -13.835  1.00116.82           C
ATOM     63  CG  PHE     8      20.026  57.804 -13.873  1.00116.82           C
ATOM     64  CD1 PHE     8      20.415  57.222 -15.059  1.00116.82           C
ATOM     65  CD2 PHE     8      20.198  57.108 -12.699  1.00116.82           C
ATOM     66  CE1 PHE     8      20.971  55.964 -15.076  1.00116.82           C
ATOM     67  CE2 PHE     8      20.752  55.852 -12.711  1.00116.82           C
ATOM     68  CZ  PHE     8      21.142  55.279 -13.897  1.00116.82           C
ATOM     69  C   PHE     8      19.905  61.519 -13.876  1.00116.82           C
ATOM     70  O   PHE     8      20.116  62.293 -14.808  1.00116.82           O
ATOM     71  N   CYS     9      19.160  61.856 -12.800  1.00 88.75           N
ATOM     72  CA  CYS     9      18.257  62.974 -12.811  1.00 88.75           C
ATOM     73  CB  CYS     9      18.948  64.349 -12.748  1.00 88.75           C
ATOM     74  SG  CYS     9      17.740  65.704 -12.788  1.00 88.75           S
ATOM     75  C   CYS     9      17.413  62.960 -14.054  1.00 88.75           C
ATOM     76  O   CYS     9      17.786  63.523 -15.079  1.00 88.75           O
ATOM     77  N   ILE    10      16.249  62.276 -14.000  1.00 62.14           N
ATOM     78  CA  ILE    10      15.362  62.190 -15.131  1.00 62.14           C
ATOM     79  CB  ILE    10      14.815  60.812 -15.357  1.00 62.14           C
ATOM     80  CG1 ILE    10      14.010  60.338 -14.135  1.00 62.14           C
ATOM     81  CG2 ILE    10      15.981  59.888 -15.738  1.00 62.14           C
ATOM     82  CD1 ILE    10      13.228  59.050 -14.393  1.00 62.14           C
ATOM     83  C   ILE    10      14.208  63.123 -14.916  1.00 62.14           C
ATOM     84  O   ILE    10      13.858  63.445 -13.782  1.00 62.14           O
ATOM     85  N   VAL    11      13.624  63.613 -16.030  1.00108.08           N
ATOM     86  CA  VAL    11      12.524  64.538 -16.029  1.00108.08           C
ATOM     87  CB  VAL    11      12.075  64.901 -17.418  1.00108.08           C
ATOM     88  CG1 VAL    11      10.809  65.771 -17.341  1.00108.08           C
ATOM     89  CG2 VAL    11      13.245  65.589 -18.139  1.00108.08           C
ATOM     90  C   VAL    11      11.367  63.926 -15.307  1.00108.08           C
ATOM     91  O   VAL    11      11.225  62.708 -15.215  1.00108.08           O
ATOM     92  N   PRO    12      10.550  64.784 -14.757  1.00 83.44           N
ATOM     93  CA  PRO    12       9.412  64.310 -14.029  1.00 83.44           C
ATOM     94  CD  PRO    12      11.021  66.068 -14.256  1.00 83.44           C
ATOM     95  CB  PRO    12       8.841  65.532 -13.314  1.00 83.44           C
ATOM     96  CG  PRO    12      10.076  66.427 -13.095  1.00 83.44           C
ATOM     97  C   PRO    12       8.445  63.593 -14.915  1.00 83.44           C
ATOM     98  O   PRO    12       8.094  64.103 -15.978  1.00 83.44           O
ATOM     99  N   VAL    13       8.002  62.404 -14.466  1.00124.31           N
ATOM    100  CA  VAL    13       7.064  61.570 -15.158  1.00124.31           C
ATOM    101  CB  VAL    13       7.690  60.635 -16.147  1.00124.31           C
ATOM    102  CG1 VAL    13       8.347  61.457 -17.266  1.00124.31           C
ATOM    103  CG2 VAL    13       8.663  59.713 -15.392  1.00124.31           C
ATOM    104  C   VAL    13       6.448  60.715 -14.101  1.00124.31           C
ATOM    105  O   VAL    13       6.831  60.801 -12.936  1.00124.31           O
ATOM    106  N   LEU    14       5.468  59.867 -14.461  1.00 45.84           N
ATOM    107  CA  LEU    14       4.876  59.059 -13.438  1.00 45.84           C
ATOM    108  CB  LEU    14       3.584  58.346 -13.889  1.00 45.84           C
ATOM    109  CG  LEU    14       2.929  57.475 -12.799  1.00 45.84           C
ATOM    110  CD1 LEU    14       2.424  58.334 -11.631  1.00 45.84           C
ATOM    111  CD2 LEU    14       1.842  56.555 -13.387  1.00 45.84           C
ATOM    112  C   LEU    14       5.863  58.003 -13.054  1.00 45.84           C
ATOM    113  O   LEU    14       6.408  57.308 -13.909  1.00 45.84           O
ATOM    114  N   GLY    15       6.124  57.863 -11.738  1.00 25.52           N
ATOM    115  CA  GLY    15       6.987  56.822 -11.256  1.00 25.52           C
ATOM    116  C   GLY    15       8.408  57.104 -11.623  1.00 25.52           C
ATOM    117  O   GLY    15       9.158  56.182 -11.942  1.00 25.52           O
ATOM    118  N   PHE    16       8.823  58.384 -11.598  1.00 53.50           N
ATOM    119  CA  PHE    16      10.184  58.680 -11.938  1.00 53.50           C
ATOM    120  CB  PHE    16      10.413  60.096 -12.504  1.00 53.50           C
ATOM    121  CG  PHE    16      10.155  61.101 -11.437  1.00 53.50           C
ATOM    122  CD1 PHE    16       8.884  61.559 -11.191  1.00 53.50           C
ATOM    123  CD2 PHE    16      11.198  61.587 -10.683  1.00 53.50           C
ATOM    124  CE1 PHE    16       8.657  62.492 -10.206  1.00 53.50           C
ATOM    125  CE2 PHE    16      10.975  62.519  -9.699  1.00 53.50           C
ATOM    126  CZ  PHE    16       9.702  62.974  -9.459  1.00 53.50           C
ATOM    127  C   PHE    16      11.041  58.505 -10.722  1.00 53.50           C
ATOM    128  O   PHE    16      10.557  58.475  -9.590  1.00 53.50           O
ATOM    129  N   VAL    17      12.360  58.343 -10.948  1.00 44.40           N
ATOM    130  CA  VAL    17      13.296  58.174  -9.878  1.00 44.40           C
ATOM    131  CB  VAL    17      14.466  57.311 -10.256  1.00 44.40           C
ATOM    132  CG1 VAL    17      15.453  57.255  -9.078  1.00 44.40           C
ATOM    133  CG2 VAL    17      13.925  55.942 -10.704  1.00 44.40           C
ATOM    134  C   VAL    17      13.828  59.535  -9.570  1.00 44.40           C
ATOM    135  O   VAL    17      14.185  60.293 -10.471  1.00 44.40           O
ATOM    136  N   TYR    18      13.908  59.874  -8.273  1.00 72.61           N
ATOM    137  CA  TYR    18      14.309  61.196  -7.894  1.00 72.61           C
ATOM    138  CB  TYR    18      13.302  61.900  -6.961  1.00 72.61           C
ATOM    139  CG  TYR    18      13.132  61.087  -5.711  1.00 72.61           C
ATOM    140  CD1 TYR    18      12.197  60.078  -5.658  1.00 72.61           C
ATOM    141  CD2 TYR    18      13.896  61.327  -4.589  1.00 72.61           C
ATOM    142  CE1 TYR    18      12.024  59.327  -4.520  1.00 72.61           C
ATOM    143  CE2 TYR    18      13.730  60.579  -3.443  1.00 72.61           C
ATOM    144  CZ  TYR    18      12.795  59.573  -3.409  1.00 72.61           C
ATOM    145  OH  TYR    18      12.617  58.802  -2.240  1.00 72.61           O
ATOM    146  C   TYR    18      15.595  61.112  -7.151  1.00 72.61           C
ATOM    147  O   TYR    18      15.935  60.078  -6.579  1.00 72.61           O
ATOM    148  N   CYS    19      16.370  62.212  -7.204  1.00 95.38           N
ATOM    149  CA  CYS    19      17.616  62.292  -6.504  1.00 95.38           C
ATOM    150  CB  CYS    19      18.487  63.482  -6.931  1.00 95.38           C
ATOM    151  SG  CYS    19      18.879  63.462  -8.697  1.00 95.38           S
ATOM    152  C   CYS    19      17.291  62.524  -5.067  1.00 95.38           C
ATOM    153  O   CYS    19      16.246  63.083  -4.742  1.00 95.38           O
ATOM    154  N   CYS    20      18.222  62.133  -4.177  1.00 62.76           N
ATOM    155  CA  CYS    20      18.068  62.218  -2.753  1.00 62.76           C
ATOM    156  CB  CYS    20      19.327  61.739  -2.014  1.00 62.76           C
ATOM    157  SG  CYS    20      19.793  60.036  -2.439  1.00 62.76           S
ATOM    158  C   CYS    20      17.845  63.650  -2.363  1.00 62.76           C
ATOM    159  O   CYS    20      18.262  64.584  -3.045  1.00 62.76           O
ATOM    160  N   PRO    21      17.183  63.816  -1.246  1.00 74.97           N
ATOM    161  CA  PRO    21      16.803  65.104  -0.728  1.00 74.97           C
ATOM    162  CD  PRO    21      17.102  62.771  -0.240  1.00 74.97           C
ATOM    163  CB  PRO    21      16.093  64.809   0.589  1.00 74.97           C
ATOM    164  CG  PRO    21      16.761  63.506   1.066  1.00 74.97           C
ATOM    165  C   PRO    21      17.981  66.003  -0.515  1.00 74.97           C
ATOM    166  O   PRO    21      19.070  65.520  -0.207  1.00 74.97           O
ATOM    167  N   TRP    22      17.750  67.327  -0.627  1.00 74.40           N
ATOM    168  CA  TRP    22      18.749  68.347  -0.474  1.00 74.40           C
ATOM    169  CB  TRP    22      19.678  68.130   0.730  1.00 74.40           C
ATOM    170  CG  TRP    22      18.997  68.271   2.067  1.00 74.40           C
ATOM    171  CD2 TRP    22      18.472  69.508   2.570  1.00 74.40           C
ATOM    172  CD1 TRP    22      18.731  67.323   3.010  1.00 74.40           C
ATOM    173  NE1 TRP    22      18.094  67.896   4.083  1.00 74.40           N
ATOM    174  CE2 TRP    22      17.920  69.240   3.822  1.00 74.40           C
ATOM    175  CE3 TRP    22      18.452  70.761   2.030  1.00 74.40           C
ATOM    176  CZ2 TRP    22      17.337  70.232   4.558  1.00 74.40           C
ATOM    177  CZ3 TRP    22      17.862  71.759   2.773  1.00 74.40           C
ATOM    178  CH2 TRP    22      17.315  71.497   4.012  1.00 74.40           C
ATOM    179  C   TRP    22      19.608  68.432  -1.692  1.00 74.40           C
ATOM    180  O   TRP    22      20.626  69.122  -1.695  1.00 74.40           O
ATOM    181  N   LEU    23      19.213  67.755  -2.778  1.00 62.19           N
ATOM    182  CA  LEU    23      19.997  67.877  -3.966  1.00 62.19           C
ATOM    183  CB  LEU    23      20.323  66.532  -4.641  1.00 62.19           C
ATOM    184  CG  LEU    23      21.142  65.576  -3.749  1.00 62.19           C
ATOM    185  CD1 LEU    23      21.452  64.259  -4.479  1.00 62.19           C
ATOM    186  CD2 LEU    23      22.407  66.254  -3.202  1.00 62.19           C
ATOM    187  C   LEU    23      19.174  68.670  -4.917  1.00 62.19           C
ATOM    188  O   LEU    23      17.950  68.733  -4.802  1.00 62.19           O
ATOM    189  N   ILE    24      19.845  69.341  -5.862  1.00 58.82           N
ATOM    190  CA  ILE    24      19.133  70.107  -6.828  1.00 58.82           C
ATOM    191  CB  ILE    24      19.356  71.569  -6.621  1.00 58.82           C
ATOM    192  CG1 ILE    24      20.855  71.875  -6.728  1.00 58.82           C
ATOM    193  CG2 ILE    24      18.754  71.962  -5.261  1.00 58.82           C
ATOM    194  CD1 ILE    24      21.173  73.353  -6.549  1.00 58.82           C
ATOM    195  C   ILE    24      19.646  69.699  -8.168  1.00 58.82           C
ATOM    196  O   ILE    24      20.851  69.556  -8.374  1.00 58.82           O
ATOM    197  N   CYS    25      18.724  69.471  -9.121  1.00 86.12           N
ATOM    198  CA  CYS    25      19.171  69.101 -10.424  1.00 86.12           C
ATOM    199  CB  CYS    25      18.178  68.178 -11.156  1.00 86.12           C
ATOM    200  SG  CYS    25      18.868  67.382 -12.635  1.00 86.12           S
ATOM    201  C   CYS    25      19.300  70.389 -11.165  1.00 86.12           C
ATOM    202  O   CYS    25      18.669  71.378 -10.798  1.00 86.12           O
ATOM    203  N   GLY    26      20.075  70.404 -12.265  1.00203.04           N
ATOM    204  CA  GLY    26      20.239  71.651 -12.955  1.00203.04           C
ATOM    205  C   GLY    26      21.499  71.678 -13.773  1.00203.04           C
ATOM    206  O   GLY    26      21.417  72.138 -14.908  1.00203.04           O
ATOM    207  N   PRO    27      22.654  71.242 -13.360  1.00116.87           N
ATOM    208  CA  PRO    27      23.789  71.264 -14.242  1.00116.87           C
ATOM    209  CD  PRO    27      23.033  71.105 -11.967  1.00116.87           C
ATOM    210  CB  PRO    27      25.000  70.898 -13.374  1.00116.87           C
ATOM    211  CG  PRO    27      24.396  70.393 -12.045  1.00116.87           C
ATOM    212  C   PRO    27      23.539  70.326 -15.377  1.00116.87           C
ATOM    213  O   PRO    27      24.042  70.556 -16.477  1.00116.87           O
ATOM    214  N   PHE    28      22.775  69.252 -15.110  1.00180.51           N
ATOM    215  CA  PHE    28      22.470  68.231 -16.068  1.00180.51           C
ATOM    216  CB  PHE    28      23.730  67.629 -16.710  1.00180.51           C
ATOM    217  CG  PHE    28      23.319  66.664 -17.774  1.00180.51           C
ATOM    218  CD1 PHE    28      23.060  65.343 -17.480  1.00180.51           C
ATOM    219  CD2 PHE    28      23.189  67.085 -19.077  1.00180.51           C
ATOM    220  CE1 PHE    28      22.687  64.460 -18.470  1.00180.51           C
ATOM    221  CE2 PHE    28      22.819  66.210 -20.071  1.00180.51           C
ATOM    222  CZ  PHE    28      22.571  64.893 -19.769  1.00180.51           C
ATOM    223  C   PHE    28      21.877  67.165 -15.217  1.00180.51           C
ATOM    224  O   PHE    28      20.885  66.517 -15.549  1.00180.51           O
ATOM    225  N   VAL    29      22.529  66.987 -14.057  1.00 54.37           N
ATOM    226  CA  VAL    29      22.175  66.022 -13.067  1.00 54.37           C
ATOM    227  CB  VAL    29      23.242  64.992 -12.834  1.00 54.37           C
ATOM    228  CG1 VAL    29      23.450  64.191 -14.130  1.00 54.37           C
ATOM    229  CG2 VAL    29      24.509  65.707 -12.332  1.00 54.37           C
ATOM    230  C   VAL    29      22.018  66.783 -11.794  1.00 54.37           C
ATOM    231  O   VAL    29      22.154  68.005 -11.764  1.00 54.37           O
ATOM    232  N   CYS    30      21.667  66.074 -10.710  1.00 50.48           N
ATOM    233  CA  CYS    30      21.502  66.717  -9.446  1.00 50.48           C
ATOM    234  CB  CYS    30      20.705  65.854  -8.460  1.00 50.48           C
ATOM    235  SG  CYS    30      19.084  65.426  -9.159  1.00 50.48           S
ATOM    236  C   CYS    30      22.861  66.977  -8.883  1.00 50.48           C
ATOM    237  O   CYS    30      23.859  66.396  -9.310  1.00 50.48           O
ATOM    238  N   VAL    31      22.936  67.916  -7.926  1.00113.16           N
ATOM    239  CA  VAL    31      24.187  68.203  -7.300  1.00113.16           C
ATOM    240  CB  VAL    31      24.967  69.307  -7.960  1.00113.16           C
ATOM    241  CG1 VAL    31      24.216  70.634  -7.782  1.00113.16           C
ATOM    242  CG2 VAL    31      26.394  69.309  -7.384  1.00113.16           C
ATOM    243  C   VAL    31      23.866  68.595  -5.902  1.00113.16           C
ATOM    244  O   VAL    31      22.706  68.815  -5.555  1.00113.16           O
ATOM    245  N   ASP    32      24.899  68.678  -5.048  1.00172.30           N
ATOM    246  CA  ASP    32      24.637  68.997  -3.681  1.00172.30           C
ATOM    247  CB  ASP    32      25.837  68.770  -2.746  1.00172.30           C
ATOM    248  CG  ASP    32      25.318  68.830  -1.316  1.00172.30           C
ATOM    249  OD1 ASP    32      24.186  68.328  -1.080  1.00172.30           O
ATOM    250  OD2 ASP    32      26.047  69.364  -0.438  1.00172.30           O
ATOM    251  C   ASP    32      24.272  70.441  -3.624  1.00172.30           C
ATOM    252  O   ASP    32      24.434  71.177  -4.597  1.00172.30           O
ATOM    253  N   ILE    33      23.733  70.871  -2.467  1.00 74.31           N
ATOM    254  CA  ILE    33      23.341  72.237  -2.296  1.00 74.31           C
ATOM    255  CB  ILE    33      22.723  72.503  -0.951  1.00 74.31           C
ATOM    256  CG1 ILE    33      22.043  73.883  -0.891  1.00 74.31           C
ATOM    257  CG2 ILE    33      23.821  72.306   0.105  1.00 74.31           C
ATOM    258  CD1 ILE    33      21.156  74.057   0.344  1.00 74.31           C
ATOM    259  C   ILE    33      24.594  73.099  -2.416  1.00 74.31           C
ATOM    260  O   ILE    33      25.707  72.530  -2.581  1.00 74.31           O
ATOM    261  OXT ILE    33      24.452  74.349  -2.347  1.00 74.31           O
TER     262      ILE    33
CONECT   12  157
CONECT   74  200
CONECT  151  235
END
