# Supplementary material for: Graph-Directed Approach for Downselecting Toxins for Experimental Structure Determination
Source: Mar Drugs. 2020 May 14;18(5):256. doi: 10.3390/md18050256 (PMC7281422; doi:10.3390/md18050256)
Supplement: Supplementary file 1 [file marinedrugs-18-00256-s001.zip › SupplementaryMaterial/finalmodels/6C_finalmodels/seq94/seq94model2_B99990008.pdb]

EXPDTA    THEORETICAL MODEL, MODELLER 9.19 2019/07/19 22:20:41
REMARK   6 MODELLER OBJECTIVE FUNCTION:       221.2481
REMARK   6 MODELLER BEST TEMPLATE % SEQ ID:  81.250
REMARK   6 SEQUENCE: subject
REMARK   6 ALIGNMENT: subject-mult.ali
REMARK   6 DOPE score: -2459.86353
REMARK   6 GA341 score: 0.99975
REMARK   6 TEMPLATE: 2n7fAA 2:A - 32:A MODELS 1: - 31: AT 81.2%
REMARK   6 TEMPLATE: 2n7fAA 2:A - 32:A MODELS 1: - 31: AT 81.2%
SSBOND   1 CYS      2    CYS     20                          1555   1555  2.03
SSBOND   2 CYS      9    CYS     25                          1555   1555  2.03
SSBOND   3 CYS     19    CYS     30                          1555   1555  2.04
ATOM      1  N   ASP     1     -11.798  -4.361  56.189  1.00 37.43           N
ATOM      2  CA  ASP     1     -13.278  -4.320  56.144  1.00 37.43           C
ATOM      3  CB  ASP     1     -13.754  -3.482  54.944  1.00 37.43           C
ATOM      4  CG  ASP     1     -13.313  -2.034  55.165  1.00 37.43           C
ATOM      5  OD1 ASP     1     -12.096  -1.800  55.394  1.00 37.43           O
ATOM      6  OD2 ASP     1     -14.196  -1.137  55.112  1.00 37.43           O
ATOM      7  C   ASP     1     -13.760  -5.726  55.998  1.00 37.43           C
ATOM      8  O   ASP     1     -13.476  -6.394  55.005  1.00 37.43           O
ATOM      9  N   CYS     2     -14.493  -6.217  57.012  1.00 50.66           N
ATOM     10  CA  CYS     2     -14.914  -7.583  57.013  1.00 50.66           C
ATOM     11  CB  CYS     2     -13.805  -8.525  57.512  1.00 50.66           C
ATOM     12  SG  CYS     2     -13.065  -7.903  59.051  1.00 50.66           S
ATOM     13  C   CYS     2     -16.066  -7.701  57.951  1.00 50.66           C
ATOM     14  O   CYS     2     -16.540  -6.717  58.515  1.00 50.66           O
ATOM     15  N   GLN     3     -16.546  -8.943  58.130  1.00116.69           N
ATOM     16  CA  GLN     3     -17.678  -9.223  58.956  1.00116.69           C
ATOM     17  CB  GLN     3     -18.759  -9.967  58.155  1.00116.69           C
ATOM     18  CG  GLN     3     -20.034 -10.335  58.911  1.00116.69           C
ATOM     19  CD  GLN     3     -20.932 -11.054  57.912  1.00116.69           C
ATOM     20  OE1 GLN     3     -20.900 -12.279  57.796  1.00116.69           O
ATOM     21  NE2 GLN     3     -21.746 -10.271  57.156  1.00116.69           N
ATOM     22  C   GLN     3     -17.214 -10.127  60.051  1.00116.69           C
ATOM     23  O   GLN     3     -16.145 -10.731  59.965  1.00116.69           O
ATOM     24  N   GLY     4     -18.022 -10.225  61.123  1.00 21.35           N
ATOM     25  CA  GLY     4     -17.678 -11.061  62.231  1.00 21.35           C
ATOM     26  C   GLY     4     -17.868 -12.474  61.792  1.00 21.35           C
ATOM     27  O   GLY     4     -18.445 -12.747  60.742  1.00 21.35           O
ATOM     28  N   GLU     5     -17.355 -13.412  62.602  1.00107.22           N
ATOM     29  CA  GLU     5     -17.380 -14.812  62.299  1.00107.22           C
ATOM     30  CB  GLU     5     -16.575 -15.574  63.360  1.00107.22           C
ATOM     31  CG  GLU     5     -17.040 -15.218  64.774  1.00107.22           C
ATOM     32  CD  GLU     5     -15.908 -15.513  65.748  1.00107.22           C
ATOM     33  OE1 GLU     5     -15.328 -16.628  65.675  1.00107.22           O
ATOM     34  OE2 GLU     5     -15.601 -14.613  66.576  1.00107.22           O
ATOM     35  C   GLU     5     -18.782 -15.350  62.261  1.00107.22           C
ATOM     36  O   GLU     5     -19.198 -15.978  61.290  1.00107.22           O
ATOM     37  N   TRP     6     -19.562 -15.080  63.316  1.00128.23           N
ATOM     38  CA  TRP     6     -20.883 -15.616  63.471  1.00128.23           C
ATOM     39  CB  TRP     6     -21.378 -15.659  64.925  1.00128.23           C
ATOM     40  CG  TRP     6     -20.722 -16.789  65.683  1.00128.23           C
ATOM     41  CD2 TRP     6     -21.119 -18.162  65.536  1.00128.23           C
ATOM     42  CD1 TRP     6     -19.667 -16.784  66.548  1.00128.23           C
ATOM     43  NE1 TRP     6     -19.384 -18.069  66.950  1.00128.23           N
ATOM     44  CE2 TRP     6     -20.271 -18.927  66.333  1.00128.23           C
ATOM     45  CE3 TRP     6     -22.106 -18.739  64.789  1.00128.23           C
ATOM     46  CZ2 TRP     6     -20.396 -20.287  66.393  1.00128.23           C
ATOM     47  CZ3 TRP     6     -22.235 -20.109  64.858  1.00128.23           C
ATOM     48  CH2 TRP     6     -21.396 -20.868  65.645  1.00128.23           C
ATOM     49  C   TRP     6     -21.912 -14.971  62.598  1.00128.23           C
ATOM     50  O   TRP     6     -23.057 -15.422  62.602  1.00128.23           O
ATOM     51  N   GLU     7     -21.599 -13.835  61.939  1.00161.00           N
ATOM     52  CA  GLU     7     -22.695 -13.160  61.295  1.00161.00           C
ATOM     53  CB  GLU     7     -22.238 -11.831  60.676  1.00161.00           C
ATOM     54  CG  GLU     7     -21.449 -10.934  61.636  1.00161.00           C
ATOM     55  CD  GLU     7     -22.290 -10.648  62.870  1.00161.00           C
ATOM     56  OE1 GLU     7     -22.676 -11.625  63.566  1.00161.00           O
ATOM     57  OE2 GLU     7     -22.557  -9.446  63.136  1.00161.00           O
ATOM     58  C   GLU     7     -23.396 -13.909  60.180  1.00161.00           C
ATOM     59  O   GLU     7     -24.200 -14.808  60.426  1.00161.00           O
ATOM     60  N   PHE     8     -23.124 -13.519  58.907  1.00108.48           N
ATOM     61  CA  PHE     8     -23.771 -14.122  57.764  1.00108.48           C
ATOM     62  CB  PHE     8     -24.060 -13.108  56.645  1.00108.48           C
ATOM     63  CG  PHE     8     -25.080 -12.152  57.155  1.00108.48           C
ATOM     64  CD1 PHE     8     -26.417 -12.457  57.063  1.00108.48           C
ATOM     65  CD2 PHE     8     -24.707 -10.962  57.736  1.00108.48           C
ATOM     66  CE1 PHE     8     -27.368 -11.583  57.535  1.00108.48           C
ATOM     67  CE2 PHE     8     -25.655 -10.085  58.207  1.00108.48           C
ATOM     68  CZ  PHE     8     -26.990 -10.393  58.109  1.00108.48           C
ATOM     69  C   PHE     8     -23.035 -15.259  57.119  1.00108.48           C
ATOM     70  O   PHE     8     -23.530 -16.382  57.029  1.00108.48           O
ATOM     71  N   CYS     9     -21.760 -15.003  56.751  1.00 85.64           N
ATOM     72  CA  CYS     9     -21.007 -15.904  55.919  1.00 85.64           C
ATOM     73  CB  CYS     9     -20.522 -17.165  56.649  1.00 85.64           C
ATOM     74  SG  CYS     9     -19.581 -18.255  55.543  1.00 85.64           S
ATOM     75  C   CYS     9     -21.821 -16.343  54.729  1.00 85.64           C
ATOM     76  O   CYS     9     -22.521 -17.352  54.772  1.00 85.64           O
ATOM     77  N   ILE    10     -21.775 -15.556  53.630  1.00 60.76           N
ATOM     78  CA  ILE    10     -22.504 -15.853  52.422  1.00 60.76           C
ATOM     79  CB  ILE    10     -23.082 -14.635  51.762  1.00 60.76           C
ATOM     80  CG1 ILE    10     -21.957 -13.678  51.335  1.00 60.76           C
ATOM     81  CG2 ILE    10     -24.104 -14.010  52.725  1.00 60.76           C
ATOM     82  CD1 ILE    10     -22.429 -12.545  50.426  1.00 60.76           C
ATOM     83  C   ILE    10     -21.557 -16.494  51.449  1.00 60.76           C
ATOM     84  O   ILE    10     -20.350 -16.268  51.508  1.00 60.76           O
ATOM     85  N   VAL    11     -22.091 -17.357  50.553  1.00 49.47           N
ATOM     86  CA  VAL    11     -21.319 -18.075  49.571  1.00 49.47           C
ATOM     87  CB  VAL    11     -22.129 -19.038  48.744  1.00 49.47           C
ATOM     88  CG1 VAL    11     -22.669 -20.144  49.666  1.00 49.47           C
ATOM     89  CG2 VAL    11     -23.231 -18.262  48.005  1.00 49.47           C
ATOM     90  C   VAL    11     -20.648 -17.104  48.653  1.00 49.47           C
ATOM     91  O   VAL    11     -21.091 -15.972  48.462  1.00 49.47           O
ATOM     92  N   PRO    12     -19.543 -17.531  48.104  1.00 83.95           N
ATOM     93  CA  PRO    12     -18.818 -16.647  47.245  1.00 83.95           C
ATOM     94  CD  PRO    12     -18.657 -18.453  48.798  1.00 83.95           C
ATOM     95  CB  PRO    12     -17.461 -17.304  47.012  1.00 83.95           C
ATOM     96  CG  PRO    12     -17.240 -18.109  48.307  1.00 83.95           C
ATOM     97  C   PRO    12     -19.587 -16.301  46.018  1.00 83.95           C
ATOM     98  O   PRO    12     -20.079 -17.192  45.327  1.00 83.95           O
ATOM     99  N   VAL    13     -19.675 -14.992  45.739  1.00116.41           N
ATOM    100  CA  VAL    13     -20.355 -14.475  44.596  1.00116.41           C
ATOM    101  CB  VAL    13     -21.801 -14.154  44.846  1.00116.41           C
ATOM    102  CG1 VAL    13     -21.866 -12.973  45.827  1.00116.41           C
ATOM    103  CG2 VAL    13     -22.506 -13.903  43.501  1.00116.41           C
ATOM    104  C   VAL    13     -19.647 -13.199  44.298  1.00116.41           C
ATOM    105  O   VAL    13     -18.679 -12.853  44.973  1.00116.41           O
ATOM    106  N   LEU    14     -20.086 -12.469  43.261  1.00 46.19           N
ATOM    107  CA  LEU    14     -19.407 -11.250  42.946  1.00 46.19           C
ATOM    108  CB  LEU    14     -19.807 -10.678  41.575  1.00 46.19           C
ATOM    109  CG  LEU    14     -19.090  -9.364  41.216  1.00 46.19           C
ATOM    110  CD1 LEU    14     -17.571  -9.571  41.100  1.00 46.19           C
ATOM    111  CD2 LEU    14     -19.695  -8.722  39.960  1.00 46.19           C
ATOM    112  C   LEU    14     -19.759 -10.230  43.983  1.00 46.19           C
ATOM    113  O   LEU    14     -20.930 -10.006  44.279  1.00 46.19           O
ATOM    114  N   GLY    15     -18.729  -9.594  44.578  1.00 25.78           N
ATOM    115  CA  GLY    15     -18.934  -8.536  45.528  1.00 25.78           C
ATOM    116  C   GLY    15     -19.499  -9.068  46.806  1.00 25.78           C
ATOM    117  O   GLY    15     -20.299  -8.393  47.452  1.00 25.78           O
ATOM    118  N   PHE    16     -19.100 -10.287  47.214  1.00 53.94           N
ATOM    119  CA  PHE    16     -19.632 -10.850  48.423  1.00 53.94           C
ATOM    120  CB  PHE    16     -19.509 -12.382  48.515  1.00 53.94           C
ATOM    121  CG  PHE    16     -18.064 -12.749  48.590  1.00 53.94           C
ATOM    122  CD1 PHE    16     -17.310 -12.866  47.445  1.00 53.94           C
ATOM    123  CD2 PHE    16     -17.463 -12.987  49.805  1.00 53.94           C
ATOM    124  CE1 PHE    16     -15.980 -13.208  47.511  1.00 53.94           C
ATOM    125  CE2 PHE    16     -16.132 -13.329  49.876  1.00 53.94           C
ATOM    126  CZ  PHE    16     -15.386 -13.440  48.728  1.00 53.94           C
ATOM    127  C   PHE    16     -18.911 -10.279  49.602  1.00 53.94           C
ATOM    128  O   PHE    16     -17.803  -9.759  49.484  1.00 53.94           O
ATOM    129  N   VAL    17     -19.560 -10.343  50.784  1.00 47.83           N
ATOM    130  CA  VAL    17     -18.953  -9.867  51.993  1.00 47.83           C
ATOM    131  CB  VAL    17     -19.941  -9.302  52.977  1.00 47.83           C
ATOM    132  CG1 VAL    17     -19.188  -8.825  54.232  1.00 47.83           C
ATOM    133  CG2 VAL    17     -20.753  -8.201  52.274  1.00 47.83           C
ATOM    134  C   VAL    17     -18.326 -11.064  52.638  1.00 47.83           C
ATOM    135  O   VAL    17     -18.939 -12.126  52.740  1.00 47.83           O
ATOM    136  N   TYR    18     -17.077 -10.916  53.109  1.00 65.17           N
ATOM    137  CA  TYR    18     -16.390 -12.044  53.660  1.00 65.17           C
ATOM    138  CB  TYR    18     -15.043 -12.332  52.976  1.00 65.17           C
ATOM    139  CG  TYR    18     -14.244 -11.076  53.046  1.00 65.17           C
ATOM    140  CD1 TYR    18     -14.435 -10.088  52.106  1.00 65.17           C
ATOM    141  CD2 TYR    18     -13.312 -10.877  54.038  1.00 65.17           C
ATOM    142  CE1 TYR    18     -13.711  -8.922  52.147  1.00 65.17           C
ATOM    143  CE2 TYR    18     -12.584  -9.711  54.085  1.00 65.17           C
ATOM    144  CZ  TYR    18     -12.784  -8.731  53.141  1.00 65.17           C
ATOM    145  OH  TYR    18     -12.036  -7.536  53.189  1.00 65.17           O
ATOM    146  C   TYR    18     -16.118 -11.785  55.101  1.00 65.17           C
ATOM    147  O   TYR    18     -16.112 -10.645  55.562  1.00 65.17           O
ATOM    148  N   CYS    19     -15.957 -12.875  55.871  1.00 55.92           N
ATOM    149  CA  CYS    19     -15.672 -12.728  57.264  1.00 55.92           C
ATOM    150  CB  CYS    19     -16.062 -13.962  58.101  1.00 55.92           C
ATOM    151  SG  CYS    19     -15.262 -15.496  57.544  1.00 55.92           S
ATOM    152  C   CYS    19     -14.216 -12.413  57.425  1.00 55.92           C
ATOM    153  O   CYS    19     -13.391 -12.746  56.576  1.00 55.92           O
ATOM    154  N   CYS    20     -13.878 -11.766  58.558  1.00 61.09           N
ATOM    155  CA  CYS    20     -12.559 -11.279  58.855  1.00 61.09           C
ATOM    156  CB  CYS    20     -12.482 -10.621  60.244  1.00 61.09           C
ATOM    157  SG  CYS    20     -13.645  -9.242  60.457  1.00 61.09           S
ATOM    158  C   CYS    20     -11.571 -12.411  58.844  1.00 61.09           C
ATOM    159  O   CYS    20     -11.917 -13.587  58.948  1.00 61.09           O
ATOM    160  N   PRO    21     -10.321 -12.050  58.691  1.00 74.59           N
ATOM    161  CA  PRO    21      -9.215 -12.969  58.621  1.00 74.59           C
ATOM    162  CD  PRO    21      -9.900 -10.659  58.662  1.00 74.59           C
ATOM    163  CB  PRO    21      -7.987 -12.104  58.332  1.00 74.59           C
ATOM    164  CG  PRO    21      -8.377 -10.710  58.856  1.00 74.59           C
ATOM    165  C   PRO    21      -9.073 -13.757  59.889  1.00 74.59           C
ATOM    166  O   PRO    21      -9.437 -13.257  60.953  1.00 74.59           O
ATOM    167  N   TRP    22      -8.493 -14.974  59.785  1.00 64.03           N
ATOM    168  CA  TRP    22      -8.319 -15.879  60.889  1.00 64.03           C
ATOM    169  CB  TRP    22      -7.781 -15.185  62.153  1.00 64.03           C
ATOM    170  CG  TRP    22      -6.332 -14.769  62.057  1.00 64.03           C
ATOM    171  CD2 TRP    22      -5.254 -15.482  62.684  1.00 64.03           C
ATOM    172  CD1 TRP    22      -5.769 -13.702  61.418  1.00 64.03           C
ATOM    173  NE1 TRP    22      -4.406 -13.707  61.607  1.00 64.03           N
ATOM    174  CE2 TRP    22      -4.077 -14.797  62.383  1.00 64.03           C
ATOM    175  CE3 TRP    22      -5.249 -16.615  63.448  1.00 64.03           C
ATOM    176  CZ2 TRP    22      -2.872 -15.237  62.844  1.00 64.03           C
ATOM    177  CZ3 TRP    22      -4.031 -17.059  63.908  1.00 64.03           C
ATOM    178  CH2 TRP    22      -2.867 -16.382  63.611  1.00 64.03           C
ATOM    179  C   TRP    22      -9.618 -16.537  61.223  1.00 64.03           C
ATOM    180  O   TRP    22      -9.768 -17.138  62.287  1.00 64.03           O
ATOM    181  N   LEU    23     -10.587 -16.463  60.295  1.00 50.51           N
ATOM    182  CA  LEU    23     -11.859 -17.082  60.514  1.00 50.51           C
ATOM    183  CB  LEU    23     -13.024 -16.083  60.397  1.00 50.51           C
ATOM    184  CG  LEU    23     -12.977 -14.964  61.454  1.00 50.51           C
ATOM    185  CD1 LEU    23     -14.156 -13.987  61.301  1.00 50.51           C
ATOM    186  CD2 LEU    23     -12.877 -15.560  62.868  1.00 50.51           C
ATOM    187  C   LEU    23     -12.049 -18.104  59.441  1.00 50.51           C
ATOM    188  O   LEU    23     -11.524 -17.973  58.336  1.00 50.51           O
ATOM    189  N   ILE    24     -12.780 -19.185  59.768  1.00 91.36           N
ATOM    190  CA  ILE    24     -13.079 -20.169  58.775  1.00 91.36           C
ATOM    191  CB  ILE    24     -12.402 -21.495  58.996  1.00 91.36           C
ATOM    192  CG1 ILE    24     -12.842 -22.144  60.319  1.00 91.36           C
ATOM    193  CG2 ILE    24     -10.885 -21.264  58.920  1.00 91.36           C
ATOM    194  CD1 ILE    24     -12.404 -21.365  61.559  1.00 91.36           C
ATOM    195  C   ILE    24     -14.555 -20.386  58.807  1.00 91.36           C
ATOM    196  O   ILE    24     -15.162 -20.461  59.873  1.00 91.36           O
ATOM    197  N   CYS    25     -15.188 -20.466  57.623  1.00 82.85           N
ATOM    198  CA  CYS    25     -16.596 -20.686  57.629  1.00 82.85           C
ATOM    199  CB  CYS    25     -17.319 -19.988  56.465  1.00 82.85           C
ATOM    200  SG  CYS    25     -19.114 -19.850  56.707  1.00 82.85           S
ATOM    201  C   CYS    25     -16.754 -22.159  57.492  1.00 82.85           C
ATOM    202  O   CYS    25     -15.876 -22.833  56.954  1.00 82.85           O
ATOM    203  N   GLY    26     -17.902 -22.708  57.924  1.00199.84           N
ATOM    204  CA  GLY    26     -18.018 -24.133  57.841  1.00199.84           C
ATOM    205  C   GLY    26     -19.082 -24.658  58.760  1.00199.84           C
ATOM    206  O   GLY    26     -19.820 -25.530  58.309  1.00199.84           O
ATOM    207  N   PRO    27     -19.271 -24.255  59.985  1.00119.23           N
ATOM    208  CA  PRO    27     -20.371 -24.811  60.723  1.00119.23           C
ATOM    209  CD  PRO    27     -18.227 -23.753  60.856  1.00119.23           C
ATOM    210  CB  PRO    27     -20.174 -24.362  62.175  1.00119.23           C
ATOM    211  CG  PRO    27     -19.003 -23.355  62.123  1.00119.23           C
ATOM    212  C   PRO    27     -21.644 -24.380  60.075  1.00119.23           C
ATOM    213  O   PRO    27     -22.611 -25.138  60.062  1.00119.23           O
ATOM    214  N   PHE    28     -21.645 -23.151  59.536  1.00125.62           N
ATOM    215  CA  PHE    28     -22.758 -22.558  58.862  1.00125.62           C
ATOM    216  CB  PHE    28     -24.025 -22.445  59.721  1.00125.62           C
ATOM    217  CG  PHE    28     -25.049 -21.811  58.847  1.00125.62           C
ATOM    218  CD1 PHE    28     -25.756 -22.557  57.933  1.00125.62           C
ATOM    219  CD2 PHE    28     -25.295 -20.461  58.937  1.00125.62           C
ATOM    220  CE1 PHE    28     -26.698 -21.963  57.125  1.00125.62           C
ATOM    221  CE2 PHE    28     -26.234 -19.861  58.132  1.00125.62           C
ATOM    222  CZ  PHE    28     -26.939 -20.614  57.223  1.00125.62           C
ATOM    223  C   PHE    28     -22.296 -21.175  58.577  1.00125.62           C
ATOM    224  O   PHE    28     -22.564 -20.593  57.527  1.00125.62           O
ATOM    225  N   VAL    29     -21.579 -20.625  59.570  1.00 58.01           N
ATOM    226  CA  VAL    29     -21.034 -19.307  59.532  1.00 58.01           C
ATOM    227  CB  VAL    29     -21.650 -18.391  60.546  1.00 58.01           C
ATOM    228  CG1 VAL    29     -23.134 -18.186  60.193  1.00 58.01           C
ATOM    229  CG2 VAL    29     -21.439 -19.021  61.931  1.00 58.01           C
ATOM    230  C   VAL    29     -19.590 -19.454  59.877  1.00 58.01           C
ATOM    231  O   VAL    29     -19.108 -20.560  60.116  1.00 58.01           O
ATOM    232  N   CYS    30     -18.850 -18.332  59.859  1.00 47.46           N
ATOM    233  CA  CYS    30     -17.453 -18.371  60.165  1.00 47.46           C
ATOM    234  CB  CYS    30     -16.691 -17.104  59.716  1.00 47.46           C
ATOM    235  SG  CYS    30     -16.647 -16.944  57.903  1.00 47.46           S
ATOM    236  C   CYS    30     -17.289 -18.527  61.643  1.00 47.46           C
ATOM    237  O   CYS    30     -18.199 -18.264  62.428  1.00 47.46           O
ATOM    238  N   VAL    31     -16.113 -19.035  62.049  1.00 96.90           N
ATOM    239  CA  VAL    31     -15.790 -19.183  63.435  1.00 96.90           C
ATOM    240  CB  VAL    31     -16.090 -20.552  63.982  1.00 96.90           C
ATOM    241  CG1 VAL    31     -15.189 -21.574  63.271  1.00 96.90           C
ATOM    242  CG2 VAL    31     -15.924 -20.531  65.512  1.00 96.90           C
ATOM    243  C   VAL    31     -14.319 -18.953  63.520  1.00 96.90           C
ATOM    244  O   VAL    31     -13.608 -19.098  62.527  1.00 96.90           O
ATOM    245  N   ASP    32     -13.820 -18.551  64.702  1.00 59.74           N
ATOM    246  CA  ASP    32     -12.411 -18.318  64.798  1.00 59.74           C
ATOM    247  CB  ASP    32     -11.967 -17.805  66.176  1.00 59.74           C
ATOM    248  CG  ASP    32     -10.520 -17.344  66.058  1.00 59.74           C
ATOM    249  OD1 ASP    32      -9.664 -18.141  65.589  1.00 59.74           O
ATOM    250  OD2 ASP    32     -10.254 -16.178  66.454  1.00 59.74           O
ATOM    251  C   ASP    32     -11.735 -19.624  64.568  1.00 59.74           C
ATOM    252  O   ASP    32     -10.758 -19.714  63.826  1.00 59.74           O
ATOM    253  N   ILE    33     -12.266 -20.685  65.200  1.00114.44           N
ATOM    254  CA  ILE    33     -11.680 -21.976  65.036  1.00114.44           C
ATOM    255  CB  ILE    33     -10.280 -22.044  65.593  1.00114.44           C
ATOM    256  CG1 ILE    33      -9.543 -23.317  65.140  1.00114.44           C
ATOM    257  CG2 ILE    33     -10.360 -21.880  67.118  1.00114.44           C
ATOM    258  CD1 ILE    33     -10.156 -24.617  65.661  1.00114.44           C
ATOM    259  C   ILE    33     -12.580 -22.951  65.792  1.00114.44           C
ATOM    260  O   ILE    33     -12.874 -24.041  65.234  1.00114.44           O
ATOM    261  OXT ILE    33     -12.993 -22.618  66.935  1.00114.44           O
TER     262      ILE    33
CONECT   12  157
CONECT   74  200
CONECT  151  235
END
