# Supplementary material for: Graph-Directed Approach for Downselecting Toxins for Experimental Structure Determination
Source: Mar Drugs. 2020 May 14;18(5):256. doi: 10.3390/md18050256 (PMC7281422; doi:10.3390/md18050256)
Supplement: Supplementary file 1 [file marinedrugs-18-00256-s001.zip › SupplementaryMaterial/finalmodels/6C_finalmodels/seq94/seq94model3_B99990007.pdb]

EXPDTA    THEORETICAL MODEL, MODELLER 9.19 2019/07/19 22:20:33
REMARK   6 MODELLER OBJECTIVE FUNCTION:       251.2219
REMARK   6 MODELLER BEST TEMPLATE % SEQ ID:  81.250
REMARK   6 SEQUENCE: subject
REMARK   6 ALIGNMENT: subject-mult.ali
REMARK   6 DOPE score: -2441.87964
REMARK   6 GA341 score: 0.99046
REMARK   6 TEMPLATE: 2n7fAA 2:A - 32:A MODELS 1: - 31: AT 81.2%
REMARK   6 TEMPLATE: 2n7fAA 2:A - 32:A MODELS 1: - 31: AT 81.2%
SSBOND   1 CYS      2    CYS     20                          1555   1555  2.03
SSBOND   2 CYS      9    CYS     25                          1555   1555  2.03
SSBOND   3 CYS     19    CYS     30                          1555   1555  2.04
ATOM      1  N   ASP     1     -38.613  69.402  47.809  1.00 29.72           N
ATOM      2  CA  ASP     1     -37.912  70.543  47.177  1.00 29.72           C
ATOM      3  CB  ASP     1     -36.423  70.574  47.561  1.00 29.72           C
ATOM      4  CG  ASP     1     -36.268  70.994  49.013  1.00 29.72           C
ATOM      5  OD1 ASP     1     -37.253  71.528  49.589  1.00 29.72           O
ATOM      6  OD2 ASP     1     -35.151  70.791  49.560  1.00 29.72           O
ATOM      7  C   ASP     1     -37.986  70.389  45.702  1.00 29.72           C
ATOM      8  O   ASP     1     -37.715  69.320  45.159  1.00 29.72           O
ATOM      9  N   CYS     2     -38.389  71.467  45.016  1.00 49.36           N
ATOM     10  CA  CYS     2     -38.493  71.428  43.596  1.00 49.36           C
ATOM     11  CB  CYS     2     -39.778  70.730  43.112  1.00 49.36           C
ATOM     12  SG  CYS     2     -41.268  71.416  43.898  1.00 49.36           S
ATOM     13  C   CYS     2     -38.559  72.843  43.158  1.00 49.36           C
ATOM     14  O   CYS     2     -38.579  73.755  43.983  1.00 49.36           O
ATOM     15  N   GLN     3     -38.579  73.060  41.834  1.00 50.22           N
ATOM     16  CA  GLN     3     -38.646  74.396  41.337  1.00 50.22           C
ATOM     17  CB  GLN     3     -37.507  74.741  40.361  1.00 50.22           C
ATOM     18  CG  GLN     3     -37.523  73.902  39.081  1.00 50.22           C
ATOM     19  CD  GLN     3     -36.273  74.243  38.285  1.00 50.22           C
ATOM     20  OE1 GLN     3     -36.348  74.721  37.154  1.00 50.22           O
ATOM     21  NE2 GLN     3     -35.082  73.986  38.893  1.00 50.22           N
ATOM     22  C   GLN     3     -39.932  74.503  40.602  1.00 50.22           C
ATOM     23  O   GLN     3     -40.584  73.499  40.320  1.00 50.22           O
ATOM     24  N   GLY     4     -40.343  75.745  40.297  1.00 19.78           N
ATOM     25  CA  GLY     4     -41.569  75.976  39.599  1.00 19.78           C
ATOM     26  C   GLY     4     -41.348  75.543  38.191  1.00 19.78           C
ATOM     27  O   GLY     4     -40.218  75.281  37.784  1.00 19.78           O
ATOM     28  N   GLU     5     -42.442  75.434  37.417  1.00126.92           N
ATOM     29  CA  GLU     5     -42.337  74.983  36.061  1.00126.92           C
ATOM     30  CB  GLU     5     -43.709  74.713  35.409  1.00126.92           C
ATOM     31  CG  GLU     5     -44.666  75.910  35.420  1.00126.92           C
ATOM     32  CD  GLU     5     -45.410  75.910  36.746  1.00126.92           C
ATOM     33  OE1 GLU     5     -45.168  74.978  37.559  1.00126.92           O
ATOM     34  OE2 GLU     5     -46.230  76.841  36.964  1.00126.92           O
ATOM     35  C   GLU     5     -41.596  75.977  35.218  1.00126.92           C
ATOM     36  O   GLU     5     -40.728  75.621  34.425  1.00126.92           O
ATOM     37  N   TRP     6     -41.907  77.265  35.394  1.00125.76           N
ATOM     38  CA  TRP     6     -41.390  78.318  34.571  1.00125.76           C
ATOM     39  CB  TRP     6     -42.182  79.626  34.722  1.00125.76           C
ATOM     40  CG  TRP     6     -43.567  79.486  34.141  1.00125.76           C
ATOM     41  CD2 TRP     6     -43.790  79.075  32.786  1.00125.76           C
ATOM     42  CD1 TRP     6     -44.795  79.611  34.718  1.00125.76           C
ATOM     43  NE1 TRP     6     -45.775  79.316  33.796  1.00125.76           N
ATOM     44  CE2 TRP     6     -45.167  78.979  32.606  1.00125.76           C
ATOM     45  CE3 TRP     6     -42.916  78.790  31.777  1.00125.76           C
ATOM     46  CZ2 TRP     6     -45.694  78.596  31.405  1.00125.76           C
ATOM     47  CZ3 TRP     6     -43.448  78.411  30.566  1.00125.76           C
ATOM     48  CH2 TRP     6     -44.811  78.316  30.385  1.00125.76           C
ATOM     49  C   TRP     6     -39.930  78.597  34.783  1.00125.76           C
ATOM     50  O   TRP     6     -39.325  79.288  33.963  1.00125.76           O
ATOM     51  N   GLU     7     -39.333  78.200  35.926  1.00172.18           N
ATOM     52  CA  GLU     7     -37.997  78.699  36.096  1.00172.18           C
ATOM     53  CB  GLU     7     -37.436  78.409  37.497  1.00172.18           C
ATOM     54  CG  GLU     7     -37.861  79.411  38.570  1.00172.18           C
ATOM     55  CD  GLU     7     -39.346  79.285  38.844  1.00172.18           C
ATOM     56  OE1 GLU     7     -40.148  79.691  37.961  1.00172.18           O
ATOM     57  OE2 GLU     7     -39.698  78.789  39.946  1.00172.18           O
ATOM     58  C   GLU     7     -36.936  78.237  35.128  1.00172.18           C
ATOM     59  O   GLU     7     -36.823  78.759  34.019  1.00172.18           O
ATOM     60  N   PHE     8     -36.110  77.254  35.575  1.00126.78           N
ATOM     61  CA  PHE     8     -34.950  76.792  34.845  1.00126.78           C
ATOM     62  CB  PHE     8     -33.854  76.288  35.796  1.00126.78           C
ATOM     63  CG  PHE     8     -33.568  77.342  36.810  1.00126.78           C
ATOM     64  CD1 PHE     8     -32.745  78.408  36.530  1.00126.78           C
ATOM     65  CD2 PHE     8     -34.125  77.248  38.063  1.00126.78           C
ATOM     66  CE1 PHE     8     -32.491  79.365  37.487  1.00126.78           C
ATOM     67  CE2 PHE     8     -33.875  78.202  39.022  1.00126.78           C
ATOM     68  CZ  PHE     8     -33.056  79.269  38.735  1.00126.78           C
ATOM     69  C   PHE     8     -35.164  75.644  33.897  1.00126.78           C
ATOM     70  O   PHE     8     -34.999  75.767  32.684  1.00126.78           O
ATOM     71  N   CYS     9     -35.656  74.513  34.451  1.00 92.40           N
ATOM     72  CA  CYS     9     -35.674  73.254  33.756  1.00 92.40           C
ATOM     73  CB  CYS     9     -36.753  73.156  32.660  1.00 92.40           C
ATOM     74  SG  CYS     9     -36.650  71.592  31.737  1.00 92.40           S
ATOM     75  C   CYS     9     -34.339  72.969  33.120  1.00 92.40           C
ATOM     76  O   CYS     9     -34.106  73.283  31.956  1.00 92.40           O
ATOM     77  N   ILE    10     -33.403  72.394  33.908  1.00 66.42           N
ATOM     78  CA  ILE    10     -32.075  72.054  33.468  1.00 66.42           C
ATOM     79  CB  ILE    10     -31.037  72.271  34.536  1.00 66.42           C
ATOM     80  CG1 ILE    10     -31.317  71.385  35.763  1.00 66.42           C
ATOM     81  CG2 ILE    10     -30.977  73.775  34.853  1.00 66.42           C
ATOM     82  CD1 ILE    10     -30.184  71.394  36.791  1.00 66.42           C
ATOM     83  C   ILE    10     -32.050  70.606  33.069  1.00 66.42           C
ATOM     84  O   ILE    10     -32.822  69.796  33.580  1.00 66.42           O
ATOM     85  N   VAL    11     -31.179  70.260  32.094  1.00108.18           N
ATOM     86  CA  VAL    11     -31.032  68.919  31.594  1.00108.18           C
ATOM     87  CB  VAL    11     -30.015  68.814  30.487  1.00108.18           C
ATOM     88  CG1 VAL    11     -29.799  67.338  30.117  1.00108.18           C
ATOM     89  CG2 VAL    11     -30.519  69.651  29.306  1.00108.18           C
ATOM     90  C   VAL    11     -30.598  68.035  32.714  1.00108.18           C
ATOM     91  O   VAL    11     -29.988  68.468  33.692  1.00108.18           O
ATOM     92  N   PRO    12     -30.953  66.786  32.590  1.00 84.72           N
ATOM     93  CA  PRO    12     -30.603  65.833  33.600  1.00 84.72           C
ATOM     94  CD  PRO    12     -32.170  66.419  31.888  1.00 84.72           C
ATOM     95  CB  PRO    12     -31.364  64.560  33.244  1.00 84.72           C
ATOM     96  CG  PRO    12     -32.622  65.094  32.529  1.00 84.72           C
ATOM     97  C   PRO    12     -29.123  65.681  33.729  1.00 84.72           C
ATOM     98  O   PRO    12     -28.439  65.469  32.728  1.00 84.72           O
ATOM     99  N   VAL    13     -28.627  65.771  34.975  1.00120.81           N
ATOM    100  CA  VAL    13     -27.233  65.642  35.264  1.00120.81           C
ATOM    101  CB  VAL    13     -26.456  66.914  35.083  1.00120.81           C
ATOM    102  CG1 VAL    13     -26.491  67.299  33.594  1.00120.81           C
ATOM    103  CG2 VAL    13     -27.050  67.987  36.011  1.00120.81           C
ATOM    104  C   VAL    13     -27.140  65.245  36.696  1.00120.81           C
ATOM    105  O   VAL    13     -28.152  65.027  37.358  1.00120.81           O
ATOM    106  N   LEU    14     -25.906  65.121  37.208  1.00 49.12           N
ATOM    107  CA  LEU    14     -25.754  64.699  38.564  1.00 49.12           C
ATOM    108  CB  LEU    14     -24.315  64.240  38.868  1.00 49.12           C
ATOM    109  CG  LEU    14     -24.090  63.782  40.321  1.00 49.12           C
ATOM    110  CD1 LEU    14     -24.981  62.582  40.677  1.00 49.12           C
ATOM    111  CD2 LEU    14     -22.598  63.515  40.589  1.00 49.12           C
ATOM    112  C   LEU    14     -26.092  65.849  39.463  1.00 49.12           C
ATOM    113  O   LEU    14     -25.526  66.933  39.346  1.00 49.12           O
ATOM    114  N   GLY    15     -27.057  65.634  40.383  1.00 25.67           N
ATOM    115  CA  GLY    15     -27.420  66.627  41.356  1.00 25.67           C
ATOM    116  C   GLY    15     -28.127  67.770  40.701  1.00 25.67           C
ATOM    117  O   GLY    15     -27.956  68.917  41.112  1.00 25.67           O
ATOM    118  N   PHE    16     -28.946  67.502  39.665  1.00 60.16           N
ATOM    119  CA  PHE    16     -29.626  68.578  39.004  1.00 60.16           C
ATOM    120  CB  PHE    16     -29.983  68.289  37.533  1.00 60.16           C
ATOM    121  CG  PHE    16     -31.028  67.231  37.490  1.00 60.16           C
ATOM    122  CD1 PHE    16     -30.719  65.919  37.776  1.00 60.16           C
ATOM    123  CD2 PHE    16     -32.318  67.554  37.142  1.00 60.16           C
ATOM    124  CE1 PHE    16     -31.689  64.946  37.727  1.00 60.16           C
ATOM    125  CE2 PHE    16     -33.294  66.588  37.091  1.00 60.16           C
ATOM    126  CZ  PHE    16     -32.978  65.284  37.385  1.00 60.16           C
ATOM    127  C   PHE    16     -30.884  68.890  39.751  1.00 60.16           C
ATOM    128  O   PHE    16     -31.379  68.085  40.539  1.00 60.16           O
ATOM    129  N   VAL    17     -31.417  70.110  39.541  1.00 45.35           N
ATOM    130  CA  VAL    17     -32.632  70.503  40.193  1.00 45.35           C
ATOM    131  CB  VAL    17     -32.650  71.951  40.588  1.00 45.35           C
ATOM    132  CG1 VAL    17     -34.005  72.267  41.240  1.00 45.35           C
ATOM    133  CG2 VAL    17     -31.448  72.223  41.513  1.00 45.35           C
ATOM    134  C   VAL    17     -33.753  70.263  39.232  1.00 45.35           C
ATOM    135  O   VAL    17     -33.671  70.592  38.051  1.00 45.35           O
ATOM    136  N   TYR    18     -34.856  69.684  39.731  1.00 69.09           N
ATOM    137  CA  TYR    18     -35.944  69.313  38.875  1.00 69.09           C
ATOM    138  CB  TYR    18     -36.338  67.830  39.013  1.00 69.09           C
ATOM    139  CG  TYR    18     -36.612  67.576  40.459  1.00 69.09           C
ATOM    140  CD1 TYR    18     -35.570  67.307  41.312  1.00 69.09           C
ATOM    141  CD2 TYR    18     -37.893  67.613  40.959  1.00 69.09           C
ATOM    142  CE1 TYR    18     -35.798  67.070  42.644  1.00 69.09           C
ATOM    143  CE2 TYR    18     -38.129  67.376  42.292  1.00 69.09           C
ATOM    144  CZ  TYR    18     -37.079  67.102  43.135  1.00 69.09           C
ATOM    145  OH  TYR    18     -37.309  66.854  44.505  1.00 69.09           O
ATOM    146  C   TYR    18     -37.148  70.122  39.225  1.00 69.09           C
ATOM    147  O   TYR    18     -37.268  70.649  40.328  1.00 69.09           O
ATOM    148  N   CYS    19     -38.053  70.287  38.245  1.00 59.56           N
ATOM    149  CA  CYS    19     -39.257  71.017  38.492  1.00 59.56           C
ATOM    150  CB  CYS    19     -39.917  71.583  37.212  1.00 59.56           C
ATOM    151  SG  CYS    19     -40.341  70.325  35.972  1.00 59.56           S
ATOM    152  C   CYS    19     -40.208  70.127  39.237  1.00 59.56           C
ATOM    153  O   CYS    19     -40.131  68.900  39.161  1.00 59.56           O
ATOM    154  N   CYS    20     -41.148  70.755  39.970  1.00 83.30           N
ATOM    155  CA  CYS    20     -42.090  70.114  40.844  1.00 83.30           C
ATOM    156  CB  CYS    20     -43.073  71.128  41.452  1.00 83.30           C
ATOM    157  SG  CYS    20     -42.221  72.420  42.410  1.00 83.30           S
ATOM    158  C   CYS    20     -42.864  69.064  40.092  1.00 83.30           C
ATOM    159  O   CYS    20     -42.937  69.067  38.865  1.00 83.30           O
ATOM    160  N   PRO    21     -43.458  68.163  40.848  1.00277.13           N
ATOM    161  CA  PRO    21     -44.073  66.956  40.363  1.00277.13           C
ATOM    162  CD  PRO    21     -43.537  68.271  42.299  1.00277.13           C
ATOM    163  CB  PRO    21     -44.725  66.289  41.577  1.00277.13           C
ATOM    164  CG  PRO    21     -43.979  66.880  42.785  1.00277.13           C
ATOM    165  C   PRO    21     -44.981  66.944  39.181  1.00277.13           C
ATOM    166  O   PRO    21     -44.618  66.237  38.252  1.00277.13           O
ATOM    167  N   TRP    22     -46.111  67.685  39.140  1.00209.86           N
ATOM    168  CA  TRP    22     -47.026  67.514  38.036  1.00209.86           C
ATOM    169  CB  TRP    22     -48.478  67.797  38.458  1.00209.86           C
ATOM    170  CG  TRP    22     -48.676  69.179  39.041  1.00209.86           C
ATOM    171  CD2 TRP    22     -48.362  69.522  40.400  1.00209.86           C
ATOM    172  CD1 TRP    22     -49.131  70.323  38.451  1.00209.86           C
ATOM    173  NE1 TRP    22     -49.125  71.353  39.359  1.00209.86           N
ATOM    174  CE2 TRP    22     -48.652  70.875  40.562  1.00209.86           C
ATOM    175  CE3 TRP    22     -47.868  68.772  41.427  1.00209.86           C
ATOM    176  CZ2 TRP    22     -48.452  71.501  41.760  1.00209.86           C
ATOM    177  CZ3 TRP    22     -47.669  69.402  42.636  1.00209.86           C
ATOM    178  CH2 TRP    22     -47.957  70.742  42.799  1.00209.86           C
ATOM    179  C   TRP    22     -46.699  68.498  36.967  1.00209.86           C
ATOM    180  O   TRP    22     -47.577  69.211  36.487  1.00209.86           O
ATOM    181  N   LEU    23     -45.437  68.513  36.508  1.00 76.55           N
ATOM    182  CA  LEU    23     -45.044  69.469  35.523  1.00 76.55           C
ATOM    183  CB  LEU    23     -44.008  70.461  36.071  1.00 76.55           C
ATOM    184  CG  LEU    23     -44.478  71.205  37.338  1.00 76.55           C
ATOM    185  CD1 LEU    23     -43.405  72.186  37.835  1.00 76.55           C
ATOM    186  CD2 LEU    23     -45.843  71.875  37.136  1.00 76.55           C
ATOM    187  C   LEU    23     -44.352  68.719  34.438  1.00 76.55           C
ATOM    188  O   LEU    23     -43.812  67.637  34.668  1.00 76.55           O
ATOM    189  N   ILE    24     -44.380  69.268  33.212  1.00100.20           N
ATOM    190  CA  ILE    24     -43.659  68.647  32.145  1.00100.20           C
ATOM    191  CB  ILE    24     -44.535  68.033  31.082  1.00100.20           C
ATOM    192  CG1 ILE    24     -45.438  69.089  30.412  1.00100.20           C
ATOM    193  CG2 ILE    24     -45.290  66.852  31.721  1.00100.20           C
ATOM    194  CD1 ILE    24     -46.463  69.724  31.351  1.00100.20           C
ATOM    195  C   ILE    24     -42.817  69.706  31.514  1.00100.20           C
ATOM    196  O   ILE    24     -43.271  70.826  31.289  1.00100.20           O
ATOM    197  N   CYS    25     -41.540  69.388  31.235  1.00 88.35           N
ATOM    198  CA  CYS    25     -40.709  70.356  30.605  1.00 88.35           C
ATOM    199  CB  CYS    25     -39.228  70.248  31.011  1.00 88.35           C
ATOM    200  SG  CYS    25     -38.231  71.665  30.467  1.00 88.35           S
ATOM    201  C   CYS    25     -40.844  70.070  29.152  1.00 88.35           C
ATOM    202  O   CYS    25     -41.183  68.954  28.764  1.00 88.35           O
ATOM    203  N   GLY    26     -40.534  71.050  28.294  1.00206.87           N
ATOM    204  CA  GLY    26     -40.724  70.778  26.900  1.00206.87           C
ATOM    205  C   GLY    26     -40.815  72.046  26.103  1.00206.87           C
ATOM    206  O   GLY    26     -40.054  72.134  25.140  1.00206.87           O
ATOM    207  N   PRO    27     -41.641  73.030  26.367  1.00111.50           N
ATOM    208  CA  PRO    27     -41.619  74.242  25.590  1.00111.50           C
ATOM    209  CD  PRO    27     -42.381  73.174  27.608  1.00111.50           C
ATOM    210  CB  PRO    27     -42.652  75.161  26.243  1.00111.50           C
ATOM    211  CG  PRO    27     -42.687  74.678  27.706  1.00111.50           C
ATOM    212  C   PRO    27     -40.236  74.810  25.651  1.00111.50           C
ATOM    213  O   PRO    27     -39.764  75.351  24.651  1.00111.50           O
ATOM    214  N   PHE    28     -39.590  74.711  26.828  1.00139.48           N
ATOM    215  CA  PHE    28     -38.240  75.145  27.033  1.00139.48           C
ATOM    216  CB  PHE    28     -38.004  76.641  26.789  1.00139.48           C
ATOM    217  CG  PHE    28     -36.522  76.773  26.758  1.00139.48           C
ATOM    218  CD1 PHE    28     -35.835  76.609  25.578  1.00139.48           C
ATOM    219  CD2 PHE    28     -35.813  77.034  27.906  1.00139.48           C
ATOM    220  CE1 PHE    28     -34.465  76.717  25.534  1.00139.48           C
ATOM    221  CE2 PHE    28     -34.442  77.144  27.869  1.00139.48           C
ATOM    222  CZ  PHE    28     -33.762  76.986  26.686  1.00139.48           C
ATOM    223  C   PHE    28     -37.997  74.895  28.482  1.00139.48           C
ATOM    224  O   PHE    28     -36.918  74.488  28.912  1.00139.48           O
ATOM    225  N   VAL    29     -39.047  75.173  29.270  1.00 58.06           N
ATOM    226  CA  VAL    29     -39.052  74.996  30.687  1.00 58.06           C
ATOM    227  CB  VAL    29     -39.141  76.286  31.448  1.00 58.06           C
ATOM    228  CG1 VAL    29     -37.865  77.104  31.173  1.00 58.06           C
ATOM    229  CG2 VAL    29     -40.439  77.002  31.041  1.00 58.06           C
ATOM    230  C   VAL    29     -40.280  74.197  30.991  1.00 58.06           C
ATOM    231  O   VAL    29     -41.037  73.836  30.091  1.00 58.06           O
ATOM    232  N   CYS    30     -40.484  73.861  32.278  1.00 50.36           N
ATOM    233  CA  CYS    30     -41.624  73.083  32.672  1.00 50.36           C
ATOM    234  CB  CYS    30     -41.486  72.458  34.082  1.00 50.36           C
ATOM    235  SG  CYS    30     -40.093  71.289  34.194  1.00 50.36           S
ATOM    236  C   CYS    30     -42.836  73.965  32.670  1.00 50.36           C
ATOM    237  O   CYS    30     -42.744  75.192  32.621  1.00 50.36           O
ATOM    238  N   VAL    31     -44.030  73.338  32.650  1.00109.59           N
ATOM    239  CA  VAL    31     -45.248  74.088  32.738  1.00109.59           C
ATOM    240  CB  VAL    31     -45.978  74.224  31.431  1.00109.59           C
ATOM    241  CG1 VAL    31     -45.113  75.056  30.472  1.00109.59           C
ATOM    242  CG2 VAL    31     -46.308  72.823  30.894  1.00109.59           C
ATOM    243  C   VAL    31     -46.142  73.345  33.678  1.00109.59           C
ATOM    244  O   VAL    31     -46.231  72.118  33.611  1.00109.59           O
ATOM    245  N   ASP    32     -46.795  74.078  34.606  1.00 77.77           N
ATOM    246  CA  ASP    32     -47.720  73.466  35.514  1.00 77.77           C
ATOM    247  CB  ASP    32     -48.158  74.372  36.692  1.00 77.77           C
ATOM    248  CG  ASP    32     -48.806  75.675  36.246  1.00 77.77           C
ATOM    249  OD1 ASP    32     -48.751  76.004  35.031  1.00 77.77           O
ATOM    250  OD2 ASP    32     -49.353  76.371  37.145  1.00 77.77           O
ATOM    251  C   ASP    32     -48.903  73.019  34.721  1.00 77.77           C
ATOM    252  O   ASP    32     -49.494  71.974  34.993  1.00 77.77           O
ATOM    253  N   ILE    33     -49.272  73.810  33.698  1.00 62.51           N
ATOM    254  CA  ILE    33     -50.372  73.466  32.850  1.00 62.51           C
ATOM    255  CB  ILE    33     -50.756  74.589  31.937  1.00 62.51           C
ATOM    256  CG1 ILE    33     -49.569  74.954  31.026  1.00 62.51           C
ATOM    257  CG2 ILE    33     -51.262  75.752  32.803  1.00 62.51           C
ATOM    258  CD1 ILE    33     -49.926  75.961  29.932  1.00 62.51           C
ATOM    259  C   ILE    33     -49.925  72.301  31.976  1.00 62.51           C
ATOM    260  O   ILE    33     -50.793  71.695  31.291  1.00 62.51           O
ATOM    261  OXT ILE    33     -48.702  72.002  31.985  1.00 62.51           O
TER     262      ILE    33
CONECT   12  157
CONECT   74  200
CONECT  151  235
END
