# Supplementary material for: Graph-Directed Approach for Downselecting Toxins for Experimental Structure Determination
Source: Mar Drugs. 2020 May 14;18(5):256. doi: 10.3390/md18050256 (PMC7281422; doi:10.3390/md18050256)
Supplement: Supplementary file 1 [file marinedrugs-18-00256-s001.zip › SupplementaryMaterial/finalmodels/6C_finalmodels/seq108/seq108model2_B99990005.pdb]

EXPDTA    THEORETICAL MODEL, MODELLER 9.19 2019/07/19 22:38:40
REMARK   6 MODELLER OBJECTIVE FUNCTION:       185.0401
REMARK   6 MODELLER BEST TEMPLATE % SEQ ID:  73.333
REMARK   6 SEQUENCE: subject
REMARK   6 ALIGNMENT: subject-mult.ali
REMARK   6 DOPE score: -1538.13062
REMARK   6 GA341 score: 0.99946
REMARK   6 TEMPLATE: 4b1qPA 1:A - 30:A MODELS 1: - 30: AT 73.3%
REMARK   6 TEMPLATE: 4b1qPA 1:A - 30:A MODELS 1: - 30: AT 73.3%
SSBOND   1 CYS     12    CYS     21                          1555   1555  2.03
SSBOND   2 CYS     13    CYS     26                          1555   1555  2.03
SSBOND   3 CYS     24    CYS     30                          1555   1555  2.03
ATOM      1  N   GLN     1       3.463  -6.852 -22.413  1.00 27.52           N
ATOM      2  CA  GLN     1       2.477  -6.112 -23.231  1.00 27.52           C
ATOM      3  CB  GLN     1       2.377  -4.655 -22.742  1.00 27.52           C
ATOM      4  CG  GLN     1       1.283  -3.836 -23.433  1.00 27.52           C
ATOM      5  CD  GLN     1       1.263  -2.449 -22.802  1.00 27.52           C
ATOM      6  OE1 GLN     1       2.210  -2.043 -22.130  1.00 27.52           O
ATOM      7  NE2 GLN     1       0.148  -1.699 -23.016  1.00 27.52           N
ATOM      8  C   GLN     1       2.904  -6.115 -24.661  1.00 27.52           C
ATOM      9  O   GLN     1       2.932  -7.154 -25.319  1.00 27.52           O
ATOM     10  N   LYS     2       3.246  -4.925 -25.179  1.00170.35           N
ATOM     11  CA  LYS     2       3.651  -4.806 -26.544  1.00170.35           C
ATOM     12  CB  LYS     2       3.890  -3.346 -26.966  1.00170.35           C
ATOM     13  CG  LYS     2       4.319  -3.217 -28.426  1.00170.35           C
ATOM     14  CD  LYS     2       3.229  -3.649 -29.408  1.00170.35           C
ATOM     15  CE  LYS     2       3.683  -3.642 -30.868  1.00170.35           C
ATOM     16  NZ  LYS     2       3.984  -2.259 -31.298  1.00170.35           N
ATOM     17  C   LYS     2       4.928  -5.561 -26.752  1.00170.35           C
ATOM     18  O   LYS     2       5.093  -6.238 -27.765  1.00170.35           O
ATOM     19  N   GLU     3       5.860  -5.480 -25.784  1.00 85.24           N
ATOM     20  CA  GLU     3       7.153  -6.084 -25.950  1.00 85.24           C
ATOM     21  CB  GLU     3       8.161  -5.644 -24.874  1.00 85.24           C
ATOM     22  CG  GLU     3       9.623  -5.719 -25.319  1.00 85.24           C
ATOM     23  CD  GLU     3       9.964  -4.381 -25.972  1.00 85.24           C
ATOM     24  OE1 GLU     3       9.056  -3.511 -26.047  1.00 85.24           O
ATOM     25  OE2 GLU     3      11.139  -4.211 -26.395  1.00 85.24           O
ATOM     26  C   GLU     3       7.021  -7.573 -25.857  1.00 85.24           C
ATOM     27  O   GLU     3       6.171  -8.089 -25.133  1.00 85.24           O
ATOM     28  N   LEU     4       7.866  -8.308 -26.612  1.00 86.07           N
ATOM     29  CA  LEU     4       7.814  -9.740 -26.564  1.00 86.07           C
ATOM     30  CB  LEU     4       8.168 -10.418 -27.897  1.00 86.07           C
ATOM     31  CG  LEU     4       7.214 -10.034 -29.041  1.00 86.07           C
ATOM     32  CD1 LEU     4       5.771 -10.466 -28.737  1.00 86.07           C
ATOM     33  CD2 LEU     4       7.334  -8.543 -29.388  1.00 86.07           C
ATOM     34  C   LEU     4       8.822 -10.163 -25.549  1.00 86.07           C
ATOM     35  O   LEU     4      10.029 -10.053 -25.761  1.00 86.07           O
ATOM     36  N   VAL     5       8.321 -10.670 -24.411  1.00113.39           N
ATOM     37  CA  VAL     5       9.146 -11.048 -23.307  1.00113.39           C
ATOM     38  CB  VAL     5       8.424 -10.940 -21.996  1.00113.39           C
ATOM     39  CG1 VAL     5       9.351 -11.410 -20.868  1.00113.39           C
ATOM     40  CG2 VAL     5       7.963  -9.483 -21.833  1.00113.39           C
ATOM     41  C   VAL     5       9.619 -12.454 -23.496  1.00113.39           C
ATOM     42  O   VAL     5       9.013 -13.267 -24.192  1.00113.39           O
ATOM     43  N   PRO     6      10.744 -12.717 -22.893  1.00166.76           N
ATOM     44  CA  PRO     6      11.341 -14.023 -22.960  1.00166.76           C
ATOM     45  CD  PRO     6      11.747 -11.673 -22.786  1.00166.76           C
ATOM     46  CB  PRO     6      12.801 -13.847 -22.566  1.00166.76           C
ATOM     47  CG  PRO     6      13.090 -12.391 -22.951  1.00166.76           C
ATOM     48  C   PRO     6      10.606 -14.977 -22.082  1.00166.76           C
ATOM     49  O   PRO     6       9.727 -14.553 -21.334  1.00166.76           O
ATOM     50  N   SER     7      10.945 -16.275 -22.186  1.00 85.03           N
ATOM     51  CA  SER     7      10.340 -17.300 -21.391  1.00 85.03           C
ATOM     52  CB  SER     7      10.570 -18.712 -21.951  1.00 85.03           C
ATOM     53  OG  SER     7      11.961 -18.983 -22.032  1.00 85.03           O
ATOM     54  C   SER     7      10.948 -17.214 -20.032  1.00 85.03           C
ATOM     55  O   SER     7      11.569 -16.207 -19.696  1.00 85.03           O
ATOM     56  N   THR     8      10.760 -18.252 -19.191  1.00116.47           N
ATOM     57  CA  THR     8      11.318 -18.143 -17.877  1.00116.47           C
ATOM     58  CB  THR     8      10.753 -19.120 -16.880  1.00116.47           C
ATOM     59  OG1 THR     8      10.964 -20.455 -17.313  1.00116.47           O
ATOM     60  CG2 THR     8       9.248 -18.845 -16.722  1.00116.47           C
ATOM     61  C   THR     8      12.789 -18.372 -17.994  1.00116.47           C
ATOM     62  O   THR     8      13.298 -19.478 -17.820  1.00116.47           O
ATOM     63  N   ILE     9      13.507 -17.278 -18.295  1.00 55.57           N
ATOM     64  CA  ILE     9      14.929 -17.281 -18.431  1.00 55.57           C
ATOM     65  CB  ILE     9      15.396 -17.068 -19.843  1.00 55.57           C
ATOM     66  CG1 ILE     9      14.907 -18.214 -20.744  1.00 55.57           C
ATOM     67  CG2 ILE     9      16.924 -16.914 -19.823  1.00 55.57           C
ATOM     68  CD1 ILE     9      15.084 -17.940 -22.236  1.00 55.57           C
ATOM     69  C   ILE     9      15.390 -16.118 -17.625  1.00 55.57           C
ATOM     70  O   ILE     9      14.646 -15.157 -17.441  1.00 55.57           O
ATOM     71  N   THR    10      16.612 -16.184 -17.071  1.00107.05           N
ATOM     72  CA  THR    10      17.036 -15.073 -16.281  1.00107.05           C
ATOM     73  CB  THR    10      17.850 -15.466 -15.088  1.00107.05           C
ATOM     74  OG1 THR    10      17.927 -14.382 -14.178  1.00107.05           O
ATOM     75  CG2 THR    10      19.258 -15.869 -15.556  1.00107.05           C
ATOM     76  C   THR    10      17.858 -14.173 -17.142  1.00107.05           C
ATOM     77  O   THR    10      18.464 -14.604 -18.122  1.00107.05           O
ATOM     78  N   THR    11      17.875 -12.873 -16.801  1.00 32.66           N
ATOM     79  CA  THR    11      18.667 -11.943 -17.544  1.00 32.66           C
ATOM     80  CB  THR    11      18.108 -10.549 -17.551  1.00 32.66           C
ATOM     81  OG1 THR    11      18.032 -10.045 -16.225  1.00 32.66           O
ATOM     82  CG2 THR    11      16.709 -10.572 -18.192  1.00 32.66           C
ATOM     83  C   THR    11      19.998 -11.889 -16.874  1.00 32.66           C
ATOM     84  O   THR    11      20.162 -12.385 -15.762  1.00 32.66           O
ATOM     85  N   CYS    12      21.002 -11.300 -17.546  1.00 51.07           N
ATOM     86  CA  CYS    12      22.275 -11.208 -16.911  1.00 51.07           C
ATOM     87  CB  CYS    12      23.447 -10.987 -17.881  1.00 51.07           C
ATOM     88  SG  CYS    12      25.029 -10.735 -17.017  1.00 51.07           S
ATOM     89  C   CYS    12      22.227 -10.020 -16.017  1.00 51.07           C
ATOM     90  O   CYS    12      22.568  -8.907 -16.413  1.00 51.07           O
ATOM     91  N   CYS    13      21.767 -10.243 -14.775  1.00 63.08           N
ATOM     92  CA  CYS    13      21.776  -9.224 -13.772  1.00 63.08           C
ATOM     93  CB  CYS    13      23.208  -8.787 -13.454  1.00 63.08           C
ATOM     94  SG  CYS    13      24.203 -10.263 -13.124  1.00 63.08           S
ATOM     95  C   CYS    13      20.990  -8.038 -14.231  1.00 63.08           C
ATOM     96  O   CYS    13      21.255  -6.917 -13.796  1.00 63.08           O
ATOM     97  N   GLY    14      19.962  -8.261 -15.076  1.00 28.30           N
ATOM     98  CA  GLY    14      19.152  -7.165 -15.532  1.00 28.30           C
ATOM     99  C   GLY    14      19.570  -6.713 -16.902  1.00 28.30           C
ATOM    100  O   GLY    14      19.122  -5.668 -17.374  1.00 28.30           O
ATOM    101  N   HIS    15      20.445  -7.482 -17.579  1.00 77.87           N
ATOM    102  CA  HIS    15      20.870  -7.153 -18.915  1.00 77.87           C
ATOM    103  ND1 HIS    15      24.655  -7.859 -18.727  1.00 77.87           N
ATOM    104  CG  HIS    15      23.398  -7.311 -18.594  1.00 77.87           C
ATOM    105  CB  HIS    15      22.197  -7.803 -19.339  1.00 77.87           C
ATOM    106  NE2 HIS    15      24.839  -6.192 -17.270  1.00 77.87           N
ATOM    107  CD2 HIS    15      23.528  -6.294 -17.700  1.00 77.87           C
ATOM    108  CE1 HIS    15      25.477  -7.152 -17.914  1.00 77.87           C
ATOM    109  C   HIS    15      19.849  -7.703 -19.860  1.00 77.87           C
ATOM    110  O   HIS    15      18.726  -8.015 -19.470  1.00 77.87           O
ATOM    111  N   GLU    16      20.220  -7.796 -21.156  1.00 81.07           N
ATOM    112  CA  GLU    16      19.337  -8.328 -22.152  1.00 81.07           C
ATOM    113  CB  GLU    16      19.906  -8.291 -23.579  1.00 81.07           C
ATOM    114  CG  GLU    16      20.032  -6.874 -24.138  1.00 81.07           C
ATOM    115  CD  GLU    16      18.620  -6.333 -24.320  1.00 81.07           C
ATOM    116  OE1 GLU    16      18.034  -5.868 -23.306  1.00 81.07           O
ATOM    117  OE2 GLU    16      18.107  -6.389 -25.469  1.00 81.07           O
ATOM    118  C   GLU    16      19.082  -9.762 -21.814  1.00 81.07           C
ATOM    119  O   GLU    16      19.893 -10.437 -21.183  1.00 81.07           O
ATOM    120  N   PRO    17      17.931 -10.216 -22.213  1.00 79.65           N
ATOM    121  CA  PRO    17      17.487 -11.558 -21.957  1.00 79.65           C
ATOM    122  CD  PRO    17      16.846  -9.331 -22.593  1.00 79.65           C
ATOM    123  CB  PRO    17      16.001 -11.573 -22.292  1.00 79.65           C
ATOM    124  CG  PRO    17      15.761 -10.287 -23.104  1.00 79.65           C
ATOM    125  C   PRO    17      18.290 -12.573 -22.697  1.00 79.65           C
ATOM    126  O   PRO    17      18.211 -13.754 -22.357  1.00 79.65           O
ATOM    127  N   GLY    18      19.016 -12.141 -23.741  1.00 29.88           N
ATOM    128  CA  GLY    18      19.844 -13.015 -24.515  1.00 29.88           C
ATOM    129  C   GLY    18      20.956 -13.494 -23.644  1.00 29.88           C
ATOM    130  O   GLY    18      21.455 -14.607 -23.807  1.00 29.88           O
ATOM    131  N   THR    19      21.396 -12.629 -22.711  1.00101.54           N
ATOM    132  CA  THR    19      22.504 -12.940 -21.860  1.00101.54           C
ATOM    133  CB  THR    19      23.396 -11.755 -21.653  1.00101.54           C
ATOM    134  OG1 THR    19      24.568 -12.141 -20.959  1.00101.54           O
ATOM    135  CG2 THR    19      22.628 -10.689 -20.854  1.00101.54           C
ATOM    136  C   THR    19      21.981 -13.355 -20.522  1.00101.54           C
ATOM    137  O   THR    19      20.998 -12.808 -20.025  1.00101.54           O
ATOM    138  N   MET    20      22.632 -14.363 -19.903  1.00 39.43           N
ATOM    139  CA  MET    20      22.172 -14.841 -18.633  1.00 39.43           C
ATOM    140  CB  MET    20      21.628 -16.276 -18.697  1.00 39.43           C
ATOM    141  CG  MET    20      20.370 -16.399 -19.557  1.00 39.43           C
ATOM    142  SD  MET    20      19.833 -18.109 -19.855  1.00 39.43           S
ATOM    143  CE  MET    20      19.417 -18.428 -18.117  1.00 39.43           C
ATOM    144  C   MET    20      23.327 -14.839 -17.686  1.00 39.43           C
ATOM    145  O   MET    20      24.473 -15.047 -18.083  1.00 39.43           O
ATOM    146  N   CYS    21      23.046 -14.574 -16.393  1.00 46.54           N
ATOM    147  CA  CYS    21      24.082 -14.557 -15.402  1.00 46.54           C
ATOM    148  CB  CYS    21      24.663 -13.149 -15.176  1.00 46.54           C
ATOM    149  SG  CYS    21      25.676 -12.614 -16.589  1.00 46.54           S
ATOM    150  C   CYS    21      23.511 -15.067 -14.113  1.00 46.54           C
ATOM    151  O   CYS    21      22.318 -14.933 -13.841  1.00 46.54           O
ATOM    152  N   PRO    22      24.364 -15.686 -13.333  1.00157.94           N
ATOM    153  CA  PRO    22      23.956 -16.240 -12.064  1.00157.94           C
ATOM    154  CD  PRO    22      25.433 -16.466 -13.938  1.00157.94           C
ATOM    155  CB  PRO    22      25.007 -17.284 -11.697  1.00157.94           C
ATOM    156  CG  PRO    22      25.595 -17.708 -13.050  1.00157.94           C
ATOM    157  C   PRO    22      23.815 -15.187 -11.008  1.00157.94           C
ATOM    158  O   PRO    22      24.407 -14.119 -11.143  1.00157.94           O
ATOM    159  N   LYS    23      23.071 -15.492  -9.927  1.00 33.75           N
ATOM    160  CA  LYS    23      22.824 -14.572  -8.854  1.00 33.75           C
ATOM    161  CB  LYS    23      21.935 -15.182  -7.754  1.00 33.75           C
ATOM    162  CG  LYS    23      20.503 -15.466  -8.217  1.00 33.75           C
ATOM    163  CD  LYS    23      19.701 -16.347  -7.256  1.00 33.75           C
ATOM    164  CE  LYS    23      18.231 -16.504  -7.653  1.00 33.75           C
ATOM    165  NZ  LYS    23      17.498 -17.244  -6.601  1.00 33.75           N
ATOM    166  C   LYS    23      24.136 -14.206  -8.244  1.00 33.75           C
ATOM    167  O   LYS    23      24.354 -13.064  -7.843  1.00 33.75           O
ATOM    168  N   CYS    24      25.064 -15.172  -8.184  1.00 40.87           N
ATOM    169  CA  CYS    24      26.348 -14.935  -7.596  1.00 40.87           C
ATOM    170  CB  CYS    24      27.262 -16.168  -7.714  1.00 40.87           C
ATOM    171  SG  CYS    24      28.923 -15.940  -7.013  1.00 40.87           S
ATOM    172  C   CYS    24      26.988 -13.824  -8.362  1.00 40.87           C
ATOM    173  O   CYS    24      27.694 -12.993  -7.795  1.00 40.87           O
ATOM    174  N   MET    25      26.828 -13.824  -9.694  1.00 72.15           N
ATOM    175  CA  MET    25      27.406 -12.773 -10.471  1.00 72.15           C
ATOM    176  CB  MET    25      27.474 -13.122 -11.963  1.00 72.15           C
ATOM    177  CG  MET    25      28.208 -14.443 -12.194  1.00 72.15           C
ATOM    178  SD  MET    25      29.831 -14.564 -11.386  1.00 72.15           S
ATOM    179  CE  MET    25      30.639 -13.365 -12.480  1.00 72.15           C
ATOM    180  C   MET    25      26.653 -11.484 -10.301  1.00 72.15           C
ATOM    181  O   MET    25      27.238 -10.406 -10.350  1.00 72.15           O
ATOM    182  N   CYS    26      25.313 -11.539 -10.205  1.00 73.97           N
ATOM    183  CA  CYS    26      24.563 -10.314 -10.112  1.00 73.97           C
ATOM    184  CB  CYS    26      23.075 -10.561 -10.393  1.00 73.97           C
ATOM    185  SG  CYS    26      22.935 -11.376 -12.001  1.00 73.97           S
ATOM    186  C   CYS    26      24.684  -9.638  -8.784  1.00 73.97           C
ATOM    187  O   CYS    26      25.192  -8.523  -8.678  1.00 73.97           O
ATOM    188  N   ASP    27      24.169 -10.328  -7.745  1.00127.44           N
ATOM    189  CA  ASP    27      24.103  -9.915  -6.370  1.00127.44           C
ATOM    190  CB  ASP    27      23.039 -10.682  -5.579  1.00127.44           C
ATOM    191  CG  ASP    27      21.684 -10.202  -6.082  1.00127.44           C
ATOM    192  OD1 ASP    27      21.662  -9.290  -6.952  1.00127.44           O
ATOM    193  OD2 ASP    27      20.650 -10.738  -5.602  1.00127.44           O
ATOM    194  C   ASP    27      25.410 -10.115  -5.689  1.00127.44           C
ATOM    195  O   ASP    27      25.711  -9.443  -4.705  1.00127.44           O
ATOM    196  N   ASN    28      26.216 -11.057  -6.205  1.00 69.38           N
ATOM    197  CA  ASN    28      27.413 -11.467  -5.541  1.00 69.38           C
ATOM    198  CB  ASN    28      28.292 -10.285  -5.070  1.00 69.38           C
ATOM    199  CG  ASN    28      29.727 -10.758  -4.814  1.00 69.38           C
ATOM    200  OD1 ASN    28      29.975 -11.704  -4.069  1.00 69.38           O
ATOM    201  ND2 ASN    28      30.713 -10.071  -5.450  1.00 69.38           N
ATOM    202  C   ASN    28      26.941 -12.246  -4.357  1.00 69.38           C
ATOM    203  O   ASN    28      27.662 -12.454  -3.387  1.00 69.38           O
ATOM    204  N   THR    29      25.691 -12.739  -4.426  1.00 99.95           N
ATOM    205  CA  THR    29      25.188 -13.531  -3.350  1.00 99.95           C
ATOM    206  CB  THR    29      23.734 -13.317  -3.068  1.00 99.95           C
ATOM    207  OG1 THR    29      23.493 -11.954  -2.758  1.00 99.95           O
ATOM    208  CG2 THR    29      23.324 -14.205  -1.880  1.00 99.95           C
ATOM    209  C   THR    29      25.372 -14.949  -3.768  1.00 99.95           C
ATOM    210  O   THR    29      24.718 -15.438  -4.689  1.00 99.95           O
ATOM    211  N   CYS    30      26.310 -15.635  -3.092  1.00 48.41           N
ATOM    212  CA  CYS    30      26.625 -16.992  -3.401  1.00 48.41           C
ATOM    213  CB  CYS    30      27.307 -17.138  -4.764  1.00 48.41           C
ATOM    214  SG  CYS    30      28.594 -15.882  -5.014  1.00 48.41           S
ATOM    215  C   CYS    30      27.568 -17.441  -2.336  1.00 48.41           C
ATOM    216  O   CYS    30      28.096 -16.630  -1.575  1.00 48.41           O
ATOM    217  N   PRO    31      27.774 -18.721  -2.244  1.00132.85           N
ATOM    218  CA  PRO    31      28.670 -19.188  -1.231  1.00132.85           C
ATOM    219  CD  PRO    31      26.698 -19.662  -2.494  1.00132.85           C
ATOM    220  CB  PRO    31      28.412 -20.687  -1.113  1.00132.85           C
ATOM    221  CG  PRO    31      26.937 -20.831  -1.519  1.00132.85           C
ATOM    222  C   PRO    31      30.068 -18.828  -1.598  1.00132.85           C
ATOM    223  O   PRO    31      30.372 -18.731  -2.787  1.00132.85           O
ATOM    224  N   PRO    32      30.900 -18.615  -0.625  1.00153.74           N
ATOM    225  CA  PRO    32      32.264 -18.313  -0.935  1.00153.74           C
ATOM    226  CD  PRO    32      30.456 -17.919   0.571  1.00153.74           C
ATOM    227  CB  PRO    32      32.866 -17.733   0.341  1.00153.74           C
ATOM    228  CG  PRO    32      31.657 -17.077   1.033  1.00153.74           C
ATOM    229  C   PRO    32      32.904 -19.559  -1.443  1.00153.74           C
ATOM    230  O   PRO    32      32.398 -20.644  -1.160  1.00153.74           O
ATOM    231  N   LYS    33      34.010 -19.431  -2.195  1.00231.38           N
ATOM    232  CA  LYS    33      34.603 -20.585  -2.796  1.00231.38           C
ATOM    233  CB  LYS    33      35.794 -20.258  -3.713  1.00231.38           C
ATOM    234  CG  LYS    33      37.030 -19.722  -2.997  1.00231.38           C
ATOM    235  CD  LYS    33      38.170 -19.424  -3.972  1.00231.38           C
ATOM    236  CE  LYS    33      38.240 -20.414  -5.137  1.00231.38           C
ATOM    237  NZ  LYS    33      39.137 -19.893  -6.191  1.00231.38           N
ATOM    238  C   LYS    33      35.036 -21.528  -1.725  1.00231.38           C
ATOM    239  O   LYS    33      35.375 -21.127  -0.613  1.00231.38           O
ATOM    240  N   LYS    34      35.011 -22.831  -2.056  1.00280.45           N
ATOM    241  CA  LYS    34      35.328 -23.855  -1.110  1.00280.45           C
ATOM    242  CB  LYS    34      35.233 -25.271  -1.710  1.00280.45           C
ATOM    243  CG  LYS    34      33.892 -25.528  -2.407  1.00280.45           C
ATOM    244  CD  LYS    34      32.669 -25.272  -1.524  1.00280.45           C
ATOM    245  CE  LYS    34      31.342 -25.363  -2.280  1.00280.45           C
ATOM    246  NZ  LYS    34      30.210 -25.116  -1.358  1.00280.45           N
ATOM    247  C   LYS    34      36.728 -23.622  -0.664  1.00280.45           C
ATOM    248  O   LYS    34      37.597 -23.269  -1.459  1.00280.45           O
ATOM    249  N   LYS    35      36.975 -23.793   0.648  1.00232.59           N
ATOM    250  CA  LYS    35      38.282 -23.522   1.163  1.00232.59           C
ATOM    251  CB  LYS    35      38.329 -22.232   1.989  1.00232.59           C
ATOM    252  CG  LYS    35      37.954 -20.991   1.181  1.00232.59           C
ATOM    253  CD  LYS    35      37.562 -19.807   2.063  1.00232.59           C
ATOM    254  CE  LYS    35      36.165 -19.960   2.670  1.00232.59           C
ATOM    255  NZ  LYS    35      35.929 -18.901   3.673  1.00232.59           N
ATOM    256  C   LYS    35      38.668 -24.641   2.071  1.00232.59           C
ATOM    257  O   LYS    35      37.820 -25.373   2.579  1.00232.59           O
ATOM    258  N   LYS    36      39.990 -24.796   2.281  1.00260.94           N
ATOM    259  CA  LYS    36      40.516 -25.828   3.126  1.00260.94           C
ATOM    260  CB  LYS    36      41.978 -26.190   2.825  1.00260.94           C
ATOM    261  CG  LYS    36      42.524 -27.292   3.734  1.00260.94           C
ATOM    262  CD  LYS    36      43.863 -27.871   3.269  1.00260.94           C
ATOM    263  CE  LYS    36      43.729 -28.921   2.165  1.00260.94           C
ATOM    264  NZ  LYS    36      43.446 -28.260   0.870  1.00260.94           N
ATOM    265  C   LYS    36      40.473 -25.356   4.542  1.00260.94           C
ATOM    266  O   LYS    36      40.398 -24.158   4.814  1.00260.94           O
ATOM    267  N   ARG    37      40.493 -26.322   5.481  1.00284.20           N
ATOM    268  CA  ARG    37      40.484 -26.029   6.881  1.00284.20           C
ATOM    269  CB  ARG    37      39.714 -27.089   7.688  1.00284.20           C
ATOM    270  CG  ARG    37      39.630 -26.849   9.196  1.00284.20           C
ATOM    271  CD  ARG    37      38.603 -27.767   9.865  1.00284.20           C
ATOM    272  NE  ARG    37      37.289 -27.468   9.223  1.00284.20           N
ATOM    273  CZ  ARG    37      36.349 -26.715   9.865  1.00284.20           C
ATOM    274  NH1 ARG    37      36.527 -26.352  11.169  1.00284.20           N
ATOM    275  NH2 ARG    37      35.222 -26.328   9.198  1.00284.20           N
ATOM    276  C   ARG    37      41.910 -26.038   7.326  1.00284.20           C
ATOM    277  O   ARG    37      42.714 -26.851   6.871  1.00284.20           O
ATOM    278  N   PRO    38      42.246 -25.124   8.189  1.00 71.27           N
ATOM    279  CA  PRO    38      43.595 -25.064   8.672  1.00 71.27           C
ATOM    280  CD  PRO    38      41.623 -23.812   8.160  1.00 71.27           C
ATOM    281  CB  PRO    38      43.865 -23.602   9.035  1.00 71.27           C
ATOM    282  CG  PRO    38      42.467 -22.967   9.128  1.00 71.27           C
ATOM    283  C   PRO    38      43.720 -25.988   9.832  1.00 71.27           C
ATOM    284  O   PRO    38      42.765 -26.023  10.653  1.00 71.27           O
ATOM    285  OXT PRO    38      44.771 -26.670   9.945  1.00 71.27           O
TER     286      PRO    38
CONECT   88  149
CONECT   94  185
CONECT  171  214
END
