# Supplementary material for: Graph-Directed Approach for Downselecting Toxins for Experimental Structure Determination
Source: Mar Drugs. 2020 May 14;18(5):256. doi: 10.3390/md18050256 (PMC7281422; doi:10.3390/md18050256)
Supplement: Supplementary file 1 [file marinedrugs-18-00256-s001.zip › SupplementaryMaterial/finalmodels/6C_finalmodels/seq108/seq108model1_B99990001.pdb]

EXPDTA    THEORETICAL MODEL, MODELLER 9.19 2019/07/19 22:38:07
REMARK   6 MODELLER OBJECTIVE FUNCTION:       164.0378
REMARK   6 MODELLER BEST TEMPLATE % SEQ ID:  73.333
REMARK   6 SEQUENCE: subject
REMARK   6 ALIGNMENT: subject-mult.ali
REMARK   6 DOPE score: -1587.96509
REMARK   6 GA341 score: 0.78167
REMARK   6 TEMPLATE: 4b1qPA 1:A - 30:A MODELS 1: - 30: AT 73.3%
REMARK   6 TEMPLATE: 4b1qPA 1:A - 30:A MODELS 1: - 30: AT 73.3%
SSBOND   1 CYS     12    CYS     21                          1555   1555  2.03
SSBOND   2 CYS     13    CYS     26                          1555   1555  2.02
SSBOND   3 CYS     24    CYS     30                          1555   1555  2.02
ATOM      1  N   GLN     1     -11.882 -28.589  20.726  1.00 63.32           N
ATOM      2  CA  GLN     1     -12.426 -27.355  20.121  1.00 63.32           C
ATOM      3  CB  GLN     1     -12.952 -27.637  18.708  1.00 63.32           C
ATOM      4  CG  GLN     1     -11.854 -28.067  17.734  1.00 63.32           C
ATOM      5  CD  GLN     1     -12.517 -28.323  16.388  1.00 63.32           C
ATOM      6  OE1 GLN     1     -11.843 -28.546  15.384  1.00 63.32           O
ATOM      7  NE2 GLN     1     -13.877 -28.293  16.361  1.00 63.32           N
ATOM      8  C   GLN     1     -13.554 -26.864  20.955  1.00 63.32           C
ATOM      9  O   GLN     1     -13.494 -26.900  22.180  1.00 63.32           O
ATOM     10  N   LYS     2     -14.612 -26.355  20.302  1.00 35.25           N
ATOM     11  CA  LYS     2     -15.728 -25.916  21.072  1.00 35.25           C
ATOM     12  CB  LYS     2     -16.644 -24.920  20.346  1.00 35.25           C
ATOM     13  CG  LYS     2     -16.013 -23.534  20.209  1.00 35.25           C
ATOM     14  CD  LYS     2     -16.797 -22.584  19.303  1.00 35.25           C
ATOM     15  CE  LYS     2     -16.259 -21.153  19.307  1.00 35.25           C
ATOM     16  NZ  LYS     2     -17.175 -20.270  18.549  1.00 35.25           N
ATOM     17  C   LYS     2     -16.542 -27.117  21.399  1.00 35.25           C
ATOM     18  O   LYS     2     -16.665 -28.038  20.593  1.00 35.25           O
ATOM     19  N   GLU     3     -17.102 -27.142  22.620  1.00 38.42           N
ATOM     20  CA  GLU     3     -17.954 -28.227  22.988  1.00 38.42           C
ATOM     21  CB  GLU     3     -17.503 -28.979  24.255  1.00 38.42           C
ATOM     22  CG  GLU     3     -18.347 -30.220  24.565  1.00 38.42           C
ATOM     23  CD  GLU     3     -17.649 -31.016  25.661  1.00 38.42           C
ATOM     24  OE1 GLU     3     -17.288 -30.403  26.700  1.00 38.42           O
ATOM     25  OE2 GLU     3     -17.470 -32.250  25.472  1.00 38.42           O
ATOM     26  C   GLU     3     -19.280 -27.609  23.257  1.00 38.42           C
ATOM     27  O   GLU     3     -19.367 -26.446  23.646  1.00 38.42           O
ATOM     28  N   LEU     4     -20.364 -28.366  23.022  1.00 78.02           N
ATOM     29  CA  LEU     4     -21.649 -27.790  23.263  1.00 78.02           C
ATOM     30  CB  LEU     4     -22.767 -28.426  22.421  1.00 78.02           C
ATOM     31  CG  LEU     4     -22.574 -28.201  20.909  1.00 78.02           C
ATOM     32  CD1 LEU     4     -21.289 -28.872  20.397  1.00 78.02           C
ATOM     33  CD2 LEU     4     -23.820 -28.620  20.116  1.00 78.02           C
ATOM     34  C   LEU     4     -21.956 -28.019  24.703  1.00 78.02           C
ATOM     35  O   LEU     4     -22.007 -29.155  25.169  1.00 78.02           O
ATOM     36  N   VAL     5     -22.155 -26.920  25.453  1.00 40.58           N
ATOM     37  CA  VAL     5     -22.406 -27.017  26.860  1.00 40.58           C
ATOM     38  CB  VAL     5     -22.043 -25.781  27.628  1.00 40.58           C
ATOM     39  CG1 VAL     5     -20.520 -25.597  27.554  1.00 40.58           C
ATOM     40  CG2 VAL     5     -22.841 -24.591  27.068  1.00 40.58           C
ATOM     41  C   VAL     5     -23.851 -27.299  27.088  1.00 40.58           C
ATOM     42  O   VAL     5     -24.709 -27.054  26.241  1.00 40.58           O
ATOM     43  N   PRO     6     -24.105 -27.861  28.233  1.00 72.69           N
ATOM     44  CA  PRO     6     -25.439 -28.196  28.639  1.00 72.69           C
ATOM     45  CD  PRO     6     -23.100 -28.620  28.960  1.00 72.69           C
ATOM     46  CB  PRO     6     -25.297 -29.232  29.756  1.00 72.69           C
ATOM     47  CG  PRO     6     -23.834 -29.103  30.219  1.00 72.69           C
ATOM     48  C   PRO     6     -26.163 -26.966  29.067  1.00 72.69           C
ATOM     49  O   PRO     6     -25.533 -25.926  29.252  1.00 72.69           O
ATOM     50  N   SER     7     -27.495 -27.065  29.205  1.00 38.42           N
ATOM     51  CA  SER     7     -28.311 -25.969  29.629  1.00 38.42           C
ATOM     52  CB  SER     7     -29.760 -26.069  29.138  1.00 38.42           C
ATOM     53  OG  SER     7     -29.782 -26.057  27.717  1.00 38.42           O
ATOM     54  C   SER     7     -28.328 -26.005  31.119  1.00 38.42           C
ATOM     55  O   SER     7     -27.390 -26.496  31.743  1.00 38.42           O
ATOM     56  N   THR     8     -29.395 -25.446  31.727  1.00124.72           N
ATOM     57  CA  THR     8     -29.496 -25.465  33.156  1.00124.72           C
ATOM     58  CB  THR     8     -30.574 -24.535  33.660  1.00124.72           C
ATOM     59  OG1 THR     8     -30.661 -24.590  35.075  1.00124.72           O
ATOM     60  CG2 THR     8     -31.924 -24.861  32.993  1.00124.72           C
ATOM     61  C   THR     8     -29.785 -26.875  33.563  1.00124.72           C
ATOM     62  O   THR     8     -30.928 -27.277  33.784  1.00124.72           O
ATOM     63  N   ILE     9     -28.704 -27.670  33.681  1.00 48.96           N
ATOM     64  CA  ILE     9     -28.800 -29.059  34.013  1.00 48.96           C
ATOM     65  CB  ILE     9     -28.518 -29.948  32.836  1.00 48.96           C
ATOM     66  CG1 ILE     9     -29.522 -29.670  31.704  1.00 48.96           C
ATOM     67  CG2 ILE     9     -28.511 -31.408  33.316  1.00 48.96           C
ATOM     68  CD1 ILE     9     -29.151 -30.340  30.382  1.00 48.96           C
ATOM     69  C   ILE     9     -27.729 -29.335  35.014  1.00 48.96           C
ATOM     70  O   ILE     9     -26.680 -28.694  35.006  1.00 48.96           O
ATOM     71  N   THR    10     -27.977 -30.284  35.933  1.00 37.49           N
ATOM     72  CA  THR    10     -26.964 -30.617  36.887  1.00 37.49           C
ATOM     73  CB  THR    10     -27.519 -30.929  38.246  1.00 37.49           C
ATOM     74  OG1 THR    10     -28.245 -29.811  38.736  1.00 37.49           O
ATOM     75  CG2 THR    10     -26.361 -31.259  39.202  1.00 37.49           C
ATOM     76  C   THR    10     -26.264 -31.830  36.370  1.00 37.49           C
ATOM     77  O   THR    10     -26.871 -32.678  35.718  1.00 37.49           O
ATOM     78  N   THR    11     -24.948 -31.926  36.620  1.00 31.45           N
ATOM     79  CA  THR    11     -24.226 -33.083  36.191  1.00 31.45           C
ATOM     80  CB  THR    11     -22.774 -32.817  35.922  1.00 31.45           C
ATOM     81  OG1 THR    11     -22.140 -32.321  37.092  1.00 31.45           O
ATOM     82  CG2 THR    11     -22.664 -31.788  34.786  1.00 31.45           C
ATOM     83  C   THR    11     -24.298 -34.056  37.313  1.00 31.45           C
ATOM     84  O   THR    11     -24.659 -33.700  38.433  1.00 31.45           O
ATOM     85  N   CYS    12     -23.978 -35.330  37.036  1.00 54.12           N
ATOM     86  CA  CYS    12     -23.987 -36.267  38.107  1.00 54.12           C
ATOM     87  CB  CYS    12     -24.142 -37.722  37.652  1.00 54.12           C
ATOM     88  SG  CYS    12     -24.025 -38.909  39.025  1.00 54.12           S
ATOM     89  C   CYS    12     -22.654 -36.162  38.764  1.00 54.12           C
ATOM     90  O   CYS    12     -21.705 -36.840  38.384  1.00 54.12           O
ATOM     91  N   CYS    13     -22.552 -35.265  39.757  1.00 66.35           N
ATOM     92  CA  CYS    13     -21.367 -35.155  40.550  1.00 66.35           C
ATOM     93  CB  CYS    13     -21.089 -36.460  41.305  1.00 66.35           C
ATOM     94  SG  CYS    13     -22.614 -36.990  42.126  1.00 66.35           S
ATOM     95  C   CYS    13     -20.184 -34.843  39.695  1.00 66.35           C
ATOM     96  O   CYS    13     -19.058 -35.148  40.085  1.00 66.35           O
ATOM     97  N   GLY    14     -20.395 -34.179  38.541  1.00 28.76           N
ATOM     98  CA  GLY    14     -19.281 -33.833  37.701  1.00 28.76           C
ATOM     99  C   GLY    14     -19.129 -34.832  36.589  1.00 28.76           C
ATOM    100  O   GLY    14     -18.142 -34.802  35.855  1.00 28.76           O
ATOM    101  N   HIS    15     -20.102 -35.749  36.435  1.00 58.89           N
ATOM    102  CA  HIS    15     -20.063 -36.708  35.365  1.00 58.89           C
ATOM    103  ND1 HIS    15     -18.867 -39.470  36.432  1.00 58.89           N
ATOM    104  CG  HIS    15     -20.091 -38.888  36.672  1.00 58.89           C
ATOM    105  CB  HIS    15     -20.808 -38.027  35.668  1.00 58.89           C
ATOM    106  NE2 HIS    15     -19.458 -40.071  38.488  1.00 58.89           N
ATOM    107  CD2 HIS    15     -20.437 -39.267  37.933  1.00 58.89           C
ATOM    108  CE1 HIS    15     -18.533 -40.164  37.549  1.00 58.89           C
ATOM    109  C   HIS    15     -20.686 -36.064  34.165  1.00 58.89           C
ATOM    110  O   HIS    15     -20.885 -34.851  34.132  1.00 58.89           O
ATOM    111  N   GLU    16     -20.966 -36.868  33.120  1.00 78.47           N
ATOM    112  CA  GLU    16     -21.526 -36.351  31.906  1.00 78.47           C
ATOM    113  CB  GLU    16     -21.761 -37.427  30.833  1.00 78.47           C
ATOM    114  CG  GLU    16     -20.467 -38.059  30.306  1.00 78.47           C
ATOM    115  CD  GLU    16     -19.640 -36.978  29.618  1.00 78.47           C
ATOM    116  OE1 GLU    16     -20.060 -35.792  29.657  1.00 78.47           O
ATOM    117  OE2 GLU    16     -18.571 -37.329  29.048  1.00 78.47           O
ATOM    118  C   GLU    16     -22.843 -35.712  32.223  1.00 78.47           C
ATOM    119  O   GLU    16     -23.557 -36.113  33.137  1.00 78.47           O
ATOM    120  N   PRO    17     -23.146 -34.688  31.473  1.00 71.23           N
ATOM    121  CA  PRO    17     -24.333 -33.893  31.623  1.00 71.23           C
ATOM    122  CD  PRO    17     -22.250 -34.177  30.451  1.00 71.23           C
ATOM    123  CB  PRO    17     -24.146 -32.695  30.691  1.00 71.23           C
ATOM    124  CG  PRO    17     -23.105 -33.172  29.663  1.00 71.23           C
ATOM    125  C   PRO    17     -25.565 -34.688  31.343  1.00 71.23           C
ATOM    126  O   PRO    17     -26.655 -34.224  31.674  1.00 71.23           O
ATOM    127  N   GLY    18     -25.424 -35.854  30.691  1.00 26.18           N
ATOM    128  CA  GLY    18     -26.544 -36.697  30.398  1.00 26.18           C
ATOM    129  C   GLY    18     -27.119 -37.207  31.684  1.00 26.18           C
ATOM    130  O   GLY    18     -28.329 -37.405  31.798  1.00 26.18           O
ATOM    131  N   THR    19     -26.248 -37.465  32.680  1.00 38.47           N
ATOM    132  CA  THR    19     -26.688 -38.027  33.924  1.00 38.47           C
ATOM    133  CB  THR    19     -25.786 -39.120  34.421  1.00 38.47           C
ATOM    134  OG1 THR    19     -24.479 -38.608  34.639  1.00 38.47           O
ATOM    135  CG2 THR    19     -25.754 -40.246  33.373  1.00 38.47           C
ATOM    136  C   THR    19     -26.716 -36.952  34.963  1.00 38.47           C
ATOM    137  O   THR    19     -25.882 -36.047  34.974  1.00 38.47           O
ATOM    138  N   MET    20     -27.714 -37.029  35.867  1.00 33.05           N
ATOM    139  CA  MET    20     -27.857 -36.028  36.883  1.00 33.05           C
ATOM    140  CB  MET    20     -29.172 -35.234  36.774  1.00 33.05           C
ATOM    141  CG  MET    20     -29.265 -34.381  35.507  1.00 33.05           C
ATOM    142  SD  MET    20     -30.818 -33.448  35.329  1.00 33.05           S
ATOM    143  CE  MET    20     -30.469 -32.264  36.662  1.00 33.05           C
ATOM    144  C   MET    20     -27.861 -36.712  38.210  1.00 33.05           C
ATOM    145  O   MET    20     -28.331 -37.841  38.344  1.00 33.05           O
ATOM    146  N   CYS    21     -27.303 -36.035  39.232  1.00 46.25           N
ATOM    147  CA  CYS    21     -27.264 -36.608  40.541  1.00 46.25           C
ATOM    148  CB  CYS    21     -25.956 -37.365  40.817  1.00 46.25           C
ATOM    149  SG  CYS    21     -25.877 -38.910  39.856  1.00 46.25           S
ATOM    150  C   CYS    21     -27.412 -35.501  41.538  1.00 46.25           C
ATOM    151  O   CYS    21     -27.059 -34.350  41.285  1.00 46.25           O
ATOM    152  N   PRO    22     -27.976 -35.853  42.662  1.00 78.19           N
ATOM    153  CA  PRO    22     -28.206 -34.916  43.730  1.00 78.19           C
ATOM    154  CD  PRO    22     -28.926 -36.948  42.692  1.00 78.19           C
ATOM    155  CB  PRO    22     -29.378 -35.467  44.543  1.00 78.19           C
ATOM    156  CG  PRO    22     -29.478 -36.939  44.124  1.00 78.19           C
ATOM    157  C   PRO    22     -26.970 -34.693  44.539  1.00 78.19           C
ATOM    158  O   PRO    22     -26.053 -35.511  44.489  1.00 78.19           O
ATOM    159  N   LYS    23     -26.954 -33.604  45.325  1.00 37.24           N
ATOM    160  CA  LYS    23     -25.825 -33.217  46.119  1.00 37.24           C
ATOM    161  CB  LYS    23     -26.129 -31.990  46.991  1.00 37.24           C
ATOM    162  CG  LYS    23     -26.501 -30.732  46.205  1.00 37.24           C
ATOM    163  CD  LYS    23     -27.146 -29.648  47.071  1.00 37.24           C
ATOM    164  CE  LYS    23     -27.474 -28.366  46.303  1.00 37.24           C
ATOM    165  NZ  LYS    23     -28.199 -27.425  47.184  1.00 37.24           N
ATOM    166  C   LYS    23     -25.515 -34.326  47.075  1.00 37.24           C
ATOM    167  O   LYS    23     -24.353 -34.629  47.340  1.00 37.24           O
ATOM    168  N   CYS    24     -26.561 -34.967  47.619  1.00 88.28           N
ATOM    169  CA  CYS    24     -26.382 -35.999  48.598  1.00 88.28           C
ATOM    170  CB  CYS    24     -27.720 -36.621  49.035  1.00 88.28           C
ATOM    171  SG  CYS    24     -28.695 -35.482  50.053  1.00 88.28           S
ATOM    172  C   CYS    24     -25.558 -37.090  47.998  1.00 88.28           C
ATOM    173  O   CYS    24     -24.705 -37.679  48.659  1.00 88.28           O
ATOM    174  N   MET    25     -25.832 -37.449  46.738  1.00110.78           N
ATOM    175  CA  MET    25     -25.034 -38.458  46.110  1.00110.78           C
ATOM    176  CB  MET    25     -25.653 -38.978  44.801  1.00110.78           C
ATOM    177  CG  MET    25     -26.803 -39.969  45.013  1.00110.78           C
ATOM    178  SD  MET    25     -28.285 -39.300  45.824  1.00110.78           S
ATOM    179  CE  MET    25     -27.725 -39.709  47.500  1.00110.78           C
ATOM    180  C   MET    25     -23.648 -37.949  45.817  1.00110.78           C
ATOM    181  O   MET    25     -22.681 -38.703  45.873  1.00110.78           O
ATOM    182  N   CYS    26     -23.514 -36.683  45.381  1.00 78.01           N
ATOM    183  CA  CYS    26     -22.203 -36.206  45.024  1.00 78.01           C
ATOM    184  CB  CYS    26     -22.303 -34.911  44.214  1.00 78.01           C
ATOM    185  SG  CYS    26     -23.365 -35.229  42.786  1.00 78.01           S
ATOM    186  C   CYS    26     -21.304 -35.965  46.192  1.00 78.01           C
ATOM    187  O   CYS    26     -20.314 -36.668  46.396  1.00 78.01           O
ATOM    188  N   ASP    27     -21.659 -34.923  46.973  1.00129.38           N
ATOM    189  CA  ASP    27     -20.965 -34.441  48.134  1.00129.38           C
ATOM    190  CB  ASP    27     -21.309 -32.981  48.458  1.00129.38           C
ATOM    191  CG  ASP    27     -20.702 -32.127  47.353  1.00129.38           C
ATOM    192  OD1 ASP    27     -19.576 -32.468  46.897  1.00129.38           O
ATOM    193  OD2 ASP    27     -21.353 -31.127  46.948  1.00129.38           O
ATOM    194  C   ASP    27     -21.280 -35.283  49.319  1.00129.38           C
ATOM    195  O   ASP    27     -20.490 -35.375  50.256  1.00129.38           O
ATOM    196  N   ASN    28     -22.461 -35.925  49.301  1.00105.91           N
ATOM    197  CA  ASN    28     -22.928 -36.638  50.447  1.00105.91           C
ATOM    198  CB  ASN    28     -21.890 -37.607  51.037  1.00105.91           C
ATOM    199  CG  ASN    28     -21.809 -38.775  50.067  1.00105.91           C
ATOM    200  OD1 ASN    28     -20.736 -39.114  49.569  1.00105.91           O
ATOM    201  ND2 ASN    28     -22.980 -39.409  49.783  1.00105.91           N
ATOM    202  C   ASN    28     -23.276 -35.603  51.452  1.00105.91           C
ATOM    203  O   ASN    28     -23.386 -35.878  52.643  1.00105.91           O
ATOM    204  N   THR    29     -23.504 -34.373  50.953  1.00 37.65           N
ATOM    205  CA  THR    29     -23.895 -33.296  51.802  1.00 37.65           C
ATOM    206  CB  THR    29     -23.206 -31.998  51.486  1.00 37.65           C
ATOM    207  OG1 THR    29     -23.579 -31.534  50.195  1.00 37.65           O
ATOM    208  CG2 THR    29     -21.686 -32.223  51.540  1.00 37.65           C
ATOM    209  C   THR    29     -25.350 -33.085  51.559  1.00 37.65           C
ATOM    210  O   THR    29     -25.776 -32.855  50.428  1.00 37.65           O
ATOM    211  N   CYS    30     -26.159 -33.184  52.627  1.00 71.10           N
ATOM    212  CA  CYS    30     -27.571 -32.991  52.482  1.00 71.10           C
ATOM    213  CB  CYS    30     -28.393 -34.245  52.797  1.00 71.10           C
ATOM    214  SG  CYS    30     -27.814 -35.688  51.865  1.00 71.10           S
ATOM    215  C   CYS    30     -27.940 -32.001  53.528  1.00 71.10           C
ATOM    216  O   CYS    30     -27.227 -31.840  54.516  1.00 71.10           O
ATOM    217  N   PRO    31     -29.021 -31.309  53.328  1.00 60.92           N
ATOM    218  CA  PRO    31     -29.416 -30.347  54.313  1.00 60.92           C
ATOM    219  CD  PRO    31     -29.440 -30.921  51.996  1.00 60.92           C
ATOM    220  CB  PRO    31     -30.378 -29.381  53.607  1.00 60.92           C
ATOM    221  CG  PRO    31     -30.675 -30.044  52.247  1.00 60.92           C
ATOM    222  C   PRO    31     -30.009 -31.099  55.453  1.00 60.92           C
ATOM    223  O   PRO    31     -30.641 -32.122  55.205  1.00 60.92           O
ATOM    224  N   PRO    32     -29.823 -30.663  56.664  1.00134.09           N
ATOM    225  CA  PRO    32     -30.437 -31.398  57.736  1.00134.09           C
ATOM    226  CD  PRO    32     -28.513 -30.153  57.045  1.00134.09           C
ATOM    227  CB  PRO    32     -29.668 -31.021  58.998  1.00134.09           C
ATOM    228  CG  PRO    32     -28.265 -30.674  58.469  1.00134.09           C
ATOM    229  C   PRO    32     -31.902 -31.107  57.783  1.00134.09           C
ATOM    230  O   PRO    32     -32.300 -30.010  57.395  1.00134.09           O
ATOM    231  N   LYS    33     -32.718 -32.079  58.236  1.00 93.72           N
ATOM    232  CA  LYS    33     -34.136 -31.889  58.312  1.00 93.72           C
ATOM    233  CB  LYS    33     -34.896 -33.162  58.717  1.00 93.72           C
ATOM    234  CG  LYS    33     -34.801 -34.266  57.663  1.00 93.72           C
ATOM    235  CD  LYS    33     -35.301 -35.632  58.131  1.00 93.72           C
ATOM    236  CE  LYS    33     -36.739 -35.919  57.703  1.00 93.72           C
ATOM    237  NZ  LYS    33     -36.821 -35.985  56.225  1.00 93.72           N
ATOM    238  C   LYS    33     -34.431 -30.846  59.339  1.00 93.72           C
ATOM    239  O   LYS    33     -35.246 -29.952  59.114  1.00 93.72           O
ATOM    240  N   LYS    34     -33.746 -30.924  60.494  1.00228.10           N
ATOM    241  CA  LYS    34     -34.021 -30.029  61.575  1.00228.10           C
ATOM    242  CB  LYS    34     -33.431 -30.500  62.912  1.00228.10           C
ATOM    243  CG  LYS    34     -34.024 -29.798  64.132  1.00228.10           C
ATOM    244  CD  LYS    34     -33.729 -30.545  65.430  1.00228.10           C
ATOM    245  CE  LYS    34     -34.483 -30.012  66.646  1.00228.10           C
ATOM    246  NZ  LYS    34     -34.292 -30.940  67.783  1.00228.10           N
ATOM    247  C   LYS    34     -33.452 -28.684  61.266  1.00228.10           C
ATOM    248  O   LYS    34     -32.475 -28.557  60.529  1.00228.10           O
ATOM    249  N   LYS    35     -34.082 -27.634  61.824  1.00243.21           N
ATOM    250  CA  LYS    35     -33.624 -26.291  61.636  1.00243.21           C
ATOM    251  CB  LYS    35     -32.194 -26.057  62.153  1.00243.21           C
ATOM    252  CG  LYS    35     -32.052 -26.052  63.676  1.00243.21           C
ATOM    253  CD  LYS    35     -30.592 -26.173  64.118  1.00243.21           C
ATOM    254  CE  LYS    35     -29.610 -25.461  63.181  1.00243.21           C
ATOM    255  NZ  LYS    35     -28.218 -25.763  63.583  1.00243.21           N
ATOM    256  C   LYS    35     -33.627 -25.966  60.178  1.00243.21           C
ATOM    257  O   LYS    35     -32.811 -25.168  59.721  1.00243.21           O
ATOM    258  N   LYS    36     -34.546 -26.564  59.398  1.00263.78           N
ATOM    259  CA  LYS    36     -34.575 -26.208  58.012  1.00263.78           C
ATOM    260  CB  LYS    36     -35.101 -27.295  57.058  1.00263.78           C
ATOM    261  CG  LYS    36     -36.581 -27.622  57.246  1.00263.78           C
ATOM    262  CD  LYS    36     -37.196 -28.354  56.051  1.00263.78           C
ATOM    263  CE  LYS    36     -38.713 -28.510  56.149  1.00263.78           C
ATOM    264  NZ  LYS    36     -39.261 -28.990  54.860  1.00263.78           N
ATOM    265  C   LYS    36     -35.476 -25.024  57.895  1.00263.78           C
ATOM    266  O   LYS    36     -36.339 -24.807  58.744  1.00263.78           O
ATOM    267  N   ARG    37     -35.285 -24.207  56.843  1.00278.12           N
ATOM    268  CA  ARG    37     -36.101 -23.038  56.721  1.00278.12           C
ATOM    269  CB  ARG    37     -35.614 -22.032  55.657  1.00278.12           C
ATOM    270  CG  ARG    37     -35.521 -22.590  54.233  1.00278.12           C
ATOM    271  CD  ARG    37     -34.969 -21.575  53.227  1.00278.12           C
ATOM    272  NE  ARG    37     -34.690 -22.286  51.947  1.00278.12           N
ATOM    273  CZ  ARG    37     -35.660 -22.402  50.994  1.00278.12           C
ATOM    274  NH1 ARG    37     -36.917 -21.928  51.233  1.00278.12           N
ATOM    275  NH2 ARG    37     -35.370 -22.981  49.791  1.00278.12           N
ATOM    276  C   ARG    37     -37.485 -23.466  56.374  1.00278.12           C
ATOM    277  O   ARG    37     -37.713 -24.434  55.647  1.00278.12           O
ATOM    278  N   PRO    38     -38.413 -22.760  56.946  1.00147.83           N
ATOM    279  CA  PRO    38     -39.785 -23.058  56.663  1.00147.83           C
ATOM    280  CD  PRO    38     -38.228 -22.340  58.325  1.00147.83           C
ATOM    281  CB  PRO    38     -40.593 -22.483  57.824  1.00147.83           C
ATOM    282  CG  PRO    38     -39.598 -22.494  58.999  1.00147.83           C
ATOM    283  C   PRO    38     -40.148 -22.491  55.333  1.00147.83           C
ATOM    284  O   PRO    38     -40.718 -21.367  55.295  1.00147.83           O
ATOM    285  OXT PRO    38     -39.856 -23.168  54.313  1.00147.83           O
TER     286      PRO    38
CONECT   88  149
CONECT   94  185
CONECT  171  214
END
