# Supplementary material for: Graph-Directed Approach for Downselecting Toxins for Experimental Structure Determination
Source: Mar Drugs. 2020 May 14;18(5):256. doi: 10.3390/md18050256 (PMC7281422; doi:10.3390/md18050256)
Supplement: Supplementary file 1 [file marinedrugs-18-00256-s001.zip › SupplementaryMaterial/finalmodels/6C_finalmodels/seq108/seq108model3_B99990007.pdb]

EXPDTA    THEORETICAL MODEL, MODELLER 9.19 2019/07/19 22:38:56
REMARK   6 MODELLER OBJECTIVE FUNCTION:       230.0954
REMARK   6 MODELLER BEST TEMPLATE % SEQ ID:  73.333
REMARK   6 SEQUENCE: subject
REMARK   6 ALIGNMENT: subject-mult.ali
REMARK   6 DOPE score: -1603.42017
REMARK   6 GA341 score: 1.00000
REMARK   6 TEMPLATE: 4b1qPA 1:A - 30:A MODELS 1: - 30: AT 73.3%
REMARK   6 TEMPLATE: 4b1qPA 1:A - 30:A MODELS 1: - 30: AT 73.3%
SSBOND   1 CYS     12    CYS     21                          1555   1555  2.02
SSBOND   2 CYS     13    CYS     26                          1555   1555  2.03
SSBOND   3 CYS     24    CYS     30                          1555   1555  2.03
ATOM      1  N   GLN     1      27.357  12.934 -25.878  1.00 15.82           N
ATOM      2  CA  GLN     1      26.425  12.426 -24.846  1.00 15.82           C
ATOM      3  CB  GLN     1      24.976  12.793 -25.212  1.00 15.82           C
ATOM      4  CG  GLN     1      23.937  12.327 -24.190  1.00 15.82           C
ATOM      5  CD  GLN     1      22.568  12.763 -24.692  1.00 15.82           C
ATOM      6  OE1 GLN     1      22.174  12.443 -25.815  1.00 15.82           O
ATOM      7  NE2 GLN     1      21.818  13.516 -23.846  1.00 15.82           N
ATOM      8  C   GLN     1      26.539  10.941 -24.737  1.00 15.82           C
ATOM      9  O   GLN     1      27.148  10.287 -25.584  1.00 15.82           O
ATOM     10  N   LYS     2      25.950  10.365 -23.673  1.00104.61           N
ATOM     11  CA  LYS     2      26.038   8.951 -23.467  1.00104.61           C
ATOM     12  CB  LYS     2      25.379   8.481 -22.157  1.00104.61           C
ATOM     13  CG  LYS     2      26.123   8.911 -20.890  1.00104.61           C
ATOM     14  CD  LYS     2      27.508   8.279 -20.738  1.00104.61           C
ATOM     15  CE  LYS     2      27.457   6.807 -20.319  1.00104.61           C
ATOM     16  NZ  LYS     2      28.825   6.284 -20.118  1.00104.61           N
ATOM     17  C   LYS     2      25.326   8.291 -24.596  1.00104.61           C
ATOM     18  O   LYS     2      24.344   8.816 -25.117  1.00104.61           O
ATOM     19  N   GLU     3      25.833   7.117 -25.020  1.00 36.00           N
ATOM     20  CA  GLU     3      25.218   6.400 -26.097  1.00 36.00           C
ATOM     21  CB  GLU     3      26.199   5.508 -26.870  1.00 36.00           C
ATOM     22  CG  GLU     3      25.552   4.759 -28.032  1.00 36.00           C
ATOM     23  CD  GLU     3      26.638   3.923 -28.687  1.00 36.00           C
ATOM     24  OE1 GLU     3      27.333   3.177 -27.949  1.00 36.00           O
ATOM     25  OE2 GLU     3      26.786   4.020 -29.935  1.00 36.00           O
ATOM     26  C   GLU     3      24.199   5.514 -25.476  1.00 36.00           C
ATOM     27  O   GLU     3      24.448   4.893 -24.445  1.00 36.00           O
ATOM     28  N   LEU     4      23.005   5.437 -26.087  1.00 49.60           N
ATOM     29  CA  LEU     4      22.015   4.626 -25.460  1.00 49.60           C
ATOM     30  CB  LEU     4      20.571   5.119 -25.634  1.00 49.60           C
ATOM     31  CG  LEU     4      20.317   6.485 -24.971  1.00 49.60           C
ATOM     32  CD1 LEU     4      18.815   6.798 -24.897  1.00 49.60           C
ATOM     33  CD2 LEU     4      21.026   6.595 -23.612  1.00 49.60           C
ATOM     34  C   LEU     4      22.095   3.253 -26.023  1.00 49.60           C
ATOM     35  O   LEU     4      22.202   3.049 -27.232  1.00 49.60           O
ATOM     36  N   VAL     5      22.081   2.267 -25.112  1.00 49.55           N
ATOM     37  CA  VAL     5      22.100   0.890 -25.485  1.00 49.55           C
ATOM     38  CB  VAL     5      22.777   0.021 -24.467  1.00 49.55           C
ATOM     39  CG1 VAL     5      24.229   0.508 -24.301  1.00 49.55           C
ATOM     40  CG2 VAL     5      21.956   0.051 -23.166  1.00 49.55           C
ATOM     41  C   VAL     5      20.667   0.474 -25.558  1.00 49.55           C
ATOM     42  O   VAL     5      19.792   1.119 -24.980  1.00 49.55           O
ATOM     43  N   PRO     6      20.404  -0.569 -26.289  1.00 83.79           N
ATOM     44  CA  PRO     6      19.064  -1.070 -26.396  1.00 83.79           C
ATOM     45  CD  PRO     6      21.203  -0.904 -27.451  1.00 83.79           C
ATOM     46  CB  PRO     6      19.031  -1.939 -27.657  1.00 83.79           C
ATOM     47  CG  PRO     6      20.508  -2.144 -28.031  1.00 83.79           C
ATOM     48  C   PRO     6      18.692  -1.800 -25.149  1.00 83.79           C
ATOM     49  O   PRO     6      19.542  -1.988 -24.277  1.00 83.79           O
ATOM     50  N   SER     7      17.410  -2.191 -25.042  1.00 47.22           N
ATOM     51  CA  SER     7      16.938  -2.919 -23.899  1.00 47.22           C
ATOM     52  CB  SER     7      15.405  -2.945 -23.787  1.00 47.22           C
ATOM     53  OG  SER     7      14.907  -1.623 -23.659  1.00 47.22           O
ATOM     54  C   SER     7      17.397  -4.326 -24.095  1.00 47.22           C
ATOM     55  O   SER     7      18.351  -4.577 -24.829  1.00 47.22           O
ATOM     56  N   THR     8      16.761  -5.289 -23.410  1.00126.19           N
ATOM     57  CA  THR     8      17.191  -6.633 -23.626  1.00126.19           C
ATOM     58  CB  THR     8      16.837  -7.570 -22.504  1.00126.19           C
ATOM     59  OG1 THR     8      15.431  -7.618 -22.302  1.00126.19           O
ATOM     60  CG2 THR     8      17.538  -7.075 -21.228  1.00126.19           C
ATOM     61  C   THR     8      16.505  -7.067 -24.876  1.00126.19           C
ATOM     62  O   THR     8      15.552  -7.846 -24.862  1.00126.19           O
ATOM     63  N   ILE     9      17.024  -6.565 -26.010  1.00 70.28           N
ATOM     64  CA  ILE     9      16.459  -6.848 -27.283  1.00 70.28           C
ATOM     65  CB  ILE     9      16.046  -5.600 -28.020  1.00 70.28           C
ATOM     66  CG1 ILE     9      15.029  -4.803 -27.177  1.00 70.28           C
ATOM     67  CG2 ILE     9      15.495  -6.001 -29.398  1.00 70.28           C
ATOM     68  CD1 ILE     9      14.743  -3.401 -27.710  1.00 70.28           C
ATOM     69  C   ILE     9      17.554  -7.527 -28.024  1.00 70.28           C
ATOM     70  O   ILE     9      18.715  -7.482 -27.616  1.00 70.28           O
ATOM     71  N   THR    10      17.207  -8.230 -29.111  1.00132.35           N
ATOM     72  CA  THR    10      18.216  -8.981 -29.778  1.00132.35           C
ATOM     73  CB  THR    10      17.755 -10.363 -30.118  1.00132.35           C
ATOM     74  OG1 THR    10      18.842 -11.145 -30.583  1.00132.35           O
ATOM     75  CG2 THR    10      16.659 -10.260 -31.192  1.00132.35           C
ATOM     76  C   THR    10      18.524  -8.279 -31.053  1.00132.35           C
ATOM     77  O   THR    10      17.630  -7.727 -31.689  1.00132.35           O
ATOM     78  N   THR    11      19.815  -8.248 -31.429  1.00 41.54           N
ATOM     79  CA  THR    11      20.199  -7.657 -32.667  1.00 41.54           C
ATOM     80  CB  THR    11      21.645  -7.258 -32.727  1.00 41.54           C
ATOM     81  OG1 THR    11      22.481  -8.391 -32.534  1.00 41.54           O
ATOM     82  CG2 THR    11      21.911  -6.210 -31.635  1.00 41.54           C
ATOM     83  C   THR    11      19.960  -8.687 -33.711  1.00 41.54           C
ATOM     84  O   THR    11      19.827  -9.875 -33.416  1.00 41.54           O
ATOM     85  N   CYS    12      19.883  -8.251 -34.978  1.00 77.02           N
ATOM     86  CA  CYS    12      19.611  -9.200 -36.002  1.00 77.02           C
ATOM     87  CB  CYS    12      18.930  -8.531 -37.209  1.00 77.02           C
ATOM     88  SG  CYS    12      17.726  -9.561 -38.104  1.00 77.02           S
ATOM     89  C   CYS    12      20.956  -9.712 -36.410  1.00 77.02           C
ATOM     90  O   CYS    12      21.594  -9.183 -37.318  1.00 77.02           O
ATOM     91  N   CYS    13      21.425 -10.753 -35.698  1.00 72.13           N
ATOM     92  CA  CYS    13      22.667 -11.417 -35.972  1.00 72.13           C
ATOM     93  CB  CYS    13      22.691 -12.025 -37.377  1.00 72.13           C
ATOM     94  SG  CYS    13      21.278 -13.141 -37.550  1.00 72.13           S
ATOM     95  C   CYS    13      23.830 -10.489 -35.839  1.00 72.13           C
ATOM     96  O   CYS    13      24.875 -10.730 -36.444  1.00 72.13           O
ATOM     97  N   GLY    14      23.705  -9.448 -34.991  1.00 30.06           N
ATOM     98  CA  GLY    14      24.807  -8.542 -34.806  1.00 30.06           C
ATOM     99  C   GLY    14      24.572  -7.280 -35.577  1.00 30.06           C
ATOM    100  O   GLY    14      25.419  -6.384 -35.574  1.00 30.06           O
ATOM    101  N   HIS    15      23.424  -7.178 -36.271  1.00 61.77           N
ATOM    102  CA  HIS    15      23.103  -5.969 -36.974  1.00 61.77           C
ATOM    103  ND1 HIS    15      23.370  -6.285 -40.208  1.00 61.77           N
ATOM    104  CG  HIS    15      22.479  -6.823 -39.302  1.00 61.77           C
ATOM    105  CB  HIS    15      22.016  -6.112 -38.060  1.00 61.77           C
ATOM    106  NE2 HIS    15      22.806  -8.289 -40.988  1.00 61.77           N
ATOM    107  CD2 HIS    15      22.147  -8.045 -39.796  1.00 61.77           C
ATOM    108  CE1 HIS    15      23.529  -7.203 -41.194  1.00 61.77           C
ATOM    109  C   HIS    15      22.612  -4.986 -35.961  1.00 61.77           C
ATOM    110  O   HIS    15      22.760  -5.188 -34.757  1.00 61.77           O
ATOM    111  N   GLU    16      22.045  -3.860 -36.433  1.00110.73           N
ATOM    112  CA  GLU    16      21.596  -2.824 -35.549  1.00110.73           C
ATOM    113  CB  GLU    16      21.092  -1.586 -36.305  1.00110.73           C
ATOM    114  CG  GLU    16      22.128  -1.016 -37.282  1.00110.73           C
ATOM    115  CD  GLU    16      23.496  -0.987 -36.611  1.00110.73           C
ATOM    116  OE1 GLU    16      24.086  -2.082 -36.416  1.00110.73           O
ATOM    117  OE2 GLU    16      23.978   0.135 -36.298  1.00110.73           O
ATOM    118  C   GLU    16      20.477  -3.357 -34.705  1.00110.73           C
ATOM    119  O   GLU    16      19.725  -4.241 -35.112  1.00110.73           O
ATOM    120  N   PRO    17      20.371  -2.832 -33.508  1.00317.86           N
ATOM    121  CA  PRO    17      19.311  -3.197 -32.600  1.00317.86           C
ATOM    122  CD  PRO    17      21.522  -2.271 -32.823  1.00317.86           C
ATOM    123  CB  PRO    17      19.660  -2.530 -31.274  1.00317.86           C
ATOM    124  CG  PRO    17      21.194  -2.388 -31.327  1.00317.86           C
ATOM    125  C   PRO    17      18.151  -2.596 -33.288  1.00317.86           C
ATOM    126  O   PRO    17      18.408  -1.691 -34.041  1.00317.86           O
ATOM    127  N   GLY    18      16.894  -3.013 -33.130  1.00240.85           N
ATOM    128  CA  GLY    18      15.900  -2.358 -33.935  1.00240.85           C
ATOM    129  C   GLY    18      15.562  -3.330 -35.015  1.00240.85           C
ATOM    130  O   GLY    18      14.443  -3.353 -35.526  1.00240.85           O
ATOM    131  N   THR    19      16.543  -4.167 -35.390  1.00 71.64           N
ATOM    132  CA  THR    19      16.289  -5.232 -36.312  1.00 71.64           C
ATOM    133  CB  THR    19      17.201  -5.274 -37.500  1.00 71.64           C
ATOM    134  OG1 THR    19      18.538  -5.507 -37.086  1.00 71.64           O
ATOM    135  CG2 THR    19      17.097  -3.937 -38.250  1.00 71.64           C
ATOM    136  C   THR    19      16.562  -6.461 -35.517  1.00 71.64           C
ATOM    137  O   THR    19      17.562  -6.529 -34.803  1.00 71.64           O
ATOM    138  N   MET    20      15.674  -7.466 -35.604  1.00 87.74           N
ATOM    139  CA  MET    20      15.871  -8.612 -34.771  1.00 87.74           C
ATOM    140  CB  MET    20      14.733  -8.835 -33.766  1.00 87.74           C
ATOM    141  CG  MET    20      14.511  -7.651 -32.824  1.00 87.74           C
ATOM    142  SD  MET    20      13.275  -7.963 -31.533  1.00 87.74           S
ATOM    143  CE  MET    20      11.962  -8.356 -32.719  1.00 87.74           C
ATOM    144  C   MET    20      15.939  -9.835 -35.621  1.00 87.74           C
ATOM    145  O   MET    20      15.265  -9.935 -36.648  1.00 87.74           O
ATOM    146  N   CYS    21      16.783 -10.792 -35.193  1.00 74.50           N
ATOM    147  CA  CYS    21      16.983 -12.039 -35.880  1.00 74.50           C
ATOM    148  CB  CYS    21      18.365 -12.141 -36.558  1.00 74.50           C
ATOM    149  SG  CYS    21      18.530 -11.414 -38.216  1.00 74.50           S
ATOM    150  C   CYS    21      17.004 -13.150 -34.867  1.00 74.50           C
ATOM    151  O   CYS    21      17.512 -12.987 -33.759  1.00 74.50           O
ATOM    152  N   PRO    22      16.454 -14.284 -35.235  1.00 76.33           N
ATOM    153  CA  PRO    22      16.488 -15.455 -34.394  1.00 76.33           C
ATOM    154  CD  PRO    22      15.318 -14.300 -36.139  1.00 76.33           C
ATOM    155  CB  PRO    22      15.282 -16.304 -34.795  1.00 76.33           C
ATOM    156  CG  PRO    22      14.879 -15.771 -36.179  1.00 76.33           C
ATOM    157  C   PRO    22      17.790 -16.174 -34.574  1.00 76.33           C
ATOM    158  O   PRO    22      18.486 -15.912 -35.551  1.00 76.33           O
ATOM    159  N   LYS    23      18.116 -17.111 -33.666  1.00 94.74           N
ATOM    160  CA  LYS    23      19.356 -17.832 -33.710  1.00 94.74           C
ATOM    161  CB  LYS    23      19.455 -18.925 -32.629  1.00 94.74           C
ATOM    162  CG  LYS    23      19.378 -18.383 -31.207  1.00 94.74           C
ATOM    163  CD  LYS    23      20.486 -17.382 -30.898  1.00 94.74           C
ATOM    164  CE  LYS    23      20.299 -16.655 -29.568  1.00 94.74           C
ATOM    165  NZ  LYS    23      21.225 -15.505 -29.508  1.00 94.74           N
ATOM    166  C   LYS    23      19.430 -18.570 -35.006  1.00 94.74           C
ATOM    167  O   LYS    23      20.487 -18.652 -35.630  1.00 94.74           O
ATOM    168  N   CYS    24      18.288 -19.114 -35.459  1.00 47.30           N
ATOM    169  CA  CYS    24      18.262 -19.917 -36.646  1.00 47.30           C
ATOM    170  CB  CYS    24      16.851 -20.407 -37.006  1.00 47.30           C
ATOM    171  SG  CYS    24      16.836 -21.421 -38.515  1.00 47.30           S
ATOM    172  C   CYS    24      18.756 -19.089 -37.782  1.00 47.30           C
ATOM    173  O   CYS    24      19.400 -19.593 -38.699  1.00 47.30           O
ATOM    174  N   MET    25      18.381 -17.807 -37.817  1.00 69.11           N
ATOM    175  CA  MET    25      18.891 -16.966 -38.859  1.00 69.11           C
ATOM    176  CB  MET    25      18.110 -15.653 -38.994  1.00 69.11           C
ATOM    177  CG  MET    25      16.686 -15.889 -39.493  1.00 69.11           C
ATOM    178  SD  MET    25      16.622 -16.731 -41.102  1.00 69.11           S
ATOM    179  CE  MET    25      17.266 -15.325 -42.054  1.00 69.11           C
ATOM    180  C   MET    25      20.343 -16.629 -38.637  1.00 69.11           C
ATOM    181  O   MET    25      21.099 -16.480 -39.593  1.00 69.11           O
ATOM    182  N   CYS    26      20.750 -16.372 -37.378  1.00 76.05           N
ATOM    183  CA  CYS    26      22.109 -15.964 -37.131  1.00 76.05           C
ATOM    184  CB  CYS    26      22.251 -15.306 -35.754  1.00 76.05           C
ATOM    185  SG  CYS    26      21.117 -13.898 -35.675  1.00 76.05           S
ATOM    186  C   CYS    26      23.106 -17.072 -37.233  1.00 76.05           C
ATOM    187  O   CYS    26      23.990 -17.054 -38.088  1.00 76.05           O
ATOM    188  N   ASP    27      22.971 -18.052 -36.316  1.00129.68           N
ATOM    189  CA  ASP    27      23.801 -19.215 -36.166  1.00129.68           C
ATOM    190  CB  ASP    27      23.664 -19.844 -34.769  1.00129.68           C
ATOM    191  CG  ASP    27      24.273 -18.875 -33.761  1.00129.68           C
ATOM    192  OD1 ASP    27      25.528 -18.827 -33.661  1.00129.68           O
ATOM    193  OD2 ASP    27      23.486 -18.172 -33.071  1.00129.68           O
ATOM    194  C   ASP    27      23.416 -20.232 -37.186  1.00129.68           C
ATOM    195  O   ASP    27      24.217 -21.082 -37.571  1.00129.68           O
ATOM    196  N   ASN    28      22.163 -20.152 -37.658  1.00 70.51           N
ATOM    197  CA  ASN    28      21.622 -21.154 -38.521  1.00 70.51           C
ATOM    198  CB  ASN    28      22.482 -21.470 -39.752  1.00 70.51           C
ATOM    199  CG  ASN    28      21.610 -22.310 -40.675  1.00 70.51           C
ATOM    200  OD1 ASN    28      20.439 -22.004 -40.897  1.00 70.51           O
ATOM    201  ND2 ASN    28      22.189 -23.413 -41.224  1.00 70.51           N
ATOM    202  C   ASN    28      21.482 -22.381 -37.698  1.00 70.51           C
ATOM    203  O   ASN    28      21.593 -23.502 -38.187  1.00 70.51           O
ATOM    204  N   THR    29      21.219 -22.172 -36.397  1.00 98.47           N
ATOM    205  CA  THR    29      21.017 -23.267 -35.508  1.00 98.47           C
ATOM    206  CB  THR    29      21.789 -23.099 -34.235  1.00 98.47           C
ATOM    207  OG1 THR    29      23.170 -22.936 -34.520  1.00 98.47           O
ATOM    208  CG2 THR    29      21.574 -24.341 -33.359  1.00 98.47           C
ATOM    209  C   THR    29      19.564 -23.250 -35.155  1.00 98.47           C
ATOM    210  O   THR    29      19.102 -22.362 -34.440  1.00 98.47           O
ATOM    211  N   CYS    30      18.792 -24.224 -35.671  1.00 46.77           N
ATOM    212  CA  CYS    30      17.398 -24.235 -35.342  1.00 46.77           C
ATOM    213  CB  CYS    30      16.598 -23.126 -36.029  1.00 46.77           C
ATOM    214  SG  CYS    30      16.581 -23.314 -37.837  1.00 46.77           S
ATOM    215  C   CYS    30      16.832 -25.548 -35.785  1.00 46.77           C
ATOM    216  O   CYS    30      17.486 -26.337 -36.471  1.00 46.77           O
ATOM    217  N   PRO    31      15.627 -25.803 -35.370  1.00 61.79           N
ATOM    218  CA  PRO    31      14.967 -27.028 -35.732  1.00 61.79           C
ATOM    219  CD  PRO    31      15.155 -25.295 -34.086  1.00 61.79           C
ATOM    220  CB  PRO    31      13.884 -27.268 -34.678  1.00 61.79           C
ATOM    221  CG  PRO    31      13.766 -25.925 -33.928  1.00 61.79           C
ATOM    222  C   PRO    31      14.435 -26.918 -37.127  1.00 61.79           C
ATOM    223  O   PRO    31      14.202 -25.812 -37.592  1.00 61.79           O
ATOM    224  N   PRO    32      14.259 -28.031 -37.794  1.00155.48           N
ATOM    225  CA  PRO    32      13.695 -27.970 -39.114  1.00155.48           C
ATOM    226  CD  PRO    32      15.244 -29.095 -37.678  1.00155.48           C
ATOM    227  CB  PRO    32      14.036 -29.307 -39.772  1.00155.48           C
ATOM    228  CG  PRO    32      15.347 -29.720 -39.079  1.00155.48           C
ATOM    229  C   PRO    32      12.235 -27.678 -38.991  1.00155.48           C
ATOM    230  O   PRO    32      11.684 -27.877 -37.910  1.00155.48           O
ATOM    231  N   LYS    33      11.583 -27.195 -40.066  1.00183.67           N
ATOM    232  CA  LYS    33      10.205 -26.837 -39.906  1.00183.67           C
ATOM    233  CB  LYS    33       9.543 -26.199 -41.146  1.00183.67           C
ATOM    234  CG  LYS    33      10.079 -24.817 -41.530  1.00183.67           C
ATOM    235  CD  LYS    33       9.398 -24.219 -42.765  1.00183.67           C
ATOM    236  CE  LYS    33       9.227 -25.196 -43.933  1.00183.67           C
ATOM    237  NZ  LYS    33      10.503 -25.372 -44.660  1.00183.67           N
ATOM    238  C   LYS    33       9.416 -28.058 -39.578  1.00183.67           C
ATOM    239  O   LYS    33       9.419 -29.043 -40.314  1.00183.67           O
ATOM    240  N   LYS    34       8.739 -28.016 -38.415  1.00104.88           N
ATOM    241  CA  LYS    34       7.859 -29.074 -38.033  1.00104.88           C
ATOM    242  CB  LYS    34       7.330 -28.917 -36.592  1.00104.88           C
ATOM    243  CG  LYS    34       6.594 -30.150 -36.057  1.00104.88           C
ATOM    244  CD  LYS    34       6.366 -30.139 -34.539  1.00104.88           C
ATOM    245  CE  LYS    34       7.502 -30.767 -33.727  1.00104.88           C
ATOM    246  NZ  LYS    34       7.191 -30.702 -32.280  1.00104.88           N
ATOM    247  C   LYS    34       6.716 -28.993 -38.992  1.00104.88           C
ATOM    248  O   LYS    34       6.196 -30.005 -39.457  1.00104.88           O
ATOM    249  N   LYS    35       6.315 -27.745 -39.317  1.00189.74           N
ATOM    250  CA  LYS    35       5.237 -27.505 -40.231  1.00189.74           C
ATOM    251  CB  LYS    35       3.985 -26.909 -39.579  1.00189.74           C
ATOM    252  CG  LYS    35       3.192 -27.919 -38.752  1.00189.74           C
ATOM    253  CD  LYS    35       2.100 -27.266 -37.909  1.00189.74           C
ATOM    254  CE  LYS    35       1.489 -26.035 -38.581  1.00189.74           C
ATOM    255  NZ  LYS    35       0.279 -25.600 -37.852  1.00189.74           N
ATOM    256  C   LYS    35       5.707 -26.528 -41.257  1.00189.74           C
ATOM    257  O   LYS    35       6.795 -25.965 -41.152  1.00189.74           O
ATOM    258  N   LYS    36       4.874 -26.314 -42.295  1.00143.85           N
ATOM    259  CA  LYS    36       5.219 -25.463 -43.398  1.00143.85           C
ATOM    260  CB  LYS    36       4.103 -25.382 -44.454  1.00143.85           C
ATOM    261  CG  LYS    36       4.473 -24.522 -45.665  1.00143.85           C
ATOM    262  CD  LYS    36       5.419 -25.212 -46.650  1.00143.85           C
ATOM    263  CE  LYS    36       6.514 -26.046 -45.983  1.00143.85           C
ATOM    264  NZ  LYS    36       7.393 -26.638 -47.017  1.00143.85           N
ATOM    265  C   LYS    36       5.435 -24.065 -42.916  1.00143.85           C
ATOM    266  O   LYS    36       6.428 -23.433 -43.273  1.00143.85           O
ATOM    267  N   ARG    37       4.519 -23.545 -42.078  1.00277.78           N
ATOM    268  CA  ARG    37       4.669 -22.187 -41.644  1.00277.78           C
ATOM    269  CB  ARG    37       3.435 -21.632 -40.900  1.00277.78           C
ATOM    270  CG  ARG    37       3.528 -20.148 -40.519  1.00277.78           C
ATOM    271  CD  ARG    37       2.227 -19.563 -39.951  1.00277.78           C
ATOM    272  NE  ARG    37       1.979 -20.179 -38.614  1.00277.78           N
ATOM    273  CZ  ARG    37       2.416 -19.576 -37.469  1.00277.78           C
ATOM    274  NH1 ARG    37       3.094 -18.392 -37.525  1.00277.78           N
ATOM    275  NH2 ARG    37       2.161 -20.154 -36.257  1.00277.78           N
ATOM    276  C   ARG    37       5.844 -22.149 -40.730  1.00277.78           C
ATOM    277  O   ARG    37       6.040 -23.030 -39.895  1.00277.78           O
ATOM    278  N   PRO    38       6.647 -21.142 -40.900  1.00 70.42           N
ATOM    279  CA  PRO    38       7.814 -21.033 -40.073  1.00 70.42           C
ATOM    280  CD  PRO    38       6.883 -20.608 -42.232  1.00 70.42           C
ATOM    281  CB  PRO    38       8.842 -20.228 -40.874  1.00 70.42           C
ATOM    282  CG  PRO    38       8.044 -19.622 -42.040  1.00 70.42           C
ATOM    283  C   PRO    38       7.438 -20.420 -38.770  1.00 70.42           C
ATOM    284  O   PRO    38       7.212 -19.181 -38.734  1.00 70.42           O
ATOM    285  OXT PRO    38       7.354 -21.179 -37.768  1.00 70.42           O
TER     286      PRO    38
CONECT   88  149
CONECT   94  185
CONECT  171  214
END
