# Supplementary material for: Graph-Directed Approach for Downselecting Toxins for Experimental Structure Determination
Source: Mar Drugs. 2020 May 14;18(5):256. doi: 10.3390/md18050256 (PMC7281422; doi:10.3390/md18050256)
Supplement: Supplementary file 1 [file marinedrugs-18-00256-s001.zip › SupplementaryMaterial/finalmodels/6C_finalmodels/seq130/seq130model3_B99990004.pdb]

EXPDTA    THEORETICAL MODEL, MODELLER 9.19 2019/07/19 23:03:47
REMARK   6 MODELLER OBJECTIVE FUNCTION:       137.6679
REMARK   6 MODELLER BEST TEMPLATE % SEQ ID:  83.333
REMARK   6 SEQUENCE: subject
REMARK   6 ALIGNMENT: subject-mult.ali
REMARK   6 DOPE score: -1606.43152
REMARK   6 GA341 score: 0.79834
REMARK   6 TEMPLATE: 4b1qPA 1:A - 30:A MODELS 1: - 30: AT 83.3%
REMARK   6 TEMPLATE: 4b1qPA 1:A - 30:A MODELS 1: - 30: AT 83.3%
SSBOND   1 CYS     12    CYS     21                          1555   1555  2.03
SSBOND   2 CYS     13    CYS     26                          1555   1555  2.03
SSBOND   3 CYS     24    CYS     30                          1555   1555  2.03
ATOM      1  N   GLN     1      33.264 -72.171  77.568  1.00 20.84           N
ATOM      2  CA  GLN     1      32.251 -71.149  77.910  1.00 20.84           C
ATOM      3  CB  GLN     1      32.477 -70.662  79.353  1.00 20.84           C
ATOM      4  CG  GLN     1      31.359 -69.770  79.891  1.00 20.84           C
ATOM      5  CD  GLN     1      31.559 -69.643  81.394  1.00 20.84           C
ATOM      6  OE1 GLN     1      32.337 -70.386  81.991  1.00 20.84           O
ATOM      7  NE2 GLN     1      30.832 -68.686  82.030  1.00 20.84           N
ATOM      8  C   GLN     1      32.352 -70.018  76.936  1.00 20.84           C
ATOM      9  O   GLN     1      32.316 -70.241  75.728  1.00 20.84           O
ATOM     10  N   SER     2      32.473 -68.768  77.424  1.00 61.50           N
ATOM     11  CA  SER     2      32.592 -67.687  76.485  1.00 61.50           C
ATOM     12  CB  SER     2      32.472 -66.286  77.112  1.00 61.50           C
ATOM     13  OG  SER     2      32.608 -65.290  76.107  1.00 61.50           O
ATOM     14  C   SER     2      33.945 -67.814  75.865  1.00 61.50           C
ATOM     15  O   SER     2      34.882 -68.294  76.501  1.00 61.50           O
ATOM     16  N   TRP     3      34.082 -67.410  74.586  1.00113.92           N
ATOM     17  CA  TRP     3      35.358 -67.599  73.969  1.00113.92           C
ATOM     18  CB  TRP     3      35.380 -68.846  73.061  1.00113.92           C
ATOM     19  CG  TRP     3      36.628 -69.034  72.233  1.00113.92           C
ATOM     20  CD2 TRP     3      36.609 -69.428  70.849  1.00113.92           C
ATOM     21  CD1 TRP     3      37.939 -68.952  72.595  1.00113.92           C
ATOM     22  NE1 TRP     3      38.745 -69.253  71.519  1.00113.92           N
ATOM     23  CE2 TRP     3      37.939 -69.555  70.440  1.00113.92           C
ATOM     24  CE3 TRP     3      35.571 -69.672  69.998  1.00113.92           C
ATOM     25  CZ2 TRP     3      38.251 -69.927  69.160  1.00113.92           C
ATOM     26  CZ3 TRP     3      35.888 -70.042  68.709  1.00113.92           C
ATOM     27  CH2 TRP     3      37.201 -70.165  68.301  1.00113.92           C
ATOM     28  C   TRP     3      35.737 -66.394  73.170  1.00113.92           C
ATOM     29  O   TRP     3      34.929 -65.818  72.442  1.00113.92           O
ATOM     30  N   LEU     4      37.010 -65.977  73.300  1.00 47.98           N
ATOM     31  CA  LEU     4      37.490 -64.877  72.519  1.00 47.98           C
ATOM     32  CB  LEU     4      38.576 -64.021  73.198  1.00 47.98           C
ATOM     33  CG  LEU     4      38.078 -63.139  74.352  1.00 47.98           C
ATOM     34  CD1 LEU     4      39.234 -62.327  74.958  1.00 47.98           C
ATOM     35  CD2 LEU     4      36.911 -62.246  73.905  1.00 47.98           C
ATOM     36  C   LEU     4      38.130 -65.485  71.325  1.00 47.98           C
ATOM     37  O   LEU     4      39.099 -66.234  71.435  1.00 47.98           O
ATOM     38  N   VAL     5      37.579 -65.176  70.140  1.00 48.53           N
ATOM     39  CA  VAL     5      38.082 -65.710  68.913  1.00 48.53           C
ATOM     40  CB  VAL     5      37.053 -65.712  67.827  1.00 48.53           C
ATOM     41  CG1 VAL     5      35.894 -66.624  68.264  1.00 48.53           C
ATOM     42  CG2 VAL     5      36.629 -64.257  67.560  1.00 48.53           C
ATOM     43  C   VAL     5      39.211 -64.846  68.466  1.00 48.53           C
ATOM     44  O   VAL     5      39.351 -63.694  68.877  1.00 48.53           O
ATOM     45  N   PRO     6      40.051 -65.428  67.661  1.00 74.36           N
ATOM     46  CA  PRO     6      41.158 -64.720  67.088  1.00 74.36           C
ATOM     47  CD  PRO     6      40.279 -66.861  67.707  1.00 74.36           C
ATOM     48  CB  PRO     6      42.162 -65.785  66.643  1.00 74.36           C
ATOM     49  CG  PRO     6      41.358 -67.097  66.640  1.00 74.36           C
ATOM     50  C   PRO     6      40.656 -63.865  65.969  1.00 74.36           C
ATOM     51  O   PRO     6      39.512 -64.040  65.548  1.00 74.36           O
ATOM     52  N   SER     7      41.492 -62.922  65.495  1.00 39.21           N
ATOM     53  CA  SER     7      41.138 -62.061  64.405  1.00 39.21           C
ATOM     54  CB  SER     7      41.986 -60.783  64.341  1.00 39.21           C
ATOM     55  OG  SER     7      41.763 -60.002  65.506  1.00 39.21           O
ATOM     56  C   SER     7      41.383 -62.840  63.157  1.00 39.21           C
ATOM     57  O   SER     7      41.405 -64.069  63.191  1.00 39.21           O
ATOM     58  N   THR     8      41.535 -62.153  62.005  1.00115.48           N
ATOM     59  CA  THR     8      41.793 -62.900  60.811  1.00115.48           C
ATOM     60  CB  THR     8      41.595 -62.114  59.545  1.00115.48           C
ATOM     61  OG1 THR     8      42.448 -60.978  59.517  1.00115.48           O
ATOM     62  CG2 THR     8      40.123 -61.677  59.470  1.00115.48           C
ATOM     63  C   THR     8      43.214 -63.348  60.897  1.00115.48           C
ATOM     64  O   THR     8      44.143 -62.700  60.413  1.00115.48           O
ATOM     65  N   ILE     9      43.397 -64.506  61.552  1.00 52.01           N
ATOM     66  CA  ILE     9      44.686 -65.079  61.768  1.00 52.01           C
ATOM     67  CB  ILE     9      45.080 -65.106  63.216  1.00 52.01           C
ATOM     68  CG1 ILE     9      45.077 -63.694  63.818  1.00 52.01           C
ATOM     69  CG2 ILE     9      46.442 -65.809  63.326  1.00 52.01           C
ATOM     70  CD1 ILE     9      45.158 -63.702  65.343  1.00 52.01           C
ATOM     71  C   ILE     9      44.553 -66.503  61.360  1.00 52.01           C
ATOM     72  O   ILE     9      43.477 -67.087  61.469  1.00 52.01           O
ATOM     73  N   THR    10      45.639 -67.088  60.833  1.00115.35           N
ATOM     74  CA  THR    10      45.571 -68.462  60.454  1.00115.35           C
ATOM     75  CB  THR    10      46.453 -68.814  59.298  1.00115.35           C
ATOM     76  OG1 THR    10      47.798 -68.471  59.594  1.00115.35           O
ATOM     77  CG2 THR    10      45.964 -68.070  58.052  1.00115.35           C
ATOM     78  C   THR    10      46.028 -69.282  61.604  1.00115.35           C
ATOM     79  O   THR    10      46.824 -68.845  62.434  1.00115.35           O
ATOM     80  N   THR    11      45.500 -70.511  61.688  1.00 38.91           N
ATOM     81  CA  THR    11      45.944 -71.391  62.714  1.00 38.91           C
ATOM     82  CB  THR    11      44.887 -72.354  63.169  1.00 38.91           C
ATOM     83  OG1 THR    11      44.455 -73.154  62.079  1.00 38.91           O
ATOM     84  CG2 THR    11      43.702 -71.564  63.751  1.00 38.91           C
ATOM     85  C   THR    11      47.049 -72.180  62.105  1.00 38.91           C
ATOM     86  O   THR    11      47.263 -72.134  60.895  1.00 38.91           O
ATOM     87  N   CYS    12      47.809 -72.912  62.936  1.00 53.44           N
ATOM     88  CA  CYS    12      48.839 -73.719  62.370  1.00 53.44           C
ATOM     89  CB  CYS    12      49.942 -74.119  63.362  1.00 53.44           C
ATOM     90  SG  CYS    12      51.157 -75.264  62.640  1.00 53.44           S
ATOM     91  C   CYS    12      48.193 -74.987  61.933  1.00 53.44           C
ATOM     92  O   CYS    12      48.081 -75.937  62.698  1.00 53.44           O
ATOM     93  N   CYS    13      47.715 -75.005  60.677  1.00 63.46           N
ATOM     94  CA  CYS    13      47.196 -76.203  60.097  1.00 63.46           C
ATOM     95  CB  CYS    13      48.293 -77.261  59.943  1.00 63.46           C
ATOM     96  SG  CYS    13      49.755 -76.498  59.193  1.00 63.46           S
ATOM     97  C   CYS    13      46.106 -76.751  60.954  1.00 63.46           C
ATOM     98  O   CYS    13      45.911 -77.967  60.990  1.00 63.46           O
ATOM     99  N   GLY    14      45.335 -75.866  61.618  1.00 40.11           N
ATOM    100  CA  GLY    14      44.246 -76.319  62.434  1.00 40.11           C
ATOM    101  C   GLY    14      44.683 -76.556  63.848  1.00 40.11           C
ATOM    102  O   GLY    14      44.094 -77.380  64.545  1.00 40.11           O
ATOM    103  N   TYR    15      45.709 -75.832  64.330  1.00103.83           N
ATOM    104  CA  TYR    15      46.103 -75.984  65.705  1.00103.83           C
ATOM    105  CB  TYR    15      47.617 -76.147  65.969  1.00103.83           C
ATOM    106  CG  TYR    15      48.079 -77.506  65.556  1.00103.83           C
ATOM    107  CD1 TYR    15      47.580 -78.627  66.179  1.00103.83           C
ATOM    108  CD2 TYR    15      49.046 -77.667  64.589  1.00103.83           C
ATOM    109  CE1 TYR    15      48.010 -79.882  65.814  1.00103.83           C
ATOM    110  CE2 TYR    15      49.481 -78.918  64.220  1.00103.83           C
ATOM    111  CZ  TYR    15      48.960 -80.032  64.831  1.00103.83           C
ATOM    112  OH  TYR    15      49.400 -81.322  64.460  1.00103.83           O
ATOM    113  C   TYR    15      45.683 -74.724  66.391  1.00103.83           C
ATOM    114  O   TYR    15      44.867 -73.972  65.860  1.00103.83           O
ATOM    115  N   SER    16      46.185 -74.484  67.620  1.00 81.83           N
ATOM    116  CA  SER    16      45.776 -73.321  68.360  1.00 81.83           C
ATOM    117  CB  SER    16      46.456 -73.187  69.735  1.00 81.83           C
ATOM    118  OG  SER    16      47.856 -73.024  69.569  1.00 81.83           O
ATOM    119  C   SER    16      46.088 -72.093  67.561  1.00 81.83           C
ATOM    120  O   SER    16      47.005 -72.053  66.743  1.00 81.83           O
ATOM    121  N   PRO    17      45.281 -71.093  67.796  1.00152.23           N
ATOM    122  CA  PRO    17      45.383 -69.842  67.090  1.00152.23           C
ATOM    123  CD  PRO    17      43.931 -71.335  68.279  1.00152.23           C
ATOM    124  CB  PRO    17      44.118 -69.060  67.442  1.00152.23           C
ATOM    125  CG  PRO    17      43.089 -70.161  67.754  1.00152.23           C
ATOM    126  C   PRO    17      46.641 -69.106  67.401  1.00152.23           C
ATOM    127  O   PRO    17      46.992 -68.193  66.655  1.00152.23           O
ATOM    128  N   GLY    18      47.307 -69.455  68.514  1.00 24.92           N
ATOM    129  CA  GLY    18      48.517 -68.798  68.899  1.00 24.92           C
ATOM    130  C   GLY    18      49.562 -69.088  67.876  1.00 24.92           C
ATOM    131  O   GLY    18      50.416 -68.250  67.590  1.00 24.92           O
ATOM    132  N   THR    19      49.527 -70.310  67.315  1.00 37.81           N
ATOM    133  CA  THR    19      50.537 -70.708  66.385  1.00 37.81           C
ATOM    134  CB  THR    19      50.961 -72.135  66.550  1.00 37.81           C
ATOM    135  OG1 THR    19      49.860 -73.000  66.309  1.00 37.81           O
ATOM    136  CG2 THR    19      51.480 -72.329  67.985  1.00 37.81           C
ATOM    137  C   THR    19      50.002 -70.576  65.001  1.00 37.81           C
ATOM    138  O   THR    19      48.827 -70.832  64.740  1.00 37.81           O
ATOM    139  N   MET    20      50.873 -70.140  64.073  1.00 85.64           N
ATOM    140  CA  MET    20      50.453 -70.004  62.716  1.00 85.64           C
ATOM    141  CB  MET    20      50.500 -68.574  62.159  1.00 85.64           C
ATOM    142  CG  MET    20      49.416 -67.649  62.702  1.00 85.64           C
ATOM    143  SD  MET    20      49.377 -66.028  61.886  1.00 85.64           S
ATOM    144  CE  MET    20      50.842 -65.405  62.755  1.00 85.64           C
ATOM    145  C   MET    20      51.384 -70.795  61.873  1.00 85.64           C
ATOM    146  O   MET    20      52.560 -70.953  62.197  1.00 85.64           O
ATOM    147  N   CYS    21      50.845 -71.336  60.765  1.00 47.30           N
ATOM    148  CA  CYS    21      51.641 -72.094  59.854  1.00 47.30           C
ATOM    149  CB  CYS    21      51.557 -73.605  60.114  1.00 47.30           C
ATOM    150  SG  CYS    21      52.439 -74.050  61.638  1.00 47.30           S
ATOM    151  C   CYS    21      51.141 -71.813  58.470  1.00 47.30           C
ATOM    152  O   CYS    21      49.965 -71.527  58.261  1.00 47.30           O
ATOM    153  N   PRO    22      52.057 -71.849  57.534  1.00 74.88           N
ATOM    154  CA  PRO    22      51.750 -71.626  56.144  1.00 74.88           C
ATOM    155  CD  PRO    22      53.436 -71.511  57.843  1.00 74.88           C
ATOM    156  CB  PRO    22      53.054 -71.164  55.485  1.00 74.88           C
ATOM    157  CG  PRO    22      54.154 -71.551  56.486  1.00 74.88           C
ATOM    158  C   PRO    22      51.185 -72.860  55.514  1.00 74.88           C
ATOM    159  O   PRO    22      51.436 -73.955  56.004  1.00 74.88           O
ATOM    160  N   PRO    23      50.460 -72.686  54.442  1.00 59.19           N
ATOM    161  CA  PRO    23      49.814 -73.764  53.743  1.00 59.19           C
ATOM    162  CD  PRO    23      50.576 -71.488  53.628  1.00 59.19           C
ATOM    163  CB  PRO    23      49.142 -73.108  52.539  1.00 59.19           C
ATOM    164  CG  PRO    23      50.039 -71.893  52.245  1.00 59.19           C
ATOM    165  C   PRO    23      50.796 -74.809  53.321  1.00 59.19           C
ATOM    166  O   PRO    23      50.420 -75.977  53.239  1.00 59.19           O
ATOM    167  N   CYS    24      52.048 -74.418  53.032  1.00 37.19           N
ATOM    168  CA  CYS    24      53.041 -75.354  52.593  1.00 37.19           C
ATOM    169  CB  CYS    24      54.386 -74.659  52.305  1.00 37.19           C
ATOM    170  SG  CYS    24      55.716 -75.753  51.723  1.00 37.19           S
ATOM    171  C   CYS    24      53.240 -76.322  53.710  1.00 37.19           C
ATOM    172  O   CYS    24      53.472 -77.508  53.497  1.00 37.19           O
ATOM    173  N   MET    25      53.230 -75.817  54.951  1.00 89.92           N
ATOM    174  CA  MET    25      53.365 -76.668  56.090  1.00 89.92           C
ATOM    175  CB  MET    25      53.643 -75.870  57.370  1.00 89.92           C
ATOM    176  CG  MET    25      54.911 -75.027  57.226  1.00 89.92           C
ATOM    177  SD  MET    25      56.392 -75.986  56.784  1.00 89.92           S
ATOM    178  CE  MET    25      57.379 -74.545  56.285  1.00 89.92           C
ATOM    179  C   MET    25      52.116 -77.474  56.303  1.00 89.92           C
ATOM    180  O   MET    25      52.177 -78.617  56.745  1.00 89.92           O
ATOM    181  N   CYS    26      50.933 -76.863  56.103  1.00 78.14           N
ATOM    182  CA  CYS    26      49.705 -77.569  56.360  1.00 78.14           C
ATOM    183  CB  CYS    26      48.535 -76.588  56.484  1.00 78.14           C
ATOM    184  SG  CYS    26      48.946 -75.347  57.736  1.00 78.14           S
ATOM    185  C   CYS    26      49.352 -78.588  55.322  1.00 78.14           C
ATOM    186  O   CYS    26      49.270 -79.785  55.598  1.00 78.14           O
ATOM    187  N   THR    27      49.106 -78.084  54.097  1.00124.55           N
ATOM    188  CA  THR    27      48.703 -78.816  52.931  1.00124.55           C
ATOM    189  CB  THR    27      48.070 -77.947  51.896  1.00124.55           C
ATOM    190  OG1 THR    27      46.964 -77.256  52.455  1.00124.55           O
ATOM    191  CG2 THR    27      47.585 -78.865  50.763  1.00124.55           C
ATOM    192  C   THR    27      49.881 -79.471  52.299  1.00124.55           C
ATOM    193  O   THR    27      49.758 -80.489  51.621  1.00124.55           O
ATOM    194  N   ASN    28      51.069 -78.885  52.516  1.00102.23           N
ATOM    195  CA  ASN    28      52.261 -79.312  51.852  1.00102.23           C
ATOM    196  CB  ASN    28      52.471 -80.837  51.847  1.00102.23           C
ATOM    197  CG  ASN    28      52.847 -81.263  53.260  1.00102.23           C
ATOM    198  OD1 ASN    28      52.016 -81.272  54.167  1.00102.23           O
ATOM    199  ND2 ASN    28      54.140 -81.634  53.451  1.00102.23           N
ATOM    200  C   ASN    28      52.178 -78.830  50.446  1.00102.23           C
ATOM    201  O   ASN    28      52.920 -79.285  49.580  1.00102.23           O
ATOM    202  N   THR    29      51.293 -77.846  50.196  1.00 44.42           N
ATOM    203  CA  THR    29      51.207 -77.273  48.887  1.00 44.42           C
ATOM    204  CB  THR    29      49.804 -77.018  48.427  1.00 44.42           C
ATOM    205  OG1 THR    29      49.136 -76.175  49.354  1.00 44.42           O
ATOM    206  CG2 THR    29      49.071 -78.362  48.276  1.00 44.42           C
ATOM    207  C   THR    29      51.901 -75.956  48.964  1.00 44.42           C
ATOM    208  O   THR    29      51.629 -75.147  49.847  1.00 44.42           O
ATOM    209  N   CYS    30      52.848 -75.725  48.038  1.00 31.53           N
ATOM    210  CA  CYS    30      53.602 -74.512  48.061  1.00 31.53           C
ATOM    211  CB  CYS    30      54.471 -74.408  49.328  1.00 31.53           C
ATOM    212  SG  CYS    30      55.303 -75.970  49.747  1.00 31.53           S
ATOM    213  C   CYS    30      54.496 -74.505  46.828  1.00 31.53           C
ATOM    214  O   CYS    30      55.177 -75.536  46.577  1.00 31.53           O
ATOM    215  OXT CYS    30      54.500 -73.470  46.110  1.00 31.53           O
TER     216      CYS    30
CONECT   90  150
CONECT   96  184
CONECT  170  212
END
