# Supplementary material for: Graph-Directed Approach for Downselecting Toxins for Experimental Structure Determination
Source: Mar Drugs. 2020 May 14;18(5):256. doi: 10.3390/md18050256 (PMC7281422; doi:10.3390/md18050256)
Supplement: Supplementary file 1 [file marinedrugs-18-00256-s001.zip › SupplementaryMaterial/finalmodels/6C_finalmodels/seq130/seq130model1_B99990009.pdb]

EXPDTA    THEORETICAL MODEL, MODELLER 9.19 2019/07/19 23:04:24
REMARK   6 MODELLER OBJECTIVE FUNCTION:       140.6120
REMARK   6 MODELLER BEST TEMPLATE % SEQ ID:  83.333
REMARK   6 SEQUENCE: subject
REMARK   6 ALIGNMENT: subject-mult.ali
REMARK   6 DOPE score: -1604.62610
REMARK   6 GA341 score: 0.98360
REMARK   6 TEMPLATE: 4b1qPA 1:A - 30:A MODELS 1: - 30: AT 83.3%
REMARK   6 TEMPLATE: 4b1qPA 1:A - 30:A MODELS 1: - 30: AT 83.3%
SSBOND   1 CYS     12    CYS     21                          1555   1555  2.03
SSBOND   2 CYS     13    CYS     26                          1555   1555  2.03
SSBOND   3 CYS     24    CYS     30                          1555   1555  2.03
ATOM      1  N   GLN     1      51.011  -6.167 -58.941  1.00114.19           N
ATOM      2  CA  GLN     1      50.781  -5.304 -60.122  1.00114.19           C
ATOM      3  CB  GLN     1      51.089  -6.064 -61.425  1.00114.19           C
ATOM      4  CG  GLN     1      52.484  -6.688 -61.482  1.00114.19           C
ATOM      5  CD  GLN     1      52.375  -8.069 -60.851  1.00114.19           C
ATOM      6  OE1 GLN     1      53.377  -8.751 -60.640  1.00114.19           O
ATOM      7  NE2 GLN     1      51.121  -8.494 -60.540  1.00114.19           N
ATOM      8  C   GLN     1      49.340  -4.931 -60.160  1.00114.19           C
ATOM      9  O   GLN     1      48.711  -4.724 -59.124  1.00114.19           O
ATOM     10  N   SER     2      48.792  -4.818 -61.383  1.00 76.69           N
ATOM     11  CA  SER     2      47.414  -4.475 -61.539  1.00 76.69           C
ATOM     12  CB  SER     2      47.012  -4.274 -63.012  1.00 76.69           C
ATOM     13  OG  SER     2      47.199  -5.474 -63.748  1.00 76.69           O
ATOM     14  C   SER     2      46.586  -5.584 -60.980  1.00 76.69           C
ATOM     15  O   SER     2      45.705  -5.356 -60.153  1.00 76.69           O
ATOM     16  N   TRP     3      46.868  -6.831 -61.399  1.00 63.36           N
ATOM     17  CA  TRP     3      46.052  -7.910 -60.929  1.00 63.36           C
ATOM     18  CB  TRP     3      45.084  -8.440 -61.999  1.00 63.36           C
ATOM     19  CG  TRP     3      44.198  -9.560 -61.518  1.00 63.36           C
ATOM     20  CD2 TRP     3      43.001  -9.362 -60.755  1.00 63.36           C
ATOM     21  CD1 TRP     3      44.338 -10.909 -61.676  1.00 63.36           C
ATOM     22  NE1 TRP     3      43.295 -11.562 -61.066  1.00 63.36           N
ATOM     23  CE2 TRP     3      42.464 -10.622 -60.492  1.00 63.36           C
ATOM     24  CE3 TRP     3      42.402  -8.219 -60.310  1.00 63.36           C
ATOM     25  CZ2 TRP     3      41.311 -10.762 -59.776  1.00 63.36           C
ATOM     26  CZ3 TRP     3      41.237  -8.363 -59.590  1.00 63.36           C
ATOM     27  CH2 TRP     3      40.705  -9.608 -59.329  1.00 63.36           C
ATOM     28  C   TRP     3      46.940  -9.035 -60.519  1.00 63.36           C
ATOM     29  O   TRP     3      48.071  -9.159 -60.986  1.00 63.36           O
ATOM     30  N   LEU     4      46.442  -9.881 -59.600  1.00138.71           N
ATOM     31  CA  LEU     4      47.220 -11.001 -59.176  1.00138.71           C
ATOM     32  CB  LEU     4      47.070 -11.287 -57.675  1.00138.71           C
ATOM     33  CG  LEU     4      47.906 -12.478 -57.177  1.00138.71           C
ATOM     34  CD1 LEU     4      49.412 -12.183 -57.267  1.00138.71           C
ATOM     35  CD2 LEU     4      47.462 -12.909 -55.771  1.00138.71           C
ATOM     36  C   LEU     4      46.670 -12.175 -59.915  1.00138.71           C
ATOM     37  O   LEU     4      45.667 -12.764 -59.515  1.00138.71           O
ATOM     38  N   VAL     5      47.330 -12.543 -61.028  1.00 49.74           N
ATOM     39  CA  VAL     5      46.882 -13.623 -61.856  1.00 49.74           C
ATOM     40  CB  VAL     5      47.287 -13.465 -63.291  1.00 49.74           C
ATOM     41  CG1 VAL     5      46.621 -12.192 -63.844  1.00 49.74           C
ATOM     42  CG2 VAL     5      48.824 -13.441 -63.365  1.00 49.74           C
ATOM     43  C   VAL     5      47.475 -14.895 -61.350  1.00 49.74           C
ATOM     44  O   VAL     5      48.479 -14.920 -60.641  1.00 49.74           O
ATOM     45  N   PRO     6      46.810 -15.958 -61.693  1.00 72.12           N
ATOM     46  CA  PRO     6      47.218 -17.287 -61.342  1.00 72.12           C
ATOM     47  CD  PRO     6      45.441 -15.894 -62.170  1.00 72.12           C
ATOM     48  CB  PRO     6      45.988 -18.167 -61.572  1.00 72.12           C
ATOM     49  CG  PRO     6      45.100 -17.349 -62.529  1.00 72.12           C
ATOM     50  C   PRO     6      48.367 -17.683 -62.209  1.00 72.12           C
ATOM     51  O   PRO     6      48.642 -16.992 -63.189  1.00 72.12           O
ATOM     52  N   SER     7      49.057 -18.780 -61.848  1.00 39.57           N
ATOM     53  CA  SER     7      50.144 -19.289 -62.628  1.00 39.57           C
ATOM     54  CB  SER     7      51.047 -20.255 -61.843  1.00 39.57           C
ATOM     55  OG  SER     7      51.628 -19.579 -60.738  1.00 39.57           O
ATOM     56  C   SER     7      49.510 -20.049 -63.752  1.00 39.57           C
ATOM     57  O   SER     7      48.337 -19.839 -64.054  1.00 39.57           O
ATOM     58  N   THR     8      50.272 -20.929 -64.433  1.00 45.84           N
ATOM     59  CA  THR     8      49.658 -21.654 -65.507  1.00 45.84           C
ATOM     60  CB  THR     8      50.642 -22.347 -66.409  1.00 45.84           C
ATOM     61  OG1 THR     8      51.545 -21.403 -66.968  1.00 45.84           O
ATOM     62  CG2 THR     8      49.865 -23.052 -67.536  1.00 45.84           C
ATOM     63  C   THR     8      48.815 -22.700 -64.862  1.00 45.84           C
ATOM     64  O   THR     8      49.235 -23.840 -64.667  1.00 45.84           O
ATOM     65  N   ILE     9      47.577 -22.305 -64.518  1.00 50.06           N
ATOM     66  CA  ILE     9      46.643 -23.154 -63.847  1.00 50.06           C
ATOM     67  CB  ILE     9      46.358 -22.711 -62.439  1.00 50.06           C
ATOM     68  CG1 ILE     9      47.644 -22.695 -61.593  1.00 50.06           C
ATOM     69  CG2 ILE     9      45.254 -23.618 -61.875  1.00 50.06           C
ATOM     70  CD1 ILE     9      47.492 -21.961 -60.258  1.00 50.06           C
ATOM     71  C   ILE     9      45.353 -23.020 -64.583  1.00 50.06           C
ATOM     72  O   ILE     9      45.073 -21.983 -65.183  1.00 50.06           O
ATOM     73  N   THR    10      44.533 -24.084 -64.576  1.00106.76           N
ATOM     74  CA  THR    10      43.279 -23.962 -65.246  1.00106.76           C
ATOM     75  CB  THR    10      42.855 -25.226 -65.929  1.00106.76           C
ATOM     76  OG1 THR    10      41.782 -24.965 -66.819  1.00106.76           O
ATOM     77  CG2 THR    10      42.428 -26.247 -64.859  1.00106.76           C
ATOM     78  C   THR    10      42.253 -23.617 -64.216  1.00106.76           C
ATOM     79  O   THR    10      42.384 -23.971 -63.045  1.00106.76           O
ATOM     80  N   THR    11      41.209 -22.875 -64.623  1.00 34.91           N
ATOM     81  CA  THR    11      40.166 -22.568 -63.697  1.00 34.91           C
ATOM     82  CB  THR    11      39.452 -21.281 -64.004  1.00 34.91           C
ATOM     83  OG1 THR    11      38.821 -21.363 -65.273  1.00 34.91           O
ATOM     84  CG2 THR    11      40.470 -20.127 -63.996  1.00 34.91           C
ATOM     85  C   THR    11      39.178 -23.675 -63.829  1.00 34.91           C
ATOM     86  O   THR    11      39.240 -24.457 -64.775  1.00 34.91           O
ATOM     87  N   CYS    12      38.251 -23.794 -62.865  1.00 53.88           N
ATOM     88  CA  CYS    12      37.258 -24.808 -62.990  1.00 53.88           C
ATOM     89  CB  CYS    12      36.583 -25.188 -61.660  1.00 53.88           C
ATOM     90  SG  CYS    12      35.201 -26.357 -61.852  1.00 53.88           S
ATOM     91  C   CYS    12      36.200 -24.242 -63.872  1.00 53.88           C
ATOM     92  O   CYS    12      35.262 -23.598 -63.408  1.00 53.88           O
ATOM     93  N   CYS    13      36.362 -24.426 -65.190  1.00 65.14           N
ATOM     94  CA  CYS    13      35.345 -24.056 -66.123  1.00 65.14           C
ATOM     95  CB  CYS    13      34.082 -24.904 -65.930  1.00 65.14           C
ATOM     96  SG  CYS    13      34.540 -26.657 -65.915  1.00 65.14           S
ATOM     97  C   CYS    13      34.991 -22.617 -65.958  1.00 65.14           C
ATOM     98  O   CYS    13      33.856 -22.223 -66.223  1.00 65.14           O
ATOM     99  N   GLY    14      35.976 -21.782 -65.572  1.00 40.19           N
ATOM    100  CA  GLY    14      35.695 -20.385 -65.420  1.00 40.19           C
ATOM    101  C   GLY    14      35.316 -20.052 -64.009  1.00 40.19           C
ATOM    102  O   GLY    14      34.655 -19.044 -63.770  1.00 40.19           O
ATOM    103  N   TYR    15      35.751 -20.857 -63.024  1.00103.12           N
ATOM    104  CA  TYR    15      35.455 -20.517 -61.661  1.00103.12           C
ATOM    105  CB  TYR    15      35.000 -21.676 -60.750  1.00103.12           C
ATOM    106  CG  TYR    15      33.609 -22.100 -61.090  1.00103.12           C
ATOM    107  CD1 TYR    15      32.562 -21.218 -60.956  1.00103.12           C
ATOM    108  CD2 TYR    15      33.336 -23.391 -61.481  1.00103.12           C
ATOM    109  CE1 TYR    15      31.276 -21.605 -61.254  1.00103.12           C
ATOM    110  CE2 TYR    15      32.054 -23.785 -61.779  1.00103.12           C
ATOM    111  CZ  TYR    15      31.021 -22.888 -61.671  1.00103.12           C
ATOM    112  OH  TYR    15      29.702 -23.285 -61.976  1.00103.12           O
ATOM    113  C   TYR    15      36.736 -20.015 -61.078  1.00103.12           C
ATOM    114  O   TYR    15      37.672 -19.705 -61.812  1.00103.12           O
ATOM    115  N   SER    16      36.793 -19.867 -59.740  1.00 42.61           N
ATOM    116  CA  SER    16      37.968 -19.329 -59.113  1.00 42.61           C
ATOM    117  CB  SER    16      37.900 -19.346 -57.575  1.00 42.61           C
ATOM    118  OG  SER    16      36.826 -18.536 -57.121  1.00 42.61           O
ATOM    119  C   SER    16      39.145 -20.158 -59.525  1.00 42.61           C
ATOM    120  O   SER    16      39.026 -21.342 -59.835  1.00 42.61           O
ATOM    121  N   PRO    17      40.287 -19.523 -59.559  1.00 74.02           N
ATOM    122  CA  PRO    17      41.514 -20.163 -59.947  1.00 74.02           C
ATOM    123  CD  PRO    17      40.366 -18.079 -59.671  1.00 74.02           C
ATOM    124  CB  PRO    17      42.531 -19.038 -60.163  1.00 74.02           C
ATOM    125  CG  PRO    17      41.871 -17.786 -59.558  1.00 74.02           C
ATOM    126  C   PRO    17      41.934 -21.194 -58.954  1.00 74.02           C
ATOM    127  O   PRO    17      42.785 -22.021 -59.279  1.00 74.02           O
ATOM    128  N   GLY    18      41.378 -21.137 -57.732  1.00 27.32           N
ATOM    129  CA  GLY    18      41.691 -22.075 -56.694  1.00 27.32           C
ATOM    130  C   GLY    18      41.219 -23.437 -57.096  1.00 27.32           C
ATOM    131  O   GLY    18      41.838 -24.442 -56.747  1.00 27.32           O
ATOM    132  N   THR    19      40.080 -23.501 -57.816  1.00 39.19           N
ATOM    133  CA  THR    19      39.508 -24.764 -58.188  1.00 39.19           C
ATOM    134  CB  THR    19      38.015 -24.801 -58.029  1.00 39.19           C
ATOM    135  OG1 THR    19      37.411 -23.814 -58.853  1.00 39.19           O
ATOM    136  CG2 THR    19      37.674 -24.541 -56.552  1.00 39.19           C
ATOM    137  C   THR    19      39.820 -25.044 -59.623  1.00 39.19           C
ATOM    138  O   THR    19      39.848 -24.143 -60.462  1.00 39.19           O
ATOM    139  N   MET    20      40.074 -26.332 -59.934  1.00 37.82           N
ATOM    140  CA  MET    20      40.436 -26.701 -61.269  1.00 37.82           C
ATOM    141  CB  MET    20      41.839 -27.321 -61.359  1.00 37.82           C
ATOM    142  CG  MET    20      42.957 -26.367 -60.945  1.00 37.82           C
ATOM    143  SD  MET    20      44.615 -27.105 -61.025  1.00 37.82           S
ATOM    144  CE  MET    20      44.588 -27.306 -62.831  1.00 37.82           C
ATOM    145  C   MET    20      39.485 -27.749 -61.739  1.00 37.82           C
ATOM    146  O   MET    20      39.019 -28.577 -60.957  1.00 37.82           O
ATOM    147  N   CYS    21      39.159 -27.722 -63.047  1.00 44.38           N
ATOM    148  CA  CYS    21      38.271 -28.704 -63.589  1.00 44.38           C
ATOM    149  CB  CYS    21      36.809 -28.229 -63.629  1.00 44.38           C
ATOM    150  SG  CYS    21      36.087 -28.179 -61.962  1.00 44.38           S
ATOM    151  C   CYS    21      38.726 -29.027 -64.977  1.00 44.38           C
ATOM    152  O   CYS    21      39.317 -28.195 -65.665  1.00 44.38           O
ATOM    153  N   PRO    22      38.481 -30.254 -65.369  1.00158.53           N
ATOM    154  CA  PRO    22      38.873 -30.702 -66.681  1.00158.53           C
ATOM    155  CD  PRO    22      38.521 -31.340 -64.400  1.00158.53           C
ATOM    156  CB  PRO    22      38.940 -32.225 -66.614  1.00158.53           C
ATOM    157  CG  PRO    22      39.183 -32.520 -65.126  1.00158.53           C
ATOM    158  C   PRO    22      37.906 -30.227 -67.718  1.00158.53           C
ATOM    159  O   PRO    22      36.774 -29.893 -67.376  1.00158.53           O
ATOM    160  N   PRO    23      38.317 -30.215 -68.954  1.00143.64           N
ATOM    161  CA  PRO    23      37.461 -29.776 -70.020  1.00143.64           C
ATOM    162  CD  PRO    23      39.723 -30.036 -69.275  1.00143.64           C
ATOM    163  CB  PRO    23      38.349 -29.698 -71.258  1.00143.64           C
ATOM    164  CG  PRO    23      39.743 -29.400 -70.675  1.00143.64           C
ATOM    165  C   PRO    23      36.258 -30.644 -70.174  1.00143.64           C
ATOM    166  O   PRO    23      35.244 -30.160 -70.675  1.00143.64           O
ATOM    167  N   CYS    24      36.339 -31.922 -69.761  1.00 82.97           N
ATOM    168  CA  CYS    24      35.205 -32.790 -69.877  1.00 82.97           C
ATOM    169  CB  CYS    24      35.468 -34.203 -69.330  1.00 82.97           C
ATOM    170  SG  CYS    24      36.640 -35.121 -70.365  1.00 82.97           S
ATOM    171  C   CYS    24      34.130 -32.192 -69.040  1.00 82.97           C
ATOM    172  O   CYS    24      32.949 -32.246 -69.377  1.00 82.97           O
ATOM    173  N   MET    25      34.515 -31.668 -67.869  1.00 64.56           N
ATOM    174  CA  MET    25      33.560 -31.028 -67.020  1.00 64.56           C
ATOM    175  CB  MET    25      34.121 -30.744 -65.617  1.00 64.56           C
ATOM    176  CG  MET    25      34.477 -32.017 -64.851  1.00 64.56           C
ATOM    177  SD  MET    25      33.069 -33.124 -64.549  1.00 64.56           S
ATOM    178  CE  MET    25      32.276 -32.020 -63.346  1.00 64.56           C
ATOM    179  C   MET    25      33.124 -29.712 -67.601  1.00 64.56           C
ATOM    180  O   MET    25      31.968 -29.323 -67.467  1.00 64.56           O
ATOM    181  N   CYS    26      34.064 -28.925 -68.162  1.00 78.22           N
ATOM    182  CA  CYS    26      33.708 -27.622 -68.661  1.00 78.22           C
ATOM    183  CB  CYS    26      34.952 -26.749 -68.875  1.00 78.22           C
ATOM    184  SG  CYS    26      35.954 -26.739 -67.366  1.00 78.22           S
ATOM    185  C   CYS    26      32.949 -27.652 -69.953  1.00 78.22           C
ATOM    186  O   CYS    26      31.788 -27.252 -70.017  1.00 78.22           O
ATOM    187  N   THR    27      33.644 -28.110 -71.019  1.00 71.69           N
ATOM    188  CA  THR    27      33.182 -28.212 -72.379  1.00 71.69           C
ATOM    189  CB  THR    27      34.305 -28.250 -73.372  1.00 71.69           C
ATOM    190  OG1 THR    27      35.130 -29.380 -73.132  1.00 71.69           O
ATOM    191  CG2 THR    27      35.121 -26.954 -73.231  1.00 71.69           C
ATOM    192  C   THR    27      32.357 -29.439 -72.564  1.00 71.69           C
ATOM    193  O   THR    27      31.489 -29.490 -73.433  1.00 71.69           O
ATOM    194  N   ASN    28      32.617 -30.464 -71.735  1.00110.05           N
ATOM    195  CA  ASN    28      32.007 -31.749 -71.895  1.00110.05           C
ATOM    196  CB  ASN    28      30.488 -31.690 -72.136  1.00110.05           C
ATOM    197  CG  ASN    28      29.837 -31.204 -70.849  1.00110.05           C
ATOM    198  OD1 ASN    28      28.914 -30.390 -70.870  1.00110.05           O
ATOM    199  ND2 ASN    28      30.327 -31.723 -69.692  1.00110.05           N
ATOM    200  C   ASN    28      32.658 -32.372 -73.081  1.00110.05           C
ATOM    201  O   ASN    28      32.154 -33.334 -73.652  1.00110.05           O
ATOM    202  N   THR    29      33.839 -31.845 -73.452  1.00 93.35           N
ATOM    203  CA  THR    29      34.571 -32.408 -74.539  1.00 93.35           C
ATOM    204  CB  THR    29      35.138 -31.381 -75.467  1.00 93.35           C
ATOM    205  OG1 THR    29      34.099 -30.586 -76.016  1.00 93.35           O
ATOM    206  CG2 THR    29      35.907 -32.106 -76.582  1.00 93.35           C
ATOM    207  C   THR    29      35.728 -33.128 -73.934  1.00 93.35           C
ATOM    208  O   THR    29      36.485 -32.553 -73.153  1.00 93.35           O
ATOM    209  N   CYS    30      35.884 -34.421 -74.269  1.00 57.75           N
ATOM    210  CA  CYS    30      36.970 -35.170 -73.718  1.00 57.75           C
ATOM    211  CB  CYS    30      36.513 -36.477 -73.052  1.00 57.75           C
ATOM    212  SG  CYS    30      35.428 -36.128 -71.641  1.00 57.75           S
ATOM    213  C   CYS    30      37.903 -35.522 -74.867  1.00 57.75           C
ATOM    214  O   CYS    30      38.016 -36.735 -75.189  1.00 57.75           O
ATOM    215  OXT CYS    30      38.513 -34.582 -75.442  1.00 57.75           O
TER     216      CYS    30
CONECT   90  150
CONECT   96  184
CONECT  170  212
END
