# Supplementary material for: Graph-Directed Approach for Downselecting Toxins for Experimental Structure Determination
Source: Mar Drugs. 2020 May 14;18(5):256. doi: 10.3390/md18050256 (PMC7281422; doi:10.3390/md18050256)
Supplement: Supplementary file 1 [file marinedrugs-18-00256-s001.zip › SupplementaryMaterial/finalmodels/6C_finalmodels/seq130/seq130model2_B99990003.pdb]

EXPDTA    THEORETICAL MODEL, MODELLER 9.19 2019/07/19 23:03:40
REMARK   6 MODELLER OBJECTIVE FUNCTION:       180.7171
REMARK   6 MODELLER BEST TEMPLATE % SEQ ID:  83.333
REMARK   6 SEQUENCE: subject
REMARK   6 ALIGNMENT: subject-mult.ali
REMARK   6 DOPE score: -1610.36316
REMARK   6 GA341 score: 0.99676
REMARK   6 TEMPLATE: 4b1qPA 1:A - 30:A MODELS 1: - 30: AT 83.3%
REMARK   6 TEMPLATE: 4b1qPA 1:A - 30:A MODELS 1: - 30: AT 83.3%
SSBOND   1 CYS     12    CYS     21                          1555   1555  2.03
SSBOND   2 CYS     13    CYS     26                          1555   1555  2.02
SSBOND   3 CYS     24    CYS     30                          1555   1555  2.03
ATOM      1  N   GLN     1     -33.468  25.390 -35.889  1.00 91.58           N
ATOM      2  CA  GLN     1     -34.727  25.865 -36.507  1.00 91.58           C
ATOM      3  CB  GLN     1     -34.443  26.815 -37.680  1.00 91.58           C
ATOM      4  CG  GLN     1     -34.118  28.241 -37.246  1.00 91.58           C
ATOM      5  CD  GLN     1     -35.452  28.958 -37.117  1.00 91.58           C
ATOM      6  OE1 GLN     1     -35.873  29.330 -36.024  1.00 91.58           O
ATOM      7  NE2 GLN     1     -36.144  29.147 -38.273  1.00 91.58           N
ATOM      8  C   GLN     1     -35.596  24.769 -37.011  1.00 91.58           C
ATOM      9  O   GLN     1     -35.615  23.664 -36.468  1.00 91.58           O
ATOM     10  N   SER     2     -36.349  25.073 -38.083  1.00 66.56           N
ATOM     11  CA  SER     2     -37.295  24.155 -38.635  1.00 66.56           C
ATOM     12  CB  SER     2     -38.391  24.842 -39.470  1.00 66.56           C
ATOM     13  OG  SER     2     -39.162  25.708 -38.650  1.00 66.56           O
ATOM     14  C   SER     2     -36.590  23.202 -39.536  1.00 66.56           C
ATOM     15  O   SER     2     -35.387  23.307 -39.774  1.00 66.56           O
ATOM     16  N   TRP     3     -37.352  22.210 -40.034  1.00 49.03           N
ATOM     17  CA  TRP     3     -36.837  21.255 -40.965  1.00 49.03           C
ATOM     18  CB  TRP     3     -37.346  19.825 -40.704  1.00 49.03           C
ATOM     19  CG  TRP     3     -36.807  18.783 -41.653  1.00 49.03           C
ATOM     20  CD2 TRP     3     -35.542  18.128 -41.477  1.00 49.03           C
ATOM     21  CD1 TRP     3     -37.356  18.272 -42.793  1.00 49.03           C
ATOM     22  NE1 TRP     3     -36.513  17.334 -43.339  1.00 49.03           N
ATOM     23  CE2 TRP     3     -35.392  17.236 -42.541  1.00 49.03           C
ATOM     24  CE3 TRP     3     -34.588  18.259 -40.508  1.00 49.03           C
ATOM     25  CZ2 TRP     3     -34.276  16.457 -42.648  1.00 49.03           C
ATOM     26  CZ3 TRP     3     -33.463  17.474 -40.621  1.00 49.03           C
ATOM     27  CH2 TRP     3     -33.313  16.592 -41.672  1.00 49.03           C
ATOM     28  C   TRP     3     -37.358  21.698 -42.290  1.00 49.03           C
ATOM     29  O   TRP     3     -38.511  22.111 -42.398  1.00 49.03           O
ATOM     30  N   LEU     4     -36.511  21.652 -43.335  1.00 44.82           N
ATOM     31  CA  LEU     4     -36.960  22.108 -44.616  1.00 44.82           C
ATOM     32  CB  LEU     4     -35.815  22.605 -45.517  1.00 44.82           C
ATOM     33  CG  LEU     4     -35.095  23.850 -44.955  1.00 44.82           C
ATOM     34  CD1 LEU     4     -33.959  24.317 -45.882  1.00 44.82           C
ATOM     35  CD2 LEU     4     -36.089  24.972 -44.613  1.00 44.82           C
ATOM     36  C   LEU     4     -37.630  20.961 -45.290  1.00 44.82           C
ATOM     37  O   LEU     4     -36.987  20.046 -45.805  1.00 44.82           O
ATOM     38  N   VAL     5     -38.974  20.993 -45.287  1.00 45.53           N
ATOM     39  CA  VAL     5     -39.743  19.958 -45.903  1.00 45.53           C
ATOM     40  CB  VAL     5     -41.075  19.718 -45.255  1.00 45.53           C
ATOM     41  CG1 VAL     5     -40.834  19.192 -43.830  1.00 45.53           C
ATOM     42  CG2 VAL     5     -41.894  21.017 -45.302  1.00 45.53           C
ATOM     43  C   VAL     5     -39.968  20.327 -47.333  1.00 45.53           C
ATOM     44  O   VAL     5     -39.808  21.474 -47.752  1.00 45.53           O
ATOM     45  N   PRO     6     -40.314  19.331 -48.093  1.00 85.60           N
ATOM     46  CA  PRO     6     -40.573  19.499 -49.492  1.00 85.60           C
ATOM     47  CD  PRO     6     -39.941  17.968 -47.767  1.00 85.60           C
ATOM     48  CB  PRO     6     -40.500  18.101 -50.110  1.00 85.60           C
ATOM     49  CG  PRO     6     -40.544  17.143 -48.909  1.00 85.60           C
ATOM     50  C   PRO     6     -41.866  20.205 -49.722  1.00 85.60           C
ATOM     51  O   PRO     6     -42.605  20.457 -48.769  1.00 85.60           O
ATOM     52  N   SER     7     -42.125  20.574 -50.987  1.00 45.63           N
ATOM     53  CA  SER     7     -43.329  21.268 -51.329  1.00 45.63           C
ATOM     54  CB  SER     7     -43.244  22.000 -52.678  1.00 45.63           C
ATOM     55  OG  SER     7     -42.242  23.005 -52.622  1.00 45.63           O
ATOM     56  C   SER     7     -44.400  20.237 -51.420  1.00 45.63           C
ATOM     57  O   SER     7     -44.275  19.147 -50.866  1.00 45.63           O
ATOM     58  N   THR     8     -45.510  20.564 -52.103  1.00121.59           N
ATOM     59  CA  THR     8     -46.563  19.599 -52.184  1.00121.59           C
ATOM     60  CB  THR     8     -47.892  20.204 -52.549  1.00121.59           C
ATOM     61  OG1 THR     8     -47.807  20.881 -53.795  1.00121.59           O
ATOM     62  CG2 THR     8     -48.302  21.187 -51.437  1.00121.59           C
ATOM     63  C   THR     8     -46.160  18.617 -53.231  1.00121.59           C
ATOM     64  O   THR     8     -46.565  18.705 -54.390  1.00121.59           O
ATOM     65  N   ILE     9     -45.344  17.629 -52.816  1.00 63.56           N
ATOM     66  CA  ILE     9     -44.852  16.631 -53.707  1.00 63.56           C
ATOM     67  CB  ILE     9     -43.368  16.744 -53.914  1.00 63.56           C
ATOM     68  CG1 ILE     9     -43.028  18.145 -54.460  1.00 63.56           C
ATOM     69  CG2 ILE     9     -42.916  15.599 -54.836  1.00 63.56           C
ATOM     70  CD1 ILE     9     -41.540  18.488 -54.441  1.00 63.56           C
ATOM     71  C   ILE     9     -45.153  15.331 -53.040  1.00 63.56           C
ATOM     72  O   ILE     9     -45.438  15.297 -51.843  1.00 63.56           O
ATOM     73  N   THR    10     -45.159  14.227 -53.808  1.00 50.47           N
ATOM     74  CA  THR    10     -45.481  12.968 -53.213  1.00 50.47           C
ATOM     75  CB  THR    10     -46.353  12.098 -54.066  1.00 50.47           C
ATOM     76  OG1 THR    10     -47.569  12.770 -54.362  1.00 50.47           O
ATOM     77  CG2 THR    10     -46.639  10.795 -53.300  1.00 50.47           C
ATOM     78  C   THR    10     -44.199  12.249 -53.016  1.00 50.47           C
ATOM     79  O   THR    10     -43.282  12.367 -53.823  1.00 50.47           O
ATOM     80  N   THR    11     -44.099  11.507 -51.903  1.00 38.17           N
ATOM     81  CA  THR    11     -42.930  10.746 -51.625  1.00 38.17           C
ATOM     82  CB  THR    11     -42.744  10.479 -50.161  1.00 38.17           C
ATOM     83  OG1 THR    11     -43.839   9.723 -49.664  1.00 38.17           O
ATOM     84  CG2 THR    11     -42.649  11.827 -49.421  1.00 38.17           C
ATOM     85  C   THR    11     -43.117   9.437 -52.301  1.00 38.17           C
ATOM     86  O   THR    11     -44.219   9.099 -52.738  1.00 38.17           O
ATOM     87  N   CYS    12     -42.023   8.669 -52.424  1.00 56.46           N
ATOM     88  CA  CYS    12     -42.160   7.382 -53.015  1.00 56.46           C
ATOM     89  CB  CYS    12     -40.837   6.804 -53.543  1.00 56.46           C
ATOM     90  SG  CYS    12     -40.994   5.092 -54.131  1.00 56.46           S
ATOM     91  C   CYS    12     -42.633   6.480 -51.929  1.00 56.46           C
ATOM     92  O   CYS    12     -41.837   5.874 -51.215  1.00 56.46           O
ATOM     93  N   CYS    13     -43.961   6.413 -51.754  1.00 67.43           N
ATOM     94  CA  CYS    13     -44.558   5.495 -50.836  1.00 67.43           C
ATOM     95  CB  CYS    13     -44.345   4.047 -51.291  1.00 67.43           C
ATOM     96  SG  CYS    13     -44.774   3.895 -53.046  1.00 67.43           S
ATOM     97  C   CYS    13     -43.972   5.675 -49.474  1.00 67.43           C
ATOM     98  O   CYS    13     -43.839   4.711 -48.722  1.00 67.43           O
ATOM     99  N   GLY    14     -43.662   6.930 -49.095  1.00 40.36           N
ATOM    100  CA  GLY    14     -43.123   7.143 -47.783  1.00 40.36           C
ATOM    101  C   GLY    14     -41.624   7.073 -47.801  1.00 40.36           C
ATOM    102  O   GLY    14     -40.998   6.772 -46.788  1.00 40.36           O
ATOM    103  N   TYR    15     -40.997   7.376 -48.949  1.00105.06           N
ATOM    104  CA  TYR    15     -39.561   7.396 -49.010  1.00105.06           C
ATOM    105  CB  TYR    15     -38.927   6.679 -50.220  1.00105.06           C
ATOM    106  CG  TYR    15     -38.890   5.203 -49.986  1.00105.06           C
ATOM    107  CD1 TYR    15     -38.042   4.695 -49.031  1.00105.06           C
ATOM    108  CD2 TYR    15     -39.642   4.320 -50.730  1.00105.06           C
ATOM    109  CE1 TYR    15     -37.970   3.343 -48.795  1.00105.06           C
ATOM    110  CE2 TYR    15     -39.577   2.964 -50.502  1.00105.06           C
ATOM    111  CZ  TYR    15     -38.736   2.473 -49.530  1.00105.06           C
ATOM    112  OH  TYR    15     -38.655   1.086 -49.283  1.00105.06           O
ATOM    113  C   TYR    15     -39.174   8.832 -49.112  1.00105.06           C
ATOM    114  O   TYR    15     -39.998   9.721 -48.912  1.00105.06           O
ATOM    115  N   SER    16     -37.882   9.104 -49.367  1.00102.56           N
ATOM    116  CA  SER    16     -37.456  10.469 -49.403  1.00102.56           C
ATOM    117  CB  SER    16     -35.959  10.627 -49.736  1.00102.56           C
ATOM    118  OG  SER    16     -35.691  10.109 -51.032  1.00102.56           O
ATOM    119  C   SER    16     -38.238  11.188 -50.454  1.00102.56           C
ATOM    120  O   SER    16     -38.589  10.636 -51.497  1.00102.56           O
ATOM    121  N   PRO    17     -38.543  12.427 -50.163  1.00232.59           N
ATOM    122  CA  PRO    17     -39.204  13.312 -51.086  1.00232.59           C
ATOM    123  CD  PRO    17     -38.075  13.106 -48.967  1.00232.59           C
ATOM    124  CB  PRO    17     -39.407  14.614 -50.317  1.00232.59           C
ATOM    125  CG  PRO    17     -38.278  14.601 -49.267  1.00232.59           C
ATOM    126  C   PRO    17     -38.163  13.443 -52.135  1.00232.59           C
ATOM    127  O   PRO    17     -37.024  13.253 -51.778  1.00232.59           O
ATOM    128  N   GLY    18     -38.431  13.742 -53.407  1.00242.02           N
ATOM    129  CA  GLY    18     -37.326  13.779 -54.325  1.00242.02           C
ATOM    130  C   GLY    18     -37.463  12.535 -55.124  1.00242.02           C
ATOM    131  O   GLY    18     -37.137  12.490 -56.308  1.00242.02           O
ATOM    132  N   THR    19     -37.972  11.478 -54.468  1.00 72.39           N
ATOM    133  CA  THR    19     -38.273  10.274 -55.168  1.00 72.39           C
ATOM    134  CB  THR    19     -37.642   9.043 -54.584  1.00 72.39           C
ATOM    135  OG1 THR    19     -38.099   8.817 -53.259  1.00 72.39           O
ATOM    136  CG2 THR    19     -36.117   9.242 -54.596  1.00 72.39           C
ATOM    137  C   THR    19     -39.752  10.170 -55.065  1.00 72.39           C
ATOM    138  O   THR    19     -40.320  10.312 -53.981  1.00 72.39           O
ATOM    139  N   MET    20     -40.423   9.959 -56.206  1.00 40.53           N
ATOM    140  CA  MET    20     -41.853   9.932 -56.190  1.00 40.53           C
ATOM    141  CB  MET    20     -42.489  11.000 -57.087  1.00 40.53           C
ATOM    142  CG  MET    20     -42.204  12.425 -56.615  1.00 40.53           C
ATOM    143  SD  MET    20     -42.843  13.724 -57.714  1.00 40.53           S
ATOM    144  CE  MET    20     -44.591  13.318 -57.434  1.00 40.53           C
ATOM    145  C   MET    20     -42.296   8.617 -56.714  1.00 40.53           C
ATOM    146  O   MET    20     -41.637   8.019 -57.565  1.00 40.53           O
ATOM    147  N   CYS    21     -43.429   8.125 -56.176  1.00 57.68           N
ATOM    148  CA  CYS    21     -43.956   6.870 -56.624  1.00 57.68           C
ATOM    149  CB  CYS    21     -43.520   5.685 -55.740  1.00 57.68           C
ATOM    150  SG  CYS    21     -41.767   5.275 -55.999  1.00 57.68           S
ATOM    151  C   CYS    21     -45.456   6.938 -56.652  1.00 57.68           C
ATOM    152  O   CYS    21     -46.100   7.631 -55.863  1.00 57.68           O
ATOM    153  N   PRO    22     -45.991   6.226 -57.612  1.00161.04           N
ATOM    154  CA  PRO    22     -47.419   6.160 -57.794  1.00161.04           C
ATOM    155  CD  PRO    22     -45.285   6.118 -58.879  1.00161.04           C
ATOM    156  CB  PRO    22     -47.648   5.696 -59.230  1.00161.04           C
ATOM    157  CG  PRO    22     -46.373   6.139 -59.964  1.00161.04           C
ATOM    158  C   PRO    22     -48.034   5.231 -56.801  1.00161.04           C
ATOM    159  O   PRO    22     -47.333   4.391 -56.241  1.00161.04           O
ATOM    160  N   PRO    23     -49.312   5.345 -56.598  1.00147.09           N
ATOM    161  CA  PRO    23     -49.987   4.521 -55.640  1.00147.09           C
ATOM    162  CD  PRO    23     -50.012   6.594 -56.851  1.00147.09           C
ATOM    163  CB  PRO    23     -51.402   5.090 -55.543  1.00147.09           C
ATOM    164  CG  PRO    23     -51.221   6.578 -55.903  1.00147.09           C
ATOM    165  C   PRO    23     -49.913   3.067 -55.992  1.00147.09           C
ATOM    166  O   PRO    23     -49.960   2.237 -55.085  1.00147.09           O
ATOM    167  N   CYS    24     -49.788   2.726 -57.288  1.00 84.33           N
ATOM    168  CA  CYS    24     -49.711   1.346 -57.672  1.00 84.33           C
ATOM    169  CB  CYS    24     -49.553   1.145 -59.190  1.00 84.33           C
ATOM    170  SG  CYS    24     -51.068   1.550 -60.099  1.00 84.33           S
ATOM    171  C   CYS    24     -48.488   0.785 -57.037  1.00 84.33           C
ATOM    172  O   CYS    24     -48.457  -0.366 -56.610  1.00 84.33           O
ATOM    173  N   MET    25     -47.409   1.576 -57.026  1.00 65.54           N
ATOM    174  CA  MET    25     -46.206   1.133 -56.398  1.00 65.54           C
ATOM    175  CB  MET    25     -45.018   2.065 -56.688  1.00 65.54           C
ATOM    176  CG  MET    25     -44.721   2.208 -58.180  1.00 65.54           C
ATOM    177  SD  MET    25     -44.364   0.642 -59.028  1.00 65.54           S
ATOM    178  CE  MET    25     -42.740   0.398 -58.254  1.00 65.54           C
ATOM    179  C   MET    25     -46.383   1.102 -54.906  1.00 65.54           C
ATOM    180  O   MET    25     -45.842   0.231 -54.230  1.00 65.54           O
ATOM    181  N   CYS    26     -47.059   2.116 -54.330  1.00 77.83           N
ATOM    182  CA  CYS    26     -47.169   2.176 -52.894  1.00 77.83           C
ATOM    183  CB  CYS    26     -47.651   3.557 -52.433  1.00 77.83           C
ATOM    184  SG  CYS    26     -46.571   4.819 -53.146  1.00 77.83           S
ATOM    185  C   CYS    26     -48.100   1.159 -52.311  1.00 77.83           C
ATOM    186  O   CYS    26     -47.691   0.233 -51.611  1.00 77.83           O
ATOM    187  N   THR    27     -49.400   1.354 -52.598  1.00 68.90           N
ATOM    188  CA  THR    27     -50.502   0.552 -52.150  1.00 68.90           C
ATOM    189  CB  THR    27     -51.795   1.295 -52.233  1.00 68.90           C
ATOM    190  OG1 THR    27     -52.009   1.744 -53.563  1.00 68.90           O
ATOM    191  CG2 THR    27     -51.728   2.480 -51.254  1.00 68.90           C
ATOM    192  C   THR    27     -50.612  -0.697 -52.958  1.00 68.90           C
ATOM    193  O   THR    27     -51.068  -1.731 -52.475  1.00 68.90           O
ATOM    194  N   ASN    28     -50.170  -0.622 -54.223  1.00 73.73           N
ATOM    195  CA  ASN    28     -50.356  -1.682 -55.165  1.00 73.73           C
ATOM    196  CB  ASN    28     -50.014  -3.082 -54.617  1.00 73.73           C
ATOM    197  CG  ASN    28     -50.015  -4.052 -55.795  1.00 73.73           C
ATOM    198  OD1 ASN    28     -49.161  -3.975 -56.676  1.00 73.73           O
ATOM    199  ND2 ASN    28     -50.994  -4.995 -55.820  1.00 73.73           N
ATOM    200  C   ASN    28     -51.790  -1.649 -55.577  1.00 73.73           C
ATOM    201  O   ASN    28     -52.293  -2.576 -56.208  1.00 73.73           O
ATOM    202  N   THR    29     -52.477  -0.531 -55.275  1.00 44.32           N
ATOM    203  CA  THR    29     -53.831  -0.428 -55.716  1.00 44.32           C
ATOM    204  CB  THR    29     -54.789   0.091 -54.682  1.00 44.32           C
ATOM    205  OG1 THR    29     -54.479   1.432 -54.342  1.00 44.32           O
ATOM    206  CG2 THR    29     -54.692  -0.801 -53.436  1.00 44.32           C
ATOM    207  C   THR    29     -53.819   0.529 -56.855  1.00 44.32           C
ATOM    208  O   THR    29     -53.240   1.612 -56.770  1.00 44.32           O
ATOM    209  N   CYS    30     -54.434   0.129 -57.980  1.00 59.02           N
ATOM    210  CA  CYS    30     -54.424   0.983 -59.126  1.00 59.02           C
ATOM    211  CB  CYS    30     -53.807   0.296 -60.356  1.00 59.02           C
ATOM    212  SG  CYS    30     -52.089  -0.200 -60.041  1.00 59.02           S
ATOM    213  C   CYS    30     -55.877   1.314 -59.447  1.00 59.02           C
ATOM    214  O   CYS    30     -56.122   2.256 -60.245  1.00 59.02           O
ATOM    215  OXT CYS    30     -56.770   0.615 -58.897  1.00 59.02           O
TER     216      CYS    30
CONECT   90  150
CONECT   96  184
CONECT  170  212
END
