# Supplementary material for: Graph-Directed Approach for Downselecting Toxins for Experimental Structure Determination
Source: Mar Drugs. 2020 May 14;18(5):256. doi: 10.3390/md18050256 (PMC7281422; doi:10.3390/md18050256)
Supplement: Supplementary file 1 [file marinedrugs-18-00256-s001.zip › SupplementaryMaterial/finalmodels/6C_finalmodels/seq58/seq58model3_B99990005.pdb]

EXPDTA    THEORETICAL MODEL, MODELLER 9.19 2019/07/19 21:31:54
REMARK   6 MODELLER OBJECTIVE FUNCTION:       953.4590
REMARK   6 MODELLER BEST TEMPLATE % SEQ ID:  96.000
REMARK   6 SEQUENCE: subject
REMARK   6 ALIGNMENT: subject-mult.ali
REMARK   6 DOPE score: -1349.36060
REMARK   6 GA341 score: 1.00000
REMARK   6 TEMPLATE: 1cnnAA 1:A - 26:A MODELS 1: - 25: AT 60.0%
REMARK   6 TEMPLATE: 1tt3AA 1:A - 25:A MODELS 1: - 25: AT 72.0%
REMARK   6 TEMPLATE: 2km9AA 1:A - 25:A MODELS 1: - 25: AT 96.0%
REMARK   6 TEMPLATE: 2km9AA 1:A - 25:A MODELS 1: - 25: AT 96.0%
SSBOND   1 CYS      1    CYS     16                          1555   1555  2.03
SSBOND   2 CYS      8    CYS     20                          1555   1555  2.02
SSBOND   3 CYS     15    CYS     25                          1555   1555  2.03
ATOM      1  N   CYS     1      -2.602 -69.752  55.627  1.00 34.78           N
ATOM      2  CA  CYS     1      -1.930 -68.671  56.385  1.00 34.78           C
ATOM      3  CB  CYS     1      -2.923 -68.008  57.351  1.00 34.78           C
ATOM      4  SG  CYS     1      -3.621 -69.197  58.532  1.00 34.78           S
ATOM      5  C   CYS     1      -0.764 -69.205  57.154  1.00 34.78           C
ATOM      6  O   CYS     1      -0.665 -70.407  57.401  1.00 34.78           O
ATOM      7  N   LYS     2       0.177 -68.310  57.515  1.00128.44           N
ATOM      8  CA  LYS     2       1.380 -68.713  58.185  1.00128.44           C
ATOM      9  CB  LYS     2       2.341 -67.534  58.421  1.00128.44           C
ATOM     10  CG  LYS     2       2.760 -66.794  57.148  1.00128.44           C
ATOM     11  CD  LYS     2       3.550 -67.640  56.147  1.00128.44           C
ATOM     12  CE  LYS     2       3.989 -66.861  54.902  1.00128.44           C
ATOM     13  NZ  LYS     2       4.774 -67.734  54.000  1.00128.44           N
ATOM     14  C   LYS     2       1.074 -69.259  59.544  1.00128.44           C
ATOM     15  O   LYS     2       1.358 -70.417  59.837  1.00128.44           O
ATOM     16  N   GLY     3       0.392 -68.464  60.387  1.00 55.99           N
ATOM     17  CA  GLY     3       0.216 -68.838  61.758  1.00 55.99           C
ATOM     18  C   GLY     3       1.074 -67.897  62.549  1.00 55.99           C
ATOM     19  O   GLY     3       2.052 -67.357  62.039  1.00 55.99           O
ATOM     20  N   THR     4       0.744 -67.719  63.841  1.00186.25           N
ATOM     21  CA  THR     4       1.361 -66.756  64.717  1.00186.25           C
ATOM     22  CB  THR     4       0.694 -66.755  66.064  1.00186.25           C
ATOM     23  OG1 THR     4      -0.694 -66.498  65.913  1.00186.25           O
ATOM     24  CG2 THR     4       1.316 -65.661  66.941  1.00186.25           C
ATOM     25  C   THR     4       2.828 -67.029  64.908  1.00186.25           C
ATOM     26  O   THR     4       3.629 -66.116  65.089  1.00186.25           O
ATOM     27  N   GLY     5       3.229 -68.299  64.953  1.00125.46           N
ATOM     28  CA  GLY     5       4.609 -68.634  65.181  1.00125.46           C
ATOM     29  C   GLY     5       5.489 -68.262  64.022  1.00125.46           C
ATOM     30  O   GLY     5       6.648 -67.895  64.213  1.00125.46           O
ATOM     31  N   LYS     6       4.957 -68.371  62.789  1.00170.06           N
ATOM     32  CA  LYS     6       5.724 -68.260  61.574  1.00170.06           C
ATOM     33  CB  LYS     6       4.891 -68.525  60.310  1.00170.06           C
ATOM     34  CG  LYS     6       4.516 -69.995  60.120  1.00170.06           C
ATOM     35  CD  LYS     6       5.733 -70.900  59.929  1.00170.06           C
ATOM     36  CE  LYS     6       5.373 -72.321  59.488  1.00170.06           C
ATOM     37  NZ  LYS     6       4.678 -73.036  60.581  1.00170.06           N
ATOM     38  C   LYS     6       6.373 -66.925  61.408  1.00170.06           C
ATOM     39  O   LYS     6       5.946 -65.906  61.949  1.00170.06           O
ATOM     40  N   PRO     7       7.485 -66.978  60.710  1.00106.41           N
ATOM     41  CA  PRO     7       8.200 -65.787  60.327  1.00106.41           C
ATOM     42  CD  PRO     7       8.365 -68.131  60.815  1.00106.41           C
ATOM     43  CB  PRO     7       9.655 -66.214  60.106  1.00106.41           C
ATOM     44  CG  PRO     7       9.598 -67.748  59.983  1.00106.41           C
ATOM     45  C   PRO     7       7.576 -65.160  59.112  1.00106.41           C
ATOM     46  O   PRO     7       7.262 -65.882  58.165  1.00106.41           O
ATOM     47  N   CYS     8       7.448 -63.821  59.085  1.00 99.09           N
ATOM     48  CA  CYS     8       6.816 -63.186  57.966  1.00 99.09           C
ATOM     49  CB  CYS     8       5.296 -63.049  58.154  1.00 99.09           C
ATOM     50  SG  CYS     8       4.875 -62.399  59.794  1.00 99.09           S
ATOM     51  C   CYS     8       7.412 -61.825  57.803  1.00 99.09           C
ATOM     52  O   CYS     8       8.131 -61.348  58.678  1.00 99.09           O
ATOM     53  N   SER     9       7.128 -61.171  56.658  1.00 67.02           N
ATOM     54  CA  SER     9       7.677 -59.873  56.393  1.00 67.02           C
ATOM     55  CB  SER     9       8.650 -59.842  55.200  1.00 67.02           C
ATOM     56  OG  SER     9       7.957 -60.103  53.988  1.00 67.02           O
ATOM     57  C   SER     9       6.544 -58.959  56.056  1.00 67.02           C
ATOM     58  O   SER     9       5.375 -59.323  56.142  1.00 67.02           O
ATOM     59  N   ARG    10       6.885 -57.719  55.679  1.00156.55           N
ATOM     60  CA  ARG    10       5.946 -56.688  55.352  1.00156.55           C
ATOM     61  CB  ARG    10       6.624 -55.327  55.147  1.00156.55           C
ATOM     62  CG  ARG    10       7.165 -54.750  56.454  1.00156.55           C
ATOM     63  CD  ARG    10       8.130 -53.583  56.261  1.00156.55           C
ATOM     64  NE  ARG    10       9.411 -54.158  55.766  1.00156.55           N
ATOM     65  CZ  ARG    10      10.351 -53.351  55.191  1.00156.55           C
ATOM     66  NH1 ARG    10      10.105 -52.018  55.033  1.00156.55           N
ATOM     67  NH2 ARG    10      11.537 -53.886  54.777  1.00156.55           N
ATOM     68  C   ARG    10       5.217 -57.036  54.094  1.00156.55           C
ATOM     69  O   ARG    10       4.164 -56.471  53.809  1.00156.55           O
ATOM     70  N   ILE    11       5.833 -57.854  53.229  1.00 98.41           N
ATOM     71  CA  ILE    11       5.202 -58.197  51.987  1.00 98.41           C
ATOM     72  CB  ILE    11       6.188 -58.736  50.998  1.00 98.41           C
ATOM     73  CG1 ILE    11       7.278 -57.684  50.726  1.00 98.41           C
ATOM     74  CG2 ILE    11       5.417 -59.162  49.737  1.00 98.41           C
ATOM     75  CD1 ILE    11       8.480 -58.232  49.955  1.00 98.41           C
ATOM     76  C   ILE    11       4.075 -59.197  52.097  1.00 98.41           C
ATOM     77  O   ILE    11       2.978 -58.953  51.597  1.00 98.41           O
ATOM     78  N   ALA    12       4.287 -60.338  52.786  1.00232.65           N
ATOM     79  CA  ALA    12       3.332 -61.410  52.637  1.00232.65           C
ATOM     80  CB  ALA    12       3.751 -62.672  53.409  1.00232.65           C
ATOM     81  C   ALA    12       1.935 -61.059  53.074  1.00232.65           C
ATOM     82  O   ALA    12       1.003 -61.079  52.276  1.00232.65           O
ATOM     83  N   TYR    13       1.737 -60.666  54.334  1.00346.39           N
ATOM     84  CA  TYR    13       0.420 -60.359  54.827  1.00346.39           C
ATOM     85  CB  TYR    13      -0.309 -59.235  54.074  1.00346.39           C
ATOM     86  CG  TYR    13       0.281 -57.948  54.510  1.00346.39           C
ATOM     87  CD1 TYR    13       0.119 -57.543  55.814  1.00346.39           C
ATOM     88  CD2 TYR    13       0.960 -57.137  53.632  1.00346.39           C
ATOM     89  CE1 TYR    13       0.646 -56.353  56.248  1.00346.39           C
ATOM     90  CE2 TYR    13       1.487 -55.942  54.062  1.00346.39           C
ATOM     91  CZ  TYR    13       1.333 -55.553  55.371  1.00346.39           C
ATOM     92  OH  TYR    13       1.874 -54.328  55.814  1.00346.39           O
ATOM     93  C   TYR    13      -0.508 -61.544  54.812  1.00346.39           C
ATOM     94  O   TYR    13      -1.668 -61.399  55.195  1.00346.39           O
ATOM     95  N   ASN    14      -0.052 -62.756  54.438  1.00186.70           N
ATOM     96  CA  ASN    14      -0.985 -63.849  54.454  1.00186.70           C
ATOM     97  CB  ASN    14      -0.722 -64.864  53.326  1.00186.70           C
ATOM     98  CG  ASN    14       0.699 -65.396  53.466  1.00186.70           C
ATOM     99  OD1 ASN    14       1.632 -64.656  53.777  1.00186.70           O
ATOM    100  ND2 ASN    14       0.871 -66.723  53.233  1.00186.70           N
ATOM    101  C   ASN    14      -0.823 -64.537  55.773  1.00186.70           C
ATOM    102  O   ASN    14      -0.590 -65.743  55.852  1.00186.70           O
ATOM    103  N   CYS    15      -1.004 -63.771  56.861  1.00101.02           N
ATOM    104  CA  CYS    15      -0.809 -64.292  58.179  1.00101.02           C
ATOM    105  CB  CYS    15      -0.186 -63.240  59.113  1.00101.02           C
ATOM    106  SG  CYS    15      -0.026 -63.778  60.834  1.00101.02           S
ATOM    107  C   CYS    15      -2.152 -64.668  58.716  1.00101.02           C
ATOM    108  O   CYS    15      -3.145 -63.992  58.464  1.00101.02           O
ATOM    109  N   CYS    16      -2.213 -65.761  59.496  1.00 49.24           N
ATOM    110  CA  CYS    16      -3.464 -66.221  60.025  1.00 49.24           C
ATOM    111  CB  CYS    16      -3.298 -67.427  60.971  1.00 49.24           C
ATOM    112  SG  CYS    16      -2.525 -68.883  60.206  1.00 49.24           S
ATOM    113  C   CYS    16      -4.019 -65.108  60.858  1.00 49.24           C
ATOM    114  O   CYS    16      -5.218 -64.833  60.841  1.00 49.24           O
ATOM    115  N   THR    17      -3.134 -64.457  61.633  1.00 65.38           N
ATOM    116  CA  THR    17      -3.481 -63.370  62.503  1.00 65.38           C
ATOM    117  CB  THR    17      -2.335 -62.955  63.373  1.00 65.38           C
ATOM    118  OG1 THR    17      -1.858 -64.070  64.110  1.00 65.38           O
ATOM    119  CG2 THR    17      -2.833 -61.878  64.346  1.00 65.38           C
ATOM    120  C   THR    17      -3.860 -62.202  61.651  1.00 65.38           C
ATOM    121  O   THR    17      -4.755 -61.430  61.988  1.00 65.38           O
ATOM    122  N   GLY    18      -3.156 -62.041  60.518  1.00 48.29           N
ATOM    123  CA  GLY    18      -3.423 -60.987  59.584  1.00 48.29           C
ATOM    124  C   GLY    18      -2.290 -60.017  59.633  1.00 48.29           C
ATOM    125  O   GLY    18      -1.774 -59.607  58.596  1.00 48.29           O
ATOM    126  N   SER    19      -1.823 -59.656  60.838  1.00107.99           N
ATOM    127  CA  SER    19      -0.772 -58.682  60.866  1.00107.99           C
ATOM    128  CB  SER    19      -0.958 -57.617  61.959  1.00107.99           C
ATOM    129  OG  SER    19      -2.181 -56.925  61.757  1.00107.99           O
ATOM    130  C   SER    19       0.510 -59.391  61.149  1.00107.99           C
ATOM    131  O   SER    19       0.595 -60.207  62.066  1.00107.99           O
ATOM    132  N   CYS    20       1.548 -59.099  60.342  1.00 70.21           N
ATOM    133  CA  CYS    20       2.826 -59.701  60.581  1.00 70.21           C
ATOM    134  CB  CYS    20       3.752 -59.668  59.351  1.00 70.21           C
ATOM    135  SG  CYS    20       5.358 -60.436  59.689  1.00 70.21           S
ATOM    136  C   CYS    20       3.477 -58.874  61.640  1.00 70.21           C
ATOM    137  O   CYS    20       3.629 -57.666  61.486  1.00 70.21           O
ATOM    138  N   ARG    21       3.887 -59.494  62.756  1.00192.59           N
ATOM    139  CA  ARG    21       4.457 -58.699  63.798  1.00192.59           C
ATOM    140  CB  ARG    21       3.813 -58.936  65.169  1.00192.59           C
ATOM    141  CG  ARG    21       4.268 -57.919  66.214  1.00192.59           C
ATOM    142  CD  ARG    21       5.625 -58.239  66.833  1.00192.59           C
ATOM    143  NE  ARG    21       5.455 -59.479  67.638  1.00192.59           N
ATOM    144  CZ  ARG    21       6.480 -60.372  67.729  1.00192.59           C
ATOM    145  NH1 ARG    21       7.663 -60.118  67.096  1.00192.59           N
ATOM    146  NH2 ARG    21       6.317 -61.524  68.446  1.00192.59           N
ATOM    147  C   ARG    21       5.922 -58.956  63.957  1.00192.59           C
ATOM    148  O   ARG    21       6.346 -59.998  64.456  1.00192.59           O
ATOM    149  N   SER    22       6.723 -57.955  63.547  1.00216.64           N
ATOM    150  CA  SER    22       8.146 -57.921  63.718  1.00216.64           C
ATOM    151  CB  SER    22       8.579 -57.571  65.155  1.00216.64           C
ATOM    152  OG  SER    22       8.236 -56.225  65.453  1.00216.64           O
ATOM    153  C   SER    22       8.806 -59.199  63.315  1.00216.64           C
ATOM    154  O   SER    22       9.616 -59.735  64.069  1.00216.64           O
ATOM    155  N   GLY    23       8.502 -59.723  62.115  1.00 66.30           N
ATOM    156  CA  GLY    23       9.232 -60.872  61.656  1.00 66.30           C
ATOM    157  C   GLY    23       8.537 -62.143  62.027  1.00 66.30           C
ATOM    158  O   GLY    23       8.990 -63.227  61.663  1.00 66.30           O
ATOM    159  N   LYS    24       7.424 -62.060  62.770  1.00 82.10           N
ATOM    160  CA  LYS    24       6.731 -63.265  63.123  1.00 82.10           C
ATOM    161  CB  LYS    24       6.918 -63.655  64.601  1.00 82.10           C
ATOM    162  CG  LYS    24       8.386 -63.875  64.985  1.00 82.10           C
ATOM    163  CD  LYS    24       8.659 -63.876  66.491  1.00 82.10           C
ATOM    164  CE  LYS    24      10.153 -63.916  66.822  1.00 82.10           C
ATOM    165  NZ  LYS    24      10.373 -63.672  68.264  1.00 82.10           N
ATOM    166  C   LYS    24       5.294 -62.947  62.939  1.00 82.10           C
ATOM    167  O   LYS    24       4.962 -61.835  62.555  1.00 82.10           O
ATOM    168  N   CYS    25       4.388 -63.911  63.146  1.00 58.17           N
ATOM    169  CA  CYS    25       3.011 -63.532  63.079  1.00 58.17           C
ATOM    170  CB  CYS    25       2.064 -64.684  62.713  1.00 58.17           C
ATOM    171  SG  CYS    25       1.757 -64.738  60.926  1.00 58.17           S
ATOM    172  C   CYS    25       2.624 -62.997  64.453  1.00 58.17           C
ATOM    173  O   CYS    25       2.655 -63.801  65.424  1.00 58.17           O
ATOM    174  OXT CYS    25       2.296 -61.783  64.551  1.00 58.17           O
TER     175      CYS    25
CONECT    4  112
CONECT   50  135
CONECT  106  171
END
