# Supplementary material for: Graph-Directed Approach for Downselecting Toxins for Experimental Structure Determination
Source: Mar Drugs. 2020 May 14;18(5):256. doi: 10.3390/md18050256 (PMC7281422; doi:10.3390/md18050256)
Supplement: Supplementary file 1 [file marinedrugs-18-00256-s001.zip › SupplementaryMaterial/finalmodels/6C_finalmodels/seq58/seq58model1_B99990003.pdb]

EXPDTA    THEORETICAL MODEL, MODELLER 9.19 2019/07/19 21:31:38
REMARK   6 MODELLER OBJECTIVE FUNCTION:       927.4968
REMARK   6 MODELLER BEST TEMPLATE % SEQ ID:  96.000
REMARK   6 SEQUENCE: subject
REMARK   6 ALIGNMENT: subject-mult.ali
REMARK   6 DOPE score: -1353.52185
REMARK   6 GA341 score: 1.00000
REMARK   6 TEMPLATE: 1cnnAA 1:A - 26:A MODELS 1: - 25: AT 60.0%
REMARK   6 TEMPLATE: 1tt3AA 1:A - 25:A MODELS 1: - 25: AT 72.0%
REMARK   6 TEMPLATE: 2km9AA 1:A - 25:A MODELS 1: - 25: AT 96.0%
REMARK   6 TEMPLATE: 2km9AA 1:A - 25:A MODELS 1: - 25: AT 96.0%
SSBOND   1 CYS      1    CYS     16                          1555   1555  2.03
SSBOND   2 CYS      8    CYS     20                          1555   1555  2.03
SSBOND   3 CYS     15    CYS     25                          1555   1555  2.04
ATOM      1  N   CYS     1     -32.915   0.624  27.032  1.00 51.47           N
ATOM      2  CA  CYS     1     -32.416   1.908  26.490  1.00 51.47           C
ATOM      3  CB  CYS     1     -31.947   1.725  25.036  1.00 51.47           C
ATOM      4  SG  CYS     1     -33.277   1.115  23.959  1.00 51.47           S
ATOM      5  C   CYS     1     -33.483   2.946  26.495  1.00 51.47           C
ATOM      6  O   CYS     1     -34.672   2.638  26.580  1.00 51.47           O
ATOM      7  N   LYS     2     -33.060   4.221  26.428  1.00237.52           N
ATOM      8  CA  LYS     2     -33.997   5.296  26.370  1.00237.52           C
ATOM      9  CB  LYS     2     -33.512   6.569  27.083  1.00237.52           C
ATOM     10  CG  LYS     2     -33.248   6.320  28.567  1.00237.52           C
ATOM     11  CD  LYS     2     -32.372   7.387  29.220  1.00237.52           C
ATOM     12  CE  LYS     2     -31.858   6.986  30.604  1.00237.52           C
ATOM     13  NZ  LYS     2     -30.871   7.979  31.086  1.00237.52           N
ATOM     14  C   LYS     2     -34.106   5.585  24.920  1.00237.52           C
ATOM     15  O   LYS     2     -33.101   5.701  24.223  1.00237.52           O
ATOM     16  N   GLY     3     -35.340   5.677  24.413  1.00107.98           N
ATOM     17  CA  GLY     3     -35.506   5.866  23.008  1.00107.98           C
ATOM     18  C   GLY     3     -35.401   7.317  22.704  1.00107.98           C
ATOM     19  O   GLY     3     -35.283   8.160  23.592  1.00107.98           O
ATOM     20  N   THR     4     -35.475   7.641  21.403  1.00 54.92           N
ATOM     21  CA  THR     4     -35.342   9.006  21.012  1.00 54.92           C
ATOM     22  CB  THR     4     -35.450   9.223  19.537  1.00 54.92           C
ATOM     23  OG1 THR     4     -36.726   8.814  19.074  1.00 54.92           O
ATOM     24  CG2 THR     4     -34.380   8.388  18.841  1.00 54.92           C
ATOM     25  C   THR     4     -36.458   9.773  21.623  1.00 54.92           C
ATOM     26  O   THR     4     -37.588   9.295  21.716  1.00 54.92           O
ATOM     27  N   GLY     5     -36.140  11.006  22.059  1.00 30.97           N
ATOM     28  CA  GLY     5     -37.116  11.881  22.639  1.00 30.97           C
ATOM     29  C   GLY     5     -37.006  11.811  24.130  1.00 30.97           C
ATOM     30  O   GLY     5     -37.530  12.671  24.834  1.00 30.97           O
ATOM     31  N   LYS     6     -36.317  10.783  24.660  1.00130.06           N
ATOM     32  CA  LYS     6     -36.195  10.654  26.087  1.00130.06           C
ATOM     33  CB  LYS     6     -35.942   9.201  26.521  1.00130.06           C
ATOM     34  CG  LYS     6     -37.025   8.256  25.993  1.00130.06           C
ATOM     35  CD  LYS     6     -38.437   8.697  26.374  1.00130.06           C
ATOM     36  CE  LYS     6     -39.536   7.970  25.601  1.00130.06           C
ATOM     37  NZ  LYS     6     -40.853   8.554  25.937  1.00130.06           N
ATOM     38  C   LYS     6     -35.053  11.521  26.530  1.00130.06           C
ATOM     39  O   LYS     6     -34.190  11.844  25.718  1.00130.06           O
ATOM     40  N   PRO     7     -35.039  11.964  27.769  1.00102.72           N
ATOM     41  CA  PRO     7     -33.954  12.797  28.228  1.00102.72           C
ATOM     42  CD  PRO     7     -36.266  12.229  28.502  1.00102.72           C
ATOM     43  CB  PRO     7     -34.508  13.626  29.391  1.00102.72           C
ATOM     44  CG  PRO     7     -35.800  12.902  29.805  1.00102.72           C
ATOM     45  C   PRO     7     -32.722  12.028  28.595  1.00102.72           C
ATOM     46  O   PRO     7     -32.836  11.027  29.301  1.00102.72           O
ATOM     47  N   CYS     8     -31.533  12.510  28.177  1.00 95.37           N
ATOM     48  CA  CYS     8     -30.310  11.845  28.534  1.00 95.37           C
ATOM     49  CB  CYS     8     -29.892  10.725  27.568  1.00 95.37           C
ATOM     50  SG  CYS     8     -29.831  11.246  25.833  1.00 95.37           S
ATOM     51  C   CYS     8     -29.201  12.850  28.585  1.00 95.37           C
ATOM     52  O   CYS     8     -29.360  13.995  28.165  1.00 95.37           O
ATOM     53  N   SER     9     -28.036  12.426  29.123  1.00 67.52           N
ATOM     54  CA  SER     9     -26.898  13.291  29.291  1.00 67.52           C
ATOM     55  CB  SER     9     -26.538  13.537  30.767  1.00 67.52           C
ATOM     56  OG  SER     9     -26.094  12.332  31.375  1.00 67.52           O
ATOM     57  C   SER     9     -25.718  12.618  28.649  1.00 67.52           C
ATOM     58  O   SER     9     -25.848  11.596  27.983  1.00 67.52           O
ATOM     59  N   ARG    10     -24.521  13.200  28.810  1.00177.26           N
ATOM     60  CA  ARG    10     -23.336  12.662  28.205  1.00177.26           C
ATOM     61  CB  ARG    10     -22.106  13.553  28.454  1.00177.26           C
ATOM     62  CG  ARG    10     -22.364  15.025  28.122  1.00177.26           C
ATOM     63  CD  ARG    10     -21.112  15.906  28.148  1.00177.26           C
ATOM     64  NE  ARG    10     -20.374  15.628  29.415  1.00177.26           N
ATOM     65  CZ  ARG    10     -19.279  14.813  29.384  1.00177.26           C
ATOM     66  NH1 ARG    10     -18.836  14.327  28.187  1.00177.26           N
ATOM     67  NH2 ARG    10     -18.608  14.508  30.533  1.00177.26           N
ATOM     68  C   ARG    10     -23.044  11.329  28.829  1.00177.26           C
ATOM     69  O   ARG    10     -22.507  10.419  28.197  1.00177.26           O
ATOM     70  N   ILE    11     -23.354  11.221  30.129  1.00 83.16           N
ATOM     71  CA  ILE    11     -23.018  10.089  30.942  1.00 83.16           C
ATOM     72  CB  ILE    11     -23.247  10.389  32.390  1.00 83.16           C
ATOM     73  CG1 ILE    11     -22.427  11.629  32.784  1.00 83.16           C
ATOM     74  CG2 ILE    11     -22.892   9.133  33.198  1.00 83.16           C
ATOM     75  CD1 ILE    11     -22.842  12.248  34.119  1.00 83.16           C
ATOM     76  C   ILE    11     -23.765   8.822  30.616  1.00 83.16           C
ATOM     77  O   ILE    11     -23.152   7.762  30.504  1.00 83.16           O
ATOM     78  N   ALA    12     -25.102   8.872  30.445  1.00227.67           N
ATOM     79  CA  ALA    12     -25.810   7.618  30.366  1.00227.67           C
ATOM     80  CB  ALA    12     -27.338   7.800  30.260  1.00227.67           C
ATOM     81  C   ALA    12     -25.363   6.786  29.194  1.00227.67           C
ATOM     82  O   ALA    12     -24.933   5.649  29.348  1.00227.67           O
ATOM     83  N   TYR    13     -25.415   7.346  27.984  1.00339.45           N
ATOM     84  CA  TYR    13     -25.069   6.685  26.751  1.00339.45           C
ATOM     85  CB  TYR    13     -23.556   6.433  26.503  1.00339.45           C
ATOM     86  CG  TYR    13     -22.910   5.522  27.499  1.00339.45           C
ATOM     87  CD1 TYR    13     -23.121   4.160  27.472  1.00339.45           C
ATOM     88  CD2 TYR    13     -22.046   6.035  28.441  1.00339.45           C
ATOM     89  CE1 TYR    13     -22.511   3.332  28.388  1.00339.45           C
ATOM     90  CE2 TYR    13     -21.430   5.216  29.361  1.00339.45           C
ATOM     91  CZ  TYR    13     -21.665   3.860  29.336  1.00339.45           C
ATOM     92  OH  TYR    13     -21.039   3.016  30.280  1.00339.45           O
ATOM     93  C   TYR    13     -25.850   5.415  26.514  1.00339.45           C
ATOM     94  O   TYR    13     -25.607   4.727  25.524  1.00339.45           O
ATOM     95  N   ASN    14     -26.855   5.078  27.349  1.00180.08           N
ATOM     96  CA  ASN    14     -27.583   3.878  27.040  1.00180.08           C
ATOM     97  CB  ASN    14     -28.048   3.109  28.294  1.00180.08           C
ATOM     98  CG  ASN    14     -28.959   4.007  29.126  1.00180.08           C
ATOM     99  OD1 ASN    14     -28.529   5.031  29.652  1.00180.08           O
ATOM    100  ND2 ASN    14     -30.259   3.622  29.233  1.00180.08           N
ATOM    101  C   ASN    14     -28.806   4.280  26.265  1.00180.08           C
ATOM    102  O   ASN    14     -29.923   3.861  26.574  1.00180.08           O
ATOM    103  N   CYS    15     -28.620   5.085  25.198  1.00142.10           N
ATOM    104  CA  CYS    15     -29.766   5.483  24.424  1.00142.10           C
ATOM    105  CB  CYS    15     -29.641   6.838  23.694  1.00142.10           C
ATOM    106  SG  CYS    15     -29.788   8.295  24.770  1.00142.10           S
ATOM    107  C   CYS    15     -29.995   4.443  23.381  1.00142.10           C
ATOM    108  O   CYS    15     -29.067   3.803  22.894  1.00142.10           O
ATOM    109  N   CYS    16     -31.263   4.257  22.991  1.00 46.77           N
ATOM    110  CA  CYS    16     -31.576   3.248  22.030  1.00 46.77           C
ATOM    111  CB  CYS    16     -33.079   3.181  21.722  1.00 46.77           C
ATOM    112  SG  CYS    16     -34.101   2.798  23.179  1.00 46.77           S
ATOM    113  C   CYS    16     -30.846   3.598  20.775  1.00 46.77           C
ATOM    114  O   CYS    16     -30.295   2.723  20.108  1.00 46.77           O
ATOM    115  N   THR    17     -30.834   4.899  20.425  1.00135.22           N
ATOM    116  CA  THR    17     -30.127   5.361  19.265  1.00135.22           C
ATOM    117  CB  THR    17     -30.432   6.784  18.908  1.00135.22           C
ATOM    118  OG1 THR    17     -30.178   7.659  19.996  1.00135.22           O
ATOM    119  CG2 THR    17     -31.906   6.852  18.501  1.00135.22           C
ATOM    120  C   THR    17     -28.656   5.214  19.490  1.00135.22           C
ATOM    121  O   THR    17     -27.913   4.907  18.559  1.00135.22           O
ATOM    122  N   GLY    18     -28.195   5.443  20.734  1.00 51.37           N
ATOM    123  CA  GLY    18     -26.808   5.297  21.066  1.00 51.37           C
ATOM    124  C   GLY    18     -26.230   6.653  21.296  1.00 51.37           C
ATOM    125  O   GLY    18     -25.439   6.847  22.217  1.00 51.37           O
ATOM    126  N   SER    19     -26.647   7.649  20.495  1.00104.85           N
ATOM    127  CA  SER    19     -26.080   8.956  20.649  1.00104.85           C
ATOM    128  CB  SER    19     -25.792   9.655  19.311  1.00104.85           C
ATOM    129  OG  SER    19     -24.837   8.915  18.565  1.00104.85           O
ATOM    130  C   SER    19     -27.070   9.794  21.385  1.00104.85           C
ATOM    131  O   SER    19     -28.248   9.848  21.033  1.00104.85           O
ATOM    132  N   CYS    20     -26.602  10.477  22.444  1.00 70.74           N
ATOM    133  CA  CYS    20     -27.503  11.285  23.204  1.00 70.74           C
ATOM    134  CB  CYS    20     -27.065  11.449  24.673  1.00 70.74           C
ATOM    135  SG  CYS    20     -28.201  12.448  25.678  1.00 70.74           S
ATOM    136  C   CYS    20     -27.537  12.641  22.576  1.00 70.74           C
ATOM    137  O   CYS    20     -26.532  13.342  22.502  1.00 70.74           O
ATOM    138  N   ARG    21     -28.728  13.028  22.097  1.00171.92           N
ATOM    139  CA  ARG    21     -29.022  14.321  21.551  1.00171.92           C
ATOM    140  CB  ARG    21     -30.501  14.444  21.148  1.00171.92           C
ATOM    141  CG  ARG    21     -30.926  15.813  20.621  1.00171.92           C
ATOM    142  CD  ARG    21     -30.355  16.146  19.243  1.00171.92           C
ATOM    143  NE  ARG    21     -30.627  14.984  18.351  1.00171.92           N
ATOM    144  CZ  ARG    21     -30.476  15.113  17.000  1.00171.92           C
ATOM    145  NH1 ARG    21     -30.110  16.314  16.465  1.00171.92           N
ATOM    146  NH2 ARG    21     -30.682  14.038  16.185  1.00171.92           N
ATOM    147  C   ARG    21     -28.782  15.287  22.660  1.00171.92           C
ATOM    148  O   ARG    21     -28.589  14.884  23.803  1.00171.92           O
ATOM    149  N   SER    22     -28.744  16.599  22.367  1.00144.73           N
ATOM    150  CA  SER    22     -28.484  17.489  23.456  1.00144.73           C
ATOM    151  CB  SER    22     -28.236  18.936  23.005  1.00144.73           C
ATOM    152  OG  SER    22     -27.081  18.993  22.183  1.00144.73           O
ATOM    153  C   SER    22     -29.701  17.494  24.328  1.00144.73           C
ATOM    154  O   SER    22     -30.647  18.244  24.096  1.00144.73           O
ATOM    155  N   GLY    23     -29.681  16.654  25.383  1.00 52.26           N
ATOM    156  CA  GLY    23     -30.744  16.594  26.343  1.00 52.26           C
ATOM    157  C   GLY    23     -31.744  15.526  26.004  1.00 52.26           C
ATOM    158  O   GLY    23     -32.601  15.218  26.831  1.00 52.26           O
ATOM    159  N   LYS    24     -31.688  14.928  24.798  1.00108.37           N
ATOM    160  CA  LYS    24     -32.665  13.917  24.495  1.00108.37           C
ATOM    161  CB  LYS    24     -33.711  14.349  23.460  1.00108.37           C
ATOM    162  CG  LYS    24     -34.455  15.634  23.822  1.00108.37           C
ATOM    163  CD  LYS    24     -33.635  16.891  23.529  1.00108.37           C
ATOM    164  CE  LYS    24     -34.407  18.198  23.714  1.00108.37           C
ATOM    165  NZ  LYS    24     -33.712  19.300  23.003  1.00108.37           N
ATOM    166  C   LYS    24     -31.920  12.796  23.872  1.00108.37           C
ATOM    167  O   LYS    24     -30.710  12.890  23.733  1.00108.37           O
ATOM    168  N   CYS    25     -32.590  11.686  23.508  1.00 45.86           N
ATOM    169  CA  CYS    25     -31.829  10.663  22.855  1.00 45.86           C
ATOM    170  CB  CYS    25     -32.243   9.209  23.185  1.00 45.86           C
ATOM    171  SG  CYS    25     -31.788   8.674  24.865  1.00 45.86           S
ATOM    172  C   CYS    25     -32.019  10.864  21.357  1.00 45.86           C
ATOM    173  O   CYS    25     -32.922  11.656  20.974  1.00 45.86           O
ATOM    174  OXT CYS    25     -31.259  10.227  20.578  1.00 45.86           O
TER     175      CYS    25
CONECT    4  112
CONECT   50  135
CONECT  106  171
END
