# Supplementary material for: Graph-Directed Approach for Downselecting Toxins for Experimental Structure Determination
Source: Mar Drugs. 2020 May 14;18(5):256. doi: 10.3390/md18050256 (PMC7281422; doi:10.3390/md18050256)
Supplement: Supplementary file 1 [file marinedrugs-18-00256-s001.zip › SupplementaryMaterial/finalmodels/6C_finalmodels/seq58/seq58model2_B99990004.pdb]

EXPDTA    THEORETICAL MODEL, MODELLER 9.19 2019/07/19 21:31:46
REMARK   6 MODELLER OBJECTIVE FUNCTION:       939.2126
REMARK   6 MODELLER BEST TEMPLATE % SEQ ID:  96.000
REMARK   6 SEQUENCE: subject
REMARK   6 ALIGNMENT: subject-mult.ali
REMARK   6 DOPE score: -1384.85632
REMARK   6 GA341 score: 1.00000
REMARK   6 TEMPLATE: 1cnnAA 1:A - 26:A MODELS 1: - 25: AT 60.0%
REMARK   6 TEMPLATE: 1tt3AA 1:A - 25:A MODELS 1: - 25: AT 72.0%
REMARK   6 TEMPLATE: 2km9AA 1:A - 25:A MODELS 1: - 25: AT 96.0%
REMARK   6 TEMPLATE: 2km9AA 1:A - 25:A MODELS 1: - 25: AT 96.0%
SSBOND   1 CYS      1    CYS     16                          1555   1555  2.03
SSBOND   2 CYS      8    CYS     20                          1555   1555  2.03
SSBOND   3 CYS     15    CYS     25                          1555   1555  2.04
ATOM      1  N   CYS     1      24.372  85.887  87.976  1.00 50.24           N
ATOM      2  CA  CYS     1      23.577  86.442  86.853  1.00 50.24           C
ATOM      3  CB  CYS     1      23.157  87.890  87.169  1.00 50.24           C
ATOM      4  SG  CYS     1      24.586  88.979  87.452  1.00 50.24           S
ATOM      5  C   CYS     1      24.344  86.435  85.572  1.00 50.24           C
ATOM      6  O   CYS     1      25.540  86.153  85.545  1.00 50.24           O
ATOM      7  N   LYS     2      23.640  86.718  84.459  1.00235.63           N
ATOM      8  CA  LYS     2      24.270  86.806  83.178  1.00235.63           C
ATOM      9  CB  LYS     2      23.413  86.229  82.045  1.00235.63           C
ATOM     10  CG  LYS     2      23.058  84.758  82.248  1.00235.63           C
ATOM     11  CD  LYS     2      21.882  84.301  81.384  1.00235.63           C
ATOM     12  CE  LYS     2      21.516  82.829  81.577  1.00235.63           C
ATOM     13  NZ  LYS     2      20.371  82.478  80.708  1.00235.63           N
ATOM     14  C   LYS     2      24.362  88.268  82.926  1.00235.63           C
ATOM     15  O   LYS     2      23.404  89.003  83.150  1.00235.63           O
ATOM     16  N   GLY     3      25.524  88.738  82.459  1.00109.69           N
ATOM     17  CA  GLY     3      25.691  90.143  82.268  1.00109.69           C
ATOM     18  C   GLY     3      25.138  90.528  80.944  1.00109.69           C
ATOM     19  O   GLY     3      24.747  89.689  80.134  1.00109.69           O
ATOM     20  N   THR     4      25.131  91.848  80.693  1.00107.32           N
ATOM     21  CA  THR     4      24.605  92.359  79.467  1.00107.32           C
ATOM     22  CB  THR     4      24.673  93.856  79.389  1.00107.32           C
ATOM     23  OG1 THR     4      23.970  94.428  80.478  1.00107.32           O
ATOM     24  CG2 THR     4      24.034  94.326  78.076  1.00107.32           C
ATOM     25  C   THR     4      25.447  91.816  78.362  1.00107.32           C
ATOM     26  O   THR     4      26.670  91.742  78.472  1.00107.32           O
ATOM     27  N   GLY     5      24.793  91.407  77.261  1.00 31.21           N
ATOM     28  CA  GLY     5      25.502  90.882  76.134  1.00 31.21           C
ATOM     29  C   GLY     5      25.427  89.387  76.177  1.00 31.21           C
ATOM     30  O   GLY     5      25.674  88.729  75.169  1.00 31.21           O
ATOM     31  N   LYS     6      25.075  88.805  77.342  1.00152.23           N
ATOM     32  CA  LYS     6      24.969  87.373  77.423  1.00152.23           C
ATOM     33  CB  LYS     6      24.924  86.826  78.860  1.00152.23           C
ATOM     34  CG  LYS     6      26.172  87.170  79.668  1.00152.23           C
ATOM     35  CD  LYS     6      27.463  86.688  79.008  1.00152.23           C
ATOM     36  CE  LYS     6      28.586  87.724  79.065  1.00152.23           C
ATOM     37  NZ  LYS     6      28.178  88.941  78.323  1.00152.23           N
ATOM     38  C   LYS     6      23.676  86.997  76.781  1.00152.23           C
ATOM     39  O   LYS     6      22.734  87.784  76.783  1.00152.23           O
ATOM     40  N   PRO     7      23.612  85.844  76.171  1.00103.76           N
ATOM     41  CA  PRO     7      22.355  85.435  75.610  1.00103.76           C
ATOM     42  CD  PRO     7      24.732  85.347  75.392  1.00103.76           C
ATOM     43  CB  PRO     7      22.674  84.453  74.480  1.00103.76           C
ATOM     44  CG  PRO     7      24.164  84.114  74.672  1.00103.76           C
ATOM     45  C   PRO     7      21.464  84.884  76.670  1.00103.76           C
ATOM     46  O   PRO     7      21.928  84.087  77.485  1.00103.76           O
ATOM     47  N   CYS     8      20.170  85.251  76.645  1.00 91.33           N
ATOM     48  CA  CYS     8      19.254  84.792  77.645  1.00 91.33           C
ATOM     49  CB  CYS     8      19.057  85.812  78.771  1.00 91.33           C
ATOM     50  SG  CYS     8      18.706  87.462  78.106  1.00 91.33           S
ATOM     51  C   CYS     8      17.932  84.570  76.992  1.00 91.33           C
ATOM     52  O   CYS     8      17.715  84.963  75.846  1.00 91.33           O
ATOM     53  N   SER     9      17.005  83.925  77.727  1.00 74.26           N
ATOM     54  CA  SER     9      15.722  83.631  77.173  1.00 74.26           C
ATOM     55  CB  SER     9      15.473  82.126  76.957  1.00 74.26           C
ATOM     56  OG  SER     9      15.421  81.444  78.202  1.00 74.26           O
ATOM     57  C   SER     9      14.683  84.126  78.121  1.00 74.26           C
ATOM     58  O   SER     9      14.968  84.780  79.121  1.00 74.26           O
ATOM     59  N   ARG    10      13.428  83.827  77.781  1.00180.43           N
ATOM     60  CA  ARG    10      12.240  84.204  78.475  1.00180.43           C
ATOM     61  CB  ARG    10      11.019  83.829  77.622  1.00180.43           C
ATOM     62  CG  ARG    10      10.895  84.778  76.427  1.00180.43           C
ATOM     63  CD  ARG    10      10.642  84.110  75.073  1.00180.43           C
ATOM     64  NE  ARG    10       9.483  83.184  75.189  1.00180.43           N
ATOM     65  CZ  ARG    10       9.010  82.575  74.062  1.00180.43           C
ATOM     66  NH1 ARG    10       9.564  82.864  72.849  1.00180.43           N
ATOM     67  NH2 ARG    10       8.007  81.655  74.150  1.00180.43           N
ATOM     68  C   ARG    10      12.187  83.517  79.803  1.00180.43           C
ATOM     69  O   ARG    10      11.460  83.948  80.699  1.00180.43           O
ATOM     70  N   ILE    11      12.839  82.347  79.917  1.00136.00           N
ATOM     71  CA  ILE    11      12.838  81.619  81.158  1.00136.00           C
ATOM     72  CB  ILE    11      13.244  80.183  80.987  1.00136.00           C
ATOM     73  CG1 ILE    11      12.194  79.433  80.151  1.00136.00           C
ATOM     74  CG2 ILE    11      13.467  79.583  82.389  1.00136.00           C
ATOM     75  CD1 ILE    11      12.108  79.886  78.693  1.00136.00           C
ATOM     76  C   ILE    11      13.731  82.183  82.229  1.00136.00           C
ATOM     77  O   ILE    11      13.286  82.429  83.349  1.00136.00           O
ATOM     78  N   ALA    12      15.015  82.446  81.911  1.00231.92           N
ATOM     79  CA  ALA    12      15.955  82.673  82.976  1.00231.92           C
ATOM     80  CB  ALA    12      17.389  82.854  82.449  1.00231.92           C
ATOM     81  C   ALA    12      15.640  83.856  83.842  1.00231.92           C
ATOM     82  O   ALA    12      15.437  83.717  85.044  1.00231.92           O
ATOM     83  N   TYR    13      15.529  85.055  83.269  1.00339.30           N
ATOM     84  CA  TYR    13      15.284  86.217  84.078  1.00339.30           C
ATOM     85  CB  TYR    13      14.016  86.125  84.940  1.00339.30           C
ATOM     86  CG  TYR    13      12.847  86.342  84.059  1.00339.30           C
ATOM     87  CD1 TYR    13      12.577  87.612  83.618  1.00339.30           C
ATOM     88  CD2 TYR    13      12.026  85.305  83.682  1.00339.30           C
ATOM     89  CE1 TYR    13      11.495  87.851  82.809  1.00339.30           C
ATOM     90  CE2 TYR    13      10.941  85.538  82.872  1.00339.30           C
ATOM     91  CZ  TYR    13      10.679  86.812  82.430  1.00339.30           C
ATOM     92  OH  TYR    13       9.568  87.061  81.598  1.00339.30           O
ATOM     93  C   TYR    13      16.409  86.493  85.041  1.00339.30           C
ATOM     94  O   TYR    13      16.368  87.491  85.757  1.00339.30           O
ATOM     95  N   ASN    14      17.477  85.676  85.069  1.00187.72           N
ATOM     96  CA  ASN    14      18.508  85.963  86.027  1.00187.72           C
ATOM     97  CB  ASN    14      19.175  84.687  86.577  1.00187.72           C
ATOM     98  CG  ASN    14      19.791  83.922  85.411  1.00187.72           C
ATOM     99  OD1 ASN    14      19.309  83.984  84.282  1.00187.72           O
ATOM    100  ND2 ASN    14      20.905  83.193  85.686  1.00187.72           N
ATOM    101  C   ASN    14      19.563  86.788  85.352  1.00187.72           C
ATOM    102  O   ASN    14      20.752  86.483  85.434  1.00187.72           O
ATOM    103  N   CYS    15      19.156  87.894  84.697  1.00142.44           N
ATOM    104  CA  CYS    15      20.130  88.725  84.057  1.00142.44           C
ATOM    105  CB  CYS    15      19.604  89.573  82.877  1.00142.44           C
ATOM    106  SG  CYS    15      19.285  88.661  81.340  1.00142.44           S
ATOM    107  C   CYS    15      20.607  89.692  85.084  1.00142.44           C
ATOM    108  O   CYS    15      19.863  90.102  85.971  1.00142.44           O
ATOM    109  N   CYS    16      21.881  90.092  84.973  1.00 46.02           N
ATOM    110  CA  CYS    16      22.441  91.019  85.905  1.00 46.02           C
ATOM    111  CB  CYS    16      23.919  91.313  85.605  1.00 46.02           C
ATOM    112  SG  CYS    16      24.948  89.811  85.635  1.00 46.02           S
ATOM    113  C   CYS    16      21.655  92.287  85.768  1.00 46.02           C
ATOM    114  O   CYS    16      21.347  92.949  86.757  1.00 46.02           O
ATOM    115  N   THR    17      21.320  92.651  84.514  1.00131.92           N
ATOM    116  CA  THR    17      20.530  93.814  84.220  1.00131.92           C
ATOM    117  CB  THR    17      20.479  94.120  82.756  1.00131.92           C
ATOM    118  OG1 THR    17      20.049  92.983  82.024  1.00131.92           O
ATOM    119  CG2 THR    17      21.879  94.543  82.304  1.00131.92           C
ATOM    120  C   THR    17      19.142  93.599  84.725  1.00131.92           C
ATOM    121  O   THR    17      18.497  94.531  85.202  1.00131.92           O
ATOM    122  N   GLY    18      18.643  92.355  84.624  1.00 54.36           N
ATOM    123  CA  GLY    18      17.346  92.011  85.132  1.00 54.36           C
ATOM    124  C   GLY    18      16.429  91.708  83.993  1.00 54.36           C
ATOM    125  O   GLY    18      15.646  90.765  84.057  1.00 54.36           O
ATOM    126  N   SER    19      16.519  92.466  82.891  1.00 70.90           N
ATOM    127  CA  SER    19      15.602  92.213  81.824  1.00 70.90           C
ATOM    128  CB  SER    19      14.981  93.497  81.259  1.00 70.90           C
ATOM    129  OG  SER    19      16.007  94.354  80.780  1.00 70.90           O
ATOM    130  C   SER    19      16.355  91.561  80.717  1.00 70.90           C
ATOM    131  O   SER    19      17.434  92.008  80.334  1.00 70.90           O
ATOM    132  N   CYS    20      15.786  90.467  80.174  1.00 72.23           N
ATOM    133  CA  CYS    20      16.403  89.783  79.075  1.00 72.23           C
ATOM    134  CB  CYS    20      15.973  88.304  78.980  1.00 72.23           C
ATOM    135  SG  CYS    20      16.744  87.424  77.592  1.00 72.23           S
ATOM    136  C   CYS    20      15.927  90.477  77.839  1.00 72.23           C
ATOM    137  O   CYS    20      14.746  90.447  77.510  1.00 72.23           O
ATOM    138  N   ARG    21      16.847  91.132  77.116  1.00225.20           N
ATOM    139  CA  ARG    21      16.469  91.873  75.957  1.00225.20           C
ATOM    140  CB  ARG    21      17.163  93.238  75.900  1.00225.20           C
ATOM    141  CG  ARG    21      17.013  93.954  74.563  1.00225.20           C
ATOM    142  CD  ARG    21      18.256  93.824  73.686  1.00225.20           C
ATOM    143  NE  ARG    21      18.096  94.785  72.559  1.00225.20           N
ATOM    144  CZ  ARG    21      18.509  96.074  72.722  1.00225.20           C
ATOM    145  NH1 ARG    21      19.083  96.464  73.897  1.00225.20           N
ATOM    146  NH2 ARG    21      18.349  96.977  71.711  1.00225.20           N
ATOM    147  C   ARG    21      16.803  91.155  74.688  1.00225.20           C
ATOM    148  O   ARG    21      17.966  91.019  74.311  1.00225.20           O
ATOM    149  N   SER    22      15.743  90.690  73.998  1.00214.55           N
ATOM    150  CA  SER    22      15.794  90.130  72.679  1.00214.55           C
ATOM    151  CB  SER    22      16.029  91.205  71.596  1.00214.55           C
ATOM    152  OG  SER    22      15.965  90.629  70.299  1.00214.55           O
ATOM    153  C   SER    22      16.844  89.072  72.555  1.00214.55           C
ATOM    154  O   SER    22      17.547  89.019  71.547  1.00214.55           O
ATOM    155  N   GLY    23      16.978  88.181  73.554  1.00 62.63           N
ATOM    156  CA  GLY    23      17.913  87.103  73.381  1.00 62.63           C
ATOM    157  C   GLY    23      19.245  87.460  73.962  1.00 62.63           C
ATOM    158  O   GLY    23      20.180  86.661  73.926  1.00 62.63           O
ATOM    159  N   LYS    24      19.377  88.682  74.504  1.00101.47           N
ATOM    160  CA  LYS    24      20.615  89.096  75.105  1.00101.47           C
ATOM    161  CB  LYS    24      21.319  90.200  74.304  1.00101.47           C
ATOM    162  CG  LYS    24      21.732  89.772  72.894  1.00101.47           C
ATOM    163  CD  LYS    24      22.014  90.965  71.981  1.00101.47           C
ATOM    164  CE  LYS    24      20.779  91.843  71.760  1.00101.47           C
ATOM    165  NZ  LYS    24      21.120  93.018  70.927  1.00101.47           N
ATOM    166  C   LYS    24      20.213  89.698  76.404  1.00101.47           C
ATOM    167  O   LYS    24      19.025  89.843  76.640  1.00101.47           O
ATOM    168  N   CYS    25      21.151  90.031  77.315  1.00 43.96           N
ATOM    169  CA  CYS    25      20.665  90.670  78.507  1.00 43.96           C
ATOM    170  CB  CYS    25      21.395  90.296  79.815  1.00 43.96           C
ATOM    171  SG  CYS    25      21.080  88.592  80.376  1.00 43.96           S
ATOM    172  C   CYS    25      20.823  92.171  78.312  1.00 43.96           C
ATOM    173  O   CYS    25      21.572  92.571  77.385  1.00 43.96           O
ATOM    174  OXT CYS    25      20.185  92.939  79.083  1.00 43.96           O
TER     175      CYS    25
CONECT    4  112
CONECT   50  135
CONECT  106  171
END
