# Supplementary material for: Graph-Directed Approach for Downselecting Toxins for Experimental Structure Determination
Source: Mar Drugs. 2020 May 14;18(5):256. doi: 10.3390/md18050256 (PMC7281422; doi:10.3390/md18050256)
Supplement: Supplementary file 1 [file marinedrugs-18-00256-s001.zip › SupplementaryMaterial/finalmodels/6C_finalmodels/seq93/seq93model1_B99990007.pdb]

EXPDTA    THEORETICAL MODEL, MODELLER 9.19 2019/07/19 22:19:03
REMARK   6 MODELLER OBJECTIVE FUNCTION:       221.1940
REMARK   6 MODELLER BEST TEMPLATE % SEQ ID:  93.548
REMARK   6 SEQUENCE: subject
REMARK   6 ALIGNMENT: subject-mult.ali
REMARK   6 DOPE score: -2318.06006
REMARK   6 GA341 score: 1.00000
REMARK   6 TEMPLATE: 2n7fAA 2:A - 32:A MODELS 1: - 31: AT 93.5%
REMARK   6 TEMPLATE: 2n7fAA 2:A - 32:A MODELS 1: - 31: AT 93.5%
SSBOND   1 CYS      2    CYS     20                          1555   1555  2.03
SSBOND   2 CYS      9    CYS     25                          1555   1555  2.03
SSBOND   3 CYS     19    CYS     30                          1555   1555  2.04
ATOM      1  N   ASP     1      42.711  63.208 -20.976  1.00 35.42           N
ATOM      2  CA  ASP     1      41.892  62.866 -22.159  1.00 35.42           C
ATOM      3  CB  ASP     1      40.395  62.845 -21.797  1.00 35.42           C
ATOM      4  CG  ASP     1      40.103  61.614 -20.949  1.00 35.42           C
ATOM      5  OD1 ASP     1      41.034  60.787 -20.744  1.00 35.42           O
ATOM      6  OD2 ASP     1      38.934  61.483 -20.500  1.00 35.42           O
ATOM      7  C   ASP     1      42.076  63.902 -23.205  1.00 35.42           C
ATOM      8  O   ASP     1      41.475  63.834 -24.273  1.00 35.42           O
ATOM      9  N   CYS     2      42.929  64.896 -22.917  1.00 48.81           N
ATOM     10  CA  CYS     2      43.119  65.961 -23.847  1.00 48.81           C
ATOM     11  CB  CYS     2      42.556  67.300 -23.339  1.00 48.81           C
ATOM     12  SG  CYS     2      43.208  67.732 -21.695  1.00 48.81           S
ATOM     13  C   CYS     2      44.583  66.155 -24.032  1.00 48.81           C
ATOM     14  O   CYS     2      45.407  65.471 -23.429  1.00 48.81           O
ATOM     15  N   GLN     3      44.917  67.117 -24.907  1.00125.80           N
ATOM     16  CA  GLN     3      46.256  67.468 -25.261  1.00125.80           C
ATOM     17  CB  GLN     3      46.412  67.540 -26.784  1.00125.80           C
ATOM     18  CG  GLN     3      47.773  68.007 -27.283  1.00125.80           C
ATOM     19  CD  GLN     3      47.573  68.363 -28.750  1.00125.80           C
ATOM     20  OE1 GLN     3      47.111  69.453 -29.081  1.00125.80           O
ATOM     21  NE2 GLN     3      47.901  67.412 -29.660  1.00125.80           N
ATOM     22  C   GLN     3      46.480  68.847 -24.743  1.00125.80           C
ATOM     23  O   GLN     3      45.527  69.573 -24.464  1.00125.80           O
ATOM     24  N   ASP     4      47.758  69.235 -24.580  1.00 42.80           N
ATOM     25  CA  ASP     4      48.048  70.556 -24.116  1.00 42.80           C
ATOM     26  CB  ASP     4      49.480  70.732 -23.585  1.00 42.80           C
ATOM     27  CG  ASP     4      49.555  70.035 -22.231  1.00 42.80           C
ATOM     28  OD1 ASP     4      48.568  70.157 -21.457  1.00 42.80           O
ATOM     29  OD2 ASP     4      50.597  69.382 -21.951  1.00 42.80           O
ATOM     30  C   ASP     4      47.828  71.484 -25.269  1.00 42.80           C
ATOM     31  O   ASP     4      47.605  71.054 -26.400  1.00 42.80           O
ATOM     32  N   LYS     5      47.855  72.800 -24.993  1.00170.86           N
ATOM     33  CA  LYS     5      47.539  73.785 -25.987  1.00170.86           C
ATOM     34  CB  LYS     5      47.624  75.217 -25.437  1.00170.86           C
ATOM     35  CG  LYS     5      47.118  75.367 -24.005  1.00170.86           C
ATOM     36  CD  LYS     5      48.101  74.796 -22.978  1.00170.86           C
ATOM     37  CE  LYS     5      49.312  75.701 -22.723  1.00170.86           C
ATOM     38  NZ  LYS     5      50.295  75.013 -21.859  1.00170.86           N
ATOM     39  C   LYS     5      48.549  73.775 -27.095  1.00170.86           C
ATOM     40  O   LYS     5      48.220  73.692 -28.277  1.00170.86           O
ATOM     41  N   TRP     6      49.831  73.844 -26.717  1.00125.11           N
ATOM     42  CA  TRP     6      50.907  74.059 -27.638  1.00125.11           C
ATOM     43  CB  TRP     6      52.214  74.451 -26.925  1.00125.11           C
ATOM     44  CG  TRP     6      52.048  75.686 -26.073  1.00125.11           C
ATOM     45  CD2 TRP     6      51.856  77.017 -26.573  1.00125.11           C
ATOM     46  CD1 TRP     6      51.985  75.773 -24.710  1.00125.11           C
ATOM     47  NE1 TRP     6      51.764  77.074 -24.332  1.00125.11           N
ATOM     48  CE2 TRP     6      51.681  77.851 -25.467  1.00125.11           C
ATOM     49  CE3 TRP     6      51.817  77.504 -27.848  1.00125.11           C
ATOM     50  CZ2 TRP     6      51.461  79.191 -25.621  1.00125.11           C
ATOM     51  CZ3 TRP     6      51.606  78.859 -27.998  1.00125.11           C
ATOM     52  CH2 TRP     6      51.432  79.684 -26.907  1.00125.11           C
ATOM     53  C   TRP     6      51.178  72.871 -28.517  1.00125.11           C
ATOM     54  O   TRP     6      51.880  73.009 -29.520  1.00125.11           O
ATOM     55  N   GLU     7      50.741  71.656 -28.121  1.00182.33           N
ATOM     56  CA  GLU     7      51.270  70.531 -28.842  1.00182.33           C
ATOM     57  CB  GLU     7      50.872  69.203 -28.181  1.00182.33           C
ATOM     58  CG  GLU     7      51.259  69.156 -26.699  1.00182.33           C
ATOM     59  CD  GLU     7      52.649  69.762 -26.551  1.00182.33           C
ATOM     60  OE1 GLU     7      53.643  69.059 -26.876  1.00182.33           O
ATOM     61  OE2 GLU     7      52.733  70.944 -26.124  1.00182.33           O
ATOM     62  C   GLU     7      50.933  70.408 -30.312  1.00182.33           C
ATOM     63  O   GLU     7      51.557  71.057 -31.149  1.00182.33           O
ATOM     64  N   PHE     8      49.944  69.539 -30.654  1.00119.57           N
ATOM     65  CA  PHE     8      49.614  69.264 -32.037  1.00119.57           C
ATOM     66  CB  PHE     8      49.052  67.841 -32.257  1.00119.57           C
ATOM     67  CG  PHE     8      50.110  66.814 -32.051  1.00119.57           C
ATOM     68  CD1 PHE     8      51.071  66.597 -33.013  1.00119.57           C
ATOM     69  CD2 PHE     8      50.123  66.049 -30.908  1.00119.57           C
ATOM     70  CE1 PHE     8      52.043  65.644 -32.827  1.00119.57           C
ATOM     71  CE2 PHE     8      51.093  65.093 -30.717  1.00119.57           C
ATOM     72  CZ  PHE     8      52.054  64.893 -31.678  1.00119.57           C
ATOM     73  C   PHE     8      48.586  70.161 -32.663  1.00119.57           C
ATOM     74  O   PHE     8      48.859  70.899 -33.609  1.00119.57           O
ATOM     75  N   CYS     9      47.385  70.198 -32.042  1.00 93.56           N
ATOM     76  CA  CYS     9      46.234  70.800 -32.661  1.00 93.56           C
ATOM     77  CB  CYS     9      46.244  72.340 -32.694  1.00 93.56           C
ATOM     78  SG  CYS     9      44.764  72.994 -33.529  1.00 93.56           S
ATOM     79  C   CYS     9      46.091  70.323 -34.080  1.00 93.56           C
ATOM     80  O   CYS     9      46.605  70.934 -35.013  1.00 93.56           O
ATOM     81  N   ILE    10      45.407  69.174 -34.268  1.00 68.20           N
ATOM     82  CA  ILE    10      45.200  68.605 -35.572  1.00 68.20           C
ATOM     83  CB  ILE    10      45.416  67.120 -35.595  1.00 68.20           C
ATOM     84  CG1 ILE    10      44.440  66.432 -34.630  1.00 68.20           C
ATOM     85  CG2 ILE    10      46.901  66.839 -35.301  1.00 68.20           C
ATOM     86  CD1 ILE    10      44.446  64.911 -34.745  1.00 68.20           C
ATOM     87  C   ILE    10      43.789  68.890 -36.001  1.00 68.20           C
ATOM     88  O   ILE    10      42.896  69.069 -35.175  1.00 68.20           O
ATOM     89  N   VAL    11      43.582  68.981 -37.333  1.00108.39           N
ATOM     90  CA  VAL    11      42.315  69.271 -37.950  1.00108.39           C
ATOM     91  CB  VAL    11      42.390  69.265 -39.449  1.00108.39           C
ATOM     92  CG1 VAL    11      40.993  69.540 -40.027  1.00108.39           C
ATOM     93  CG2 VAL    11      43.451  70.284 -39.881  1.00108.39           C
ATOM     94  C   VAL    11      41.331  68.227 -37.547  1.00108.39           C
ATOM     95  O   VAL    11      41.693  67.108 -37.183  1.00108.39           O
ATOM     96  N   PRO    12      40.072  68.579 -37.578  1.00 84.76           N
ATOM     97  CA  PRO    12      39.087  67.611 -37.203  1.00 84.76           C
ATOM     98  CD  PRO    12      39.621  69.939 -37.323  1.00 84.76           C
ATOM     99  CB  PRO    12      37.767  68.361 -37.087  1.00 84.76           C
ATOM    100  CG  PRO    12      38.213  69.788 -36.709  1.00 84.76           C
ATOM    101  C   PRO    12      39.083  66.471 -38.163  1.00 84.76           C
ATOM    102  O   PRO    12      38.971  66.686 -39.369  1.00 84.76           O
ATOM    103  N   ILE    13      39.188  65.248 -37.619  1.00 59.48           N
ATOM    104  CA  ILE    13      39.211  64.020 -38.351  1.00 59.48           C
ATOM    105  CB  ILE    13      40.608  63.526 -38.607  1.00 59.48           C
ATOM    106  CG1 ILE    13      41.339  63.289 -37.275  1.00 59.48           C
ATOM    107  CG2 ILE    13      41.314  64.533 -39.532  1.00 59.48           C
ATOM    108  CD1 ILE    13      42.692  62.592 -37.423  1.00 59.48           C
ATOM    109  C   ILE    13      38.494  63.050 -37.473  1.00 59.48           C
ATOM    110  O   ILE    13      38.070  63.403 -36.374  1.00 59.48           O
ATOM    111  N   LEU    14      38.296  61.806 -37.938  1.00100.62           N
ATOM    112  CA  LEU    14      37.569  60.896 -37.102  1.00100.62           C
ATOM    113  CB  LEU    14      37.066  59.659 -37.870  1.00100.62           C
ATOM    114  CG  LEU    14      36.014  58.816 -37.128  1.00100.62           C
ATOM    115  CD1 LEU    14      36.562  58.231 -35.820  1.00100.62           C
ATOM    116  CD2 LEU    14      34.710  59.606 -36.945  1.00100.62           C
ATOM    117  C   LEU    14      38.517  60.435 -36.031  1.00100.62           C
ATOM    118  O   LEU    14      39.624  59.989 -36.325  1.00100.62           O
ATOM    119  N   GLY    15      38.110  60.557 -34.750  1.00 25.63           N
ATOM    120  CA  GLY    15      38.926  60.095 -33.662  1.00 25.63           C
ATOM    121  C   GLY    15      40.119  60.985 -33.512  1.00 25.63           C
ATOM    122  O   GLY    15      41.200  60.523 -33.146  1.00 25.63           O
ATOM    123  N   PHE    16      39.952  62.291 -33.788  1.00 59.26           N
ATOM    124  CA  PHE    16      41.053  63.204 -33.698  1.00 59.26           C
ATOM    125  CB  PHE    16      40.808  64.545 -34.409  1.00 59.26           C
ATOM    126  CG  PHE    16      39.686  65.258 -33.728  1.00 59.26           C
ATOM    127  CD1 PHE    16      38.379  65.061 -34.116  1.00 59.26           C
ATOM    128  CD2 PHE    16      39.941  66.132 -32.696  1.00 59.26           C
ATOM    129  CE1 PHE    16      37.349  65.726 -33.488  1.00 59.26           C
ATOM    130  CE2 PHE    16      38.919  66.799 -32.064  1.00 59.26           C
ATOM    131  CZ  PHE    16      37.618  66.598 -32.461  1.00 59.26           C
ATOM    132  C   PHE    16      41.334  63.518 -32.264  1.00 59.26           C
ATOM    133  O   PHE    16      40.474  63.371 -31.397  1.00 59.26           O
ATOM    134  N   VAL    17      42.584  63.945 -31.987  1.00 52.72           N
ATOM    135  CA  VAL    17      42.969  64.310 -30.657  1.00 52.72           C
ATOM    136  CB  VAL    17      44.431  64.104 -30.379  1.00 52.72           C
ATOM    137  CG1 VAL    17      44.725  64.555 -28.939  1.00 52.72           C
ATOM    138  CG2 VAL    17      44.791  62.636 -30.655  1.00 52.72           C
ATOM    139  C   VAL    17      42.703  65.778 -30.532  1.00 52.72           C
ATOM    140  O   VAL    17      43.052  66.570 -31.405  1.00 52.72           O
ATOM    141  N   TYR    18      42.081  66.179 -29.411  1.00 70.56           N
ATOM    142  CA  TYR    18      41.697  67.548 -29.247  1.00 70.56           C
ATOM    143  CB  TYR    18      40.192  67.720 -28.966  1.00 70.56           C
ATOM    144  CG  TYR    18      39.833  67.001 -27.704  1.00 70.56           C
ATOM    145  CD1 TYR    18      39.623  65.642 -27.699  1.00 70.56           C
ATOM    146  CD2 TYR    18      39.692  67.686 -26.520  1.00 70.56           C
ATOM    147  CE1 TYR    18      39.284  64.989 -26.536  1.00 70.56           C
ATOM    148  CE2 TYR    18      39.353  67.038 -25.354  1.00 70.56           C
ATOM    149  CZ  TYR    18      39.146  65.681 -25.358  1.00 70.56           C
ATOM    150  OH  TYR    18      38.798  65.004 -24.168  1.00 70.56           O
ATOM    151  C   TYR    18      42.440  68.108 -28.084  1.00 70.56           C
ATOM    152  O   TYR    18      42.854  67.384 -27.183  1.00 70.56           O
ATOM    153  N   CYS    19      42.686  69.431 -28.126  1.00 60.98           N
ATOM    154  CA  CYS    19      43.339  70.081 -27.032  1.00 60.98           C
ATOM    155  CB  CYS    19      43.990  71.434 -27.410  1.00 60.98           C
ATOM    156  SG  CYS    19      42.849  72.634 -28.163  1.00 60.98           S
ATOM    157  C   CYS    19      42.323  70.268 -25.948  1.00 60.98           C
ATOM    158  O   CYS    19      41.123  70.324 -26.208  1.00 60.98           O
ATOM    159  N   CYS    20      42.799  70.380 -24.692  1.00 62.60           N
ATOM    160  CA  CYS    20      41.956  70.453 -23.531  1.00 62.60           C
ATOM    161  CB  CYS    20      42.738  70.697 -22.228  1.00 62.60           C
ATOM    162  SG  CYS    20      44.110  69.531 -21.964  1.00 62.60           S
ATOM    163  C   CYS    20      41.006  71.601 -23.694  1.00 62.60           C
ATOM    164  O   CYS    20      41.233  72.520 -24.479  1.00 62.60           O
ATOM    165  N   PRO    21      39.914  71.541 -22.976  1.00 74.28           N
ATOM    166  CA  PRO    21      38.891  72.549 -23.044  1.00 74.28           C
ATOM    167  CD  PRO    21      39.438  70.308 -22.379  1.00 74.28           C
ATOM    168  CB  PRO    21      37.661  71.948 -22.356  1.00 74.28           C
ATOM    169  CG  PRO    21      38.207  70.742 -21.571  1.00 74.28           C
ATOM    170  C   PRO    21      39.388  73.829 -22.451  1.00 74.28           C
ATOM    171  O   PRO    21      40.241  73.785 -21.566  1.00 74.28           O
ATOM    172  N   GLY    22      38.870  74.981 -22.925  1.00 18.42           N
ATOM    173  CA  GLY    22      39.321  76.246 -22.426  1.00 18.42           C
ATOM    174  C   GLY    22      40.495  76.677 -23.247  1.00 18.42           C
ATOM    175  O   GLY    22      41.151  77.675 -22.946  1.00 18.42           O
ATOM    176  N   LEU    23      40.790  75.924 -24.318  1.00 63.96           N
ATOM    177  CA  LEU    23      41.898  76.259 -25.158  1.00 63.96           C
ATOM    178  CB  LEU    23      42.852  75.074 -25.391  1.00 63.96           C
ATOM    179  CG  LEU    23      43.456  74.489 -24.099  1.00 63.96           C
ATOM    180  CD1 LEU    23      44.388  73.310 -24.413  1.00 63.96           C
ATOM    181  CD2 LEU    23      44.158  75.563 -23.255  1.00 63.96           C
ATOM    182  C   LEU    23      41.325  76.595 -26.493  1.00 63.96           C
ATOM    183  O   LEU    23      40.235  76.150 -26.847  1.00 63.96           O
ATOM    184  N   ILE    24      42.052  77.417 -27.266  1.00133.29           N
ATOM    185  CA  ILE    24      41.572  77.786 -28.558  1.00133.29           C
ATOM    186  CB  ILE    24      41.254  79.241 -28.627  1.00133.29           C
ATOM    187  CG1 ILE    24      40.189  79.598 -27.581  1.00133.29           C
ATOM    188  CG2 ILE    24      40.833  79.552 -30.067  1.00133.29           C
ATOM    189  CD1 ILE    24      40.092  81.094 -27.293  1.00133.29           C
ATOM    190  C   ILE    24      42.687  77.544 -29.522  1.00133.29           C
ATOM    191  O   ILE    24      43.828  77.921 -29.265  1.00133.29           O
ATOM    192  N   CYS    25      42.402  76.897 -30.667  1.00 93.53           N
ATOM    193  CA  CYS    25      43.465  76.723 -31.607  1.00 93.53           C
ATOM    194  CB  CYS    25      43.359  75.426 -32.435  1.00 93.53           C
ATOM    195  SG  CYS    25      44.891  75.011 -33.324  1.00 93.53           S
ATOM    196  C   CYS    25      43.367  77.908 -32.516  1.00 93.53           C
ATOM    197  O   CYS    25      42.317  78.547 -32.591  1.00 93.53           O
ATOM    198  N   GLY    26      44.430  78.213 -33.285  1.00203.99           N
ATOM    199  CA  GLY    26      44.359  79.399 -34.093  1.00203.99           C
ATOM    200  C   GLY    26      45.735  79.923 -34.392  1.00203.99           C
ATOM    201  O   GLY    26      45.960  80.395 -35.503  1.00203.99           O
ATOM    202  N   PRO    27      46.668  79.867 -33.491  1.00218.74           N
ATOM    203  CA  PRO    27      48.032  80.243 -33.793  1.00218.74           C
ATOM    204  CD  PRO    27      46.343  80.107 -32.094  1.00218.74           C
ATOM    205  CB  PRO    27      48.719  80.454 -32.447  1.00218.74           C
ATOM    206  CG  PRO    27      47.566  80.819 -31.500  1.00218.74           C
ATOM    207  C   PRO    27      48.656  79.122 -34.573  1.00218.74           C
ATOM    208  O   PRO    27      49.864  79.167 -34.805  1.00218.74           O
ATOM    209  N   PHE    28      47.828  78.162 -35.046  1.00 93.98           N
ATOM    210  CA  PHE    28      48.202  76.907 -35.639  1.00 93.98           C
ATOM    211  CB  PHE    28      49.478  77.010 -36.497  1.00 93.98           C
ATOM    212  CG  PHE    28      49.673  75.694 -37.172  1.00 93.98           C
ATOM    213  CD1 PHE    28      48.867  75.333 -38.227  1.00 93.98           C
ATOM    214  CD2 PHE    28      50.658  74.827 -36.757  1.00 93.98           C
ATOM    215  CE1 PHE    28      49.041  74.120 -38.851  1.00 93.98           C
ATOM    216  CE2 PHE    28      50.837  73.614 -37.378  1.00 93.98           C
ATOM    217  CZ  PHE    28      50.025  73.257 -38.428  1.00 93.98           C
ATOM    218  C   PHE    28      48.437  75.917 -34.535  1.00 93.98           C
ATOM    219  O   PHE    28      48.760  74.753 -34.774  1.00 93.98           O
ATOM    220  N   VAL    29      48.207  76.348 -33.284  1.00 54.85           N
ATOM    221  CA  VAL    29      48.279  75.474 -32.149  1.00 54.85           C
ATOM    222  CB  VAL    29      49.600  75.507 -31.438  1.00 54.85           C
ATOM    223  CG1 VAL    29      50.696  74.985 -32.387  1.00 54.85           C
ATOM    224  CG2 VAL    29      49.834  76.941 -30.934  1.00 54.85           C
ATOM    225  C   VAL    29      47.254  75.998 -31.194  1.00 54.85           C
ATOM    226  O   VAL    29      46.758  77.110 -31.363  1.00 54.85           O
ATOM    227  N   CYS    30      46.869  75.201 -30.183  1.00 49.07           N
ATOM    228  CA  CYS    30      45.932  75.712 -29.229  1.00 49.07           C
ATOM    229  CB  CYS    30      45.162  74.623 -28.444  1.00 49.07           C
ATOM    230  SG  CYS    30      44.010  73.671 -29.483  1.00 49.07           S
ATOM    231  C   CYS    30      46.697  76.541 -28.247  1.00 49.07           C
ATOM    232  O   CYS    30      47.925  76.491 -28.179  1.00 49.07           O
ATOM    233  N   VAL    31      45.971  77.386 -27.492  1.00 93.32           N
ATOM    234  CA  VAL    31      46.586  78.164 -26.460  1.00 93.32           C
ATOM    235  CB  VAL    31      46.911  79.570 -26.855  1.00 93.32           C
ATOM    236  CG1 VAL    31      45.602  80.300 -27.203  1.00 93.32           C
ATOM    237  CG2 VAL    31      47.689  80.219 -25.697  1.00 93.32           C
ATOM    238  C   VAL    31      45.547  78.240 -25.348  1.00 93.32           C
ATOM    239  O   VAL    31      44.345  78.407 -25.690  1.00 93.32           O
ATOM    240  OXT VAL    31      45.929  78.118 -24.152  1.00 93.32           O
TER     241      VAL    31
CONECT   12  162
CONECT   78  195
CONECT  156  230
END
