# Supplementary material for: Graph-Directed Approach for Downselecting Toxins for Experimental Structure Determination
Source: Mar Drugs. 2020 May 14;18(5):256. doi: 10.3390/md18050256 (PMC7281422; doi:10.3390/md18050256)
Supplement: Supplementary file 1 [file marinedrugs-18-00256-s001.zip › SupplementaryMaterial/finalmodels/6C_finalmodels/seq93/seq93model3_B99990001.pdb]

EXPDTA    THEORETICAL MODEL, MODELLER 9.19 2019/07/19 22:18:07
REMARK   6 MODELLER OBJECTIVE FUNCTION:       209.9581
REMARK   6 MODELLER BEST TEMPLATE % SEQ ID:  93.548
REMARK   6 SEQUENCE: subject
REMARK   6 ALIGNMENT: subject-mult.ali
REMARK   6 DOPE score: -2286.94434
REMARK   6 GA341 score: 1.00000
REMARK   6 TEMPLATE: 2n7fAA 2:A - 32:A MODELS 1: - 31: AT 93.5%
REMARK   6 TEMPLATE: 2n7fAA 2:A - 32:A MODELS 1: - 31: AT 93.5%
SSBOND   1 CYS      2    CYS     20                          1555   1555  2.03
SSBOND   2 CYS      9    CYS     25                          1555   1555  2.03
SSBOND   3 CYS     19    CYS     30                          1555   1555  2.03
ATOM      1  N   ASP     1      67.171  30.256  10.462  1.00 37.11           N
ATOM      2  CA  ASP     1      65.811  29.780  10.816  1.00 37.11           C
ATOM      3  CB  ASP     1      65.893  28.358  11.417  1.00 37.11           C
ATOM      4  CG  ASP     1      66.446  27.390  10.368  1.00 37.11           C
ATOM      5  OD1 ASP     1      66.690  27.830   9.212  1.00 37.11           O
ATOM      6  OD2 ASP     1      66.626  26.190  10.711  1.00 37.11           O
ATOM      7  C   ASP     1      65.248  30.692  11.860  1.00 37.11           C
ATOM      8  O   ASP     1      65.643  30.621  13.020  1.00 37.11           O
ATOM      9  N   CYS     2      64.323  31.592  11.472  1.00 45.43           N
ATOM     10  CA  CYS     2      63.765  32.510  12.427  1.00 45.43           C
ATOM     11  CB  CYS     2      64.684  33.718  12.692  1.00 45.43           C
ATOM     12  SG  CYS     2      65.268  34.485  11.152  1.00 45.43           S
ATOM     13  C   CYS     2      62.466  33.010  11.881  1.00 45.43           C
ATOM     14  O   CYS     2      62.093  32.677  10.757  1.00 45.43           O
ATOM     15  N   GLN     3      61.727  33.817  12.675  1.00 50.91           N
ATOM     16  CA  GLN     3      60.463  34.315  12.213  1.00 50.91           C
ATOM     17  CB  GLN     3      59.272  33.932  13.104  1.00 50.91           C
ATOM     18  CG  GLN     3      59.365  34.524  14.511  1.00 50.91           C
ATOM     19  CD  GLN     3      58.094  34.158  15.271  1.00 50.91           C
ATOM     20  OE1 GLN     3      57.004  34.626  14.942  1.00 50.91           O
ATOM     21  NE2 GLN     3      58.237  33.304  16.320  1.00 50.91           N
ATOM     22  C   GLN     3      60.514  35.809  12.159  1.00 50.91           C
ATOM     23  O   GLN     3      61.483  36.433  12.593  1.00 50.91           O
ATOM     24  N   ASP     4      59.449  36.413  11.595  1.00 42.71           N
ATOM     25  CA  ASP     4      59.372  37.835  11.425  1.00 42.71           C
ATOM     26  CB  ASP     4      58.276  38.266  10.434  1.00 42.71           C
ATOM     27  CG  ASP     4      58.739  37.813   9.049  1.00 42.71           C
ATOM     28  OD1 ASP     4      59.969  37.877   8.788  1.00 42.71           O
ATOM     29  OD2 ASP     4      57.872  37.387   8.238  1.00 42.71           O
ATOM     30  C   ASP     4      59.114  38.463  12.755  1.00 42.71           C
ATOM     31  O   ASP     4      58.830  37.781  13.737  1.00 42.71           O
ATOM     32  N   LYS     5      59.280  39.799  12.818  1.00101.90           N
ATOM     33  CA  LYS     5      59.146  40.540  14.041  1.00101.90           C
ATOM     34  CB  LYS     5      59.608  42.003  13.890  1.00101.90           C
ATOM     35  CG  LYS     5      58.899  42.779  12.780  1.00101.90           C
ATOM     36  CD  LYS     5      59.135  44.290  12.847  1.00101.90           C
ATOM     37  CE  LYS     5      58.688  45.027  11.582  1.00101.90           C
ATOM     38  NZ  LYS     5      58.663  46.486  11.821  1.00101.90           N
ATOM     39  C   LYS     5      57.737  40.555  14.539  1.00101.90           C
ATOM     40  O   LYS     5      57.465  40.259  15.702  1.00101.90           O
ATOM     41  N   TRP     6      56.797  40.876  13.647  1.00119.16           N
ATOM     42  CA  TRP     6      55.431  41.069  14.012  1.00119.16           C
ATOM     43  CB  TRP     6      54.627  41.839  12.955  1.00119.16           C
ATOM     44  CG  TRP     6      55.069  43.282  12.798  1.00119.16           C
ATOM     45  CD2 TRP     6      54.845  44.336  13.758  1.00119.16           C
ATOM     46  CD1 TRP     6      55.746  43.852  11.761  1.00119.16           C
ATOM     47  NE1 TRP     6      55.944  45.191  12.003  1.00119.16           N
ATOM     48  CE2 TRP     6      55.400  45.501  13.227  1.00119.16           C
ATOM     49  CE3 TRP     6      54.226  44.339  14.973  1.00119.16           C
ATOM     50  CZ2 TRP     6      55.345  46.687  13.908  1.00119.16           C
ATOM     51  CZ3 TRP     6      54.170  45.536  15.656  1.00119.16           C
ATOM     52  CH2 TRP     6      54.719  46.689  15.134  1.00119.16           C
ATOM     53  C   TRP     6      54.719  39.789  14.332  1.00119.16           C
ATOM     54  O   TRP     6      53.624  39.838  14.892  1.00119.16           O
ATOM     55  N   GLU     7      55.235  38.618  13.905  1.00185.48           N
ATOM     56  CA  GLU     7      54.334  37.509  14.029  1.00185.48           C
ATOM     57  CB  GLU     7      54.863  36.264  13.313  1.00185.48           C
ATOM     58  CG  GLU     7      55.183  36.548  11.847  1.00185.48           C
ATOM     59  CD  GLU     7      54.104  37.460  11.289  1.00185.48           C
ATOM     60  OE1 GLU     7      52.942  36.995  11.173  1.00185.48           O
ATOM     61  OE2 GLU     7      54.428  38.640  10.981  1.00185.48           O
ATOM     62  C   GLU     7      53.941  37.076  15.421  1.00185.48           C
ATOM     63  O   GLU     7      53.042  37.650  16.034  1.00185.48           O
ATOM     64  N   PHE     8      54.608  36.011  15.932  1.00171.09           N
ATOM     65  CA  PHE     8      54.245  35.424  17.198  1.00171.09           C
ATOM     66  CB  PHE     8      54.373  33.894  17.125  1.00171.09           C
ATOM     67  CG  PHE     8      53.363  33.462  16.107  1.00171.09           C
ATOM     68  CD1 PHE     8      53.654  33.482  14.760  1.00171.09           C
ATOM     69  CD2 PHE     8      52.107  33.051  16.496  1.00171.09           C
ATOM     70  CE1 PHE     8      52.723  33.092  13.822  1.00171.09           C
ATOM     71  CE2 PHE     8      51.175  32.659  15.562  1.00171.09           C
ATOM     72  CZ  PHE     8      51.477  32.676  14.220  1.00171.09           C
ATOM     73  C   PHE     8      54.971  35.936  18.415  1.00171.09           C
ATOM     74  O   PHE     8      54.367  36.469  19.346  1.00171.09           O
ATOM     75  N   CYS     9      56.320  35.893  18.374  1.00 93.80           N
ATOM     76  CA  CYS     9      57.143  36.164  19.525  1.00 93.80           C
ATOM     77  CB  CYS     9      57.261  37.651  19.888  1.00 93.80           C
ATOM     78  SG  CYS     9      58.568  37.925  21.120  1.00 93.80           S
ATOM     79  C   CYS     9      56.632  35.444  20.744  1.00 93.80           C
ATOM     80  O   CYS     9      55.835  35.973  21.514  1.00 93.80           O
ATOM     81  N   ILE    10      57.083  34.182  20.920  1.00 75.74           N
ATOM     82  CA  ILE    10      56.733  33.281  21.989  1.00 75.74           C
ATOM     83  CB  ILE    10      56.813  31.852  21.546  1.00 75.74           C
ATOM     84  CG1 ILE    10      58.256  31.544  21.105  1.00 75.74           C
ATOM     85  CG2 ILE    10      55.755  31.609  20.459  1.00 75.74           C
ATOM     86  CD1 ILE    10      58.511  30.083  20.745  1.00 75.74           C
ATOM     87  C   ILE    10      57.714  33.426  23.115  1.00 75.74           C
ATOM     88  O   ILE    10      58.893  33.689  22.891  1.00 75.74           O
ATOM     89  N   VAL    11      57.224  33.270  24.366  1.00 54.93           N
ATOM     90  CA  VAL    11      58.045  33.348  25.544  1.00 54.93           C
ATOM     91  CB  VAL    11      57.265  33.335  26.833  1.00 54.93           C
ATOM     92  CG1 VAL    11      56.397  34.607  26.913  1.00 54.93           C
ATOM     93  CG2 VAL    11      56.450  32.034  26.893  1.00 54.93           C
ATOM     94  C   VAL    11      58.994  32.189  25.528  1.00 54.93           C
ATOM     95  O   VAL    11      58.784  31.188  24.847  1.00 54.93           O
ATOM     96  N   PRO    12      60.068  32.335  26.257  1.00 83.80           N
ATOM     97  CA  PRO    12      61.083  31.329  26.257  1.00 83.80           C
ATOM     98  CD  PRO    12      60.590  33.637  26.631  1.00 83.80           C
ATOM     99  CB  PRO    12      62.255  31.908  27.043  1.00 83.80           C
ATOM    100  CG  PRO    12      62.101  33.426  26.844  1.00 83.80           C
ATOM    101  C   PRO    12      60.590  30.029  26.791  1.00 83.80           C
ATOM    102  O   PRO    12      60.022  29.982  27.881  1.00 83.80           O
ATOM    103  N   ILE    13      60.823  28.961  26.019  1.00 64.86           N
ATOM    104  CA  ILE    13      60.496  27.615  26.369  1.00 64.86           C
ATOM    105  CB  ILE    13      59.133  27.190  25.891  1.00 64.86           C
ATOM    106  CG1 ILE    13      59.002  27.327  24.366  1.00 64.86           C
ATOM    107  CG2 ILE    13      58.085  27.989  26.686  1.00 64.86           C
ATOM    108  CD1 ILE    13      57.669  26.807  23.826  1.00 64.86           C
ATOM    109  C   ILE    13      61.569  26.817  25.715  1.00 64.86           C
ATOM    110  O   ILE    13      62.327  27.354  24.909  1.00 64.86           O
ATOM    111  N   LEU    14      61.711  25.526  26.044  1.00 48.33           N
ATOM    112  CA  LEU    14      62.818  24.857  25.432  1.00 48.33           C
ATOM    113  CB  LEU    14      63.118  23.475  26.033  1.00 48.33           C
ATOM    114  CG  LEU    14      64.337  22.775  25.400  1.00 48.33           C
ATOM    115  CD1 LEU    14      65.605  23.621  25.597  1.00 48.33           C
ATOM    116  CD2 LEU    14      64.511  21.342  25.936  1.00 48.33           C
ATOM    117  C   LEU    14      62.527  24.685  23.976  1.00 48.33           C
ATOM    118  O   LEU    14      61.462  24.208  23.587  1.00 48.33           O
ATOM    119  N   GLY    15      63.493  25.088  23.126  1.00 24.54           N
ATOM    120  CA  GLY    15      63.340  24.937  21.708  1.00 24.54           C
ATOM    121  C   GLY    15      62.302  25.895  21.200  1.00 24.54           C
ATOM    122  O   GLY    15      61.519  25.540  20.319  1.00 24.54           O
ATOM    123  N   PHE    16      62.263  27.134  21.742  1.00 69.32           N
ATOM    124  CA  PHE    16      61.280  28.099  21.319  1.00 69.32           C
ATOM    125  CB  PHE    16      61.026  29.268  22.308  1.00 69.32           C
ATOM    126  CG  PHE    16      62.168  30.239  22.376  1.00 69.32           C
ATOM    127  CD1 PHE    16      63.271  29.991  23.161  1.00 69.32           C
ATOM    128  CD2 PHE    16      62.123  31.429  21.681  1.00 69.32           C
ATOM    129  CE1 PHE    16      64.313  30.887  23.238  1.00 69.32           C
ATOM    130  CE2 PHE    16      63.163  32.330  21.755  1.00 69.32           C
ATOM    131  CZ  PHE    16      64.266  32.063  22.531  1.00 69.32           C
ATOM    132  C   PHE    16      61.722  28.701  20.027  1.00 69.32           C
ATOM    133  O   PHE    16      62.913  28.730  19.721  1.00 69.32           O
ATOM    134  N   VAL    17      60.756  29.179  19.215  1.00 46.32           N
ATOM    135  CA  VAL    17      61.107  29.797  17.972  1.00 46.32           C
ATOM    136  CB  VAL    17      60.068  29.634  16.902  1.00 46.32           C
ATOM    137  CG1 VAL    17      60.516  30.426  15.661  1.00 46.32           C
ATOM    138  CG2 VAL    17      59.876  28.128  16.651  1.00 46.32           C
ATOM    139  C   VAL    17      61.272  31.249  18.258  1.00 46.32           C
ATOM    140  O   VAL    17      60.446  31.859  18.936  1.00 46.32           O
ATOM    141  N   TYR    18      62.355  31.842  17.725  1.00 73.20           N
ATOM    142  CA  TYR    18      62.696  33.199  18.027  1.00 73.20           C
ATOM    143  CB  TYR    18      64.138  33.350  18.549  1.00 73.20           C
ATOM    144  CG  TYR    18      65.043  32.788  17.510  1.00 73.20           C
ATOM    145  CD1 TYR    18      65.147  31.427  17.350  1.00 73.20           C
ATOM    146  CD2 TYR    18      65.790  33.616  16.707  1.00 73.20           C
ATOM    147  CE1 TYR    18      65.981  30.893  16.397  1.00 73.20           C
ATOM    148  CE2 TYR    18      66.627  33.087  15.752  1.00 73.20           C
ATOM    149  CZ  TYR    18      66.726  31.725  15.593  1.00 73.20           C
ATOM    150  OH  TYR    18      67.588  31.185  14.611  1.00 73.20           O
ATOM    151  C   TYR    18      62.591  34.011  16.782  1.00 73.20           C
ATOM    152  O   TYR    18      62.641  33.498  15.666  1.00 73.20           O
ATOM    153  N   CYS    19      62.378  35.324  16.962  1.00 57.09           N
ATOM    154  CA  CYS    19      62.300  36.201  15.840  1.00 57.09           C
ATOM    155  CB  CYS    19      61.589  37.531  16.150  1.00 57.09           C
ATOM    156  SG  CYS    19      62.224  38.326  17.652  1.00 57.09           S
ATOM    157  C   CYS    19      63.690  36.447  15.355  1.00 57.09           C
ATOM    158  O   CYS    19      64.663  36.310  16.096  1.00 57.09           O
ATOM    159  N   CYS    20      63.806  36.829  14.073  1.00 51.65           N
ATOM    160  CA  CYS    20      65.078  36.978  13.431  1.00 51.65           C
ATOM    161  CB  CYS    20      64.950  37.387  11.961  1.00 51.65           C
ATOM    162  SG  CYS    20      64.101  36.134  10.958  1.00 51.65           S
ATOM    163  C   CYS    20      65.883  38.026  14.128  1.00 51.65           C
ATOM    164  O   CYS    20      65.376  38.815  14.924  1.00 51.65           O
ATOM    165  N   PRO    21      67.166  38.004  13.858  1.00150.67           N
ATOM    166  CA  PRO    21      68.066  38.959  14.454  1.00150.67           C
ATOM    167  CD  PRO    21      67.828  36.736  13.594  1.00150.67           C
ATOM    168  CB  PRO    21      69.473  38.441  14.163  1.00150.67           C
ATOM    169  CG  PRO    21      69.277  36.915  14.084  1.00150.67           C
ATOM    170  C   PRO    21      67.818  40.353  13.965  1.00150.67           C
ATOM    171  O   PRO    21      67.372  40.524  12.831  1.00150.67           O
ATOM    172  N   GLY    22      68.120  41.363  14.809  1.00 17.69           N
ATOM    173  CA  GLY    22      67.921  42.737  14.444  1.00 17.69           C
ATOM    174  C   GLY    22      66.577  43.150  14.939  1.00 17.69           C
ATOM    175  O   GLY    22      66.121  44.266  14.690  1.00 17.69           O
ATOM    176  N   LEU    23      65.904  42.240  15.662  1.00 52.85           N
ATOM    177  CA  LEU    23      64.602  42.560  16.158  1.00 52.85           C
ATOM    178  CB  LEU    23      63.510  41.577  15.708  1.00 52.85           C
ATOM    179  CG  LEU    23      63.329  41.487  14.184  1.00 52.85           C
ATOM    180  CD1 LEU    23      62.216  40.492  13.805  1.00 52.85           C
ATOM    181  CD2 LEU    23      63.135  42.878  13.565  1.00 52.85           C
ATOM    182  C   LEU    23      64.630  42.488  17.649  1.00 52.85           C
ATOM    183  O   LEU    23      65.459  41.798  18.241  1.00 52.85           O
ATOM    184  N   ILE    24      63.724  43.250  18.292  1.00 96.09           N
ATOM    185  CA  ILE    24      63.612  43.175  19.713  1.00 96.09           C
ATOM    186  CB  ILE    24      64.024  44.433  20.439  1.00 96.09           C
ATOM    187  CG1 ILE    24      63.146  45.631  20.035  1.00 96.09           C
ATOM    188  CG2 ILE    24      65.523  44.666  20.180  1.00 96.09           C
ATOM    189  CD1 ILE    24      63.319  46.045  18.572  1.00 96.09           C
ATOM    190  C   ILE    24      62.176  42.928  19.996  1.00 96.09           C
ATOM    191  O   ILE    24      61.292  43.506  19.365  1.00 96.09           O
ATOM    192  N   CYS    25      61.905  42.029  20.952  1.00 88.38           N
ATOM    193  CA  CYS    25      60.535  41.791  21.250  1.00 88.38           C
ATOM    194  CB  CYS    25      60.244  40.336  21.630  1.00 88.38           C
ATOM    195  SG  CYS    25      58.491  39.920  21.462  1.00 88.38           S
ATOM    196  C   CYS    25      60.250  42.665  22.416  1.00 88.38           C
ATOM    197  O   CYS    25      61.161  43.029  23.158  1.00 88.38           O
ATOM    198  N   GLY    26      58.973  43.003  22.652  1.00203.01           N
ATOM    199  CA  GLY    26      58.735  43.880  23.758  1.00203.01           C
ATOM    200  C   GLY    26      57.464  44.650  23.579  1.00203.01           C
ATOM    201  O   GLY    26      56.775  44.842  24.579  1.00203.01           O
ATOM    202  N   PRO    27      57.062  45.121  22.434  1.00118.42           N
ATOM    203  CA  PRO    27      55.794  45.791  22.359  1.00118.42           C
ATOM    204  CD  PRO    27      57.951  45.497  21.351  1.00118.42           C
ATOM    205  CB  PRO    27      55.757  46.459  20.978  1.00118.42           C
ATOM    206  CG  PRO    27      56.975  45.882  20.226  1.00118.42           C
ATOM    207  C   PRO    27      54.720  44.787  22.615  1.00118.42           C
ATOM    208  O   PRO    27      53.647  45.151  23.094  1.00118.42           O
ATOM    209  N   PHE    28      54.999  43.520  22.270  1.00128.75           N
ATOM    210  CA  PHE    28      54.102  42.421  22.444  1.00128.75           C
ATOM    211  CB  PHE    28      52.704  42.661  21.850  1.00128.75           C
ATOM    212  CG  PHE    28      51.853  41.489  22.219  1.00128.75           C
ATOM    213  CD1 PHE    28      51.428  41.314  23.518  1.00128.75           C
ATOM    214  CD2 PHE    28      51.454  40.578  21.269  1.00128.75           C
ATOM    215  CE1 PHE    28      50.642  40.240  23.868  1.00128.75           C
ATOM    216  CE2 PHE    28      50.667  39.501  21.608  1.00128.75           C
ATOM    217  CZ  PHE    28      50.260  39.332  22.910  1.00128.75           C
ATOM    218  C   PHE    28      54.768  41.336  21.680  1.00128.75           C
ATOM    219  O   PHE    28      54.937  40.208  22.141  1.00128.75           O
ATOM    220  N   VAL    29      55.157  41.698  20.449  1.00 59.50           N
ATOM    221  CA  VAL    29      55.857  40.823  19.568  1.00 59.50           C
ATOM    222  CB  VAL    29      55.102  40.498  18.317  1.00 59.50           C
ATOM    223  CG1 VAL    29      53.843  39.703  18.707  1.00 59.50           C
ATOM    224  CG2 VAL    29      54.799  41.813  17.582  1.00 59.50           C
ATOM    225  C   VAL    29      57.090  41.565  19.187  1.00 59.50           C
ATOM    226  O   VAL    29      57.322  42.683  19.642  1.00 59.50           O
ATOM    227  N   CYS    30      57.940  40.926  18.367  1.00 51.35           N
ATOM    228  CA  CYS    30      59.178  41.524  17.982  1.00 51.35           C
ATOM    229  CB  CYS    30      60.156  40.522  17.339  1.00 51.35           C
ATOM    230  SG  CYS    30      60.575  39.172  18.481  1.00 51.35           S
ATOM    231  C   CYS    30      58.908  42.618  17.001  1.00 51.35           C
ATOM    232  O   CYS    30      57.803  42.771  16.481  1.00 51.35           O
ATOM    233  N   VAL    31      59.925  43.467  16.780  1.00 94.55           N
ATOM    234  CA  VAL    31      59.816  44.510  15.809  1.00 94.55           C
ATOM    235  CB  VAL    31      59.128  45.747  16.301  1.00 94.55           C
ATOM    236  CG1 VAL    31      59.942  46.357  17.454  1.00 94.55           C
ATOM    237  CG2 VAL    31      58.943  46.682  15.094  1.00 94.55           C
ATOM    238  C   VAL    31      61.251  44.869  15.447  1.00 94.55           C
ATOM    239  O   VAL    31      62.101  44.899  16.378  1.00 94.55           O
ATOM    240  OXT VAL    31      61.519  45.101  14.237  1.00 94.55           O
TER     241      VAL    31
CONECT   12  162
CONECT   78  195
CONECT  156  230
END
