# Supplementary material for: Graph-Directed Approach for Downselecting Toxins for Experimental Structure Determination
Source: Mar Drugs. 2020 May 14;18(5):256. doi: 10.3390/md18050256 (PMC7281422; doi:10.3390/md18050256)
Supplement: Supplementary file 1 [file marinedrugs-18-00256-s001.zip › SupplementaryMaterial/finalmodels/6C_finalmodels/seq93/seq93model2_B99990009.pdb]

EXPDTA    THEORETICAL MODEL, MODELLER 9.19 2019/07/19 22:19:20
REMARK   6 MODELLER OBJECTIVE FUNCTION:       218.3648
REMARK   6 MODELLER BEST TEMPLATE % SEQ ID:  93.548
REMARK   6 SEQUENCE: subject
REMARK   6 ALIGNMENT: subject-mult.ali
REMARK   6 DOPE score: -2282.98999
REMARK   6 GA341 score: 1.00000
REMARK   6 TEMPLATE: 2n7fAA 2:A - 32:A MODELS 1: - 31: AT 93.5%
REMARK   6 TEMPLATE: 2n7fAA 2:A - 32:A MODELS 1: - 31: AT 93.5%
SSBOND   1 CYS      2    CYS     20                          1555   1555  2.03
SSBOND   2 CYS      9    CYS     25                          1555   1555  2.02
SSBOND   3 CYS     19    CYS     30                          1555   1555  2.04
ATOM      1  N   ASP     1      41.265 -32.921  72.316  1.00 37.13           N
ATOM      2  CA  ASP     1      40.055 -32.361  72.955  1.00 37.13           C
ATOM      3  CB  ASP     1      40.229 -32.264  74.482  1.00 37.13           C
ATOM      4  CG  ASP     1      40.156 -33.676  75.060  1.00 37.13           C
ATOM      5  OD1 ASP     1      39.525 -34.554  74.412  1.00 37.13           O
ATOM      6  OD2 ASP     1      40.715 -33.888  76.170  1.00 37.13           O
ATOM      7  C   ASP     1      39.740 -31.021  72.398  1.00 37.13           C
ATOM      8  O   ASP     1      40.494 -30.059  72.541  1.00 37.13           O
ATOM      9  N   CYS     2      38.595 -30.959  71.707  1.00 51.32           N
ATOM     10  CA  CYS     2      38.116 -29.775  71.075  1.00 51.32           C
ATOM     11  CB  CYS     2      38.376 -29.794  69.560  1.00 51.32           C
ATOM     12  SG  CYS     2      37.845 -31.381  68.850  1.00 51.32           S
ATOM     13  C   CYS     2      36.646 -29.820  71.271  1.00 51.32           C
ATOM     14  O   CYS     2      36.116 -30.776  71.835  1.00 51.32           O
ATOM     15  N   GLN     3      35.951 -28.762  70.828  1.00 59.35           N
ATOM     16  CA  GLN     3      34.529 -28.760  70.950  1.00 59.35           C
ATOM     17  CB  GLN     3      33.958 -27.490  71.619  1.00 59.35           C
ATOM     18  CG  GLN     3      34.202 -26.207  70.817  1.00 59.35           C
ATOM     19  CD  GLN     3      33.605 -25.015  71.564  1.00 59.35           C
ATOM     20  OE1 GLN     3      33.636 -23.888  71.073  1.00 59.35           O
ATOM     21  NE2 GLN     3      33.044 -25.258  72.780  1.00 59.35           N
ATOM     22  C   GLN     3      34.007 -28.817  69.559  1.00 59.35           C
ATOM     23  O   GLN     3      34.729 -28.539  68.600  1.00 59.35           O
ATOM     24  N   ASP     4      32.737 -29.223  69.408  1.00103.79           N
ATOM     25  CA  ASP     4      32.193 -29.252  68.089  1.00103.79           C
ATOM     26  CB  ASP     4      30.923 -30.108  67.921  1.00103.79           C
ATOM     27  CG  ASP     4      29.914 -29.727  68.980  1.00103.79           C
ATOM     28  OD1 ASP     4      30.219 -30.020  70.166  1.00103.79           O
ATOM     29  OD2 ASP     4      28.843 -29.158  68.639  1.00103.79           O
ATOM     30  C   ASP     4      31.957 -27.845  67.663  1.00103.79           C
ATOM     31  O   ASP     4      32.097 -26.907  68.445  1.00103.79           O
ATOM     32  N   LYS     5      31.648 -27.672  66.370  1.00108.81           N
ATOM     33  CA  LYS     5      31.513 -26.376  65.780  1.00108.81           C
ATOM     34  CB  LYS     5      31.355 -26.473  64.254  1.00108.81           C
ATOM     35  CG  LYS     5      30.355 -27.556  63.854  1.00108.81           C
ATOM     36  CD  LYS     5      30.080 -27.639  62.355  1.00108.81           C
ATOM     37  CE  LYS     5      29.361 -28.930  61.962  1.00108.81           C
ATOM     38  NZ  LYS     5      29.457 -29.132  60.502  1.00108.81           N
ATOM     39  C   LYS     5      30.364 -25.603  66.351  1.00108.81           C
ATOM     40  O   LYS     5      30.497 -24.419  66.651  1.00108.81           O
ATOM     41  N   TRP     6      29.208 -26.248  66.535  1.00115.96           N
ATOM     42  CA  TRP     6      28.007 -25.575  66.931  1.00115.96           C
ATOM     43  CB  TRP     6      26.753 -26.436  66.730  1.00115.96           C
ATOM     44  CG  TRP     6      26.493 -26.745  65.274  1.00115.96           C
ATOM     45  CD2 TRP     6      26.325 -25.746  64.255  1.00115.96           C
ATOM     46  CD1 TRP     6      26.429 -27.951  64.640  1.00115.96           C
ATOM     47  NE1 TRP     6      26.221 -27.767  63.294  1.00115.96           N
ATOM     48  CE2 TRP     6      26.161 -26.414  63.042  1.00115.96           C
ATOM     49  CE3 TRP     6      26.314 -24.382  64.325  1.00115.96           C
ATOM     50  CZ2 TRP     6      25.981 -25.728  61.877  1.00115.96           C
ATOM     51  CZ3 TRP     6      26.133 -23.693  63.147  1.00115.96           C
ATOM     52  CH2 TRP     6      25.970 -24.353  61.948  1.00115.96           C
ATOM     53  C   TRP     6      28.037 -25.102  68.356  1.00115.96           C
ATOM     54  O   TRP     6      27.183 -24.303  68.743  1.00115.96           O
ATOM     55  N   GLU     7      28.927 -25.649  69.210  1.00170.67           N
ATOM     56  CA  GLU     7      28.732 -25.346  70.604  1.00170.67           C
ATOM     57  CB  GLU     7      29.721 -26.096  71.501  1.00170.67           C
ATOM     58  CG  GLU     7      29.681 -27.607  71.321  1.00170.67           C
ATOM     59  CD  GLU     7      28.247 -28.088  71.455  1.00170.67           C
ATOM     60  OE1 GLU     7      27.437 -27.766  70.545  1.00170.67           O
ATOM     61  OE2 GLU     7      27.938 -28.782  72.462  1.00170.67           O
ATOM     62  C   GLU     7      28.854 -23.908  71.040  1.00170.67           C
ATOM     63  O   GLU     7      27.925 -23.120  70.867  1.00170.67           O
ATOM     64  N   PHE     8      30.009 -23.559  71.672  1.00112.42           N
ATOM     65  CA  PHE     8      30.255 -22.240  72.212  1.00112.42           C
ATOM     66  CB  PHE     8      31.107 -22.275  73.491  1.00112.42           C
ATOM     67  CG  PHE     8      30.335 -22.989  74.544  1.00112.42           C
ATOM     68  CD1 PHE     8      29.331 -22.344  75.229  1.00112.42           C
ATOM     69  CD2 PHE     8      30.627 -24.297  74.861  1.00112.42           C
ATOM     70  CE1 PHE     8      28.618 -22.996  76.205  1.00112.42           C
ATOM     71  CE2 PHE     8      29.915 -24.954  75.838  1.00112.42           C
ATOM     72  CZ  PHE     8      28.908 -24.304  76.510  1.00112.42           C
ATOM     73  C   PHE     8      30.961 -21.276  71.305  1.00112.42           C
ATOM     74  O   PHE     8      30.448 -20.210  70.963  1.00112.42           O
ATOM     75  N   CYS     9      32.140 -21.705  70.806  1.00 83.39           N
ATOM     76  CA  CYS     9      33.050 -20.839  70.111  1.00 83.39           C
ATOM     77  CB  CYS     9      32.594 -20.486  68.689  1.00 83.39           C
ATOM     78  SG  CYS     9      33.782 -19.406  67.847  1.00 83.39           S
ATOM     79  C   CYS     9      33.245 -19.551  70.873  1.00 83.39           C
ATOM     80  O   CYS     9      32.553 -18.564  70.641  1.00 83.39           O
ATOM     81  N   ILE    10      34.186 -19.547  71.844  1.00 68.51           N
ATOM     82  CA  ILE    10      34.490 -18.391  72.654  1.00 68.51           C
ATOM     83  CB  ILE    10      34.799 -18.734  74.086  1.00 68.51           C
ATOM     84  CG1 ILE    10      36.034 -19.651  74.176  1.00 68.51           C
ATOM     85  CG2 ILE    10      33.523 -19.316  74.714  1.00 68.51           C
ATOM     86  CD1 ILE    10      36.511 -19.922  75.604  1.00 68.51           C
ATOM     87  C   ILE    10      35.677 -17.677  72.072  1.00 68.51           C
ATOM     88  O   ILE    10      36.521 -18.281  71.411  1.00 68.51           O
ATOM     89  N   VAL    11      35.733 -16.341  72.276  1.00107.91           N
ATOM     90  CA  VAL    11      36.782 -15.478  71.793  1.00107.91           C
ATOM     91  CB  VAL    11      36.589 -14.034  72.164  1.00107.91           C
ATOM     92  CG1 VAL    11      37.780 -13.221  71.630  1.00107.91           C
ATOM     93  CG2 VAL    11      35.235 -13.563  71.618  1.00107.91           C
ATOM     94  C   VAL    11      38.083 -15.920  72.378  1.00107.91           C
ATOM     95  O   VAL    11      38.137 -16.536  73.442  1.00107.91           O
ATOM     96  N   PRO    12      39.144 -15.646  71.665  1.00 85.28           N
ATOM     97  CA  PRO    12      40.425 -16.051  72.161  1.00 85.28           C
ATOM     98  CD  PRO    12      39.107 -15.645  70.210  1.00 85.28           C
ATOM     99  CB  PRO    12      41.399 -15.891  70.994  1.00 85.28           C
ATOM    100  CG  PRO    12      40.503 -16.115  69.759  1.00 85.28           C
ATOM    101  C   PRO    12      40.805 -15.347  73.425  1.00 85.28           C
ATOM    102  O   PRO    12      40.759 -14.119  73.483  1.00 85.28           O
ATOM    103  N   ILE    13      41.197 -16.141  74.439  1.00 58.62           N
ATOM    104  CA  ILE    13      41.639 -15.724  75.738  1.00 58.62           C
ATOM    105  CB  ILE    13      40.558 -15.742  76.781  1.00 58.62           C
ATOM    106  CG1 ILE    13      40.013 -17.170  76.952  1.00 58.62           C
ATOM    107  CG2 ILE    13      39.494 -14.696  76.403  1.00 58.62           C
ATOM    108  CD1 ILE    13      39.006 -17.312  78.091  1.00 58.62           C
ATOM    109  C   ILE    13      42.657 -16.751  76.121  1.00 58.62           C
ATOM    110  O   ILE    13      42.889 -17.696  75.372  1.00 58.62           O
ATOM    111  N   LEU    14      43.325 -16.594  77.278  1.00 43.78           N
ATOM    112  CA  LEU    14      44.308 -17.583  77.618  1.00 43.78           C
ATOM    113  CB  LEU    14      45.249 -17.150  78.760  1.00 43.78           C
ATOM    114  CG  LEU    14      46.308 -18.208  79.128  1.00 43.78           C
ATOM    115  CD1 LEU    14      47.250 -18.471  77.945  1.00 43.78           C
ATOM    116  CD2 LEU    14      47.076 -17.834  80.406  1.00 43.78           C
ATOM    117  C   LEU    14      43.578 -18.809  78.071  1.00 43.78           C
ATOM    118  O   LEU    14      42.698 -18.736  78.927  1.00 43.78           O
ATOM    119  N   GLY    15      43.930 -19.973  77.479  1.00 25.66           N
ATOM    120  CA  GLY    15      43.347 -21.231  77.855  1.00 25.66           C
ATOM    121  C   GLY    15      41.954 -21.337  77.317  1.00 25.66           C
ATOM    122  O   GLY    15      41.100 -21.976  77.931  1.00 25.66           O
ATOM    123  N   PHE    16      41.682 -20.720  76.151  1.00 58.51           N
ATOM    124  CA  PHE    16      40.355 -20.780  75.609  1.00 58.51           C
ATOM    125  CB  PHE    16      40.051 -19.698  74.549  1.00 58.51           C
ATOM    126  CG  PHE    16      40.845 -19.967  73.313  1.00 58.51           C
ATOM    127  CD1 PHE    16      42.172 -19.611  73.227  1.00 58.51           C
ATOM    128  CD2 PHE    16      40.249 -20.566  72.226  1.00 58.51           C
ATOM    129  CE1 PHE    16      42.891 -19.860  72.081  1.00 58.51           C
ATOM    130  CE2 PHE    16      40.963 -20.816  71.078  1.00 58.51           C
ATOM    131  CZ  PHE    16      42.288 -20.461  71.004  1.00 58.51           C
ATOM    132  C   PHE    16      40.161 -22.109  74.953  1.00 58.51           C
ATOM    133  O   PHE    16      41.120 -22.752  74.528  1.00 58.51           O
ATOM    134  N   VAL    17      38.892 -22.564  74.888  1.00117.60           N
ATOM    135  CA  VAL    17      38.570 -23.802  74.239  1.00117.60           C
ATOM    136  CB  VAL    17      37.318 -24.470  74.741  1.00117.60           C
ATOM    137  CG1 VAL    17      37.541 -24.990  76.164  1.00117.60           C
ATOM    138  CG2 VAL    17      36.163 -23.461  74.650  1.00117.60           C
ATOM    139  C   VAL    17      38.304 -23.478  72.809  1.00117.60           C
ATOM    140  O   VAL    17      37.606 -22.515  72.498  1.00117.60           O
ATOM    141  N   TYR    18      38.846 -24.295  71.892  1.00 79.52           N
ATOM    142  CA  TYR    18      38.629 -23.979  70.518  1.00 79.52           C
ATOM    143  CB  TYR    18      39.915 -23.715  69.705  1.00 79.52           C
ATOM    144  CG  TYR    18      40.764 -24.940  69.687  1.00 79.52           C
ATOM    145  CD1 TYR    18      41.634 -25.207  70.717  1.00 79.52           C
ATOM    146  CD2 TYR    18      40.697 -25.815  68.629  1.00 79.52           C
ATOM    147  CE1 TYR    18      42.414 -26.338  70.681  1.00 79.52           C
ATOM    148  CE2 TYR    18      41.475 -26.947  68.590  1.00 79.52           C
ATOM    149  CZ  TYR    18      42.337 -27.211  69.624  1.00 79.52           C
ATOM    150  OH  TYR    18      43.142 -28.371  69.599  1.00 79.52           O
ATOM    151  C   TYR    18      37.897 -25.116  69.892  1.00 79.52           C
ATOM    152  O   TYR    18      37.877 -26.229  70.413  1.00 79.52           O
ATOM    153  N   CYS    19      37.211 -24.826  68.770  1.00 57.70           N
ATOM    154  CA  CYS    19      36.478 -25.837  68.071  1.00 57.70           C
ATOM    155  CB  CYS    19      35.414 -25.277  67.100  1.00 57.70           C
ATOM    156  SG  CYS    19      36.112 -24.201  65.813  1.00 57.70           S
ATOM    157  C   CYS    19      37.452 -26.678  67.310  1.00 57.70           C
ATOM    158  O   CYS    19      38.548 -26.235  66.977  1.00 57.70           O
ATOM    159  N   CYS    20      37.038 -27.925  67.008  1.00 62.54           N
ATOM    160  CA  CYS    20      37.851 -28.928  66.373  1.00 62.54           C
ATOM    161  CB  CYS    20      37.077 -30.238  66.142  1.00 62.54           C
ATOM    162  SG  CYS    20      36.287 -30.896  67.643  1.00 62.54           S
ATOM    163  C   CYS    20      38.307 -28.440  65.025  1.00 62.54           C
ATOM    164  O   CYS    20      37.654 -27.620  64.383  1.00 62.54           O
ATOM    165  N   PRO    21      39.436 -28.947  64.591  1.00 70.60           N
ATOM    166  CA  PRO    21      40.053 -28.556  63.345  1.00 70.60           C
ATOM    167  CD  PRO    21      39.903 -30.250  65.039  1.00 70.60           C
ATOM    168  CB  PRO    21      41.266 -29.468  63.191  1.00 70.60           C
ATOM    169  CG  PRO    21      40.822 -30.755  63.911  1.00 70.60           C
ATOM    170  C   PRO    21      39.123 -28.761  62.191  1.00 70.60           C
ATOM    171  O   PRO    21      38.307 -29.679  62.242  1.00 70.60           O
ATOM    172  N   GLY    22      39.245 -27.920  61.140  1.00 22.16           N
ATOM    173  CA  GLY    22      38.427 -28.038  59.966  1.00 22.16           C
ATOM    174  C   GLY    22      37.220 -27.178  60.142  1.00 22.16           C
ATOM    175  O   GLY    22      36.321 -27.175  59.303  1.00 22.16           O
ATOM    176  N   LEU    23      37.163 -26.411  61.241  1.00 63.47           N
ATOM    177  CA  LEU    23      36.003 -25.603  61.464  1.00 63.47           C
ATOM    178  CB  LEU    23      35.375 -25.860  62.839  1.00 63.47           C
ATOM    179  CG  LEU    23      34.901 -27.310  63.012  1.00 63.47           C
ATOM    180  CD1 LEU    23      34.281 -27.542  64.397  1.00 63.47           C
ATOM    181  CD2 LEU    23      33.963 -27.708  61.863  1.00 63.47           C
ATOM    182  C   LEU    23      36.422 -24.176  61.456  1.00 63.47           C
ATOM    183  O   LEU    23      37.569 -23.849  61.756  1.00 63.47           O
ATOM    184  N   ILE    24      35.495 -23.287  61.059  1.00175.93           N
ATOM    185  CA  ILE    24      35.782 -21.892  61.157  1.00175.93           C
ATOM    186  CB  ILE    24      35.897 -21.145  59.856  1.00175.93           C
ATOM    187  CG1 ILE    24      37.115 -21.605  59.036  1.00175.93           C
ATOM    188  CG2 ILE    24      35.968 -19.653  60.204  1.00175.93           C
ATOM    189  CD1 ILE    24      36.978 -22.996  58.426  1.00175.93           C
ATOM    190  C   ILE    24      34.649 -21.300  61.912  1.00175.93           C
ATOM    191  O   ILE    24      33.494 -21.694  61.752  1.00175.93           O
ATOM    192  N   CYS    25      34.959 -20.337  62.787  1.00 88.34           N
ATOM    193  CA  CYS    25      33.903 -19.739  63.527  1.00 88.34           C
ATOM    194  CB  CYS    25      34.336 -19.305  64.931  1.00 88.34           C
ATOM    195  SG  CYS    25      32.924 -19.090  66.042  1.00 88.34           S
ATOM    196  C   CYS    25      33.534 -18.522  62.756  1.00 88.34           C
ATOM    197  O   CYS    25      34.282 -18.086  61.885  1.00 88.34           O
ATOM    198  N   GLY    26      32.387 -17.904  63.079  1.00213.15           N
ATOM    199  CA  GLY    26      32.021 -16.728  62.343  1.00213.15           C
ATOM    200  C   GLY    26      30.532 -16.548  62.276  1.00213.15           C
ATOM    201  O   GLY    26      30.091 -15.427  62.528  1.00213.15           O
ATOM    202  N   PRO    27      29.689 -17.491  61.976  1.00118.17           N
ATOM    203  CA  PRO    27      28.280 -17.221  61.973  1.00118.17           C
ATOM    204  CD  PRO    27      30.026 -18.756  61.354  1.00118.17           C
ATOM    205  CB  PRO    27      27.613 -18.476  61.403  1.00118.17           C
ATOM    206  CG  PRO    27      28.713 -19.555  61.454  1.00118.17           C
ATOM    207  C   PRO    27      27.839 -16.854  63.352  1.00118.17           C
ATOM    208  O   PRO    27      27.004 -15.963  63.502  1.00118.17           O
ATOM    209  N   PHE    28      28.395 -17.534  64.369  1.00140.83           N
ATOM    210  CA  PHE    28      28.058 -17.302  65.745  1.00140.83           C
ATOM    211  CB  PHE    28      26.578 -17.603  66.056  1.00140.83           C
ATOM    212  CG  PHE    28      26.272 -17.215  67.469  1.00140.83           C
ATOM    213  CD1 PHE    28      26.361 -15.897  67.863  1.00140.83           C
ATOM    214  CD2 PHE    28      25.858 -18.152  68.390  1.00140.83           C
ATOM    215  CE1 PHE    28      26.070 -15.525  69.156  1.00140.83           C
ATOM    216  CE2 PHE    28      25.564 -17.787  69.684  1.00140.83           C
ATOM    217  CZ  PHE    28      25.676 -16.472  70.072  1.00140.83           C
ATOM    218  C   PHE    28      28.908 -18.275  66.487  1.00140.83           C
ATOM    219  O   PHE    28      29.443 -17.998  67.559  1.00140.83           O
ATOM    220  N   VAL    29      29.029 -19.472  65.890  1.00 60.47           N
ATOM    221  CA  VAL    29      29.829 -20.527  66.422  1.00 60.47           C
ATOM    222  CB  VAL    29      29.037 -21.663  66.999  1.00 60.47           C
ATOM    223  CG1 VAL    29      28.216 -21.146  68.193  1.00 60.47           C
ATOM    224  CG2 VAL    29      28.191 -22.283  65.877  1.00 60.47           C
ATOM    225  C   VAL    29      30.577 -21.067  65.250  1.00 60.47           C
ATOM    226  O   VAL    29      30.468 -20.547  64.141  1.00 60.47           O
ATOM    227  N   CYS    30      31.399 -22.106  65.476  1.00 51.61           N
ATOM    228  CA  CYS    30      32.130 -22.681  64.389  1.00 51.61           C
ATOM    229  CB  CYS    30      33.267 -23.644  64.813  1.00 51.61           C
ATOM    230  SG  CYS    30      34.695 -22.767  65.527  1.00 51.61           S
ATOM    231  C   CYS    30      31.166 -23.431  63.534  1.00 51.61           C
ATOM    232  O   CYS    30      30.050 -23.746  63.947  1.00 51.61           O
ATOM    233  N   VAL    31      31.569 -23.677  62.276  1.00 87.18           N
ATOM    234  CA  VAL    31      30.735 -24.410  61.377  1.00 87.18           C
ATOM    235  CB  VAL    31      30.064 -23.544  60.353  1.00 87.18           C
ATOM    236  CG1 VAL    31      31.155 -22.926  59.460  1.00 87.18           C
ATOM    237  CG2 VAL    31      29.035 -24.390  59.582  1.00 87.18           C
ATOM    238  C   VAL    31      31.669 -25.334  60.614  1.00 87.18           C
ATOM    239  O   VAL    31      32.891 -25.026  60.582  1.00 87.18           O
ATOM    240  OXT VAL    31      31.177 -26.342  60.040  1.00 87.18           O
TER     241      VAL    31
CONECT   12  162
CONECT   78  195
CONECT  156  230
END
