# Supplementary material for: Graph-Directed Approach for Downselecting Toxins for Experimental Structure Determination
Source: Mar Drugs. 2020 May 14;18(5):256. doi: 10.3390/md18050256 (PMC7281422; doi:10.3390/md18050256)
Supplement: Supplementary file 1 [file marinedrugs-18-00256-s001.zip › SupplementaryMaterial/finalmodels/6C_finalmodels/seq67/seq67model2_B99990002.pdb]

EXPDTA    THEORETICAL MODEL, MODELLER 9.19 2019/07/19 21:43:40
REMARK   6 MODELLER OBJECTIVE FUNCTION:       856.1192
REMARK   6 MODELLER BEST TEMPLATE % SEQ ID:  68.000
REMARK   6 SEQUENCE: subject
REMARK   6 ALIGNMENT: subject-mult.ali
REMARK   6 DOPE score: -1412.33533
REMARK   6 GA341 score: 1.00000
REMARK   6 TEMPLATE: 1tt3AA 1:A - 25:A MODELS 1: - 25: AT 60.0%
REMARK   6 TEMPLATE: 2km9AA 1:A - 25:A MODELS 1: - 25: AT 64.0%
REMARK   6 TEMPLATE: 1cnnAA 1:A - 26:A MODELS 1: - 25: AT 68.0%
REMARK   6 TEMPLATE: 1cnnAA 1:A - 26:A MODELS 1: - 25: AT 68.0%
SSBOND   1 CYS      1    CYS     16                          1555   1555  2.02
SSBOND   2 CYS      8    CYS     20                          1555   1555  2.03
SSBOND   3 CYS     15    CYS     25                          1555   1555  2.02
ATOM      1  N   CYS     1      81.669 -13.640  -3.421  1.00 30.19           N
ATOM      2  CA  CYS     1      82.848 -14.268  -2.783  1.00 30.19           C
ATOM      3  CB  CYS     1      83.718 -13.181  -2.123  1.00 30.19           C
ATOM      4  SG  CYS     1      82.753 -12.084  -1.044  1.00 30.19           S
ATOM      5  C   CYS     1      82.439 -15.299  -1.783  1.00 30.19           C
ATOM      6  O   CYS     1      81.255 -15.600  -1.642  1.00 30.19           O
ATOM      7  N   LYS     2      83.421 -15.895  -1.080  1.00 84.01           N
ATOM      8  CA  LYS     2      83.093 -16.906  -0.123  1.00 84.01           C
ATOM      9  CB  LYS     2      83.589 -18.295  -0.547  1.00 84.01           C
ATOM     10  CG  LYS     2      82.809 -18.798  -1.766  1.00 84.01           C
ATOM     11  CD  LYS     2      83.459 -19.966  -2.505  1.00 84.01           C
ATOM     12  CE  LYS     2      82.578 -20.573  -3.598  1.00 84.01           C
ATOM     13  NZ  LYS     2      81.552 -21.449  -2.989  1.00 84.01           N
ATOM     14  C   LYS     2      83.704 -16.510   1.181  1.00 84.01           C
ATOM     15  O   LYS     2      84.762 -15.888   1.221  1.00 84.01           O
ATOM     16  N   SER     3      83.027 -16.862   2.291  1.00 81.34           N
ATOM     17  CA  SER     3      83.476 -16.472   3.596  1.00 81.34           C
ATOM     18  CB  SER     3      82.387 -16.503   4.684  1.00 81.34           C
ATOM     19  OG  SER     3      81.996 -17.840   4.961  1.00 81.34           O
ATOM     20  C   SER     3      84.569 -17.386   4.025  1.00 81.34           C
ATOM     21  O   SER     3      84.970 -18.294   3.302  1.00 81.34           O
ATOM     22  N   THR     4      85.079 -17.141   5.246  1.00114.42           N
ATOM     23  CA  THR     4      86.173 -17.898   5.772  1.00114.42           C
ATOM     24  CB  THR     4      86.583 -17.454   7.140  1.00114.42           C
ATOM     25  OG1 THR     4      85.527 -17.678   8.063  1.00114.42           O
ATOM     26  CG2 THR     4      86.908 -15.955   7.076  1.00114.42           C
ATOM     27  C   THR     4      85.774 -19.326   5.894  1.00114.42           C
ATOM     28  O   THR     4      84.671 -19.651   6.333  1.00114.42           O
ATOM     29  N   GLY     5      86.691 -20.220   5.483  1.00 27.84           N
ATOM     30  CA  GLY     5      86.488 -21.629   5.622  1.00 27.84           C
ATOM     31  C   GLY     5      85.797 -22.166   4.413  1.00 27.84           C
ATOM     32  O   GLY     5      85.652 -23.380   4.274  1.00 27.84           O
ATOM     33  N   ALA     6      85.342 -21.286   3.503  1.00 39.46           N
ATOM     34  CA  ALA     6      84.655 -21.767   2.336  1.00 39.46           C
ATOM     35  CB  ALA     6      83.792 -20.691   1.660  1.00 39.46           C
ATOM     36  C   ALA     6      85.670 -22.235   1.338  1.00 39.46           C
ATOM     37  O   ALA     6      86.771 -21.691   1.265  1.00 39.46           O
ATOM     38  N   SER     7      85.322 -23.261   0.533  1.00 97.18           N
ATOM     39  CA  SER     7      86.266 -23.765  -0.426  1.00 97.18           C
ATOM     40  CB  SER     7      85.788 -25.038  -1.148  1.00 97.18           C
ATOM     41  OG  SER     7      86.767 -25.460  -2.084  1.00 97.18           O
ATOM     42  C   SER     7      86.467 -22.703  -1.455  1.00 97.18           C
ATOM     43  O   SER     7      85.571 -22.405  -2.243  1.00 97.18           O
ATOM     44  N   CYS     8      87.690 -22.143  -1.504  1.00 85.66           N
ATOM     45  CA  CYS     8      88.013 -21.040  -2.363  1.00 85.66           C
ATOM     46  CB  CYS     8      88.382 -19.796  -1.547  1.00 85.66           C
ATOM     47  SG  CYS     8      89.631 -20.221  -0.290  1.00 85.66           S
ATOM     48  C   CYS     8      89.234 -21.370  -3.164  1.00 85.66           C
ATOM     49  O   CYS     8      89.799 -22.456  -3.032  1.00 85.66           O
ATOM     50  N   ARG     9      89.640 -20.424  -4.046  1.00213.36           N
ATOM     51  CA  ARG     9      90.848 -20.560  -4.819  1.00213.36           C
ATOM     52  CB  ARG     9      90.609 -20.687  -6.335  1.00213.36           C
ATOM     53  CG  ARG     9      89.573 -21.746  -6.686  1.00213.36           C
ATOM     54  CD  ARG     9      88.154 -21.327  -6.293  1.00213.36           C
ATOM     55  NE  ARG     9      87.343 -22.566  -6.199  1.00213.36           N
ATOM     56  CZ  ARG     9      86.145 -22.543  -5.551  1.00213.36           C
ATOM     57  NH1 ARG     9      85.664 -21.373  -5.042  1.00213.36           N
ATOM     58  NH2 ARG     9      85.432 -23.699  -5.420  1.00213.36           N
ATOM     59  C   ARG     9      91.621 -19.281  -4.658  1.00213.36           C
ATOM     60  O   ARG     9      91.166 -18.207  -5.046  1.00213.36           O
ATOM     61  N   ARG    10      92.848 -19.378  -4.119  1.00154.00           N
ATOM     62  CA  ARG    10      93.731 -18.269  -3.858  1.00154.00           C
ATOM     63  CB  ARG    10      95.026 -18.721  -3.179  1.00154.00           C
ATOM     64  CG  ARG    10      95.843 -19.610  -4.113  1.00154.00           C
ATOM     65  CD  ARG    10      96.645 -20.699  -3.418  1.00154.00           C
ATOM     66  NE  ARG    10      95.758 -21.894  -3.371  1.00154.00           N
ATOM     67  CZ  ARG    10      96.299 -23.145  -3.393  1.00154.00           C
ATOM     68  NH1 ARG    10      97.654 -23.308  -3.370  1.00154.00           N
ATOM     69  NH2 ARG    10      95.477 -24.234  -3.457  1.00154.00           N
ATOM     70  C   ARG    10      94.157 -17.675  -5.167  1.00154.00           C
ATOM     71  O   ARG    10      94.562 -16.514  -5.239  1.00154.00           O
ATOM     72  N   THR    11      94.122 -18.490  -6.234  1.00 72.00           N
ATOM     73  CA  THR    11      94.607 -18.048  -7.506  1.00 72.00           C
ATOM     74  CB  THR    11      94.336 -19.057  -8.581  1.00 72.00           C
ATOM     75  OG1 THR    11      94.881 -20.315  -8.211  1.00 72.00           O
ATOM     76  CG2 THR    11      94.992 -18.579  -9.888  1.00 72.00           C
ATOM     77  C   THR    11      93.867 -16.796  -7.864  1.00 72.00           C
ATOM     78  O   THR    11      94.472 -15.825  -8.319  1.00 72.00           O
ATOM     79  N   SER    12      92.524 -16.833  -7.731  1.00 90.71           N
ATOM     80  CA  SER    12      91.649 -15.710  -7.937  1.00 90.71           C
ATOM     81  CB  SER    12      90.292 -16.122  -8.530  1.00 90.71           C
ATOM     82  OG  SER    12      89.566 -16.900  -7.590  1.00 90.71           O
ATOM     83  C   SER    12      91.373 -14.946  -6.659  1.00 90.71           C
ATOM     84  O   SER    12      90.802 -13.859  -6.708  1.00 90.71           O
ATOM     85  N   TYR    13      91.763 -15.459  -5.472  1.00104.44           N
ATOM     86  CA  TYR    13      91.379 -14.795  -4.246  1.00104.44           C
ATOM     87  CB  TYR    13      91.968 -13.385  -4.076  1.00104.44           C
ATOM     88  CG  TYR    13      93.440 -13.532  -3.915  1.00104.44           C
ATOM     89  CD1 TYR    13      93.964 -14.034  -2.745  1.00104.44           C
ATOM     90  CD2 TYR    13      94.292 -13.154  -4.922  1.00104.44           C
ATOM     91  CE1 TYR    13      95.323 -14.165  -2.587  1.00104.44           C
ATOM     92  CE2 TYR    13      95.651 -13.285  -4.771  1.00104.44           C
ATOM     93  CZ  TYR    13      96.165 -13.791  -3.603  1.00104.44           C
ATOM     94  OH  TYR    13      97.562 -13.921  -3.454  1.00104.44           O
ATOM     95  C   TYR    13      89.880 -14.674  -4.203  1.00104.44           C
ATOM     96  O   TYR    13      89.317 -13.586  -4.110  1.00104.44           O
ATOM     97  N   ASP    14      89.225 -15.845  -4.233  1.00113.98           N
ATOM     98  CA  ASP    14      87.819 -16.135  -4.285  1.00113.98           C
ATOM     99  CB  ASP    14      87.597 -17.649  -4.472  1.00113.98           C
ATOM    100  CG  ASP    14      86.143 -17.941  -4.801  1.00113.98           C
ATOM    101  OD1 ASP    14      85.561 -17.246  -5.678  1.00113.98           O
ATOM    102  OD2 ASP    14      85.587 -18.865  -4.156  1.00113.98           O
ATOM    103  C   ASP    14      87.114 -15.719  -3.021  1.00113.98           C
ATOM    104  O   ASP    14      85.887 -15.749  -2.963  1.00113.98           O
ATOM    105  N   CYS    15      87.853 -15.397  -1.946  1.00 87.58           N
ATOM    106  CA  CYS    15      87.231 -15.177  -0.671  1.00 87.58           C
ATOM    107  CB  CYS    15      88.142 -15.618   0.472  1.00 87.58           C
ATOM    108  SG  CYS    15      88.577 -17.357   0.252  1.00 87.58           S
ATOM    109  C   CYS    15      86.877 -13.749  -0.390  1.00 87.58           C
ATOM    110  O   CYS    15      87.530 -12.806  -0.827  1.00 87.58           O
ATOM    111  N   CYS    16      85.794 -13.591   0.398  1.00 46.87           N
ATOM    112  CA  CYS    16      85.318 -12.328   0.875  1.00 46.87           C
ATOM    113  CB  CYS    16      84.010 -12.451   1.671  1.00 46.87           C
ATOM    114  SG  CYS    16      82.634 -13.118   0.692  1.00 46.87           S
ATOM    115  C   CYS    16      86.363 -11.803   1.810  1.00 46.87           C
ATOM    116  O   CYS    16      86.587 -10.598   1.912  1.00 46.87           O
ATOM    117  N   THR    17      87.032 -12.733   2.514  1.00 61.54           N
ATOM    118  CA  THR    17      88.050 -12.443   3.478  1.00 61.54           C
ATOM    119  CB  THR    17      88.590 -13.680   4.117  1.00 61.54           C
ATOM    120  OG1 THR    17      87.530 -14.424   4.696  1.00 61.54           O
ATOM    121  CG2 THR    17      89.581 -13.254   5.209  1.00 61.54           C
ATOM    122  C   THR    17      89.161 -11.768   2.750  1.00 61.54           C
ATOM    123  O   THR    17      89.822 -10.887   3.292  1.00 61.54           O
ATOM    124  N   GLY    18      89.407 -12.168   1.492  1.00 51.60           N
ATOM    125  CA  GLY    18      90.408 -11.499   0.716  1.00 51.60           C
ATOM    126  C   GLY    18      91.595 -12.383   0.538  1.00 51.60           C
ATOM    127  O   GLY    18      92.371 -12.199  -0.396  1.00 51.60           O
ATOM    128  N   SER    19      91.789 -13.369   1.427  1.00 61.14           N
ATOM    129  CA  SER    19      92.923 -14.218   1.213  1.00 61.14           C
ATOM    130  CB  SER    19      94.016 -14.052   2.280  1.00 61.14           C
ATOM    131  OG  SER    19      93.468 -14.326   3.560  1.00 61.14           O
ATOM    132  C   SER    19      92.452 -15.634   1.277  1.00 61.14           C
ATOM    133  O   SER    19      91.944 -16.083   2.303  1.00 61.14           O
ATOM    134  N   CYS    20      92.625 -16.381   0.169  1.00 67.91           N
ATOM    135  CA  CYS    20      92.266 -17.769   0.156  1.00 67.91           C
ATOM    136  CB  CYS    20      91.798 -18.288  -1.220  1.00 67.91           C
ATOM    137  SG  CYS    20      91.426 -20.071  -1.224  1.00 67.91           S
ATOM    138  C   CYS    20      93.503 -18.515   0.511  1.00 67.91           C
ATOM    139  O   CYS    20      94.599 -18.177   0.073  1.00 67.91           O
ATOM    140  N   ASP    21      93.375 -19.544   1.359  1.00209.01           N
ATOM    141  CA  ASP    21      94.574 -20.237   1.690  1.00209.01           C
ATOM    142  CB  ASP    21      95.377 -19.580   2.828  1.00209.01           C
ATOM    143  CG  ASP    21      94.500 -19.411   4.063  1.00209.01           C
ATOM    144  OD1 ASP    21      93.324 -19.859   4.051  1.00209.01           O
ATOM    145  OD2 ASP    21      95.005 -18.797   5.041  1.00209.01           O
ATOM    146  C   ASP    21      94.301 -21.667   2.018  1.00209.01           C
ATOM    147  O   ASP    21      93.348 -22.013   2.713  1.00209.01           O
ATOM    148  N   ARG    22      95.175 -22.543   1.498  1.00308.73           N
ATOM    149  CA  ARG    22      95.090 -23.950   1.739  1.00308.73           C
ATOM    150  CB  ARG    22      95.129 -24.296   3.237  1.00308.73           C
ATOM    151  CG  ARG    22      95.198 -25.797   3.537  1.00308.73           C
ATOM    152  CD  ARG    22      95.209 -26.126   5.034  1.00308.73           C
ATOM    153  NE  ARG    22      96.494 -25.627   5.606  1.00308.73           N
ATOM    154  CZ  ARG    22      96.580 -25.338   6.938  1.00308.73           C
ATOM    155  NH1 ARG    22      95.482 -25.481   7.737  1.00308.73           N
ATOM    156  NH2 ARG    22      97.760 -24.897   7.469  1.00308.73           N
ATOM    157  C   ARG    22      93.811 -24.454   1.147  1.00308.73           C
ATOM    158  O   ARG    22      93.357 -25.548   1.473  1.00308.73           O
ATOM    159  N   GLY    23      93.212 -23.671   0.229  1.00 54.03           N
ATOM    160  CA  GLY    23      92.019 -24.092  -0.443  1.00 54.03           C
ATOM    161  C   GLY    23      90.839 -23.642   0.354  1.00 54.03           C
ATOM    162  O   GLY    23      89.700 -23.797  -0.081  1.00 54.03           O
ATOM    163  N   ARG    24      91.085 -23.047   1.537  1.00106.08           N
ATOM    164  CA  ARG    24      90.015 -22.624   2.395  1.00106.08           C
ATOM    165  CB  ARG    24      90.133 -23.209   3.812  1.00106.08           C
ATOM    166  CG  ARG    24      90.132 -24.738   3.835  1.00106.08           C
ATOM    167  CD  ARG    24      88.898 -25.365   4.481  1.00106.08           C
ATOM    168  NE  ARG    24      88.945 -25.018   5.927  1.00106.08           N
ATOM    169  CZ  ARG    24      89.859 -25.633   6.734  1.00106.08           C
ATOM    170  NH1 ARG    24      90.754 -26.516   6.205  1.00106.08           N
ATOM    171  NH2 ARG    24      89.896 -25.346   8.067  1.00106.08           N
ATOM    172  C   ARG    24      90.149 -21.149   2.547  1.00106.08           C
ATOM    173  O   ARG    24      91.245 -20.615   2.414  1.00106.08           O
ATOM    174  N   CYS    25      89.029 -20.444   2.801  1.00 32.20           N
ATOM    175  CA  CYS    25      89.081 -19.022   2.979  1.00 32.20           C
ATOM    176  CB  CYS    25      87.703 -18.345   2.899  1.00 32.20           C
ATOM    177  SG  CYS    25      87.088 -18.346   1.199  1.00 32.20           S
ATOM    178  C   CYS    25      89.624 -18.758   4.375  1.00 32.20           C
ATOM    179  O   CYS    25      89.882 -19.751   5.100  1.00 32.20           O
ATOM    180  OXT CYS    25      89.784 -17.559   4.736  1.00 32.20           O
TER     181      CYS    25
CONECT    4  114
CONECT   47  137
CONECT  108  177
END
