# Supplementary material for: Graph-Directed Approach for Downselecting Toxins for Experimental Structure Determination
Source: Mar Drugs. 2020 May 14;18(5):256. doi: 10.3390/md18050256 (PMC7281422; doi:10.3390/md18050256)
Supplement: Supplementary file 1 [file marinedrugs-18-00256-s001.zip › SupplementaryMaterial/finalmodels/6C_finalmodels/seq67/seq67model3_B99990008.pdb]

EXPDTA    THEORETICAL MODEL, MODELLER 9.19 2019/07/19 21:44:29
REMARK   6 MODELLER OBJECTIVE FUNCTION:       847.6708
REMARK   6 MODELLER BEST TEMPLATE % SEQ ID:  68.000
REMARK   6 SEQUENCE: subject
REMARK   6 ALIGNMENT: subject-mult.ali
REMARK   6 DOPE score: -1405.71985
REMARK   6 GA341 score: 1.00000
REMARK   6 TEMPLATE: 1tt3AA 1:A - 25:A MODELS 1: - 25: AT 60.0%
REMARK   6 TEMPLATE: 2km9AA 1:A - 25:A MODELS 1: - 25: AT 64.0%
REMARK   6 TEMPLATE: 1cnnAA 1:A - 26:A MODELS 1: - 25: AT 68.0%
REMARK   6 TEMPLATE: 1cnnAA 1:A - 26:A MODELS 1: - 25: AT 68.0%
SSBOND   1 CYS      1    CYS     16                          1555   1555  2.03
SSBOND   2 CYS      8    CYS     20                          1555   1555  2.04
SSBOND   3 CYS     15    CYS     25                          1555   1555  2.03
ATOM      1  N   CYS     1      38.352  16.812 -45.345  1.00 23.85           N
ATOM      2  CA  CYS     1      39.691  16.486 -44.802  1.00 23.85           C
ATOM      3  CB  CYS     1      39.827  17.028 -43.367  1.00 23.85           C
ATOM      4  SG  CYS     1      38.530  16.392 -42.266  1.00 23.85           S
ATOM      5  C   CYS     1      39.918  15.012 -44.795  1.00 23.85           C
ATOM      6  O   CYS     1      39.012  14.234 -45.089  1.00 23.85           O
ATOM      7  N   LYS     2      41.158  14.592 -44.480  1.00104.21           N
ATOM      8  CA  LYS     2      41.472  13.195 -44.449  1.00104.21           C
ATOM      9  CB  LYS     2      42.769  12.839 -45.196  1.00104.21           C
ATOM     10  CG  LYS     2      42.761  13.298 -46.652  1.00104.21           C
ATOM     11  CD  LYS     2      41.572  12.765 -47.450  1.00104.21           C
ATOM     12  CE  LYS     2      41.458  13.368 -48.849  1.00104.21           C
ATOM     13  NZ  LYS     2      40.297  12.782 -49.552  1.00104.21           N
ATOM     14  C   LYS     2      41.696  12.847 -43.016  1.00104.21           C
ATOM     15  O   LYS     2      42.253  13.639 -42.258  1.00104.21           O
ATOM     16  N   SER     3      41.261  11.642 -42.610  1.00 69.68           N
ATOM     17  CA  SER     3      41.400  11.218 -41.251  1.00 69.68           C
ATOM     18  CB  SER     3      40.503  10.020 -40.889  1.00 69.68           C
ATOM     19  OG  SER     3      40.695   9.655 -39.531  1.00 69.68           O
ATOM     20  C   SER     3      42.823  10.815 -41.050  1.00 69.68           C
ATOM     21  O   SER     3      43.607  10.749 -41.997  1.00 69.68           O
ATOM     22  N   THR     4      43.198  10.543 -39.788  1.00116.47           N
ATOM     23  CA  THR     4      44.553  10.198 -39.490  1.00116.47           C
ATOM     24  CB  THR     4      44.808  10.059 -38.018  1.00116.47           C
ATOM     25  OG1 THR     4      46.179   9.786 -37.774  1.00116.47           O
ATOM     26  CG2 THR     4      43.919   8.938 -37.459  1.00116.47           C
ATOM     27  C   THR     4      44.900   8.920 -40.182  1.00116.47           C
ATOM     28  O   THR     4      44.125   7.964 -40.200  1.00116.47           O
ATOM     29  N   GLY     5      46.098   8.903 -40.801  1.00 24.66           N
ATOM     30  CA  GLY     5      46.602   7.741 -41.472  1.00 24.66           C
ATOM     31  C   GLY     5      46.197   7.771 -42.913  1.00 24.66           C
ATOM     32  O   GLY     5      46.605   6.910 -43.692  1.00 24.66           O
ATOM     33  N   ALA     6      45.372   8.760 -43.307  1.00 36.95           N
ATOM     34  CA  ALA     6      44.940   8.839 -44.675  1.00 36.95           C
ATOM     35  CB  ALA     6      43.639   9.639 -44.861  1.00 36.95           C
ATOM     36  C   ALA     6      46.005   9.514 -45.482  1.00 36.95           C
ATOM     37  O   ALA     6      46.794  10.299 -44.960  1.00 36.95           O
ATOM     38  N   SER     7      46.049   9.218 -46.798  1.00 96.90           N
ATOM     39  CA  SER     7      47.043   9.817 -47.641  1.00 96.90           C
ATOM     40  CB  SER     7      47.101   9.194 -49.047  1.00 96.90           C
ATOM     41  OG  SER     7      48.102   9.833 -49.824  1.00 96.90           O
ATOM     42  C   SER     7      46.702  11.264 -47.796  1.00 96.90           C
ATOM     43  O   SER     7      45.760  11.623 -48.498  1.00 96.90           O
ATOM     44  N   CYS     8      47.519  12.130 -47.169  1.00 76.84           N
ATOM     45  CA  CYS     8      47.301  13.547 -47.158  1.00 76.84           C
ATOM     46  CB  CYS     8      47.125  14.090 -45.732  1.00 76.84           C
ATOM     47  SG  CYS     8      48.533  13.608 -44.679  1.00 76.84           S
ATOM     48  C   CYS     8      48.519  14.226 -47.684  1.00 76.84           C
ATOM     49  O   CYS     8      49.482  13.591 -48.112  1.00 76.84           O
ATOM     50  N   ARG     9      48.464  15.572 -47.693  1.00177.36           N
ATOM     51  CA  ARG     9      49.568  16.390 -48.095  1.00177.36           C
ATOM     52  CB  ARG     9      49.420  16.931 -49.524  1.00177.36           C
ATOM     53  CG  ARG     9      48.083  17.633 -49.765  1.00177.36           C
ATOM     54  CD  ARG     9      46.914  16.644 -49.799  1.00177.36           C
ATOM     55  NE  ARG     9      47.321  15.534 -50.709  1.00177.36           N
ATOM     56  CZ  ARG     9      46.576  14.394 -50.797  1.00177.36           C
ATOM     57  NH1 ARG     9      45.410  14.281 -50.097  1.00177.36           N
ATOM     58  NH2 ARG     9      47.000  13.367 -51.590  1.00177.36           N
ATOM     59  C   ARG     9      49.668  17.537 -47.135  1.00177.36           C
ATOM     60  O   ARG     9      48.768  18.367 -47.016  1.00177.36           O
ATOM     61  N   ARG    10      50.823  17.612 -46.457  1.00151.88           N
ATOM     62  CA  ARG    10      51.166  18.571 -45.442  1.00151.88           C
ATOM     63  CB  ARG    10      52.546  18.293 -44.821  1.00151.88           C
ATOM     64  CG  ARG    10      53.671  18.280 -45.860  1.00151.88           C
ATOM     65  CD  ARG    10      53.569  17.104 -46.836  1.00151.88           C
ATOM     66  NE  ARG    10      54.658  17.232 -47.842  1.00151.88           N
ATOM     67  CZ  ARG    10      55.877  16.667 -47.605  1.00151.88           C
ATOM     68  NH1 ARG    10      56.098  15.983 -46.445  1.00151.88           N
ATOM     69  NH2 ARG    10      56.875  16.785 -48.528  1.00151.88           N
ATOM     70  C   ARG    10      51.225  19.941 -46.036  1.00151.88           C
ATOM     71  O   ARG    10      51.094  20.936 -45.321  1.00151.88           O
ATOM     72  N   THR    11      51.475  20.036 -47.355  1.00134.70           N
ATOM     73  CA  THR    11      51.611  21.335 -47.953  1.00134.70           C
ATOM     74  CB  THR    11      51.770  21.277 -49.445  1.00134.70           C
ATOM     75  OG1 THR    11      50.607  20.724 -50.042  1.00134.70           O
ATOM     76  CG2 THR    11      52.997  20.414 -49.783  1.00134.70           C
ATOM     77  C   THR    11      50.366  22.119 -47.669  1.00134.70           C
ATOM     78  O   THR    11      50.440  23.289 -47.288  1.00134.70           O
ATOM     79  N   SER    12      49.193  21.502 -47.910  1.00 84.72           N
ATOM     80  CA  SER    12      47.906  22.076 -47.621  1.00 84.72           C
ATOM     81  CB  SER    12      46.821  21.645 -48.623  1.00 84.72           C
ATOM     82  OG  SER    12      46.583  20.250 -48.513  1.00 84.72           O
ATOM     83  C   SER    12      47.415  21.694 -46.242  1.00 84.72           C
ATOM     84  O   SER    12      46.429  22.254 -45.764  1.00 84.72           O
ATOM     85  N   TYR    13      48.077  20.745 -45.548  1.00104.38           N
ATOM     86  CA  TYR    13      47.549  20.264 -44.294  1.00104.38           C
ATOM     87  CB  TYR    13      47.550  21.283 -43.142  1.00104.38           C
ATOM     88  CG  TYR    13      48.978  21.573 -42.843  1.00104.38           C
ATOM     89  CD1 TYR    13      49.778  20.588 -42.320  1.00104.38           C
ATOM     90  CD2 TYR    13      49.531  22.800 -43.122  1.00104.38           C
ATOM     91  CE1 TYR    13      51.101  20.835 -42.048  1.00104.38           C
ATOM     92  CE2 TYR    13      50.854  23.054 -42.851  1.00104.38           C
ATOM     93  CZ  TYR    13      51.643  22.071 -42.308  1.00104.38           C
ATOM     94  OH  TYR    13      53.003  22.325 -42.027  1.00104.38           O
ATOM     95  C   TYR    13      46.143  19.794 -44.515  1.00104.38           C
ATOM     96  O   TYR    13      45.187  20.306 -43.941  1.00104.38           O
ATOM     97  N   ASP    14      46.030  18.766 -45.375  1.00103.80           N
ATOM     98  CA  ASP    14      44.846  18.119 -45.867  1.00103.80           C
ATOM     99  CB  ASP    14      45.178  17.129 -46.993  1.00103.80           C
ATOM    100  CG  ASP    14      43.888  16.687 -47.662  1.00103.80           C
ATOM    101  OD1 ASP    14      42.855  17.389 -47.513  1.00103.80           O
ATOM    102  OD2 ASP    14      43.924  15.623 -48.337  1.00103.80           O
ATOM    103  C   ASP    14      44.129  17.342 -44.798  1.00103.80           C
ATOM    104  O   ASP    14      43.016  16.880 -45.029  1.00103.80           O
ATOM    105  N   CYS    15      44.762  17.086 -43.639  1.00 89.75           N
ATOM    106  CA  CYS    15      44.180  16.222 -42.642  1.00 89.75           C
ATOM    107  CB  CYS    15      45.235  15.619 -41.705  1.00 89.75           C
ATOM    108  SG  CYS    15      46.463  14.657 -42.618  1.00 89.75           S
ATOM    109  C   CYS    15      43.182  16.891 -41.747  1.00 89.75           C
ATOM    110  O   CYS    15      43.229  18.091 -41.485  1.00 89.75           O
ATOM    111  N   CYS    16      42.234  16.065 -41.256  1.00 48.14           N
ATOM    112  CA  CYS    16      41.233  16.434 -40.301  1.00 48.14           C
ATOM    113  CB  CYS    16      40.246  15.291 -40.015  1.00 48.14           C
ATOM    114  SG  CYS    16      39.345  14.708 -41.484  1.00 48.14           S
ATOM    115  C   CYS    16      41.966  16.705 -39.024  1.00 48.14           C
ATOM    116  O   CYS    16      41.596  17.583 -38.245  1.00 48.14           O
ATOM    117  N   THR    17      43.045  15.931 -38.801  1.00 60.67           N
ATOM    118  CA  THR    17      43.874  15.991 -37.634  1.00 60.67           C
ATOM    119  CB  THR    17      44.993  14.994 -37.683  1.00 60.67           C
ATOM    120  OG1 THR    17      44.479  13.687 -37.890  1.00 60.67           O
ATOM    121  CG2 THR    17      45.742  15.048 -36.342  1.00 60.67           C
ATOM    122  C   THR    17      44.480  17.354 -37.590  1.00 60.67           C
ATOM    123  O   THR    17      44.669  17.927 -36.521  1.00 60.67           O
ATOM    124  N   GLY    18      44.812  17.911 -38.766  1.00 52.20           N
ATOM    125  CA  GLY    18      45.355  19.234 -38.801  1.00 52.20           C
ATOM    126  C   GLY    18      46.813  19.171 -39.109  1.00 52.20           C
ATOM    127  O   GLY    18      47.396  20.165 -39.535  1.00 52.20           O
ATOM    128  N   SER    19      47.465  18.015 -38.896  1.00 61.60           N
ATOM    129  CA  SER    19      48.851  17.987 -39.257  1.00 61.60           C
ATOM    130  CB  SER    19      49.796  17.845 -38.055  1.00 61.60           C
ATOM    131  OG  SER    19      49.538  16.622 -37.382  1.00 61.60           O
ATOM    132  C   SER    19      49.070  16.802 -40.138  1.00 61.60           C
ATOM    133  O   SER    19      48.941  15.658 -39.703  1.00 61.60           O
ATOM    134  N   CYS    20      49.415  17.059 -41.416  1.00 62.95           N
ATOM    135  CA  CYS    20      49.683  15.990 -42.331  1.00 62.95           C
ATOM    136  CB  CYS    20      49.527  16.382 -43.818  1.00 62.95           C
ATOM    137  SG  CYS    20      49.952  15.039 -44.975  1.00 62.95           S
ATOM    138  C   CYS    20      51.086  15.563 -42.104  1.00 62.95           C
ATOM    139  O   CYS    20      51.981  16.384 -41.916  1.00 62.95           O
ATOM    140  N   ASP    21      51.309  14.242 -42.102  1.00103.17           N
ATOM    141  CA  ASP    21      52.627  13.751 -41.867  1.00103.17           C
ATOM    142  CB  ASP    21      52.658  12.436 -41.070  1.00103.17           C
ATOM    143  CG  ASP    21      54.032  12.277 -40.425  1.00103.17           C
ATOM    144  OD1 ASP    21      54.874  13.203 -40.569  1.00103.17           O
ATOM    145  OD2 ASP    21      54.253  11.218 -39.779  1.00103.17           O
ATOM    146  C   ASP    21      53.264  13.519 -43.195  1.00103.17           C
ATOM    147  O   ASP    21      52.913  14.166 -44.183  1.00103.17           O
ATOM    148  N   ARG    22      54.236  12.582 -43.218  1.00210.32           N
ATOM    149  CA  ARG    22      55.010  12.261 -44.379  1.00210.32           C
ATOM    150  CB  ARG    22      56.172  11.319 -44.038  1.00210.32           C
ATOM    151  CG  ARG    22      57.146  11.897 -43.011  1.00210.32           C
ATOM    152  CD  ARG    22      57.987  10.814 -42.337  1.00210.32           C
ATOM    153  NE  ARG    22      57.026   9.924 -41.624  1.00210.32           N
ATOM    154  CZ  ARG    22      57.465   8.818 -40.955  1.00210.32           C
ATOM    155  NH1 ARG    22      58.793   8.507 -40.944  1.00210.32           N
ATOM    156  NH2 ARG    22      56.572   8.025 -40.293  1.00210.32           N
ATOM    157  C   ARG    22      54.119  11.534 -45.334  1.00210.32           C
ATOM    158  O   ARG    22      54.236  10.322 -45.515  1.00210.32           O
ATOM    159  N   GLY    23      53.206  12.286 -45.977  1.00 47.38           N
ATOM    160  CA  GLY    23      52.320  11.782 -46.984  1.00 47.38           C
ATOM    161  C   GLY    23      51.092  11.216 -46.349  1.00 47.38           C
ATOM    162  O   GLY    23      50.105  10.952 -47.034  1.00 47.38           O
ATOM    163  N   ARG    24      51.097  11.022 -45.018  1.00 83.19           N
ATOM    164  CA  ARG    24      49.935  10.423 -44.434  1.00 83.19           C
ATOM    165  CB  ARG    24      50.153   8.943 -44.083  1.00 83.19           C
ATOM    166  CG  ARG    24      50.394   8.101 -45.338  1.00 83.19           C
ATOM    167  CD  ARG    24      50.758   6.637 -45.082  1.00 83.19           C
ATOM    168  NE  ARG    24      50.881   5.989 -46.418  1.00 83.19           N
ATOM    169  CZ  ARG    24      51.726   4.932 -46.592  1.00 83.19           C
ATOM    170  NH1 ARG    24      52.478   4.482 -45.547  1.00 83.19           N
ATOM    171  NH2 ARG    24      51.826   4.328 -47.812  1.00 83.19           N
ATOM    172  C   ARG    24      49.585  11.180 -43.199  1.00 83.19           C
ATOM    173  O   ARG    24      50.438  11.821 -42.587  1.00 83.19           O
ATOM    174  N   CYS    25      48.291  11.157 -42.826  1.00 40.16           N
ATOM    175  CA  CYS    25      47.866  11.824 -41.637  1.00 40.16           C
ATOM    176  CB  CYS    25      46.335  11.883 -41.496  1.00 40.16           C
ATOM    177  SG  CYS    25      45.581  12.845 -42.836  1.00 40.16           S
ATOM    178  C   CYS    25      48.390  10.939 -40.513  1.00 40.16           C
ATOM    179  O   CYS    25      48.580  11.453 -39.379  1.00 40.16           O
ATOM    180  OXT CYS    25      48.607   9.728 -40.776  1.00 40.16           O
TER     181      CYS    25
CONECT    4  114
CONECT   47  137
CONECT  108  177
END
