# Supplementary material for: Graph-Directed Approach for Downselecting Toxins for Experimental Structure Determination
Source: Mar Drugs. 2020 May 14;18(5):256. doi: 10.3390/md18050256 (PMC7281422; doi:10.3390/md18050256)
Supplement: Supplementary file 1 [file marinedrugs-18-00256-s001.zip › SupplementaryMaterial/finalmodels/6C_finalmodels/seq67/seq67model1_B99990009.pdb]

EXPDTA    THEORETICAL MODEL, MODELLER 9.19 2019/07/19 21:44:37
REMARK   6 MODELLER OBJECTIVE FUNCTION:       879.1797
REMARK   6 MODELLER BEST TEMPLATE % SEQ ID:  68.000
REMARK   6 SEQUENCE: subject
REMARK   6 ALIGNMENT: subject-mult.ali
REMARK   6 DOPE score: -1406.19153
REMARK   6 GA341 score: 0.99999
REMARK   6 TEMPLATE: 1tt3AA 1:A - 25:A MODELS 1: - 25: AT 60.0%
REMARK   6 TEMPLATE: 2km9AA 1:A - 25:A MODELS 1: - 25: AT 64.0%
REMARK   6 TEMPLATE: 1cnnAA 1:A - 26:A MODELS 1: - 25: AT 68.0%
REMARK   6 TEMPLATE: 1cnnAA 1:A - 26:A MODELS 1: - 25: AT 68.0%
SSBOND   1 CYS      1    CYS     16                          1555   1555  2.03
SSBOND   2 CYS      8    CYS     20                          1555   1555  2.03
SSBOND   3 CYS     15    CYS     25                          1555   1555  2.02
ATOM      1  N   CYS     1      85.532  60.863  20.010  1.00 29.16           N
ATOM      2  CA  CYS     1      85.581  60.357  21.402  1.00 29.16           C
ATOM      3  CB  CYS     1      86.741  61.026  22.162  1.00 29.16           C
ATOM      4  SG  CYS     1      86.648  62.840  22.097  1.00 29.16           S
ATOM      5  C   CYS     1      84.296  60.656  22.094  1.00 29.16           C
ATOM      6  O   CYS     1      83.377  61.212  21.495  1.00 29.16           O
ATOM      7  N   LYS     2      84.184  60.263  23.377  1.00 68.13           N
ATOM      8  CA  LYS     2      82.973  60.533  24.087  1.00 68.13           C
ATOM      9  CB  LYS     2      82.154  59.264  24.382  1.00 68.13           C
ATOM     10  CG  LYS     2      81.615  58.639  23.090  1.00 68.13           C
ATOM     11  CD  LYS     2      81.003  57.244  23.222  1.00 68.13           C
ATOM     12  CE  LYS     2      80.456  56.723  21.888  1.00 68.13           C
ATOM     13  NZ  LYS     2      79.548  55.576  22.113  1.00 68.13           N
ATOM     14  C   LYS     2      83.342  61.233  25.358  1.00 68.13           C
ATOM     15  O   LYS     2      84.403  60.995  25.931  1.00 68.13           O
ATOM     16  N   SER     3      82.459  62.139  25.819  1.00 93.92           N
ATOM     17  CA  SER     3      82.700  62.941  26.984  1.00 93.92           C
ATOM     18  CB  SER     3      81.713  64.112  27.146  1.00 93.92           C
ATOM     19  OG  SER     3      80.389  63.629  27.328  1.00 93.92           O
ATOM     20  C   SER     3      82.589  62.075  28.194  1.00 93.92           C
ATOM     21  O   SER     3      82.210  60.911  28.108  1.00 93.92           O
ATOM     22  N   THR     4      82.874  62.668  29.370  1.00197.10           N
ATOM     23  CA  THR     4      82.976  61.975  30.624  1.00197.10           C
ATOM     24  CB  THR     4      83.265  62.901  31.769  1.00197.10           C
ATOM     25  OG1 THR     4      82.203  63.829  31.929  1.00197.10           O
ATOM     26  CG2 THR     4      84.577  63.645  31.476  1.00197.10           C
ATOM     27  C   THR     4      81.705  61.249  30.932  1.00197.10           C
ATOM     28  O   THR     4      81.704  60.200  31.568  1.00197.10           O
ATOM     29  N   GLY     5      80.564  61.826  30.563  1.00133.82           N
ATOM     30  CA  GLY     5      79.299  61.207  30.833  1.00133.82           C
ATOM     31  C   GLY     5      79.049  59.988  29.993  1.00133.82           C
ATOM     32  O   GLY     5      78.358  59.068  30.430  1.00133.82           O
ATOM     33  N   ALA     6      79.580  59.971  28.754  1.00 70.39           N
ATOM     34  CA  ALA     6      79.183  59.022  27.748  1.00 70.39           C
ATOM     35  CB  ALA     6      79.720  59.367  26.349  1.00 70.39           C
ATOM     36  C   ALA     6      79.567  57.606  28.031  1.00 70.39           C
ATOM     37  O   ALA     6      80.580  57.307  28.663  1.00 70.39           O
ATOM     38  N   SER     7      78.710  56.684  27.538  1.00102.13           N
ATOM     39  CA  SER     7      78.964  55.284  27.676  1.00102.13           C
ATOM     40  CB  SER     7      77.773  54.401  27.273  1.00102.13           C
ATOM     41  OG  SER     7      76.679  54.635  28.146  1.00102.13           O
ATOM     42  C   SER     7      80.084  54.977  26.744  1.00102.13           C
ATOM     43  O   SER     7      79.944  55.081  25.527  1.00102.13           O
ATOM     44  N   CYS     8      81.216  54.540  27.318  1.00 88.04           N
ATOM     45  CA  CYS     8      82.430  54.329  26.595  1.00 88.04           C
ATOM     46  CB  CYS     8      83.547  55.259  27.093  1.00 88.04           C
ATOM     47  SG  CYS     8      83.737  55.125  28.902  1.00 88.04           S
ATOM     48  C   CYS     8      82.912  52.951  26.876  1.00 88.04           C
ATOM     49  O   CYS     8      82.288  52.207  27.632  1.00 88.04           O
ATOM     50  N   ARG     9      84.041  52.585  26.229  1.00215.52           N
ATOM     51  CA  ARG     9      84.662  51.310  26.435  1.00215.52           C
ATOM     52  CB  ARG     9      84.640  50.405  25.195  1.00215.52           C
ATOM     53  CG  ARG     9      83.232  50.167  24.667  1.00215.52           C
ATOM     54  CD  ARG     9      82.642  51.416  24.013  1.00215.52           C
ATOM     55  NE  ARG     9      81.164  51.254  23.994  1.00215.52           N
ATOM     56  CZ  ARG     9      80.366  52.346  23.816  1.00215.52           C
ATOM     57  NH1 ARG     9      80.927  53.558  23.538  1.00215.52           N
ATOM     58  NH2 ARG     9      79.010  52.221  23.923  1.00215.52           N
ATOM     59  C   ARG     9      86.112  51.562  26.711  1.00215.52           C
ATOM     60  O   ARG     9      86.845  52.080  25.872  1.00215.52           O
ATOM     61  N   ARG    10      86.560  51.126  27.894  1.00 98.36           N
ATOM     62  CA  ARG    10      87.899  51.236  28.404  1.00 98.36           C
ATOM     63  CB  ARG    10      87.969  50.585  29.788  1.00 98.36           C
ATOM     64  CG  ARG    10      87.492  49.135  29.682  1.00 98.36           C
ATOM     65  CD  ARG    10      87.002  48.509  30.982  1.00 98.36           C
ATOM     66  NE  ARG    10      86.330  47.231  30.617  1.00 98.36           N
ATOM     67  CZ  ARG    10      85.002  47.226  30.296  1.00 98.36           C
ATOM     68  NH1 ARG    10      84.284  48.386  30.323  1.00 98.36           N
ATOM     69  NH2 ARG    10      84.388  46.057  29.952  1.00 98.36           N
ATOM     70  C   ARG    10      88.819  50.442  27.527  1.00 98.36           C
ATOM     71  O   ARG    10      90.017  50.720  27.452  1.00 98.36           O
ATOM     72  N   THR    11      88.288  49.391  26.870  1.00137.35           N
ATOM     73  CA  THR    11      89.132  48.529  26.090  1.00137.35           C
ATOM     74  CB  THR    11      88.354  47.488  25.331  1.00137.35           C
ATOM     75  OG1 THR    11      87.445  48.105  24.431  1.00137.35           O
ATOM     76  CG2 THR    11      87.591  46.607  26.332  1.00137.35           C
ATOM     77  C   THR    11      89.866  49.361  25.085  1.00137.35           C
ATOM     78  O   THR    11      91.078  49.214  24.919  1.00137.35           O
ATOM     79  N   SER    12      89.120  50.207  24.350  1.00 87.53           N
ATOM     80  CA  SER    12      89.662  51.122  23.385  1.00 87.53           C
ATOM     81  CB  SER    12      88.714  51.355  22.199  1.00 87.53           C
ATOM     82  OG  SER    12      87.537  52.016  22.639  1.00 87.53           O
ATOM     83  C   SER    12      89.955  52.472  23.993  1.00 87.53           C
ATOM     84  O   SER    12      90.589  53.309  23.353  1.00 87.53           O
ATOM     85  N   TYR    13      89.516  52.736  25.241  1.00110.83           N
ATOM     86  CA  TYR    13      89.651  54.066  25.782  1.00110.83           C
ATOM     87  CB  TYR    13      91.091  54.503  26.101  1.00110.83           C
ATOM     88  CG  TYR    13      91.554  53.646  27.226  1.00110.83           C
ATOM     89  CD1 TYR    13      90.977  53.775  28.465  1.00110.83           C
ATOM     90  CD2 TYR    13      92.520  52.685  27.039  1.00110.83           C
ATOM     91  CE1 TYR    13      91.381  52.990  29.516  1.00110.83           C
ATOM     92  CE2 TYR    13      92.931  51.897  28.089  1.00110.83           C
ATOM     93  CZ  TYR    13      92.362  52.048  29.329  1.00110.83           C
ATOM     94  OH  TYR    13      92.785  51.236  30.404  1.00110.83           O
ATOM     95  C   TYR    13      89.027  55.031  24.820  1.00110.83           C
ATOM     96  O   TYR    13      89.679  55.895  24.238  1.00110.83           O
ATOM     97  N   ASP    14      87.701  54.867  24.676  1.00114.06           N
ATOM     98  CA  ASP    14      86.734  55.499  23.821  1.00114.06           C
ATOM     99  CB  ASP    14      85.373  54.787  23.971  1.00114.06           C
ATOM    100  CG  ASP    14      84.411  55.167  22.857  1.00114.06           C
ATOM    101  OD1 ASP    14      84.841  55.831  21.877  1.00114.06           O
ATOM    102  OD2 ASP    14      83.218  54.789  22.979  1.00114.06           O
ATOM    103  C   ASP    14      86.533  56.947  24.183  1.00114.06           C
ATOM    104  O   ASP    14      85.859  57.675  23.458  1.00114.06           O
ATOM    105  N   CYS    15      87.039  57.394  25.346  1.00 97.37           N
ATOM    106  CA  CYS    15      86.712  58.697  25.863  1.00 97.37           C
ATOM    107  CB  CYS    15      86.720  58.694  27.389  1.00 97.37           C
ATOM    108  SG  CYS    15      85.514  57.498  27.988  1.00 97.37           S
ATOM    109  C   CYS    15      87.645  59.796  25.464  1.00 97.37           C
ATOM    110  O   CYS    15      88.836  59.596  25.234  1.00 97.37           O
ATOM    111  N   CYS    16      87.071  61.017  25.396  1.00 48.59           N
ATOM    112  CA  CYS    16      87.762  62.247  25.140  1.00 48.59           C
ATOM    113  CB  CYS    16      86.816  63.457  25.055  1.00 48.59           C
ATOM    114  SG  CYS    16      85.567  63.323  23.743  1.00 48.59           S
ATOM    115  C   CYS    16      88.637  62.486  26.328  1.00 48.59           C
ATOM    116  O   CYS    16      89.737  63.022  26.218  1.00 48.59           O
ATOM    117  N   THR    17      88.136  62.076  27.507  1.00 60.54           N
ATOM    118  CA  THR    17      88.792  62.240  28.768  1.00 60.54           C
ATOM    119  CB  THR    17      87.969  61.711  29.902  1.00 60.54           C
ATOM    120  OG1 THR    17      86.690  62.329  29.915  1.00 60.54           O
ATOM    121  CG2 THR    17      88.706  62.026  31.209  1.00 60.54           C
ATOM    122  C   THR    17      90.069  61.468  28.708  1.00 60.54           C
ATOM    123  O   THR    17      91.082  61.890  29.259  1.00 60.54           O
ATOM    124  N   GLY    18      90.051  60.307  28.031  1.00 53.06           N
ATOM    125  CA  GLY    18      91.243  59.531  27.883  1.00 53.06           C
ATOM    126  C   GLY    18      91.145  58.300  28.718  1.00 53.06           C
ATOM    127  O   GLY    18      91.802  57.304  28.427  1.00 53.06           O
ATOM    128  N   SER    19      90.328  58.314  29.784  1.00 64.45           N
ATOM    129  CA  SER    19      90.235  57.102  30.543  1.00 64.45           C
ATOM    130  CB  SER    19      90.827  57.228  31.956  1.00 64.45           C
ATOM    131  OG  SER    19      90.176  58.271  32.666  1.00 64.45           O
ATOM    132  C   SER    19      88.792  56.737  30.669  1.00 64.45           C
ATOM    133  O   SER    19      88.003  57.456  31.283  1.00 64.45           O
ATOM    134  N   CYS    20      88.412  55.591  30.073  1.00 67.69           N
ATOM    135  CA  CYS    20      87.059  55.134  30.167  1.00 67.69           C
ATOM    136  CB  CYS    20      86.644  54.183  29.023  1.00 67.69           C
ATOM    137  SG  CYS    20      84.953  53.521  29.188  1.00 67.69           S
ATOM    138  C   CYS    20      86.933  54.398  31.451  1.00 67.69           C
ATOM    139  O   CYS    20      87.800  53.618  31.835  1.00 67.69           O
ATOM    140  N   ASP    21      85.837  54.660  32.168  1.00 75.75           N
ATOM    141  CA  ASP    21      85.591  54.006  33.410  1.00 75.75           C
ATOM    142  CB  ASP    21      84.928  54.912  34.459  1.00 75.75           C
ATOM    143  CG  ASP    21      86.003  55.873  34.953  1.00 75.75           C
ATOM    144  OD1 ASP    21      87.194  55.660  34.599  1.00 75.75           O
ATOM    145  OD2 ASP    21      85.648  56.832  35.689  1.00 75.75           O
ATOM    146  C   ASP    21      84.722  52.825  33.145  1.00 75.75           C
ATOM    147  O   ASP    21      84.662  52.339  32.014  1.00 75.75           O
ATOM    148  N   ARG    22      84.046  52.323  34.204  1.00193.99           N
ATOM    149  CA  ARG    22      83.230  51.155  34.060  1.00193.99           C
ATOM    150  CB  ARG    22      82.798  50.538  35.398  1.00193.99           C
ATOM    151  CG  ARG    22      83.978  50.008  36.216  1.00193.99           C
ATOM    152  CD  ARG    22      83.571  49.390  37.554  1.00193.99           C
ATOM    153  NE  ARG    22      82.953  50.468  38.374  1.00193.99           N
ATOM    154  CZ  ARG    22      83.165  50.495  39.721  1.00193.99           C
ATOM    155  NH1 ARG    22      83.982  49.566  40.297  1.00193.99           N
ATOM    156  NH2 ARG    22      82.561  51.445  40.492  1.00193.99           N
ATOM    157  C   ARG    22      82.003  51.536  33.304  1.00193.99           C
ATOM    158  O   ARG    22      80.945  51.784  33.881  1.00193.99           O
ATOM    159  N   GLY    23      82.151  51.595  31.967  1.00 57.51           N
ATOM    160  CA  GLY    23      81.081  51.843  31.048  1.00 57.51           C
ATOM    161  C   GLY    23      80.941  53.309  30.780  1.00 57.51           C
ATOM    162  O   GLY    23      80.420  53.700  29.738  1.00 57.51           O
ATOM    163  N   ARG    24      81.419  54.171  31.697  1.00 95.44           N
ATOM    164  CA  ARG    24      81.246  55.582  31.490  1.00 95.44           C
ATOM    165  CB  ARG    24      80.344  56.245  32.548  1.00 95.44           C
ATOM    166  CG  ARG    24      78.865  55.879  32.389  1.00 95.44           C
ATOM    167  CD  ARG    24      77.960  56.412  33.502  1.00 95.44           C
ATOM    168  NE  ARG    24      78.340  57.828  33.766  1.00 95.44           N
ATOM    169  CZ  ARG    24      79.222  58.103  34.771  1.00 95.44           C
ATOM    170  NH1 ARG    24      79.737  57.080  35.512  1.00 95.44           N
ATOM    171  NH2 ARG    24      79.583  59.391  35.042  1.00 95.44           N
ATOM    172  C   ARG    24      82.589  56.219  31.567  1.00 95.44           C
ATOM    173  O   ARG    24      83.471  55.737  32.267  1.00 95.44           O
ATOM    174  N   CYS    25      82.789  57.324  30.830  1.00 39.56           N
ATOM    175  CA  CYS    25      84.067  57.968  30.825  1.00 39.56           C
ATOM    176  CB  CYS    25      84.078  59.200  29.915  1.00 39.56           C
ATOM    177  SG  CYS    25      83.866  58.636  28.211  1.00 39.56           S
ATOM    178  C   CYS    25      84.429  58.381  32.239  1.00 39.56           C
ATOM    179  O   CYS    25      83.694  59.231  32.805  1.00 39.56           O
ATOM    180  OXT CYS    25      85.445  57.857  32.771  1.00 39.56           O
TER     181      CYS    25
CONECT    4  114
CONECT   47  137
CONECT  108  177
END
