# Supplementary material for: Graph-Directed Approach for Downselecting Toxins for Experimental Structure Determination
Source: Mar Drugs. 2020 May 14;18(5):256. doi: 10.3390/md18050256 (PMC7281422; doi:10.3390/md18050256)
Supplement: Supplementary file 1 [file marinedrugs-18-00256-s001.zip › SupplementaryMaterial/finalmodels/6C_finalmodels/seq35/seq35model1_B99990010.pdb]

EXPDTA    THEORETICAL MODEL, MODELLER 9.19 2019/07/19 21:00:37
REMARK   6 MODELLER OBJECTIVE FUNCTION:       944.4807
REMARK   6 MODELLER BEST TEMPLATE % SEQ ID:  92.000
REMARK   6 SEQUENCE: subject
REMARK   6 ALIGNMENT: subject-mult.ali
REMARK   6 DOPE score: -1384.63257
REMARK   6 GA341 score: 0.99985
REMARK   6 TEMPLATE: 1cnnAA 1:A - 26:A MODELS 1: - 25: AT 68.0%
REMARK   6 TEMPLATE: 2km9AA 1:A - 25:A MODELS 1: - 25: AT 76.0%
REMARK   6 TEMPLATE: 1tt3AA 1:A - 25:A MODELS 1: - 25: AT 92.0%
REMARK   6 TEMPLATE: 1tt3AA 1:A - 25:A MODELS 1: - 25: AT 92.0%
SSBOND   1 CYS      1    CYS     16                          1555   1555  2.02
SSBOND   2 CYS      8    CYS     20                          1555   1555  2.02
SSBOND   3 CYS     15    CYS     25                          1555   1555  2.02
ATOM      1  N   CYS     1      13.394  27.995 -74.252  1.00 82.48           N
ATOM      2  CA  CYS     1      13.854  28.825 -75.386  1.00 82.48           C
ATOM      3  CB  CYS     1      13.843  27.952 -76.651  1.00 82.48           C
ATOM      4  SG  CYS     1      14.742  28.677 -78.043  1.00 82.48           S
ATOM      5  C   CYS     1      12.878  29.950 -75.521  1.00 82.48           C
ATOM      6  O   CYS     1      11.670  29.732 -75.464  1.00 82.48           O
ATOM      7  N   LYS     2      13.365  31.197 -75.683  1.00 61.71           N
ATOM      8  CA  LYS     2      12.430  32.285 -75.723  1.00 61.71           C
ATOM      9  CB  LYS     2      12.590  33.218 -74.511  1.00 61.71           C
ATOM     10  CG  LYS     2      12.268  32.479 -73.209  1.00 61.71           C
ATOM     11  CD  LYS     2      12.852  33.114 -71.948  1.00 61.71           C
ATOM     12  CE  LYS     2      12.540  32.325 -70.674  1.00 61.71           C
ATOM     13  NZ  LYS     2      13.316  32.865 -69.536  1.00 61.71           N
ATOM     14  C   LYS     2      12.648  33.055 -76.983  1.00 61.71           C
ATOM     15  O   LYS     2      13.740  33.072 -77.540  1.00 61.71           O
ATOM     16  N   GLY     3      11.582  33.702 -77.483  1.00 21.24           N
ATOM     17  CA  GLY     3      11.673  34.446 -78.706  1.00 21.24           C
ATOM     18  C   GLY     3      12.181  35.809 -78.381  1.00 21.24           C
ATOM     19  O   GLY     3      12.390  36.148 -77.217  1.00 21.24           O
ATOM     20  N   ALA     4      12.383  36.636 -79.423  1.00 35.00           N
ATOM     21  CA  ALA     4      12.891  37.958 -79.219  1.00 35.00           C
ATOM     22  CB  ALA     4      13.196  38.709 -80.528  1.00 35.00           C
ATOM     23  C   ALA     4      11.872  38.749 -78.469  1.00 35.00           C
ATOM     24  O   ALA     4      10.671  38.658 -78.727  1.00 35.00           O
ATOM     25  N   GLY     5      12.350  39.546 -77.495  1.00 26.73           N
ATOM     26  CA  GLY     5      11.488  40.403 -76.737  1.00 26.73           C
ATOM     27  C   GLY     5      11.037  39.670 -75.517  1.00 26.73           C
ATOM     28  O   GLY     5      10.499  40.268 -74.586  1.00 26.73           O
ATOM     29  N   ALA     6      11.242  38.342 -75.488  1.00 45.06           N
ATOM     30  CA  ALA     6      10.835  37.587 -74.341  1.00 45.06           C
ATOM     31  CB  ALA     6      10.632  36.090 -74.627  1.00 45.06           C
ATOM     32  C   ALA     6      11.921  37.718 -73.326  1.00 45.06           C
ATOM     33  O   ALA     6      13.034  38.121 -73.649  1.00 45.06           O
ATOM     34  N   LYS     7      11.629  37.387 -72.054  1.00180.57           N
ATOM     35  CA  LYS     7      12.648  37.506 -71.054  1.00180.57           C
ATOM     36  CB  LYS     7      12.193  37.120 -69.634  1.00180.57           C
ATOM     37  CG  LYS     7      11.350  35.846 -69.549  1.00180.57           C
ATOM     38  CD  LYS     7       9.987  35.991 -70.230  1.00180.57           C
ATOM     39  CE  LYS     7       8.990  34.882 -69.889  1.00180.57           C
ATOM     40  NZ  LYS     7       9.449  33.592 -70.449  1.00180.57           N
ATOM     41  C   LYS     7      13.810  36.656 -71.462  1.00180.57           C
ATOM     42  O   LYS     7      13.674  35.712 -72.241  1.00180.57           O
ATOM     43  N   CYS     8      15.017  37.020 -70.992  1.00 78.02           N
ATOM     44  CA  CYS     8      16.187  36.289 -71.392  1.00 78.02           C
ATOM     45  CB  CYS     8      17.079  37.088 -72.356  1.00 78.02           C
ATOM     46  SG  CYS     8      17.350  38.801 -71.822  1.00 78.02           S
ATOM     47  C   CYS     8      16.967  35.896 -70.178  1.00 78.02           C
ATOM     48  O   CYS     8      16.504  36.054 -69.049  1.00 78.02           O
ATOM     49  N   SER     9      18.165  35.304 -70.374  1.00113.84           N
ATOM     50  CA  SER     9      18.907  34.927 -69.201  1.00113.84           C
ATOM     51  CB  SER     9      18.851  33.417 -68.919  1.00113.84           C
ATOM     52  OG  SER     9      19.390  33.137 -67.636  1.00113.84           O
ATOM     53  C   SER     9      20.347  35.324 -69.376  1.00113.84           C
ATOM     54  O   SER     9      21.023  34.900 -70.311  1.00113.84           O
ATOM     55  N   ARG    10      20.871  36.130 -68.437  1.00172.58           N
ATOM     56  CA  ARG    10      22.218  36.622 -68.530  1.00172.58           C
ATOM     57  CB  ARG    10      22.598  37.573 -67.383  1.00172.58           C
ATOM     58  CG  ARG    10      21.782  38.863 -67.341  1.00172.58           C
ATOM     59  CD  ARG    10      20.357  38.669 -66.825  1.00172.58           C
ATOM     60  NE  ARG    10      19.721  40.016 -66.772  1.00172.58           N
ATOM     61  CZ  ARG    10      19.960  40.846 -65.714  1.00172.58           C
ATOM     62  NH1 ARG    10      20.798  40.451 -64.712  1.00172.58           N
ATOM     63  NH2 ARG    10      19.371  42.076 -65.665  1.00172.58           N
ATOM     64  C   ARG    10      23.174  35.475 -68.458  1.00172.58           C
ATOM     65  O   ARG    10      24.243  35.496 -69.070  1.00172.58           O
ATOM     66  N   LEU    11      22.880  34.495 -67.590  1.00108.53           N
ATOM     67  CA  LEU    11      23.765  33.372 -67.513  1.00108.53           C
ATOM     68  CB  LEU    11      23.639  32.601 -66.191  1.00108.53           C
ATOM     69  CG  LEU    11      24.081  33.432 -64.971  1.00108.53           C
ATOM     70  CD1 LEU    11      24.051  32.590 -63.688  1.00108.53           C
ATOM     71  CD2 LEU    11      25.442  34.106 -65.215  1.00108.53           C
ATOM     72  C   LEU    11      23.564  32.398 -68.639  1.00108.53           C
ATOM     73  O   LEU    11      24.535  31.902 -69.213  1.00108.53           O
ATOM     74  N   MET    12      22.282  32.039 -68.886  1.00148.59           N
ATOM     75  CA  MET    12      21.851  31.036 -69.829  1.00148.59           C
ATOM     76  CB  MET    12      20.489  30.447 -69.440  1.00148.59           C
ATOM     77  CG  MET    12      20.566  29.702 -68.107  1.00148.59           C
ATOM     78  SD  MET    12      20.803  30.787 -66.668  1.00148.59           S
ATOM     79  CE  MET    12      21.486  29.498 -65.588  1.00148.59           C
ATOM     80  C   MET    12      21.823  31.426 -71.285  1.00148.59           C
ATOM     81  O   MET    12      22.190  30.626 -72.144  1.00148.59           O
ATOM     82  N   TYR    13      21.406  32.661 -71.626  1.00102.16           N
ATOM     83  CA  TYR    13      21.260  33.003 -73.022  1.00102.16           C
ATOM     84  CB  TYR    13      22.566  32.877 -73.830  1.00102.16           C
ATOM     85  CG  TYR    13      23.601  33.754 -73.215  1.00102.16           C
ATOM     86  CD1 TYR    13      23.563  35.117 -73.387  1.00102.16           C
ATOM     87  CD2 TYR    13      24.619  33.198 -72.476  1.00102.16           C
ATOM     88  CE1 TYR    13      24.526  35.916 -72.815  1.00102.16           C
ATOM     89  CE2 TYR    13      25.583  33.991 -71.902  1.00102.16           C
ATOM     90  CZ  TYR    13      25.536  35.353 -72.074  1.00102.16           C
ATOM     91  OH  TYR    13      26.523  36.177 -71.490  1.00102.16           O
ATOM     92  C   TYR    13      20.279  32.054 -73.666  1.00102.16           C
ATOM     93  O   TYR    13      20.561  31.466 -74.708  1.00102.16           O
ATOM     94  N   ASP    14      19.077  31.919 -73.069  1.00120.35           N
ATOM     95  CA  ASP    14      18.025  31.021 -73.472  1.00120.35           C
ATOM     96  CB  ASP    14      16.821  31.030 -72.512  1.00120.35           C
ATOM     97  CG  ASP    14      17.203  30.307 -71.235  1.00120.35           C
ATOM     98  OD1 ASP    14      18.319  29.727 -71.199  1.00120.35           O
ATOM     99  OD2 ASP    14      16.382  30.317 -70.280  1.00120.35           O
ATOM    100  C   ASP    14      17.462  31.364 -74.821  1.00120.35           C
ATOM    101  O   ASP    14      16.846  30.516 -75.454  1.00120.35           O
ATOM    102  N   CYS    15      17.623  32.610 -75.292  1.00 92.00           N
ATOM    103  CA  CYS    15      16.968  33.128 -76.465  1.00 92.00           C
ATOM    104  CB  CYS    15      17.479  34.528 -76.813  1.00 92.00           C
ATOM    105  SG  CYS    15      17.355  35.584 -75.343  1.00 92.00           S
ATOM    106  C   CYS    15      17.118  32.253 -77.668  1.00 92.00           C
ATOM    107  O   CYS    15      18.211  31.875 -78.083  1.00 92.00           O
ATOM    108  N   CYS    16      15.968  31.938 -78.292  1.00 51.35           N
ATOM    109  CA  CYS    16      15.935  31.078 -79.435  1.00 51.35           C
ATOM    110  CB  CYS    16      14.511  30.890 -79.982  1.00 51.35           C
ATOM    111  SG  CYS    16      13.464  30.073 -78.756  1.00 51.35           S
ATOM    112  C   CYS    16      16.733  31.701 -80.524  1.00 51.35           C
ATOM    113  O   CYS    16      17.587  31.053 -81.128  1.00 51.35           O
ATOM    114  N   THR    17      16.459  32.981 -80.817  1.00149.89           N
ATOM    115  CA  THR    17      17.146  33.617 -81.895  1.00149.89           C
ATOM    116  CB  THR    17      16.461  34.857 -82.395  1.00149.89           C
ATOM    117  OG1 THR    17      17.045  35.270 -83.622  1.00149.89           O
ATOM    118  CG2 THR    17      16.576  35.975 -81.345  1.00149.89           C
ATOM    119  C   THR    17      18.559  33.946 -81.539  1.00149.89           C
ATOM    120  O   THR    17      19.457  33.790 -82.360  1.00149.89           O
ATOM    121  N   GLY    18      18.833  34.389 -80.301  1.00 69.33           N
ATOM    122  CA  GLY    18      20.181  34.824 -80.087  1.00 69.33           C
ATOM    123  C   GLY    18      20.480  34.824 -78.631  1.00 69.33           C
ATOM    124  O   GLY    18      20.494  33.775 -77.991  1.00 69.33           O
ATOM    125  N   SER    19      20.767  36.018 -78.078  1.00105.22           N
ATOM    126  CA  SER    19      21.142  36.082 -76.698  1.00105.22           C
ATOM    127  CB  SER    19      22.611  36.489 -76.482  1.00105.22           C
ATOM    128  OG  SER    19      23.477  35.466 -76.953  1.00105.22           O
ATOM    129  C   SER    19      20.287  37.085 -75.998  1.00105.22           C
ATOM    130  O   SER    19      19.421  37.737 -76.576  1.00105.22           O
ATOM    131  N   CYS    20      20.513  37.192 -74.684  1.00 70.64           N
ATOM    132  CA  CYS    20      19.789  38.066 -73.819  1.00 70.64           C
ATOM    133  CB  CYS    20      20.112  37.754 -72.349  1.00 70.64           C
ATOM    134  SG  CYS    20      19.254  38.796 -71.143  1.00 70.64           S
ATOM    135  C   CYS    20      20.203  39.474 -74.116  1.00 70.64           C
ATOM    136  O   CYS    20      21.355  39.755 -74.438  1.00 70.64           O
ATOM    137  N   ARG    21      19.240  40.408 -74.045  1.00207.07           N
ATOM    138  CA  ARG    21      19.545  41.801 -74.188  1.00207.07           C
ATOM    139  CB  ARG    21      18.611  42.612 -75.100  1.00207.07           C
ATOM    140  CG  ARG    21      18.604  42.152 -76.555  1.00207.07           C
ATOM    141  CD  ARG    21      19.932  42.357 -77.277  1.00207.07           C
ATOM    142  NE  ARG    21      20.245  43.810 -77.213  1.00207.07           N
ATOM    143  CZ  ARG    21      20.923  44.411 -78.235  1.00207.07           C
ATOM    144  NH1 ARG    21      21.287  43.695 -79.340  1.00207.07           N
ATOM    145  NH2 ARG    21      21.240  45.734 -78.157  1.00207.07           N
ATOM    146  C   ARG    21      19.348  42.302 -72.806  1.00207.07           C
ATOM    147  O   ARG    21      19.471  41.524 -71.864  1.00207.07           O
ATOM    148  N   SER    22      19.056  43.600 -72.621  1.00141.86           N
ATOM    149  CA  SER    22      18.907  44.027 -71.263  1.00141.86           C
ATOM    150  CB  SER    22      18.910  45.557 -71.099  1.00141.86           C
ATOM    151  OG  SER    22      20.166  46.090 -71.493  1.00141.86           O
ATOM    152  C   SER    22      17.590  43.525 -70.746  1.00141.86           C
ATOM    153  O   SER    22      16.577  44.218 -70.803  1.00141.86           O
ATOM    154  N   GLY    23      17.598  42.287 -70.219  1.00 46.73           N
ATOM    155  CA  GLY    23      16.475  41.662 -69.588  1.00 46.73           C
ATOM    156  C   GLY    23      15.621  40.976 -70.605  1.00 46.73           C
ATOM    157  O   GLY    23      14.854  40.076 -70.264  1.00 46.73           O
ATOM    158  N   LYS    24      15.737  41.355 -71.890  1.00127.76           N
ATOM    159  CA  LYS    24      14.853  40.757 -72.844  1.00127.76           C
ATOM    160  CB  LYS    24      13.798  41.763 -73.321  1.00127.76           C
ATOM    161  CG  LYS    24      14.411  43.099 -73.738  1.00127.76           C
ATOM    162  CD  LYS    24      13.372  44.153 -74.114  1.00127.76           C
ATOM    163  CE  LYS    24      12.781  44.852 -72.886  1.00127.76           C
ATOM    164  NZ  LYS    24      11.869  45.940 -73.301  1.00127.76           N
ATOM    165  C   LYS    24      15.659  40.265 -73.997  1.00127.76           C
ATOM    166  O   LYS    24      16.684  40.840 -74.337  1.00127.76           O
ATOM    167  N   CYS    25      15.221  39.158 -74.620  1.00 34.13           N
ATOM    168  CA  CYS    25      15.918  38.594 -75.735  1.00 34.13           C
ATOM    169  CB  CYS    25      15.201  37.366 -76.318  1.00 34.13           C
ATOM    170  SG  CYS    25      15.371  35.948 -75.208  1.00 34.13           S
ATOM    171  C   CYS    25      16.014  39.649 -76.828  1.00 34.13           C
ATOM    172  O   CYS    25      14.945  40.160 -77.250  1.00 34.13           O
ATOM    173  OXT CYS    25      17.159  39.946 -77.263  1.00 34.13           O
TER     174      CYS    25
CONECT    4  111
CONECT   46  134
CONECT  105  170
END
