# Supplementary material for: Graph-Directed Approach for Downselecting Toxins for Experimental Structure Determination
Source: Mar Drugs. 2020 May 14;18(5):256. doi: 10.3390/md18050256 (PMC7281422; doi:10.3390/md18050256)
Supplement: Supplementary file 1 [file marinedrugs-18-00256-s001.zip › SupplementaryMaterial/finalmodels/6C_finalmodels/seq35/seq35model2_B99990006.pdb]

EXPDTA    THEORETICAL MODEL, MODELLER 9.19 2019/07/19 21:00:03
REMARK   6 MODELLER OBJECTIVE FUNCTION:       944.5150
REMARK   6 MODELLER BEST TEMPLATE % SEQ ID:  92.000
REMARK   6 SEQUENCE: subject
REMARK   6 ALIGNMENT: subject-mult.ali
REMARK   6 DOPE score: -1337.86523
REMARK   6 GA341 score: 0.99941
REMARK   6 TEMPLATE: 1cnnAA 1:A - 26:A MODELS 1: - 25: AT 68.0%
REMARK   6 TEMPLATE: 2km9AA 1:A - 25:A MODELS 1: - 25: AT 76.0%
REMARK   6 TEMPLATE: 1tt3AA 1:A - 25:A MODELS 1: - 25: AT 92.0%
REMARK   6 TEMPLATE: 1tt3AA 1:A - 25:A MODELS 1: - 25: AT 92.0%
SSBOND   1 CYS      1    CYS     16                          1555   1555  2.03
SSBOND   2 CYS      8    CYS     20                          1555   1555  2.02
SSBOND   3 CYS     15    CYS     25                          1555   1555  2.02
ATOM      1  N   CYS     1      -5.504  44.189 -53.932  1.00 22.78           N
ATOM      2  CA  CYS     1      -4.576  45.203 -53.377  1.00 22.78           C
ATOM      3  CB  CYS     1      -3.198  45.087 -54.049  1.00 22.78           C
ATOM      4  SG  CYS     1      -3.294  45.339 -55.844  1.00 22.78           S
ATOM      5  C   CYS     1      -5.117  46.572 -53.607  1.00 22.78           C
ATOM      6  O   CYS     1      -6.126  46.742 -54.289  1.00 22.78           O
ATOM      7  N   LYS     2      -4.473  47.593 -53.010  1.00 87.29           N
ATOM      8  CA  LYS     2      -4.936  48.932 -53.214  1.00 87.29           C
ATOM      9  CB  LYS     2      -5.204  49.742 -51.933  1.00 87.29           C
ATOM     10  CG  LYS     2      -6.334  49.198 -51.058  1.00 87.29           C
ATOM     11  CD  LYS     2      -5.949  47.935 -50.289  1.00 87.29           C
ATOM     12  CE  LYS     2      -7.026  47.450 -49.320  1.00 87.29           C
ATOM     13  NZ  LYS     2      -6.583  46.192 -48.686  1.00 87.29           N
ATOM     14  C   LYS     2      -3.864  49.658 -53.945  1.00 87.29           C
ATOM     15  O   LYS     2      -2.702  49.253 -53.943  1.00 87.29           O
ATOM     16  N   GLY     3      -4.240  50.760 -54.610  1.00 20.76           N
ATOM     17  CA  GLY     3      -3.290  51.527 -55.355  1.00 20.76           C
ATOM     18  C   GLY     3      -2.640  52.476 -54.410  1.00 20.76           C
ATOM     19  O   GLY     3      -2.958  52.522 -53.224  1.00 20.76           O
ATOM     20  N   ALA     4      -1.697  53.273 -54.933  1.00 34.45           N
ATOM     21  CA  ALA     4      -0.997  54.204 -54.108  1.00 34.45           C
ATOM     22  CB  ALA     4       0.180  54.872 -54.835  1.00 34.45           C
ATOM     23  C   ALA     4      -1.959  55.263 -53.666  1.00 34.45           C
ATOM     24  O   ALA     4      -2.790  55.733 -54.449  1.00 34.45           O
ATOM     25  N   GLY     5      -1.867  55.649 -52.383  1.00 23.36           N
ATOM     26  CA  GLY     5      -2.687  56.697 -51.841  1.00 23.36           C
ATOM     27  C   GLY     5      -3.935  56.095 -51.276  1.00 23.36           C
ATOM     28  O   GLY     5      -4.731  56.777 -50.627  1.00 23.36           O
ATOM     29  N   ALA     6      -4.145  54.794 -51.526  1.00 44.40           N
ATOM     30  CA  ALA     6      -5.313  54.139 -51.025  1.00 44.40           C
ATOM     31  CB  ALA     6      -5.733  52.919 -51.860  1.00 44.40           C
ATOM     32  C   ALA     6      -5.005  53.663 -49.646  1.00 44.40           C
ATOM     33  O   ALA     6      -3.848  53.634 -49.230  1.00 44.40           O
ATOM     34  N   LYS     7      -6.051  53.284 -48.901  1.00104.98           N
ATOM     35  CA  LYS     7      -5.874  52.807 -47.563  1.00104.98           C
ATOM     36  CB  LYS     7      -7.183  52.270 -46.983  1.00104.98           C
ATOM     37  CG  LYS     7      -7.744  51.136 -47.844  1.00104.98           C
ATOM     38  CD  LYS     7      -8.868  50.350 -47.173  1.00104.98           C
ATOM     39  CE  LYS     7      -9.433  49.224 -48.043  1.00104.98           C
ATOM     40  NZ  LYS     7     -10.426  48.427 -47.285  1.00104.98           N
ATOM     41  C   LYS     7      -4.904  51.666 -47.632  1.00104.98           C
ATOM     42  O   LYS     7      -4.837  50.942 -48.623  1.00104.98           O
ATOM     43  N   CYS     8      -4.087  51.492 -46.578  1.00 70.88           N
ATOM     44  CA  CYS     8      -3.139  50.415 -46.584  1.00 70.88           C
ATOM     45  CB  CYS     8      -1.679  50.885 -46.670  1.00 70.88           C
ATOM     46  SG  CYS     8      -1.261  52.163 -45.454  1.00 70.88           S
ATOM     47  C   CYS     8      -3.341  49.607 -45.343  1.00 70.88           C
ATOM     48  O   CYS     8      -4.293  49.827 -44.602  1.00 70.88           O
ATOM     49  N   SER     9      -2.476  48.594 -45.113  1.00 74.17           N
ATOM     50  CA  SER     9      -2.656  47.809 -43.922  1.00 74.17           C
ATOM     51  CB  SER     9      -3.316  46.448 -44.189  1.00 74.17           C
ATOM     52  OG  SER     9      -2.532  45.718 -45.121  1.00 74.17           O
ATOM     53  C   SER     9      -1.330  47.561 -43.270  1.00 74.17           C
ATOM     54  O   SER     9      -0.402  47.025 -43.869  1.00 74.17           O
ATOM     55  N   ARG    10      -1.214  47.927 -41.986  1.00119.45           N
ATOM     56  CA  ARG    10       0.027  47.715 -41.301  1.00119.45           C
ATOM     57  CB  ARG    10       0.041  48.232 -39.860  1.00119.45           C
ATOM     58  CG  ARG    10      -0.974  47.512 -38.978  1.00119.45           C
ATOM     59  CD  ARG    10      -0.777  47.785 -37.492  1.00119.45           C
ATOM     60  NE  ARG    10      -1.222  49.183 -37.241  1.00119.45           N
ATOM     61  CZ  ARG    10      -0.316  50.203 -37.194  1.00119.45           C
ATOM     62  NH1 ARG    10       1.023  49.947 -37.272  1.00119.45           N
ATOM     63  NH2 ARG    10      -0.753  51.487 -37.050  1.00119.45           N
ATOM     64  C   ARG    10       0.258  46.242 -41.198  1.00119.45           C
ATOM     65  O   ARG    10       1.401  45.783 -41.169  1.00119.45           O
ATOM     66  N   LEU    11      -0.824  45.460 -41.005  1.00140.98           N
ATOM     67  CA  LEU    11      -0.607  44.048 -40.910  1.00140.98           C
ATOM     68  CB  LEU    11      -1.794  43.246 -40.333  1.00140.98           C
ATOM     69  CG  LEU    11      -2.111  43.473 -38.843  1.00140.98           C
ATOM     70  CD1 LEU    11      -2.979  44.722 -38.594  1.00140.98           C
ATOM     71  CD2 LEU    11      -2.668  42.188 -38.214  1.00140.98           C
ATOM     72  C   LEU    11      -0.292  43.420 -42.237  1.00140.98           C
ATOM     73  O   LEU    11       0.681  42.675 -42.356  1.00140.98           O
ATOM     74  N   MET    12      -1.174  43.650 -43.233  1.00155.84           N
ATOM     75  CA  MET    12      -1.121  43.050 -44.545  1.00155.84           C
ATOM     76  CB  MET    12      -2.508  42.924 -45.181  1.00155.84           C
ATOM     77  CG  MET    12      -3.384  41.961 -44.384  1.00155.84           C
ATOM     78  SD  MET    12      -3.875  42.581 -42.748  1.00155.84           S
ATOM     79  CE  MET    12      -4.258  40.932 -42.097  1.00155.84           C
ATOM     80  C   MET    12      -0.172  43.650 -45.549  1.00155.84           C
ATOM     81  O   MET    12       0.441  42.918 -46.323  1.00155.84           O
ATOM     82  N   TYR    13       0.004  44.987 -45.592  1.00109.13           N
ATOM     83  CA  TYR    13       0.818  45.542 -46.648  1.00109.13           C
ATOM     84  CB  TYR    13       2.248  44.985 -46.653  1.00109.13           C
ATOM     85  CG  TYR    13       2.873  45.368 -45.365  1.00109.13           C
ATOM     86  CD1 TYR    13       3.235  46.677 -45.141  1.00109.13           C
ATOM     87  CD2 TYR    13       3.119  44.423 -44.400  1.00109.13           C
ATOM     88  CE1 TYR    13       3.816  47.042 -43.953  1.00109.13           C
ATOM     89  CE2 TYR    13       3.701  44.780 -43.209  1.00109.13           C
ATOM     90  CZ  TYR    13       4.047  46.095 -42.993  1.00109.13           C
ATOM     91  OH  TYR    13       4.645  46.469 -41.772  1.00109.13           O
ATOM     92  C   TYR    13       0.212  45.202 -47.989  1.00109.13           C
ATOM     93  O   TYR    13       0.881  44.722 -48.903  1.00109.13           O
ATOM     94  N   ASP    14      -1.095  45.492 -48.120  1.00131.00           N
ATOM     95  CA  ASP    14      -1.959  45.246 -49.238  1.00131.00           C
ATOM     96  CB  ASP    14      -3.452  45.428 -48.915  1.00131.00           C
ATOM     97  CG  ASP    14      -3.927  44.124 -48.294  1.00131.00           C
ATOM     98  OD1 ASP    14      -3.052  43.261 -48.014  1.00131.00           O
ATOM     99  OD2 ASP    14      -5.162  43.957 -48.124  1.00131.00           O
ATOM    100  C   ASP    14      -1.637  46.098 -50.427  1.00131.00           C
ATOM    101  O   ASP    14      -2.279  45.945 -51.456  1.00131.00           O
ATOM    102  N   CYS    15      -0.720  47.066 -50.322  1.00 89.02           N
ATOM    103  CA  CYS    15      -0.464  47.979 -51.405  1.00 89.02           C
ATOM    104  CB  CYS    15       0.604  49.005 -51.018  1.00 89.02           C
ATOM    105  SG  CYS    15       0.076  49.837 -49.499  1.00 89.02           S
ATOM    106  C   CYS    15      -0.028  47.266 -52.651  1.00 89.02           C
ATOM    107  O   CYS    15       0.893  46.451 -52.651  1.00 89.02           O
ATOM    108  N   CYS    16      -0.688  47.602 -53.777  1.00 55.84           N
ATOM    109  CA  CYS    16      -0.412  46.994 -55.043  1.00 55.84           C
ATOM    110  CB  CYS    16      -1.253  47.574 -56.197  1.00 55.84           C
ATOM    111  SG  CYS    16      -3.052  47.343 -56.041  1.00 55.84           S
ATOM    112  C   CYS    16       1.003  47.320 -55.371  1.00 55.84           C
ATOM    113  O   CYS    16       1.759  46.469 -55.839  1.00 55.84           O
ATOM    114  N   THR    17       1.398  48.581 -55.129  1.00144.33           N
ATOM    115  CA  THR    17       2.726  48.945 -55.505  1.00144.33           C
ATOM    116  CB  THR    17       2.729  50.116 -56.443  1.00144.33           C
ATOM    117  OG1 THR    17       1.921  49.835 -57.574  1.00144.33           O
ATOM    118  CG2 THR    17       4.171  50.379 -56.898  1.00144.33           C
ATOM    119  C   THR    17       3.479  49.366 -54.282  1.00144.33           C
ATOM    120  O   THR    17       3.887  50.520 -54.171  1.00144.33           O
ATOM    121  N   GLY    18       3.723  48.441 -53.334  1.00 76.70           N
ATOM    122  CA  GLY    18       4.517  48.877 -52.227  1.00 76.70           C
ATOM    123  C   GLY    18       3.920  48.411 -50.944  1.00 76.70           C
ATOM    124  O   GLY    18       3.348  47.326 -50.842  1.00 76.70           O
ATOM    125  N   SER    19       4.061  49.252 -49.904  1.00 65.00           N
ATOM    126  CA  SER    19       3.583  48.873 -48.612  1.00 65.00           C
ATOM    127  CB  SER    19       4.709  48.545 -47.607  1.00 65.00           C
ATOM    128  OG  SER    19       5.489  49.694 -47.310  1.00 65.00           O
ATOM    129  C   SER    19       2.779  50.000 -48.062  1.00 65.00           C
ATOM    130  O   SER    19       2.554  51.020 -48.708  1.00 65.00           O
ATOM    131  N   CYS    20       2.291  49.795 -46.831  1.00 77.22           N
ATOM    132  CA  CYS    20       1.478  50.740 -46.141  1.00 77.22           C
ATOM    133  CB  CYS    20       0.884  50.115 -44.856  1.00 77.22           C
ATOM    134  SG  CYS    20      -0.330  51.138 -43.977  1.00 77.22           S
ATOM    135  C   CYS    20       2.342  51.911 -45.787  1.00 77.22           C
ATOM    136  O   CYS    20       3.537  51.786 -45.529  1.00 77.22           O
ATOM    137  N   ARG    21       1.744  53.109 -45.807  1.00236.62           N
ATOM    138  CA  ARG    21       2.424  54.313 -45.445  1.00236.62           C
ATOM    139  CB  ARG    21       2.431  55.401 -46.542  1.00236.62           C
ATOM    140  CG  ARG    21       3.300  56.625 -46.220  1.00236.62           C
ATOM    141  CD  ARG    21       4.786  56.295 -46.051  1.00236.62           C
ATOM    142  NE  ARG    21       5.454  56.446 -47.373  1.00236.62           N
ATOM    143  CZ  ARG    21       6.059  57.624 -47.709  1.00236.62           C
ATOM    144  NH1 ARG    21       6.107  58.656 -46.815  1.00236.62           N
ATOM    145  NH2 ARG    21       6.643  57.758 -48.935  1.00236.62           N
ATOM    146  C   ARG    21       1.639  54.782 -44.277  1.00236.62           C
ATOM    147  O   ARG    21       1.028  53.959 -43.601  1.00236.62           O
ATOM    148  N   SER    22       1.650  56.092 -43.992  1.00 97.46           N
ATOM    149  CA  SER    22       0.940  56.553 -42.840  1.00 97.46           C
ATOM    150  CB  SER    22       1.309  58.002 -42.487  1.00 97.46           C
ATOM    151  OG  SER    22       0.585  58.427 -41.341  1.00 97.46           O
ATOM    152  C   SER    22      -0.530  56.539 -43.136  1.00 97.46           C
ATOM    153  O   SER    22      -1.152  57.587 -43.281  1.00 97.46           O
ATOM    154  N   GLY    23      -1.135  55.337 -43.200  1.00 45.31           N
ATOM    155  CA  GLY    23      -2.546  55.187 -43.394  1.00 45.31           C
ATOM    156  C   GLY    23      -2.848  54.992 -44.843  1.00 45.31           C
ATOM    157  O   GLY    23      -3.791  54.279 -45.183  1.00 45.31           O
ATOM    158  N   LYS    24      -2.053  55.606 -45.739  1.00118.93           N
ATOM    159  CA  LYS    24      -2.290  55.429 -47.143  1.00118.93           C
ATOM    160  CB  LYS    24      -2.261  56.727 -47.984  1.00118.93           C
ATOM    161  CG  LYS    24      -3.445  57.684 -47.811  1.00118.93           C
ATOM    162  CD  LYS    24      -3.486  58.391 -46.455  1.00118.93           C
ATOM    163  CE  LYS    24      -4.369  59.642 -46.427  1.00118.93           C
ATOM    164  NZ  LYS    24      -3.670  60.773 -47.081  1.00118.93           N
ATOM    165  C   LYS    24      -1.146  54.622 -47.626  1.00118.93           C
ATOM    166  O   LYS    24      -0.131  54.518 -46.954  1.00118.93           O
ATOM    167  N   CYS    25      -1.286  53.990 -48.802  1.00 42.71           N
ATOM    168  CA  CYS    25      -0.164  53.259 -49.301  1.00 42.71           C
ATOM    169  CB  CYS    25      -0.490  52.501 -50.584  1.00 42.71           C
ATOM    170  SG  CYS    25      -1.428  51.021 -50.153  1.00 42.71           S
ATOM    171  C   CYS    25       0.940  54.267 -49.590  1.00 42.71           C
ATOM    172  O   CYS    25       0.684  55.188 -50.409  1.00 42.71           O
ATOM    173  OXT CYS    25       2.047  54.139 -48.997  1.00 42.71           O
TER     174      CYS    25
CONECT    4  111
CONECT   46  134
CONECT  105  170
END
