# Supplementary material for: Graph-Directed Approach for Downselecting Toxins for Experimental Structure Determination
Source: Mar Drugs. 2020 May 14;18(5):256. doi: 10.3390/md18050256 (PMC7281422; doi:10.3390/md18050256)
Supplement: Supplementary file 1 [file marinedrugs-18-00256-s001.zip › SupplementaryMaterial/finalmodels/6C_finalmodels/seq35/seq35model3_B99990004.pdb]

EXPDTA    THEORETICAL MODEL, MODELLER 9.19 2019/07/19 20:59:47
REMARK   6 MODELLER OBJECTIVE FUNCTION:       936.6470
REMARK   6 MODELLER BEST TEMPLATE % SEQ ID:  92.000
REMARK   6 SEQUENCE: subject
REMARK   6 ALIGNMENT: subject-mult.ali
REMARK   6 DOPE score: -1325.15784
REMARK   6 GA341 score: 0.99995
REMARK   6 TEMPLATE: 1cnnAA 1:A - 26:A MODELS 1: - 25: AT 68.0%
REMARK   6 TEMPLATE: 2km9AA 1:A - 25:A MODELS 1: - 25: AT 76.0%
REMARK   6 TEMPLATE: 1tt3AA 1:A - 25:A MODELS 1: - 25: AT 92.0%
REMARK   6 TEMPLATE: 1tt3AA 1:A - 25:A MODELS 1: - 25: AT 92.0%
SSBOND   1 CYS      1    CYS     16                          1555   1555  2.02
SSBOND   2 CYS      8    CYS     20                          1555   1555  2.02
SSBOND   3 CYS     15    CYS     25                          1555   1555  2.02
ATOM      1  N   CYS     1      14.662 103.874  94.277  1.00 20.22           N
ATOM      2  CA  CYS     1      14.556 102.451  93.880  1.00 20.22           C
ATOM      3  CB  CYS     1      13.428 102.273  92.852  1.00 20.22           C
ATOM      4  SG  CYS     1      13.755 103.189  91.319  1.00 20.22           S
ATOM      5  C   CYS     1      15.838 101.998  93.272  1.00 20.22           C
ATOM      6  O   CYS     1      16.785 102.773  93.146  1.00 20.22           O
ATOM      7  N   LYS     2      15.903 100.713  92.883  1.00 56.53           N
ATOM      8  CA  LYS     2      17.115 100.199  92.320  1.00 56.53           C
ATOM      9  CB  LYS     2      17.723  99.109  93.219  1.00 56.53           C
ATOM     10  CG  LYS     2      18.052  99.681  94.602  1.00 56.53           C
ATOM     11  CD  LYS     2      18.169  98.658  95.732  1.00 56.53           C
ATOM     12  CE  LYS     2      18.427  99.301  97.097  1.00 56.53           C
ATOM     13  NZ  LYS     2      18.379  98.277  98.164  1.00 56.53           N
ATOM     14  C   LYS     2      16.764  99.615  90.991  1.00 56.53           C
ATOM     15  O   LYS     2      15.642  99.163  90.770  1.00 56.53           O
ATOM     16  N   GLY     3      17.722  99.627  90.051  1.00 19.40           N
ATOM     17  CA  GLY     3      17.445  99.128  88.737  1.00 19.40           C
ATOM     18  C   GLY     3      17.583  97.643  88.767  1.00 19.40           C
ATOM     19  O   GLY     3      17.954  97.058  89.782  1.00 19.40           O
ATOM     20  N   ALA     4      17.278  96.989  87.630  1.00 29.95           N
ATOM     21  CA  ALA     4      17.379  95.564  87.569  1.00 29.95           C
ATOM     22  CB  ALA     4      16.833  94.963  86.262  1.00 29.95           C
ATOM     23  C   ALA     4      18.821  95.200  87.673  1.00 29.95           C
ATOM     24  O   ALA     4      19.685  95.847  87.082  1.00 29.95           O
ATOM     25  N   GLY     5      19.108  94.142  88.454  1.00 21.72           N
ATOM     26  CA  GLY     5      20.448  93.658  88.600  1.00 21.72           C
ATOM     27  C   GLY     5      21.078  94.362  89.757  1.00 21.72           C
ATOM     28  O   GLY     5      22.146  93.972  90.229  1.00 21.72           O
ATOM     29  N   ALA     6      20.431  95.433  90.246  1.00 44.56           N
ATOM     30  CA  ALA     6      20.970  96.148  91.362  1.00 44.56           C
ATOM     31  CB  ALA     6      20.466  97.597  91.465  1.00 44.56           C
ATOM     32  C   ALA     6      20.535  95.426  92.591  1.00 44.56           C
ATOM     33  O   ALA     6      19.623  94.608  92.545  1.00 44.56           O
ATOM     34  N   LYS     7      21.184  95.715  93.731  1.00136.61           N
ATOM     35  CA  LYS     7      20.843  95.089  94.972  1.00136.61           C
ATOM     36  CB  LYS     7      21.609  95.729  96.133  1.00136.61           C
ATOM     37  CG  LYS     7      21.583  97.251  96.010  1.00136.61           C
ATOM     38  CD  LYS     7      22.082  98.004  97.236  1.00136.61           C
ATOM     39  CE  LYS     7      22.367  99.481  96.952  1.00136.61           C
ATOM     40  NZ  LYS     7      21.155 100.141  96.420  1.00136.61           N
ATOM     41  C   LYS     7      19.371  95.279  95.188  1.00136.61           C
ATOM     42  O   LYS     7      18.764  96.210  94.664  1.00136.61           O
ATOM     43  N   CYS     8      18.734  94.349  95.922  1.00 76.65           N
ATOM     44  CA  CYS     8      17.323  94.483  96.151  1.00 76.65           C
ATOM     45  CB  CYS     8      16.478  93.470  95.358  1.00 76.65           C
ATOM     46  SG  CYS     8      17.121  91.773  95.390  1.00 76.65           S
ATOM     47  C   CYS     8      17.045  94.351  97.615  1.00 76.65           C
ATOM     48  O   CYS     8      17.967  94.249  98.421  1.00 76.65           O
ATOM     49  N   SER     9      15.753  94.414  98.008  1.00113.22           N
ATOM     50  CA  SER     9      15.444  94.305  99.411  1.00113.22           C
ATOM     51  CB  SER     9      14.866  95.591 100.030  1.00113.22           C
ATOM     52  OG  SER     9      15.864  96.595 100.131  1.00113.22           O
ATOM     53  C   SER     9      14.405  93.247  99.609  1.00113.22           C
ATOM     54  O   SER     9      13.288  93.338  99.107  1.00113.22           O
ATOM     55  N   ARG    10      14.739  92.215 100.398  1.00232.31           N
ATOM     56  CA  ARG    10      13.816  91.152 100.672  1.00232.31           C
ATOM     57  CB  ARG    10      14.423  90.057 101.560  1.00232.31           C
ATOM     58  CG  ARG    10      15.657  89.399 100.946  1.00232.31           C
ATOM     59  CD  ARG    10      16.841  90.357 100.810  1.00232.31           C
ATOM     60  NE  ARG    10      17.293  90.705 102.186  1.00232.31           N
ATOM     61  CZ  ARG    10      18.600  91.028 102.407  1.00232.31           C
ATOM     62  NH1 ARG    10      19.486  91.014 101.371  1.00232.31           N
ATOM     63  NH2 ARG    10      19.020  91.361 103.663  1.00232.31           N
ATOM     64  C   ARG    10      12.679  91.735 101.443  1.00232.31           C
ATOM     65  O   ARG    10      11.536  91.282 101.355  1.00232.31           O
ATOM     66  N   LEU    11      12.999  92.690 102.330  1.00139.95           N
ATOM     67  CA  LEU    11      11.958  93.295 103.101  1.00139.95           C
ATOM     68  CB  LEU    11      12.518  94.085 104.295  1.00139.95           C
ATOM     69  CG  LEU    11      13.360  93.231 105.266  1.00139.95           C
ATOM     70  CD1 LEU    11      14.668  92.752 104.612  1.00139.95           C
ATOM     71  CD2 LEU    11      13.603  93.972 106.589  1.00139.95           C
ATOM     72  C   LEU    11      11.124  94.248 102.284  1.00139.95           C
ATOM     73  O   LEU    11       9.895  94.159 102.284  1.00139.95           O
ATOM     74  N   MET    12      11.801  95.238 101.653  1.00152.01           N
ATOM     75  CA  MET    12      11.240  96.337 100.899  1.00152.01           C
ATOM     76  CB  MET    12      12.169  97.554 100.895  1.00152.01           C
ATOM     77  CG  MET    12      12.315  98.155 102.291  1.00152.01           C
ATOM     78  SD  MET    12      13.210  97.092 103.457  1.00152.01           S
ATOM     79  CE  MET    12      12.700  98.046 104.914  1.00152.01           C
ATOM     80  C   MET    12      10.819  96.082  99.471  1.00152.01           C
ATOM     81  O   MET    12       9.786  96.583  99.031  1.00152.01           O
ATOM     82  N   TYR    13      11.591  95.294  98.701  1.00114.44           N
ATOM     83  CA  TYR    13      11.348  95.158  97.286  1.00114.44           C
ATOM     84  CB  TYR    13      10.021  94.471  96.914  1.00114.44           C
ATOM     85  CG  TYR    13       9.982  93.162  97.624  1.00114.44           C
ATOM     86  CD1 TYR    13      10.974  92.228  97.435  1.00114.44           C
ATOM     87  CD2 TYR    13       8.987  92.894  98.533  1.00114.44           C
ATOM     88  CE1 TYR    13      10.940  91.028  98.105  1.00114.44           C
ATOM     89  CE2 TYR    13       8.946  91.695  99.204  1.00114.44           C
ATOM     90  CZ  TYR    13       9.923  90.757  98.988  1.00114.44           C
ATOM     91  OH  TYR    13       9.885  89.526  99.676  1.00114.44           O
ATOM     92  C   TYR    13      11.372  96.525  96.647  1.00114.44           C
ATOM     93  O   TYR    13      10.429  96.943  95.975  1.00114.44           O
ATOM     94  N   ASP    14      12.500  97.242  96.834  1.00121.46           N
ATOM     95  CA  ASP    14      12.758  98.584  96.378  1.00121.46           C
ATOM     96  CB  ASP    14      14.064  99.170  96.935  1.00121.46           C
ATOM     97  CG  ASP    14      13.806  99.569  98.378  1.00121.46           C
ATOM     98  OD1 ASP    14      12.626  99.875  98.694  1.00121.46           O
ATOM     99  OD2 ASP    14      14.778  99.573  99.182  1.00121.46           O
ATOM    100  C   ASP    14      12.838  98.681  94.885  1.00121.46           C
ATOM    101  O   ASP    14      12.760  99.777  94.343  1.00121.46           O
ATOM    102  N   CYS    15      13.029  97.556  94.181  1.00 89.81           N
ATOM    103  CA  CYS    15      13.293  97.509  92.767  1.00 89.81           C
ATOM    104  CB  CYS    15      13.165  96.079  92.226  1.00 89.81           C
ATOM    105  SG  CYS    15      14.293  94.999  93.144  1.00 89.81           S
ATOM    106  C   CYS    15      12.402  98.411  91.970  1.00 89.81           C
ATOM    107  O   CYS    15      11.177  98.370  92.056  1.00 89.81           O
ATOM    108  N   CYS    16      13.048  99.231  91.116  1.00 58.03           N
ATOM    109  CA  CYS    16      12.391 100.211  90.304  1.00 58.03           C
ATOM    110  CB  CYS    16      13.357 100.933  89.345  1.00 58.03           C
ATOM    111  SG  CYS    16      14.710 101.829  90.163  1.00 58.03           S
ATOM    112  C   CYS    16      11.418  99.502  89.431  1.00 58.03           C
ATOM    113  O   CYS    16      10.271  99.927  89.292  1.00 58.03           O
ATOM    114  N   THR    17      11.854  98.397  88.802  1.00211.42           N
ATOM    115  CA  THR    17      10.934  97.733  87.935  1.00211.42           C
ATOM    116  CB  THR    17      11.407  97.744  86.507  1.00211.42           C
ATOM    117  OG1 THR    17      10.472  97.081  85.672  1.00211.42           O
ATOM    118  CG2 THR    17      12.798  97.095  86.405  1.00211.42           C
ATOM    119  C   THR    17      10.743  96.321  88.393  1.00211.42           C
ATOM    120  O   THR    17      11.131  95.374  87.712  1.00211.42           O
ATOM    121  N   GLY    18      10.093  96.122  89.555  1.00 74.62           N
ATOM    122  CA  GLY    18       9.883  94.757  89.928  1.00 74.62           C
ATOM    123  C   GLY    18      10.167  94.583  91.381  1.00 74.62           C
ATOM    124  O   GLY    18       9.955  95.478  92.199  1.00 74.62           O
ATOM    125  N   SER    19      10.650  93.381  91.736  1.00 61.78           N
ATOM    126  CA  SER    19      10.920  93.099  93.110  1.00 61.78           C
ATOM    127  CB  SER    19       9.884  92.157  93.749  1.00 61.78           C
ATOM    128  OG  SER    19       9.854  90.918  93.058  1.00 61.78           O
ATOM    129  C   SER    19      12.269  92.470  93.197  1.00 61.78           C
ATOM    130  O   SER    19      12.982  92.322  92.206  1.00 61.78           O
ATOM    131  N   CYS    20      12.669  92.116  94.425  1.00 72.42           N
ATOM    132  CA  CYS    20      13.956  91.554  94.676  1.00 72.42           C
ATOM    133  CB  CYS    20      14.233  91.460  96.190  1.00 72.42           C
ATOM    134  SG  CYS    20      15.860  90.795  96.636  1.00 72.42           S
ATOM    135  C   CYS    20      13.998  90.185  94.079  1.00 72.42           C
ATOM    136  O   CYS    20      13.012  89.453  94.066  1.00 72.42           O
ATOM    137  N   ARG    21      15.166  89.821  93.530  1.00201.25           N
ATOM    138  CA  ARG    21      15.380  88.501  93.026  1.00201.25           C
ATOM    139  CB  ARG    21      16.004  88.433  91.624  1.00201.25           C
ATOM    140  CG  ARG    21      15.849  87.063  90.968  1.00201.25           C
ATOM    141  CD  ARG    21      14.420  86.788  90.498  1.00201.25           C
ATOM    142  NE  ARG    21      14.402  85.433  89.884  1.00201.25           N
ATOM    143  CZ  ARG    21      13.301  85.015  89.195  1.00201.25           C
ATOM    144  NH1 ARG    21      12.232  85.849  89.027  1.00201.25           N
ATOM    145  NH2 ARG    21      13.270  83.759  88.663  1.00201.25           N
ATOM    146  C   ARG    21      16.343  87.954  94.016  1.00201.25           C
ATOM    147  O   ARG    21      16.365  88.430  95.150  1.00201.25           O
ATOM    148  N   SER    22      17.149  86.942  93.656  1.00141.18           N
ATOM    149  CA  SER    22      18.026  86.422  94.664  1.00141.18           C
ATOM    150  CB  SER    22      18.664  85.078  94.277  1.00141.18           C
ATOM    151  OG  SER    22      17.651  84.097  94.114  1.00141.18           O
ATOM    152  C   SER    22      19.138  87.399  94.888  1.00141.18           C
ATOM    153  O   SER    22      20.210  87.292  94.294  1.00141.18           O
ATOM    154  N   GLY    23      18.894  88.385  95.773  1.00 44.90           N
ATOM    155  CA  GLY    23      19.870  89.351  96.178  1.00 44.90           C
ATOM    156  C   GLY    23      19.870  90.516  95.244  1.00 44.90           C
ATOM    157  O   GLY    23      20.278  91.613  95.623  1.00 44.90           O
ATOM    158  N   LYS    24      19.404  90.336  93.995  1.00 60.02           N
ATOM    159  CA  LYS    24      19.464  91.462  93.108  1.00 60.02           C
ATOM    160  CB  LYS    24      20.521  91.298  92.007  1.00 60.02           C
ATOM    161  CG  LYS    24      21.931  91.302  92.600  1.00 60.02           C
ATOM    162  CD  LYS    24      23.021  90.729  91.698  1.00 60.02           C
ATOM    163  CE  LYS    24      24.371  90.651  92.415  1.00 60.02           C
ATOM    164  NZ  LYS    24      25.348  89.897  91.604  1.00 60.02           N
ATOM    165  C   LYS    24      18.122  91.620  92.487  1.00 60.02           C
ATOM    166  O   LYS    24      17.362  90.664  92.402  1.00 60.02           O
ATOM    167  N   CYS    25      17.774  92.843  92.056  1.00 32.34           N
ATOM    168  CA  CYS    25      16.492  93.079  91.463  1.00 32.34           C
ATOM    169  CB  CYS    25      16.303  94.538  91.023  1.00 32.34           C
ATOM    170  SG  CYS    25      16.105  95.598  92.473  1.00 32.34           S
ATOM    171  C   CYS    25      16.358  92.194  90.234  1.00 32.34           C
ATOM    172  O   CYS    25      17.145  92.396  89.272  1.00 32.34           O
ATOM    173  OXT CYS    25      15.463  91.306  90.238  1.00 32.34           O
TER     174      CYS    25
CONECT    4  111
CONECT   46  134
CONECT  105  170
END
