# Supplementary material for: Graph-Directed Approach for Downselecting Toxins for Experimental Structure Determination
Source: Mar Drugs. 2020 May 14;18(5):256. doi: 10.3390/md18050256 (PMC7281422; doi:10.3390/md18050256)
Supplement: Supplementary file 1 [file marinedrugs-18-00256-s001.zip › SupplementaryMaterial/finalmodels/6C_finalmodels/seq32/seq32model1_B99990001.pdb]

EXPDTA    THEORETICAL MODEL, MODELLER 9.19 2019/07/19 20:56:16
REMARK   6 MODELLER OBJECTIVE FUNCTION:       596.7624
REMARK   6 MODELLER BEST TEMPLATE % SEQ ID:  93.750
REMARK   6 SEQUENCE: subject
REMARK   6 ALIGNMENT: subject-mult.ali
REMARK   6 DOPE score: -1049.14282
REMARK   6 GA341 score: 1.00000
REMARK   6 TEMPLATE: 2yenAA 3:A - 22:A MODELS 1: - 16: AT 93.8%
REMARK   6 TEMPLATE: 2lxgAA 1:A - 16:A MODELS 1: - 16: AT 93.8%
REMARK   6 TEMPLATE: 2lxgAA 1:A - 16:A MODELS 1: - 16: AT 93.8%
SSBOND   1 CYS      1    CYS      9                          1555   1555  2.05
SSBOND   2 CYS      2    CYS     15                          1555   1555  2.04
SSBOND   3 CYS      4    CYS     16                          1555   1555  2.03
ATOM      1  N   CYS     1      45.292  93.990 101.261  1.00134.34           N
ATOM      2  CA  CYS     1      46.647  93.397 101.113  1.00134.34           C
ATOM      3  CB  CYS     1      46.613  91.845 101.139  1.00134.34           C
ATOM      4  SG  CYS     1      45.767  91.075  99.707  1.00134.34           S
ATOM      5  C   CYS     1      47.216  93.750  99.793  1.00134.34           C
ATOM      6  O   CYS     1      46.814  94.728  99.162  1.00134.34           O
ATOM      7  N   CYS     2      48.232  92.959  99.404  1.00166.96           N
ATOM      8  CA  CYS     2      48.817  92.987  98.105  1.00166.96           C
ATOM      9  CB  CYS     2      48.968  94.388  97.505  1.00166.96           C
ATOM     10  SG  CYS     2      49.356  94.299  95.731  1.00166.96           S
ATOM     11  C   CYS     2      50.187  92.410  98.224  1.00166.96           C
ATOM     12  O   CYS     2      51.086  92.794  97.477  1.00166.96           O
ATOM     13  N   ASN     3      50.388  91.458  99.157  1.00 65.03           N
ATOM     14  CA  ASN     3      51.700  90.897  99.268  1.00 65.03           C
ATOM     15  CB  ASN     3      52.161  90.613 100.715  1.00 65.03           C
ATOM     16  CG  ASN     3      51.241  89.576 101.341  1.00 65.03           C
ATOM     17  OD1 ASN     3      50.052  89.517 101.036  1.00 65.03           O
ATOM     18  ND2 ASN     3      51.810  88.721 102.233  1.00 65.03           N
ATOM     19  C   ASN     3      51.710  89.626  98.481  1.00 65.03           C
ATOM     20  O   ASN     3      50.985  88.674  98.766  1.00 65.03           O
ATOM     21  N   CYS     4      52.557  89.605  97.441  1.00 60.28           N
ATOM     22  CA  CYS     4      52.682  88.506  96.535  1.00 60.28           C
ATOM     23  CB  CYS     4      53.560  88.860  95.326  1.00 60.28           C
ATOM     24  SG  CYS     4      52.925  90.348  94.500  1.00 60.28           S
ATOM     25  C   CYS     4      53.287  87.354  97.271  1.00 60.28           C
ATOM     26  O   CYS     4      53.163  86.201  96.860  1.00 60.28           O
ATOM     27  N   SER     5      53.983  87.647  98.382  1.00 87.89           N
ATOM     28  CA  SER     5      54.644  86.622  99.128  1.00 87.89           C
ATOM     29  CB  SER     5      55.387  87.162 100.368  1.00 87.89           C
ATOM     30  OG  SER     5      54.486  87.772 101.282  1.00 87.89           O
ATOM     31  C   SER     5      53.648  85.602  99.580  1.00 87.89           C
ATOM     32  O   SER     5      53.988  84.425  99.694  1.00 87.89           O
ATOM     33  N   SER     6      52.384  86.005  99.829  1.00 50.67           N
ATOM     34  CA  SER     6      51.440  85.037 100.313  1.00 50.67           C
ATOM     35  CB  SER     6      50.549  85.557 101.454  1.00 50.67           C
ATOM     36  OG  SER     6      51.335  85.784 102.613  1.00 50.67           O
ATOM     37  C   SER     6      50.548  84.608  99.193  1.00 50.67           C
ATOM     38  O   SER     6      50.157  85.398  98.337  1.00 50.67           O
ATOM     39  N   LYS     7      50.210  83.306  99.188  1.00 96.12           N
ATOM     40  CA  LYS     7      49.380  82.729  98.178  1.00 96.12           C
ATOM     41  CB  LYS     7      49.238  81.205  98.340  1.00 96.12           C
ATOM     42  CG  LYS     7      48.548  80.523  97.161  1.00 96.12           C
ATOM     43  CD  LYS     7      49.376  80.540  95.877  1.00 96.12           C
ATOM     44  CE  LYS     7      48.746  79.727  94.746  1.00 96.12           C
ATOM     45  NZ  LYS     7      49.618  79.766  93.552  1.00 96.12           N
ATOM     46  C   LYS     7      48.019  83.342  98.282  1.00 96.12           C
ATOM     47  O   LYS     7      47.345  83.556  97.276  1.00 96.12           O
ATOM     48  N   TRP     8      47.586  83.648  99.521  1.00 95.76           N
ATOM     49  CA  TRP     8      46.273  84.161  99.797  1.00 95.76           C
ATOM     50  CB  TRP     8      46.084  84.462 101.292  1.00 95.76           C
ATOM     51  CG  TRP     8      44.736  85.023 101.663  1.00 95.76           C
ATOM     52  CD2 TRP     8      44.401  86.420 101.621  1.00 95.76           C
ATOM     53  CD1 TRP     8      43.620  84.372 102.103  1.00 95.76           C
ATOM     54  NE1 TRP     8      42.615  85.277 102.343  1.00 95.76           N
ATOM     55  CE2 TRP     8      43.080  86.538 102.048  1.00 95.76           C
ATOM     56  CE3 TRP     8      45.130  87.515 101.258  1.00 95.76           C
ATOM     57  CZ2 TRP     8      42.466  87.756 102.116  1.00 95.76           C
ATOM     58  CZ3 TRP     8      44.505  88.742 101.329  1.00 95.76           C
ATOM     59  CH2 TRP     8      43.196  88.862 101.749  1.00 95.76           C
ATOM     60  C   TRP     8      46.057  85.442  99.066  1.00 95.76           C
ATOM     61  O   TRP     8      45.079  85.587  98.334  1.00 95.76           O
ATOM     62  N   CYS     9      46.981  86.404  99.213  1.00 78.35           N
ATOM     63  CA  CYS     9      46.741  87.653  98.561  1.00 78.35           C
ATOM     64  CB  CYS     9      47.737  88.769  98.952  1.00 78.35           C
ATOM     65  SG  CYS     9      47.217  90.431  98.403  1.00 78.35           S
ATOM     66  C   CYS     9      46.756  87.397  97.085  1.00 78.35           C
ATOM     67  O   CYS     9      46.028  88.030  96.326  1.00 78.35           O
ATOM     68  N   ARG    10      47.587  86.452  96.617  1.00 90.58           N
ATOM     69  CA  ARG    10      47.622  86.201  95.205  1.00 90.58           C
ATOM     70  CB  ARG    10      48.662  85.138  94.823  1.00 90.58           C
ATOM     71  CG  ARG    10      50.096  85.567  95.120  1.00 90.58           C
ATOM     72  CD  ARG    10      51.118  84.457  94.876  1.00 90.58           C
ATOM     73  NE  ARG    10      51.303  84.324  93.401  1.00 90.58           N
ATOM     74  CZ  ARG    10      50.474  83.526  92.668  1.00 90.58           C
ATOM     75  NH1 ARG    10      49.455  82.855  93.277  1.00 90.58           N
ATOM     76  NH2 ARG    10      50.668  83.391  91.324  1.00 90.58           N
ATOM     77  C   ARG    10      46.279  85.698  94.761  1.00 90.58           C
ATOM     78  O   ARG    10      45.763  86.122  93.727  1.00 90.58           O
ATOM     79  N   ASP    11      45.678  84.753  95.513  1.00 56.79           N
ATOM     80  CA  ASP    11      44.400  84.240  95.104  1.00 56.79           C
ATOM     81  CB  ASP    11      43.916  83.053  95.955  1.00 56.79           C
ATOM     82  CG  ASP    11      44.731  81.814  95.611  1.00 56.79           C
ATOM     83  OD1 ASP    11      45.667  81.918  94.776  1.00 56.79           O
ATOM     84  OD2 ASP    11      44.415  80.738  96.186  1.00 56.79           O
ATOM     85  C   ASP    11      43.352  85.298  95.239  1.00 56.79           C
ATOM     86  O   ASP    11      42.589  85.564  94.312  1.00 56.79           O
ATOM     87  N   HIS    12      43.299  85.938  96.418  1.00112.18           N
ATOM     88  CA  HIS    12      42.258  86.880  96.693  1.00112.18           C
ATOM     89  ND1 HIS    12      41.837  84.902  99.201  1.00112.18           N
ATOM     90  CG  HIS    12      41.391  86.181  98.943  1.00112.18           C
ATOM     91  CB  HIS    12      42.159  87.234  98.189  1.00112.18           C
ATOM     92  NE2 HIS    12      39.784  85.037 100.040  1.00112.18           N
ATOM     93  CD2 HIS    12      40.136  86.245  99.466  1.00112.18           C
ATOM     94  CE1 HIS    12      40.837  84.263  99.858  1.00112.18           C
ATOM     95  C   HIS    12      42.368  88.120  95.864  1.00112.18           C
ATOM     96  O   HIS    12      41.363  88.608  95.355  1.00112.18           O
ATOM     97  N   ALA    13      43.585  88.660  95.675  1.00 45.68           N
ATOM     98  CA  ALA    13      43.704  89.916  94.988  1.00 45.68           C
ATOM     99  CB  ALA    13      44.479  90.980  95.784  1.00 45.68           C
ATOM    100  C   ALA    13      44.423  89.749  93.688  1.00 45.68           C
ATOM    101  O   ALA    13      45.330  88.931  93.550  1.00 45.68           O
ATOM    102  N   ARG    14      43.971  90.534  92.689  1.00199.14           N
ATOM    103  CA  ARG    14      44.474  90.618  91.348  1.00199.14           C
ATOM    104  CB  ARG    14      43.517  91.343  90.383  1.00199.14           C
ATOM    105  CG  ARG    14      42.238  90.568  90.051  1.00199.14           C
ATOM    106  CD  ARG    14      41.326  91.308  89.068  1.00199.14           C
ATOM    107  NE  ARG    14      40.859  92.557  89.737  1.00199.14           N
ATOM    108  CZ  ARG    14      40.812  93.735  89.048  1.00199.14           C
ATOM    109  NH1 ARG    14      41.183  93.782  87.735  1.00199.14           N
ATOM    110  NH2 ARG    14      40.395  94.871  89.678  1.00199.14           N
ATOM    111  C   ARG    14      45.775  91.360  91.307  1.00199.14           C
ATOM    112  O   ARG    14      46.548  91.195  90.363  1.00199.14           O
ATOM    113  N   CYS    15      46.048  92.212  92.317  1.00 99.76           N
ATOM    114  CA  CYS    15      47.169  93.108  92.230  1.00 99.76           C
ATOM    115  CB  CYS    15      47.374  93.992  93.481  1.00 99.76           C
ATOM    116  SG  CYS    15      47.891  93.102  94.979  1.00 99.76           S
ATOM    117  C   CYS    15      48.432  92.351  91.969  1.00 99.76           C
ATOM    118  O   CYS    15      49.229  92.748  91.122  1.00 99.76           O
ATOM    119  N   CYS    16      48.664  91.229  92.662  1.00 74.86           N
ATOM    120  CA  CYS    16      49.870  90.526  92.339  1.00 74.86           C
ATOM    121  CB  CYS    16      50.260  89.467  93.382  1.00 74.86           C
ATOM    122  SG  CYS    16      50.930  90.252  94.874  1.00 74.86           S
ATOM    123  C   CYS    16      49.666  89.838  90.992  1.00 74.86           C
ATOM    124  O   CYS    16      49.887  90.509  89.949  1.00 74.86           O
ATOM    125  OXT CYS    16      49.288  88.635  90.985  1.00 74.86           O
TER     126      CYS    16
CONECT    4   65
CONECT   10  116
CONECT   24  122
END
