# Supplementary material for: Graph-Directed Approach for Downselecting Toxins for Experimental Structure Determination
Source: Mar Drugs. 2020 May 14;18(5):256. doi: 10.3390/md18050256 (PMC7281422; doi:10.3390/md18050256)
Supplement: Supplementary file 1 [file marinedrugs-18-00256-s001.zip › SupplementaryMaterial/finalmodels/6C_finalmodels/seq32/seq32model2_B99990003.pdb]

EXPDTA    THEORETICAL MODEL, MODELLER 9.19 2019/07/19 20:56:26
REMARK   6 MODELLER OBJECTIVE FUNCTION:       596.1028
REMARK   6 MODELLER BEST TEMPLATE % SEQ ID:  93.750
REMARK   6 SEQUENCE: subject
REMARK   6 ALIGNMENT: subject-mult.ali
REMARK   6 DOPE score: -1058.55066
REMARK   6 GA341 score: 1.00000
REMARK   6 TEMPLATE: 2yenAA 3:A - 22:A MODELS 1: - 16: AT 93.8%
REMARK   6 TEMPLATE: 2lxgAA 1:A - 16:A MODELS 1: - 16: AT 93.8%
REMARK   6 TEMPLATE: 2lxgAA 1:A - 16:A MODELS 1: - 16: AT 93.8%
SSBOND   1 CYS      1    CYS      9                          1555   1555  2.04
SSBOND   2 CYS      2    CYS     15                          1555   1555  2.03
SSBOND   3 CYS      4    CYS     16                          1555   1555  2.03
ATOM      1  N   CYS     1      61.807 -35.647  -5.650  1.00122.77           N
ATOM      2  CA  CYS     1      63.234 -35.483  -6.019  1.00122.77           C
ATOM      3  CB  CYS     1      64.021 -34.758  -4.901  1.00122.77           C
ATOM      4  SG  CYS     1      64.547 -35.857  -3.536  1.00122.77           S
ATOM      5  C   CYS     1      63.853 -36.828  -6.143  1.00122.77           C
ATOM      6  O   CYS     1      63.152 -37.830  -6.274  1.00122.77           O
ATOM      7  N   CYS     2      65.200 -36.858  -6.176  1.00159.11           N
ATOM      8  CA  CYS     2      65.896 -38.099  -6.079  1.00159.11           C
ATOM      9  CB  CYS     2      65.409 -39.178  -7.054  1.00159.11           C
ATOM     10  SG  CYS     2      66.055 -40.805  -6.595  1.00159.11           S
ATOM     11  C   CYS     2      67.327 -37.840  -6.400  1.00159.11           C
ATOM     12  O   CYS     2      67.955 -38.634  -7.100  1.00159.11           O
ATOM     13  N   ASN     3      67.903 -36.734  -5.897  1.00 71.40           N
ATOM     14  CA  ASN     3      69.286 -36.547  -6.213  1.00 71.40           C
ATOM     15  CB  ASN     3      69.656 -35.118  -6.659  1.00 71.40           C
ATOM     16  CG  ASN     3      69.268 -34.129  -5.573  1.00 71.40           C
ATOM     17  OD1 ASN     3      68.099 -34.041  -5.200  1.00 71.40           O
ATOM     18  ND2 ASN     3      70.257 -33.350  -5.060  1.00 71.40           N
ATOM     19  C   ASN     3      70.076 -36.937  -5.009  1.00 71.40           C
ATOM     20  O   ASN     3      69.913 -36.385  -3.922  1.00 71.40           O
ATOM     21  N   CYS     4      70.962 -37.930  -5.197  1.00 61.73           N
ATOM     22  CA  CYS     4      71.762 -38.511  -4.158  1.00 61.73           C
ATOM     23  CB  CYS     4      72.530 -39.758  -4.627  1.00 61.73           C
ATOM     24  SG  CYS     4      71.409 -41.128  -5.036  1.00 61.73           S
ATOM     25  C   CYS     4      72.749 -37.507  -3.659  1.00 61.73           C
ATOM     26  O   CYS     4      73.264 -37.630  -2.550  1.00 61.73           O
ATOM     27  N   SER     5      73.075 -36.497  -4.480  1.00 89.44           N
ATOM     28  CA  SER     5      74.065 -35.540  -4.081  1.00 89.44           C
ATOM     29  CB  SER     5      74.385 -34.502  -5.176  1.00 89.44           C
ATOM     30  OG  SER     5      73.228 -33.748  -5.504  1.00 89.44           O
ATOM     31  C   SER     5      73.607 -34.814  -2.853  1.00 89.44           C
ATOM     32  O   SER     5      74.433 -34.299  -2.099  1.00 89.44           O
ATOM     33  N   SER     6      72.285 -34.755  -2.599  1.00 95.08           N
ATOM     34  CA  SER     6      71.852 -34.024  -1.441  1.00 95.08           C
ATOM     35  CB  SER     6      70.660 -33.089  -1.704  1.00 95.08           C
ATOM     36  OG  SER     6      69.506 -33.849  -2.027  1.00 95.08           O
ATOM     37  C   SER     6      71.455 -34.984  -0.360  1.00 95.08           C
ATOM     38  O   SER     6      70.909 -36.057  -0.607  1.00 95.08           O
ATOM     39  N   LYS     7      71.744 -34.597   0.896  1.00101.72           N
ATOM     40  CA  LYS     7      71.461 -35.415   2.037  1.00101.72           C
ATOM     41  CB  LYS     7      71.991 -34.794   3.337  1.00101.72           C
ATOM     42  CG  LYS     7      72.179 -35.803   4.469  1.00101.72           C
ATOM     43  CD  LYS     7      73.373 -36.738   4.255  1.00101.72           C
ATOM     44  CE  LYS     7      73.763 -37.520   5.509  1.00101.72           C
ATOM     45  NZ  LYS     7      75.064 -38.190   5.302  1.00101.72           N
ATOM     46  C   LYS     7      69.975 -35.557   2.158  1.00101.72           C
ATOM     47  O   LYS     7      69.473 -36.614   2.541  1.00101.72           O
ATOM     48  N   TRP     8      69.228 -34.494   1.809  1.00 98.25           N
ATOM     49  CA  TRP     8      67.800 -34.467   1.966  1.00 98.25           C
ATOM     50  CB  TRP     8      67.185 -33.180   1.381  1.00 98.25           C
ATOM     51  CG  TRP     8      65.693 -33.007   1.575  1.00 98.25           C
ATOM     52  CD2 TRP     8      64.681 -33.690   0.818  1.00 98.25           C
ATOM     53  CD1 TRP     8      65.038 -32.213   2.471  1.00 98.25           C
ATOM     54  NE1 TRP     8      63.680 -32.356   2.319  1.00 98.25           N
ATOM     55  CE2 TRP     8      63.443 -33.260   1.306  1.00 98.25           C
ATOM     56  CE3 TRP     8      64.764 -34.597  -0.198  1.00 98.25           C
ATOM     57  CZ2 TRP     8      62.276 -33.737   0.784  1.00 98.25           C
ATOM     58  CZ3 TRP     8      63.582 -35.074  -0.719  1.00 98.25           C
ATOM     59  CH2 TRP     8      62.359 -34.653  -0.239  1.00 98.25           C
ATOM     60  C   TRP     8      67.200 -35.610   1.213  1.00 98.25           C
ATOM     61  O   TRP     8      66.452 -36.404   1.777  1.00 98.25           O
ATOM     62  N   CYS     9      67.540 -35.746  -0.080  1.00119.88           N
ATOM     63  CA  CYS     9      66.934 -36.795  -0.848  1.00119.88           C
ATOM     64  CB  CYS     9      67.270 -36.779  -2.354  1.00119.88           C
ATOM     65  SG  CYS     9      66.523 -35.401  -3.290  1.00119.88           S
ATOM     66  C   CYS     9      67.354 -38.119  -0.295  1.00119.88           C
ATOM     67  O   CYS     9      66.564 -39.052  -0.225  1.00119.88           O
ATOM     68  N   ARG    10      68.623 -38.249   0.119  1.00164.32           N
ATOM     69  CA  ARG    10      69.025 -39.541   0.581  1.00164.32           C
ATOM     70  CB  ARG    10      70.510 -39.596   0.962  1.00164.32           C
ATOM     71  CG  ARG    10      70.963 -41.012   1.312  1.00164.32           C
ATOM     72  CD  ARG    10      72.415 -41.093   1.786  1.00164.32           C
ATOM     73  NE  ARG    10      72.475 -40.485   3.147  1.00164.32           N
ATOM     74  CZ  ARG    10      73.263 -41.029   4.123  1.00164.32           C
ATOM     75  NH1 ARG    10      74.006 -42.147   3.879  1.00164.32           N
ATOM     76  NH2 ARG    10      73.298 -40.459   5.361  1.00164.32           N
ATOM     77  C   ARG    10      68.234 -39.918   1.796  1.00164.32           C
ATOM     78  O   ARG    10      67.709 -41.027   1.888  1.00164.32           O
ATOM     79  N   ASP    11      68.143 -39.013   2.785  1.00 56.07           N
ATOM     80  CA  ASP    11      67.434 -39.357   3.984  1.00 56.07           C
ATOM     81  CB  ASP    11      67.629 -38.323   5.103  1.00 56.07           C
ATOM     82  CG  ASP    11      69.053 -38.464   5.624  1.00 56.07           C
ATOM     83  OD1 ASP    11      69.651 -39.559   5.442  1.00 56.07           O
ATOM     84  OD2 ASP    11      69.562 -37.477   6.218  1.00 56.07           O
ATOM     85  C   ASP    11      65.964 -39.456   3.733  1.00 56.07           C
ATOM     86  O   ASP    11      65.318 -40.439   4.087  1.00 56.07           O
ATOM     87  N   HIS    12      65.400 -38.415   3.101  1.00 71.90           N
ATOM     88  CA  HIS    12      63.986 -38.324   2.914  1.00 71.90           C
ATOM     89  ND1 HIS    12      63.033 -35.634   4.641  1.00 71.90           N
ATOM     90  CG  HIS    12      63.871 -35.912   3.584  1.00 71.90           C
ATOM     91  CB  HIS    12      63.554 -36.906   2.499  1.00 71.90           C
ATOM     92  NE2 HIS    12      64.861 -34.403   4.943  1.00 71.90           N
ATOM     93  CD2 HIS    12      64.983 -35.150   3.784  1.00 71.90           C
ATOM     94  CE1 HIS    12      63.674 -34.727   5.422  1.00 71.90           C
ATOM     95  C   HIS    12      63.493 -39.335   1.930  1.00 71.90           C
ATOM     96  O   HIS    12      62.416 -39.897   2.116  1.00 71.90           O
ATOM     97  N   ALA    13      64.251 -39.610   0.856  1.00 46.93           N
ATOM     98  CA  ALA    13      63.732 -40.493  -0.149  1.00 46.93           C
ATOM     99  CB  ALA    13      63.776 -39.892  -1.567  1.00 46.93           C
ATOM    100  C   ALA    13      64.491 -41.783  -0.178  1.00 46.93           C
ATOM    101  O   ALA    13      65.709 -41.831  -0.013  1.00 46.93           O
ATOM    102  N   ARG    14      63.727 -42.875  -0.359  1.00164.15           N
ATOM    103  CA  ARG    14      64.182 -44.230  -0.475  1.00164.15           C
ATOM    104  CB  ARG    14      63.021 -45.229  -0.371  1.00164.15           C
ATOM    105  CG  ARG    14      62.378 -45.227   1.016  1.00164.15           C
ATOM    106  CD  ARG    14      60.998 -45.882   1.071  1.00164.15           C
ATOM    107  NE  ARG    14      61.165 -47.312   0.702  1.00164.15           N
ATOM    108  CZ  ARG    14      61.088 -47.689  -0.608  1.00164.15           C
ATOM    109  NH1 ARG    14      60.895 -46.746  -1.574  1.00164.15           N
ATOM    110  NH2 ARG    14      61.205 -49.007  -0.941  1.00164.15           N
ATOM    111  C   ARG    14      64.835 -44.437  -1.806  1.00164.15           C
ATOM    112  O   ARG    14      65.696 -45.305  -1.958  1.00164.15           O
ATOM    113  N   CYS    15      64.434 -43.641  -2.812  1.00 93.68           N
ATOM    114  CA  CYS    15      64.850 -43.885  -4.163  1.00 93.68           C
ATOM    115  CB  CYS    15      64.338 -42.824  -5.152  1.00 93.68           C
ATOM    116  SG  CYS    15      65.063 -41.185  -4.866  1.00 93.68           S
ATOM    117  C   CYS    15      66.339 -43.917  -4.263  1.00 93.68           C
ATOM    118  O   CYS    15      66.895 -44.814  -4.894  1.00 93.68           O
ATOM    119  N   CYS    16      67.044 -42.954  -3.651  1.00 28.99           N
ATOM    120  CA  CYS    16      68.469 -43.027  -3.766  1.00 28.99           C
ATOM    121  CB  CYS    16      69.205 -41.868  -3.075  1.00 28.99           C
ATOM    122  SG  CYS    16      71.014 -41.967  -3.228  1.00 28.99           S
ATOM    123  C   CYS    16      68.891 -44.311  -3.069  1.00 28.99           C
ATOM    124  O   CYS    16      69.430 -45.220  -3.757  1.00 28.99           O
ATOM    125  OXT CYS    16      68.675 -44.398  -1.829  1.00 28.99           O
TER     126      CYS    16
CONECT    4   65
CONECT   10  116
CONECT   24  122
END
