# Supplementary material for: Graph-Directed Approach for Downselecting Toxins for Experimental Structure Determination
Source: Mar Drugs. 2020 May 14;18(5):256. doi: 10.3390/md18050256 (PMC7281422; doi:10.3390/md18050256)
Supplement: Supplementary file 1 [file marinedrugs-18-00256-s001.zip › SupplementaryMaterial/finalmodels/6C_finalmodels/seq32/seq32model3_B99990005.pdb]

EXPDTA    THEORETICAL MODEL, MODELLER 9.19 2019/07/19 20:56:37
REMARK   6 MODELLER OBJECTIVE FUNCTION:       592.7484
REMARK   6 MODELLER BEST TEMPLATE % SEQ ID:  93.750
REMARK   6 SEQUENCE: subject
REMARK   6 ALIGNMENT: subject-mult.ali
REMARK   6 DOPE score: -1044.86365
REMARK   6 GA341 score: 0.99985
REMARK   6 TEMPLATE: 2yenAA 3:A - 22:A MODELS 1: - 16: AT 93.8%
REMARK   6 TEMPLATE: 2lxgAA 1:A - 16:A MODELS 1: - 16: AT 93.8%
REMARK   6 TEMPLATE: 2lxgAA 1:A - 16:A MODELS 1: - 16: AT 93.8%
SSBOND   1 CYS      1    CYS      9                          1555   1555  2.06
SSBOND   2 CYS      2    CYS     15                          1555   1555  2.03
SSBOND   3 CYS      4    CYS     16                          1555   1555  2.03
ATOM      1  N   CYS     1      49.417 -55.255 -88.852  1.00 74.86           N
ATOM      2  CA  CYS     1      50.669 -54.550 -89.230  1.00 74.86           C
ATOM      3  CB  CYS     1      50.390 -53.355 -90.184  1.00 74.86           C
ATOM      4  SG  CYS     1      51.882 -52.423 -90.717  1.00 74.86           S
ATOM      5  C   CYS     1      51.304 -53.950 -88.033  1.00 74.86           C
ATOM      6  O   CYS     1      51.937 -54.619 -87.219  1.00 74.86           O
ATOM      7  N   CYS     2      51.072 -52.635 -87.935  1.00162.52           N
ATOM      8  CA  CYS     2      51.575 -51.720 -86.966  1.00162.52           C
ATOM      9  CB  CYS     2      50.864 -51.849 -85.613  1.00162.52           C
ATOM     10  SG  CYS     2      51.286 -50.489 -84.496  1.00162.52           S
ATOM     11  C   CYS     2      53.039 -51.922 -86.759  1.00162.52           C
ATOM     12  O   CYS     2      53.464 -52.473 -85.748  1.00162.52           O
ATOM     13  N   ASN     3      53.858 -51.458 -87.721  1.00137.48           N
ATOM     14  CA  ASN     3      55.279 -51.485 -87.555  1.00137.48           C
ATOM     15  CB  ASN     3      56.005 -52.259 -88.666  1.00137.48           C
ATOM     16  CG  ASN     3      57.433 -52.499 -88.219  1.00137.48           C
ATOM     17  OD1 ASN     3      57.851 -52.028 -87.163  1.00137.48           O
ATOM     18  ND2 ASN     3      58.207 -53.255 -89.040  1.00137.48           N
ATOM     19  C   ASN     3      55.694 -50.049 -87.668  1.00137.48           C
ATOM     20  O   ASN     3      55.641 -49.462 -88.746  1.00137.48           O
ATOM     21  N   CYS     4      56.119 -49.445 -86.547  1.00 58.64           N
ATOM     22  CA  CYS     4      56.474 -48.054 -86.508  1.00 58.64           C
ATOM     23  CB  CYS     4      56.668 -47.537 -85.077  1.00 58.64           C
ATOM     24  SG  CYS     4      55.138 -47.752 -84.124  1.00 58.64           S
ATOM     25  C   CYS     4      57.728 -47.834 -87.290  1.00 58.64           C
ATOM     26  O   CYS     4      58.005 -46.729 -87.754  1.00 58.64           O
ATOM     27  N   SER     5      58.537 -48.893 -87.439  1.00 44.67           N
ATOM     28  CA  SER     5      59.789 -48.772 -88.120  1.00 44.67           C
ATOM     29  CB  SER     5      60.550 -50.106 -88.197  1.00 44.67           C
ATOM     30  OG  SER     5      60.857 -50.568 -86.891  1.00 44.67           O
ATOM     31  C   SER     5      59.542 -48.321 -89.525  1.00 44.67           C
ATOM     32  O   SER     5      60.398 -47.669 -90.119  1.00 44.67           O
ATOM     33  N   SER     6      58.366 -48.641 -90.103  1.00 47.95           N
ATOM     34  CA  SER     6      58.138 -48.278 -91.474  1.00 47.95           C
ATOM     35  CB  SER     6      57.444 -49.382 -92.291  1.00 47.95           C
ATOM     36  OG  SER     6      58.290 -50.515 -92.409  1.00 47.95           O
ATOM     37  C   SER     6      57.261 -47.062 -91.546  1.00 47.95           C
ATOM     38  O   SER     6      56.328 -46.886 -90.765  1.00 47.95           O
ATOM     39  N   LYS     7      57.570 -46.185 -92.520  1.00 88.01           N
ATOM     40  CA  LYS     7      56.841 -44.972 -92.746  1.00 88.01           C
ATOM     41  CB  LYS     7      57.450 -44.139 -93.889  1.00 88.01           C
ATOM     42  CG  LYS     7      57.003 -42.674 -93.928  1.00 88.01           C
ATOM     43  CD  LYS     7      57.680 -41.796 -92.872  1.00 88.01           C
ATOM     44  CE  LYS     7      57.131 -40.373 -92.800  1.00 88.01           C
ATOM     45  NZ  LYS     7      57.830 -39.613 -91.735  1.00 88.01           N
ATOM     46  C   LYS     7      55.461 -45.362 -93.179  1.00 88.01           C
ATOM     47  O   LYS     7      54.473 -44.723 -92.823  1.00 88.01           O
ATOM     48  N   TRP     8      55.374 -46.448 -93.969  1.00 94.20           N
ATOM     49  CA  TRP     8      54.146 -46.918 -94.543  1.00 94.20           C
ATOM     50  CB  TRP     8      54.371 -48.192 -95.378  1.00 94.20           C
ATOM     51  CG  TRP     8      53.146 -48.782 -96.036  1.00 94.20           C
ATOM     52  CD2 TRP     8      52.230 -49.680 -95.392  1.00 94.20           C
ATOM     53  CD1 TRP     8      52.685 -48.613 -97.309  1.00 94.20           C
ATOM     54  NE1 TRP     8      51.544 -49.356 -97.499  1.00 94.20           N
ATOM     55  CE2 TRP     8      51.252 -50.016 -96.326  1.00 94.20           C
ATOM     56  CE3 TRP     8      52.207 -50.189 -94.128  1.00 94.20           C
ATOM     57  CZ2 TRP     8      50.232 -50.868 -96.006  1.00 94.20           C
ATOM     58  CZ3 TRP     8      51.176 -51.043 -93.808  1.00 94.20           C
ATOM     59  CH2 TRP     8      50.206 -51.379 -94.728  1.00 94.20           C
ATOM     60  C   TRP     8      53.175 -47.269 -93.464  1.00 94.20           C
ATOM     61  O   TRP     8      52.031 -46.812 -93.478  1.00 94.20           O
ATOM     62  N   CYS     9      53.602 -48.076 -92.480  1.00 84.55           N
ATOM     63  CA  CYS     9      52.648 -48.492 -91.501  1.00 84.55           C
ATOM     64  CB  CYS     9      53.149 -49.612 -90.557  1.00 84.55           C
ATOM     65  SG  CYS     9      51.767 -50.568 -89.836  1.00 84.55           S
ATOM     66  C   CYS     9      52.234 -47.278 -90.728  1.00 84.55           C
ATOM     67  O   CYS     9      51.093 -47.166 -90.291  1.00 84.55           O
ATOM     68  N   ARG    10      53.154 -46.321 -90.524  1.00112.81           N
ATOM     69  CA  ARG    10      52.801 -45.129 -89.805  1.00112.81           C
ATOM     70  CB  ARG    10      54.036 -44.276 -89.480  1.00112.81           C
ATOM     71  CG  ARG    10      54.863 -44.945 -88.376  1.00112.81           C
ATOM     72  CD  ARG    10      56.305 -44.455 -88.238  1.00112.81           C
ATOM     73  NE  ARG    10      56.282 -42.974 -88.101  1.00112.81           N
ATOM     74  CZ  ARG    10      56.460 -42.219 -89.218  1.00112.81           C
ATOM     75  NH1 ARG    10      56.694 -42.843 -90.406  1.00112.81           N
ATOM     76  NH2 ARG    10      56.406 -40.859 -89.142  1.00112.81           N
ATOM     77  C   ARG    10      51.788 -44.338 -90.586  1.00112.81           C
ATOM     78  O   ARG    10      50.844 -43.792 -90.016  1.00112.81           O
ATOM     79  N   ASP    11      51.959 -44.224 -91.917  1.00 51.27           N
ATOM     80  CA  ASP    11      50.989 -43.476 -92.663  1.00 51.27           C
ATOM     81  CB  ASP    11      51.382 -43.242 -94.130  1.00 51.27           C
ATOM     82  CG  ASP    11      52.438 -42.152 -94.189  1.00 51.27           C
ATOM     83  OD1 ASP    11      52.989 -41.797 -93.113  1.00 51.27           O
ATOM     84  OD2 ASP    11      52.694 -41.648 -95.315  1.00 51.27           O
ATOM     85  C   ASP    11      49.680 -44.200 -92.689  1.00 51.27           C
ATOM     86  O   ASP    11      48.632 -43.622 -92.410  1.00 51.27           O
ATOM     87  N   HIS    12      49.718 -45.501 -93.025  1.00 74.06           N
ATOM     88  CA  HIS    12      48.524 -46.279 -93.183  1.00 74.06           C
ATOM     89  ND1 HIS    12      48.039 -47.369 -96.355  1.00 74.06           N
ATOM     90  CG  HIS    12      49.025 -47.328 -95.392  1.00 74.06           C
ATOM     91  CB  HIS    12      48.781 -47.598 -93.934  1.00 74.06           C
ATOM     92  NE2 HIS    12      49.909 -46.757 -97.391  1.00 74.06           N
ATOM     93  CD2 HIS    12      50.162 -46.955 -96.044  1.00 74.06           C
ATOM     94  CE1 HIS    12      48.623 -47.019 -97.529  1.00 74.06           C
ATOM     95  C   HIS    12      47.832 -46.537 -91.881  1.00 74.06           C
ATOM     96  O   HIS    12      46.605 -46.555 -91.829  1.00 74.06           O
ATOM     97  N   ALA    13      48.581 -46.745 -90.784  1.00 44.08           N
ATOM     98  CA  ALA    13      47.955 -47.077 -89.534  1.00 44.08           C
ATOM     99  CB  ALA    13      48.473 -48.395 -88.933  1.00 44.08           C
ATOM    100  C   ALA    13      48.189 -45.995 -88.518  1.00 44.08           C
ATOM    101  O   ALA    13      49.240 -45.360 -88.475  1.00 44.08           O
ATOM    102  N   ARG    14      47.154 -45.754 -87.691  1.00164.07           N
ATOM    103  CA  ARG    14      47.099 -44.789 -86.625  1.00164.07           C
ATOM    104  CB  ARG    14      45.659 -44.493 -86.176  1.00164.07           C
ATOM    105  CG  ARG    14      44.945 -43.569 -87.160  1.00164.07           C
ATOM    106  CD  ARG    14      44.956 -42.108 -86.710  1.00164.07           C
ATOM    107  NE  ARG    14      44.676 -41.272 -87.908  1.00164.07           N
ATOM    108  CZ  ARG    14      45.723 -40.799 -88.646  1.00164.07           C
ATOM    109  NH1 ARG    14      47.001 -41.097 -88.273  1.00164.07           N
ATOM    110  NH2 ARG    14      45.498 -40.029 -89.752  1.00164.07           N
ATOM    111  C   ARG    14      47.900 -45.206 -85.429  1.00164.07           C
ATOM    112  O   ARG    14      48.312 -44.359 -84.636  1.00164.07           O
ATOM    113  N   CYS    15      48.135 -46.520 -85.258  1.00 96.08           N
ATOM    114  CA  CYS    15      48.719 -47.012 -84.044  1.00 96.08           C
ATOM    115  CB  CYS    15      49.023 -48.519 -84.105  1.00 96.08           C
ATOM    116  SG  CYS    15      50.301 -48.928 -85.334  1.00 96.08           S
ATOM    117  C   CYS    15      50.007 -46.313 -83.737  1.00 96.08           C
ATOM    118  O   CYS    15      50.212 -45.864 -82.611  1.00 96.08           O
ATOM    119  N   CYS    16      50.909 -46.159 -84.721  1.00 78.18           N
ATOM    120  CA  CYS    16      52.165 -45.547 -84.408  1.00 78.18           C
ATOM    121  CB  CYS    16      53.242 -45.813 -85.477  1.00 78.18           C
ATOM    122  SG  CYS    16      53.695 -47.572 -85.540  1.00 78.18           S
ATOM    123  C   CYS    16      51.945 -44.046 -84.291  1.00 78.18           C
ATOM    124  O   CYS    16      51.202 -43.634 -83.360  1.00 78.18           O
ATOM    125  OXT CYS    16      52.520 -43.296 -85.126  1.00 78.18           O
TER     126      CYS    16
CONECT    4   65
CONECT   10  116
CONECT   24  122
END
