# Supplementary material for: Graph-Directed Approach for Downselecting Toxins for Experimental Structure Determination
Source: Mar Drugs. 2020 May 14;18(5):256. doi: 10.3390/md18050256 (PMC7281422; doi:10.3390/md18050256)
Supplement: Supplementary file 1 [file marinedrugs-18-00256-s001.zip › SupplementaryMaterial/finalmodels/6C_finalmodels/seq59/seq59model3_B99990010.pdb]

EXPDTA    THEORETICAL MODEL, MODELLER 9.19 2019/07/19 21:33:53
REMARK   6 MODELLER OBJECTIVE FUNCTION:       154.9336
REMARK   6 MODELLER BEST TEMPLATE % SEQ ID:  96.296
REMARK   6 SEQUENCE: subject
REMARK   6 ALIGNMENT: subject-mult.ali
REMARK   6 DOPE score: -1431.95215
REMARK   6 GA341 score: 0.99997
REMARK   6 TEMPLATE: 2n8eAA 1:A - 27:A MODELS 1: - 27: AT 96.3%
REMARK   6 TEMPLATE: 2n8eAA 1:A - 27:A MODELS 1: - 27: AT 96.3%
SSBOND   1 CYS      1    CYS     16                          1555   1555  2.03
SSBOND   2 CYS      8    CYS     20                          1555   1555  2.03
SSBOND   3 CYS     15    CYS     26                          1555   1555  2.03
ATOM      1  N   CYS     1     105.790 -13.197   0.676  1.00 24.74           N
ATOM      2  CA  CYS     1     104.874 -13.294  -0.479  1.00 24.74           C
ATOM      3  CB  CYS     1     104.661 -14.774  -0.838  1.00 24.74           C
ATOM      4  SG  CYS     1     103.869 -15.021  -2.451  1.00 24.74           S
ATOM      5  C   CYS     1     103.592 -12.666  -0.056  1.00 24.74           C
ATOM      6  O   CYS     1     103.571 -11.893   0.898  1.00 24.74           O
ATOM      7  N   LYS     2     102.473 -12.965  -0.737  1.00 76.80           N
ATOM      8  CA  LYS     2     101.273 -12.305  -0.315  1.00 76.80           C
ATOM      9  CB  LYS     2     100.090 -12.493  -1.270  1.00 76.80           C
ATOM     10  CG  LYS     2      99.012 -11.435  -1.059  1.00 76.80           C
ATOM     11  CD  LYS     2      98.175 -11.197  -2.312  1.00 76.80           C
ATOM     12  CE  LYS     2      96.952 -10.309  -2.088  1.00 76.80           C
ATOM     13  NZ  LYS     2      97.196  -8.971  -2.664  1.00 76.80           N
ATOM     14  C   LYS     2     100.942 -12.793   1.056  1.00 76.80           C
ATOM     15  O   LYS     2     101.011 -13.989   1.333  1.00 76.80           O
ATOM     16  N   ILE     3     100.549 -11.853   1.938  1.00 79.19           N
ATOM     17  CA  ILE     3     100.396 -12.108   3.342  1.00 79.19           C
ATOM     18  CB  ILE     3     100.215 -10.843   4.127  1.00 79.19           C
ATOM     19  CG1 ILE     3      98.933 -10.116   3.677  1.00 79.19           C
ATOM     20  CG2 ILE     3     101.504 -10.018   3.968  1.00 79.19           C
ATOM     21  CD1 ILE     3      98.501  -8.974   4.595  1.00 79.19           C
ATOM     22  C   ILE     3      99.246 -13.004   3.647  1.00 79.19           C
ATOM     23  O   ILE     3      98.090 -12.757   3.303  1.00 79.19           O
ATOM     24  N   PRO     4      99.599 -14.090   4.281  1.00164.13           N
ATOM     25  CA  PRO     4      98.607 -14.999   4.762  1.00164.13           C
ATOM     26  CD  PRO     4     100.874 -14.740   4.044  1.00164.13           C
ATOM     27  CB  PRO     4      99.305 -16.353   4.921  1.00164.13           C
ATOM     28  CG  PRO     4     100.807 -16.016   4.890  1.00164.13           C
ATOM     29  C   PRO     4      98.028 -14.468   6.032  1.00164.13           C
ATOM     30  O   PRO     4      98.720 -14.496   7.048  1.00164.13           O
ATOM     31  N   ASN     5      96.765 -14.015   6.012  1.00156.32           N
ATOM     32  CA  ASN     5      96.097 -13.579   7.203  1.00156.32           C
ATOM     33  CB  ASN     5      96.753 -12.354   7.872  1.00156.32           C
ATOM     34  CG  ASN     5      96.691 -11.169   6.921  1.00156.32           C
ATOM     35  OD1 ASN     5      96.678 -11.330   5.702  1.00156.32           O
ATOM     36  ND2 ASN     5      96.670  -9.936   7.497  1.00156.32           N
ATOM     37  C   ASN     5      94.732 -13.201   6.745  1.00156.32           C
ATOM     38  O   ASN     5      93.920 -12.673   7.503  1.00156.32           O
ATOM     39  N   GLN     6      94.461 -13.493   5.460  1.00 78.30           N
ATOM     40  CA  GLN     6      93.224 -13.162   4.828  1.00 78.30           C
ATOM     41  CB  GLN     6      93.394 -12.825   3.337  1.00 78.30           C
ATOM     42  CG  GLN     6      94.423 -11.715   3.078  1.00 78.30           C
ATOM     43  CD  GLN     6      93.927 -10.419   3.703  1.00 78.30           C
ATOM     44  OE1 GLN     6      93.563 -10.383   4.878  1.00 78.30           O
ATOM     45  NE2 GLN     6      93.909  -9.322   2.897  1.00 78.30           N
ATOM     46  C   GLN     6      92.333 -14.358   4.934  1.00 78.30           C
ATOM     47  O   GLN     6      92.685 -15.355   5.562  1.00 78.30           O
ATOM     48  N   LYS     7      91.117 -14.259   4.368  1.00 94.87           N
ATOM     49  CA  LYS     7      90.207 -15.366   4.386  1.00 94.87           C
ATOM     50  CB  LYS     7      88.739 -14.953   4.178  1.00 94.87           C
ATOM     51  CG  LYS     7      88.129 -14.199   5.360  1.00 94.87           C
ATOM     52  CD  LYS     7      88.043 -15.036   6.638  1.00 94.87           C
ATOM     53  CE  LYS     7      87.353 -14.311   7.796  1.00 94.87           C
ATOM     54  NZ  LYS     7      86.976 -15.277   8.853  1.00 94.87           N
ATOM     55  C   LYS     7      90.576 -16.270   3.256  1.00 94.87           C
ATOM     56  O   LYS     7      90.915 -15.806   2.169  1.00 94.87           O
ATOM     57  N   CYS     8      90.518 -17.599   3.480  1.00 41.73           N
ATOM     58  CA  CYS     8      90.876 -18.501   2.425  1.00 41.73           C
ATOM     59  CB  CYS     8      92.115 -19.357   2.746  1.00 41.73           C
ATOM     60  SG  CYS     8      91.863 -20.422   4.197  1.00 41.73           S
ATOM     61  C   CYS     8      89.736 -19.436   2.159  1.00 41.73           C
ATOM     62  O   CYS     8      89.043 -19.881   3.074  1.00 41.73           O
ATOM     63  N   PHE     9      89.520 -19.743   0.863  1.00 59.01           N
ATOM     64  CA  PHE     9      88.501 -20.659   0.435  1.00 59.01           C
ATOM     65  CB  PHE     9      87.253 -19.984  -0.165  1.00 59.01           C
ATOM     66  CG  PHE     9      86.493 -19.404   0.978  1.00 59.01           C
ATOM     67  CD1 PHE     9      86.825 -18.172   1.495  1.00 59.01           C
ATOM     68  CD2 PHE     9      85.450 -20.103   1.543  1.00 59.01           C
ATOM     69  CE1 PHE     9      86.121 -17.644   2.552  1.00 59.01           C
ATOM     70  CE2 PHE     9      84.742 -19.580   2.601  1.00 59.01           C
ATOM     71  CZ  PHE     9      85.081 -18.348   3.108  1.00 59.01           C
ATOM     72  C   PHE     9      89.121 -21.551  -0.595  1.00 59.01           C
ATOM     73  O   PHE     9      90.250 -21.323  -1.024  1.00 59.01           O
ATOM     74  N   GLN    10      88.400 -22.611  -1.007  1.00118.71           N
ATOM     75  CA  GLN    10      88.955 -23.561  -1.926  1.00118.71           C
ATOM     76  CB  GLN    10      87.969 -24.691  -2.269  1.00118.71           C
ATOM     77  CG  GLN    10      88.568 -25.782  -3.160  1.00118.71           C
ATOM     78  CD  GLN    10      89.326 -26.763  -2.274  1.00118.71           C
ATOM     79  OE1 GLN    10      90.351 -27.312  -2.674  1.00118.71           O
ATOM     80  NE2 GLN    10      88.801 -27.000  -1.041  1.00118.71           N
ATOM     81  C   GLN    10      89.295 -22.862  -3.207  1.00118.71           C
ATOM     82  O   GLN    10      90.371 -23.054  -3.769  1.00118.71           O
ATOM     83  N   HIS    11      88.368 -22.030  -3.702  1.00 60.34           N
ATOM     84  CA  HIS    11      88.523 -21.332  -4.942  1.00 60.34           C
ATOM     85  ND1 HIS    11      86.280 -22.747  -6.843  1.00 60.34           N
ATOM     86  CG  HIS    11      86.265 -21.984  -5.697  1.00 60.34           C
ATOM     87  CB  HIS    11      87.174 -20.815  -5.453  1.00 60.34           C
ATOM     88  NE2 HIS    11      84.752 -23.649  -5.502  1.00 60.34           N
ATOM     89  CD2 HIS    11      85.325 -22.548  -4.889  1.00 60.34           C
ATOM     90  CE1 HIS    11      85.358 -23.729  -6.674  1.00 60.34           C
ATOM     91  C   HIS    11      89.516 -20.213  -4.830  1.00 60.34           C
ATOM     92  O   HIS    11      90.220 -19.917  -5.795  1.00 60.34           O
ATOM     93  N   LEU    12      89.598 -19.566  -3.649  1.00 67.57           N
ATOM     94  CA  LEU    12      90.420 -18.400  -3.458  1.00 67.57           C
ATOM     95  CB  LEU    12      89.922 -17.531  -2.288  1.00 67.57           C
ATOM     96  CG  LEU    12      90.778 -16.284  -1.997  1.00 67.57           C
ATOM     97  CD1 LEU    12      90.711 -15.254  -3.136  1.00 67.57           C
ATOM     98  CD2 LEU    12      90.429 -15.690  -0.622  1.00 67.57           C
ATOM     99  C   LEU    12      91.836 -18.780  -3.143  1.00 67.57           C
ATOM    100  O   LEU    12      92.116 -19.389  -2.108  1.00 67.57           O
ATOM    101  N   ASP    13      92.781 -18.392  -4.027  1.00 81.39           N
ATOM    102  CA  ASP    13      94.156 -18.720  -3.778  1.00 81.39           C
ATOM    103  CB  ASP    13      94.787 -19.569  -4.886  1.00 81.39           C
ATOM    104  CG  ASP    13      96.184 -19.956  -4.423  1.00 81.39           C
ATOM    105  OD1 ASP    13      96.543 -19.639  -3.258  1.00 81.39           O
ATOM    106  OD2 ASP    13      96.916 -20.585  -5.229  1.00 81.39           O
ATOM    107  C   ASP    13      94.955 -17.453  -3.704  1.00 81.39           C
ATOM    108  O   ASP    13      95.701 -17.141  -4.632  1.00 81.39           O
ATOM    109  N   ASP    14      94.714 -16.647  -2.647  1.00 98.61           N
ATOM    110  CA  ASP    14      95.418 -15.434  -2.328  1.00 98.61           C
ATOM    111  CB  ASP    14      94.556 -14.538  -1.430  1.00 98.61           C
ATOM    112  CG  ASP    14      95.209 -13.178  -1.386  1.00 98.61           C
ATOM    113  OD1 ASP    14      96.079 -12.950  -2.265  1.00 98.61           O
ATOM    114  OD2 ASP    14      94.855 -12.361  -0.495  1.00 98.61           O
ATOM    115  C   ASP    14      96.705 -15.656  -1.575  1.00 98.61           C
ATOM    116  O   ASP    14      97.765 -15.170  -1.968  1.00 98.61           O
ATOM    117  N   CYS    15      96.626 -16.435  -0.471  1.00 63.55           N
ATOM    118  CA  CYS    15      97.703 -16.570   0.474  1.00 63.55           C
ATOM    119  CB  CYS    15      97.199 -17.055   1.844  1.00 63.55           C
ATOM    120  SG  CYS    15      95.885 -15.974   2.495  1.00 63.55           S
ATOM    121  C   CYS    15      98.692 -17.559  -0.045  1.00 63.55           C
ATOM    122  O   CYS    15      98.360 -18.711  -0.313  1.00 63.55           O
ATOM    123  N   CYS    16      99.958 -17.118  -0.169  1.00 45.58           N
ATOM    124  CA  CYS    16     101.003 -17.917  -0.733  1.00 45.58           C
ATOM    125  CB  CYS    16     102.303 -17.114  -0.901  1.00 45.58           C
ATOM    126  SG  CYS    16     102.013 -15.673  -1.971  1.00 45.58           S
ATOM    127  C   CYS    16     101.243 -19.117   0.132  1.00 45.58           C
ATOM    128  O   CYS    16     101.524 -20.201  -0.377  1.00 45.58           O
ATOM    129  N   SER    17     101.148 -18.950   1.467  1.00 86.82           N
ATOM    130  CA  SER    17     101.388 -20.048   2.358  1.00 86.82           C
ATOM    131  CB  SER    17     101.439 -19.635   3.843  1.00 86.82           C
ATOM    132  OG  SER    17     100.162 -19.213   4.297  1.00 86.82           O
ATOM    133  C   SER    17     100.310 -21.074   2.192  1.00 86.82           C
ATOM    134  O   SER    17     100.584 -22.273   2.230  1.00 86.82           O
ATOM    135  N   ARG    18      99.059 -20.627   1.974  1.00114.18           N
ATOM    136  CA  ARG    18      97.934 -21.516   1.861  1.00114.18           C
ATOM    137  CB  ARG    18      98.086 -22.605   0.781  1.00114.18           C
ATOM    138  CG  ARG    18      97.905 -22.130  -0.665  1.00114.18           C
ATOM    139  CD  ARG    18      99.079 -21.335  -1.235  1.00114.18           C
ATOM    140  NE  ARG    18      98.832 -21.186  -2.696  1.00114.18           N
ATOM    141  CZ  ARG    18      99.851 -20.812  -3.523  1.00114.18           C
ATOM    142  NH1 ARG    18     101.093 -20.565  -3.015  1.00114.18           N
ATOM    143  NH2 ARG    18      99.631 -20.694  -4.864  1.00114.18           N
ATOM    144  C   ARG    18      97.742 -22.220   3.167  1.00114.18           C
ATOM    145  O   ARG    18      97.071 -23.249   3.232  1.00114.18           O
ATOM    146  N   LYS    19      98.299 -21.658   4.258  1.00 42.02           N
ATOM    147  CA  LYS    19      98.148 -22.274   5.541  1.00 42.02           C
ATOM    148  CB  LYS    19      99.331 -21.991   6.484  1.00 42.02           C
ATOM    149  CG  LYS    19      99.286 -22.789   7.786  1.00 42.02           C
ATOM    150  CD  LYS    19     100.617 -22.801   8.540  1.00 42.02           C
ATOM    151  CE  LYS    19     100.565 -23.579   9.855  1.00 42.02           C
ATOM    152  NZ  LYS    19     101.888 -23.540  10.515  1.00 42.02           N
ATOM    153  C   LYS    19      96.919 -21.687   6.148  1.00 42.02           C
ATOM    154  O   LYS    19      96.853 -20.483   6.399  1.00 42.02           O
ATOM    155  N   CYS    20      95.898 -22.529   6.399  1.00 38.62           N
ATOM    156  CA  CYS    20      94.676 -22.010   6.933  1.00 38.62           C
ATOM    157  CB  CYS    20      93.469 -22.233   6.010  1.00 38.62           C
ATOM    158  SG  CYS    20      93.667 -21.314   4.457  1.00 38.62           S
ATOM    159  C   CYS    20      94.398 -22.660   8.247  1.00 38.62           C
ATOM    160  O   CYS    20      94.817 -23.788   8.503  1.00 38.62           O
ATOM    161  N   ASN    21      93.694 -21.920   9.128  1.00 65.71           N
ATOM    162  CA  ASN    21      93.370 -22.386  10.443  1.00 65.71           C
ATOM    163  CB  ASN    21      93.732 -21.378  11.552  1.00 65.71           C
ATOM    164  CG  ASN    21      92.990 -20.068  11.312  1.00 65.71           C
ATOM    165  OD1 ASN    21      92.075 -19.992  10.493  1.00 65.71           O
ATOM    166  ND2 ASN    21      93.415 -18.997  12.036  1.00 65.71           N
ATOM    167  C   ASN    21      91.912 -22.730  10.522  1.00 65.71           C
ATOM    168  O   ASN    21      91.203 -22.767   9.517  1.00 65.71           O
ATOM    169  N   ARG    22      91.448 -22.988  11.760  1.00163.70           N
ATOM    170  CA  ARG    22      90.116 -23.397  12.112  1.00163.70           C
ATOM    171  CB  ARG    22      89.979 -23.541  13.636  1.00163.70           C
ATOM    172  CG  ARG    22      88.552 -23.769  14.129  1.00163.70           C
ATOM    173  CD  ARG    22      88.446 -23.793  15.656  1.00163.70           C
ATOM    174  NE  ARG    22      86.999 -23.772  16.014  1.00163.70           N
ATOM    175  CZ  ARG    22      86.294 -24.935  16.126  1.00163.70           C
ATOM    176  NH1 ARG    22      86.902 -26.133  15.882  1.00163.70           N
ATOM    177  NH2 ARG    22      84.975 -24.895  16.477  1.00163.70           N
ATOM    178  C   ARG    22      89.149 -22.347  11.661  1.00163.70           C
ATOM    179  O   ARG    22      88.015 -22.644  11.279  1.00163.70           O
ATOM    180  N   PHE    23      89.589 -21.082  11.726  1.00 81.64           N
ATOM    181  CA  PHE    23      88.834 -19.926  11.344  1.00 81.64           C
ATOM    182  CB  PHE    23      89.488 -18.595  11.742  1.00 81.64           C
ATOM    183  CG  PHE    23      89.375 -18.463  13.220  1.00 81.64           C
ATOM    184  CD1 PHE    23      88.167 -18.139  13.793  1.00 81.64           C
ATOM    185  CD2 PHE    23      90.473 -18.639  14.031  1.00 81.64           C
ATOM    186  CE1 PHE    23      88.051 -18.009  15.156  1.00 81.64           C
ATOM    187  CE2 PHE    23      90.362 -18.509  15.395  1.00 81.64           C
ATOM    188  CZ  PHE    23      89.150 -18.196  15.961  1.00 81.64           C
ATOM    189  C   PHE    23      88.639 -19.922   9.860  1.00 81.64           C
ATOM    190  O   PHE    23      87.743 -19.247   9.355  1.00 81.64           O
ATOM    191  N   ASN    24      89.491 -20.657   9.117  1.00 81.42           N
ATOM    192  CA  ASN    24      89.470 -20.640   7.680  1.00 81.42           C
ATOM    193  CB  ASN    24      88.058 -20.706   7.060  1.00 81.42           C
ATOM    194  CG  ASN    24      87.452 -22.067   7.373  1.00 81.42           C
ATOM    195  OD1 ASN    24      86.269 -22.304   7.136  1.00 81.42           O
ATOM    196  ND2 ASN    24      88.283 -22.988   7.929  1.00 81.42           N
ATOM    197  C   ASN    24      90.090 -19.351   7.256  1.00 81.42           C
ATOM    198  O   ASN    24      89.818 -18.822   6.180  1.00 81.42           O
ATOM    199  N   LYS    25      90.956 -18.818   8.139  1.00 40.95           N
ATOM    200  CA  LYS    25      91.704 -17.639   7.839  1.00 40.95           C
ATOM    201  CB  LYS    25      91.726 -16.612   8.985  1.00 40.95           C
ATOM    202  CG  LYS    25      90.349 -16.019   9.295  1.00 40.95           C
ATOM    203  CD  LYS    25      90.307 -15.232  10.606  1.00 40.95           C
ATOM    204  CE  LYS    25      88.955 -14.571  10.888  1.00 40.95           C
ATOM    205  NZ  LYS    25      89.018 -13.815  12.158  1.00 40.95           N
ATOM    206  C   LYS    25      93.106 -18.104   7.612  1.00 40.95           C
ATOM    207  O   LYS    25      93.515 -19.151   8.113  1.00 40.95           O
ATOM    208  N   CYS    26      93.874 -17.350   6.807  1.00 35.40           N
ATOM    209  CA  CYS    26      95.223 -17.749   6.540  1.00 35.40           C
ATOM    210  CB  CYS    26      95.864 -16.991   5.361  1.00 35.40           C
ATOM    211  SG  CYS    26      94.893 -17.142   3.832  1.00 35.40           S
ATOM    212  C   CYS    26      96.031 -17.448   7.759  1.00 35.40           C
ATOM    213  O   CYS    26      95.785 -16.463   8.455  1.00 35.40           O
ATOM    214  N   VAL    27      97.018 -18.313   8.059  1.00 21.31           N
ATOM    215  CA  VAL    27      97.844 -18.087   9.207  1.00 21.31           C
ATOM    216  CB  VAL    27      97.820 -19.224  10.189  1.00 21.31           C
ATOM    217  CG1 VAL    27      96.393 -19.367  10.750  1.00 21.31           C
ATOM    218  CG2 VAL    27      98.347 -20.485   9.483  1.00 21.31           C
ATOM    219  C   VAL    27      99.280 -17.954   8.714  1.00 21.31           C
ATOM    220  O   VAL    27      99.508 -18.124   7.487  1.00 21.31           O
ATOM    221  OXT VAL    27     100.170 -17.687   9.566  1.00 21.31           O
TER     222      VAL    27
CONECT    4  126
CONECT   60  158
CONECT  120  211
END
