# Supplementary material for: Graph-Directed Approach for Downselecting Toxins for Experimental Structure Determination
Source: Mar Drugs. 2020 May 14;18(5):256. doi: 10.3390/md18050256 (PMC7281422; doi:10.3390/md18050256)
Supplement: Supplementary file 1 [file marinedrugs-18-00256-s001.zip › SupplementaryMaterial/finalmodels/6C_finalmodels/seq59/seq59model1_B99990008.pdb]

EXPDTA    THEORETICAL MODEL, MODELLER 9.19 2019/07/19 21:33:37
REMARK   6 MODELLER OBJECTIVE FUNCTION:       169.4123
REMARK   6 MODELLER BEST TEMPLATE % SEQ ID:  96.296
REMARK   6 SEQUENCE: subject
REMARK   6 ALIGNMENT: subject-mult.ali
REMARK   6 DOPE score: -1433.31104
REMARK   6 GA341 score: 0.99878
REMARK   6 TEMPLATE: 2n8eAA 1:A - 27:A MODELS 1: - 27: AT 96.3%
REMARK   6 TEMPLATE: 2n8eAA 1:A - 27:A MODELS 1: - 27: AT 96.3%
SSBOND   1 CYS      1    CYS     16                          1555   1555  2.02
SSBOND   2 CYS      8    CYS     20                          1555   1555  2.03
SSBOND   3 CYS     15    CYS     26                          1555   1555  2.03
ATOM      1  N   CYS     1      -1.013  -5.946 -27.153  1.00 79.83           N
ATOM      2  CA  CYS     1      -2.347  -5.716 -27.747  1.00 79.83           C
ATOM      3  CB  CYS     1      -2.200  -5.163 -29.172  1.00 79.83           C
ATOM      4  SG  CYS     1      -0.957  -6.072 -30.116  1.00 79.83           S
ATOM      5  C   CYS     1      -3.188  -6.943 -27.735  1.00 79.83           C
ATOM      6  O   CYS     1      -3.256  -7.643 -26.727  1.00 79.83           O
ATOM      7  N   LYS     2      -3.854  -7.238 -28.865  1.00128.20           N
ATOM      8  CA  LYS     2      -4.706  -8.388 -28.890  1.00128.20           C
ATOM      9  CB  LYS     2      -5.367  -8.643 -30.254  1.00128.20           C
ATOM     10  CG  LYS     2      -6.580  -7.753 -30.525  1.00128.20           C
ATOM     11  CD  LYS     2      -7.706  -7.974 -29.515  1.00128.20           C
ATOM     12  CE  LYS     2      -9.007  -7.253 -29.865  1.00128.20           C
ATOM     13  NZ  LYS     2     -10.072  -7.667 -28.923  1.00128.20           N
ATOM     14  C   LYS     2      -3.853  -9.568 -28.579  1.00128.20           C
ATOM     15  O   LYS     2      -2.838  -9.809 -29.230  1.00128.20           O
ATOM     16  N   ILE     3      -4.276 -10.350 -27.569  1.00 74.63           N
ATOM     17  CA  ILE     3      -3.468 -11.434 -27.095  1.00 74.63           C
ATOM     18  CB  ILE     3      -3.843 -11.872 -25.713  1.00 74.63           C
ATOM     19  CG1 ILE     3      -5.301 -12.362 -25.706  1.00 74.63           C
ATOM     20  CG2 ILE     3      -3.561 -10.706 -24.748  1.00 74.63           C
ATOM     21  CD1 ILE     3      -5.706 -13.089 -24.424  1.00 74.63           C
ATOM     22  C   ILE     3      -3.613 -12.612 -27.994  1.00 74.63           C
ATOM     23  O   ILE     3      -4.709 -13.051 -28.335  1.00 74.63           O
ATOM     24  N   PRO     4      -2.483 -13.094 -28.430  1.00132.62           N
ATOM     25  CA  PRO     4      -2.528 -14.284 -29.218  1.00132.62           C
ATOM     26  CD  PRO     4      -1.403 -12.212 -28.840  1.00132.62           C
ATOM     27  CB  PRO     4      -1.186 -14.371 -29.941  1.00132.62           C
ATOM     28  CG  PRO     4      -0.753 -12.896 -30.056  1.00132.62           C
ATOM     29  C   PRO     4      -2.839 -15.454 -28.348  1.00132.62           C
ATOM     30  O   PRO     4      -1.975 -15.869 -27.577  1.00132.62           O
ATOM     31  N   ASN     5      -4.049 -16.019 -28.472  1.00151.24           N
ATOM     32  CA  ASN     5      -4.403 -17.196 -27.738  1.00151.24           C
ATOM     33  CB  ASN     5      -4.585 -16.958 -26.226  1.00151.24           C
ATOM     34  CG  ASN     5      -5.785 -16.045 -26.010  1.00151.24           C
ATOM     35  OD1 ASN     5      -5.838 -14.931 -26.528  1.00151.24           O
ATOM     36  ND2 ASN     5      -6.778 -16.533 -25.218  1.00151.24           N
ATOM     37  C   ASN     5      -5.728 -17.587 -28.290  1.00151.24           C
ATOM     38  O   ASN     5      -6.339 -18.570 -27.873  1.00151.24           O
ATOM     39  N   GLN     6      -6.184 -16.792 -29.272  1.00 91.83           N
ATOM     40  CA  GLN     6      -7.458 -16.971 -29.894  1.00 91.83           C
ATOM     41  CB  GLN     6      -8.018 -15.664 -30.476  1.00 91.83           C
ATOM     42  CG  GLN     6      -8.065 -14.529 -29.449  1.00 91.83           C
ATOM     43  CD  GLN     6      -9.035 -14.917 -28.347  1.00 91.83           C
ATOM     44  OE1 GLN     6      -8.959 -14.415 -27.228  1.00 91.83           O
ATOM     45  NE2 GLN     6      -9.976 -15.842 -28.671  1.00 91.83           N
ATOM     46  C   GLN     6      -7.251 -17.904 -31.036  1.00 91.83           C
ATOM     47  O   GLN     6      -6.142 -18.378 -31.274  1.00 91.83           O
ATOM     48  N   LYS     7      -8.339 -18.249 -31.746  1.00 92.39           N
ATOM     49  CA  LYS     7      -8.133 -19.087 -32.883  1.00 92.39           C
ATOM     50  CB  LYS     7      -9.286 -20.053 -33.165  1.00 92.39           C
ATOM     51  CG  LYS     7      -9.329 -21.118 -32.072  1.00 92.39           C
ATOM     52  CD  LYS     7     -10.579 -21.984 -32.071  1.00 92.39           C
ATOM     53  CE  LYS     7     -10.592 -22.995 -30.924  1.00 92.39           C
ATOM     54  NZ  LYS     7      -9.436 -23.909 -31.031  1.00 92.39           N
ATOM     55  C   LYS     7      -7.876 -18.201 -34.050  1.00 92.39           C
ATOM     56  O   LYS     7      -8.436 -17.111 -34.157  1.00 92.39           O
ATOM     57  N   CYS     8      -6.986 -18.647 -34.954  1.00 43.91           N
ATOM     58  CA  CYS     8      -6.640 -17.835 -36.079  1.00 43.91           C
ATOM     59  CB  CYS     8      -5.128 -17.564 -36.193  1.00 43.91           C
ATOM     60  SG  CYS     8      -4.131 -19.083 -36.235  1.00 43.91           S
ATOM     61  C   CYS     8      -7.092 -18.516 -37.327  1.00 43.91           C
ATOM     62  O   CYS     8      -7.056 -19.743 -37.437  1.00 43.91           O
ATOM     63  N   PHE     9      -7.547 -17.694 -38.295  1.00 58.97           N
ATOM     64  CA  PHE     9      -8.033 -18.139 -39.569  1.00 58.97           C
ATOM     65  CB  PHE     9      -9.514 -17.810 -39.813  1.00 58.97           C
ATOM     66  CG  PHE     9     -10.358 -18.433 -38.754  1.00 58.97           C
ATOM     67  CD1 PHE     9     -10.495 -17.808 -37.536  1.00 58.97           C
ATOM     68  CD2 PHE     9     -11.024 -19.615 -38.979  1.00 58.97           C
ATOM     69  CE1 PHE     9     -11.276 -18.361 -36.547  1.00 58.97           C
ATOM     70  CE2 PHE     9     -11.805 -20.171 -37.993  1.00 58.97           C
ATOM     71  CZ  PHE     9     -11.932 -19.545 -36.776  1.00 58.97           C
ATOM     72  C   PHE     9      -7.305 -17.302 -40.575  1.00 58.97           C
ATOM     73  O   PHE     9      -6.707 -16.287 -40.227  1.00 58.97           O
ATOM     74  N   GLN    10      -7.320 -17.707 -41.858  1.00 44.29           N
ATOM     75  CA  GLN    10      -6.636 -16.912 -42.835  1.00 44.29           C
ATOM     76  CB  GLN    10      -6.590 -17.568 -44.226  1.00 44.29           C
ATOM     77  CG  GLN    10      -5.703 -18.819 -44.240  1.00 44.29           C
ATOM     78  CD  GLN    10      -5.687 -19.426 -45.637  1.00 44.29           C
ATOM     79  OE1 GLN    10      -6.655 -20.037 -46.082  1.00 44.29           O
ATOM     80  NE2 GLN    10      -4.539 -19.256 -46.347  1.00 44.29           N
ATOM     81  C   GLN    10      -7.318 -15.582 -42.917  1.00 44.29           C
ATOM     82  O   GLN    10      -6.668 -14.541 -42.992  1.00 44.29           O
ATOM     83  N   HIS    11      -8.661 -15.589 -42.900  1.00 53.46           N
ATOM     84  CA  HIS    11      -9.440 -14.390 -42.990  1.00 53.46           C
ATOM     85  ND1 HIS    11     -11.285 -14.743 -45.740  1.00 53.46           N
ATOM     86  CG  HIS    11     -11.142 -15.388 -44.532  1.00 53.46           C
ATOM     87  CB  HIS    11     -10.927 -14.688 -43.227  1.00 53.46           C
ATOM     88  NE2 HIS    11     -11.395 -16.921 -46.167  1.00 53.46           N
ATOM     89  CD2 HIS    11     -11.212 -16.719 -44.811  1.00 53.46           C
ATOM     90  CE1 HIS    11     -11.433 -15.706 -46.683  1.00 53.46           C
ATOM     91  C   HIS    11      -9.333 -13.573 -41.740  1.00 53.46           C
ATOM     92  O   HIS    11      -9.301 -12.345 -41.810  1.00 53.46           O
ATOM     93  N   LEU    12      -9.266 -14.231 -40.562  1.00 64.60           N
ATOM     94  CA  LEU    12      -9.365 -13.519 -39.316  1.00 64.60           C
ATOM     95  CB  LEU    12      -9.988 -14.377 -38.203  1.00 64.60           C
ATOM     96  CG  LEU    12     -10.236 -13.618 -36.887  1.00 64.60           C
ATOM     97  CD1 LEU    12     -11.258 -12.486 -37.086  1.00 64.60           C
ATOM     98  CD2 LEU    12     -10.635 -14.580 -35.755  1.00 64.60           C
ATOM     99  C   LEU    12      -8.024 -13.046 -38.839  1.00 64.60           C
ATOM    100  O   LEU    12      -7.108 -13.833 -38.600  1.00 64.60           O
ATOM    101  N   ASP    13      -7.889 -11.715 -38.660  1.00 99.51           N
ATOM    102  CA  ASP    13      -6.629 -11.176 -38.230  1.00 99.51           C
ATOM    103  CB  ASP    13      -6.049 -10.166 -39.237  1.00 99.51           C
ATOM    104  CG  ASP    13      -4.615  -9.822 -38.857  1.00 99.51           C
ATOM    105  OD1 ASP    13      -4.357  -9.510 -37.666  1.00 99.51           O
ATOM    106  OD2 ASP    13      -3.745  -9.874 -39.766  1.00 99.51           O
ATOM    107  C   ASP    13      -6.823 -10.448 -36.929  1.00 99.51           C
ATOM    108  O   ASP    13      -6.818  -9.216 -36.919  1.00 99.51           O
ATOM    109  N   ASP    14      -7.121 -11.188 -35.832  1.00 93.91           N
ATOM    110  CA  ASP    14      -7.227 -10.648 -34.497  1.00 93.91           C
ATOM    111  CB  ASP    14      -8.148 -11.489 -33.597  1.00 93.91           C
ATOM    112  CG  ASP    14      -8.435 -10.701 -32.326  1.00 93.91           C
ATOM    113  OD1 ASP    14      -8.538  -9.449 -32.416  1.00 93.91           O
ATOM    114  OD2 ASP    14      -8.542 -11.338 -31.244  1.00 93.91           O
ATOM    115  C   ASP    14      -5.898 -10.540 -33.782  1.00 93.91           C
ATOM    116  O   ASP    14      -5.555  -9.497 -33.226  1.00 93.91           O
ATOM    117  N   CYS    15      -5.094 -11.629 -33.811  1.00 65.36           N
ATOM    118  CA  CYS    15      -3.899 -11.755 -33.014  1.00 65.36           C
ATOM    119  CB  CYS    15      -3.398 -13.210 -32.966  1.00 65.36           C
ATOM    120  SG  CYS    15      -4.715 -14.356 -32.462  1.00 65.36           S
ATOM    121  C   CYS    15      -2.810 -10.925 -33.609  1.00 65.36           C
ATOM    122  O   CYS    15      -2.413 -11.132 -34.753  1.00 65.36           O
ATOM    123  N   CYS    16      -2.261  -9.990 -32.810  1.00 56.83           N
ATOM    124  CA  CYS    16      -1.255  -9.087 -33.290  1.00 56.83           C
ATOM    125  CB  CYS    16      -0.743  -8.138 -32.205  1.00 56.83           C
ATOM    126  SG  CYS    16      -2.041  -7.121 -31.461  1.00 56.83           S
ATOM    127  C   CYS    16      -0.060  -9.876 -33.715  1.00 56.83           C
ATOM    128  O   CYS    16       0.555  -9.581 -34.738  1.00 56.83           O
ATOM    129  N   SER    17       0.309 -10.891 -32.913  1.00 45.99           N
ATOM    130  CA  SER    17       1.472 -11.681 -33.193  1.00 45.99           C
ATOM    131  CB  SER    17       1.767 -12.710 -32.089  1.00 45.99           C
ATOM    132  OG  SER    17       2.924 -13.467 -32.411  1.00 45.99           O
ATOM    133  C   SER    17       1.260 -12.432 -34.470  1.00 45.99           C
ATOM    134  O   SER    17       2.154 -12.513 -35.309  1.00 45.99           O
ATOM    135  N   ARG    18       0.045 -12.976 -34.647  1.00155.44           N
ATOM    136  CA  ARG    18      -0.292 -13.761 -35.797  1.00155.44           C
ATOM    137  CB  ARG    18      -0.205 -12.972 -37.111  1.00155.44           C
ATOM    138  CG  ARG    18      -1.455 -12.106 -37.296  1.00155.44           C
ATOM    139  CD  ARG    18      -1.266 -10.898 -38.206  1.00155.44           C
ATOM    140  NE  ARG    18      -0.562  -9.857 -37.411  1.00155.44           N
ATOM    141  CZ  ARG    18      -0.972  -8.557 -37.458  1.00155.44           C
ATOM    142  NH1 ARG    18      -2.028  -8.197 -38.244  1.00155.44           N
ATOM    143  NH2 ARG    18      -0.323  -7.618 -36.706  1.00155.44           N
ATOM    144  C   ARG    18       0.561 -14.985 -35.823  1.00155.44           C
ATOM    145  O   ARG    18       0.754 -15.607 -36.867  1.00155.44           O
ATOM    146  N   LYS    19       1.068 -15.384 -34.639  1.00 81.19           N
ATOM    147  CA  LYS    19       1.817 -16.600 -34.560  1.00 81.19           C
ATOM    148  CB  LYS    19       2.869 -16.636 -33.438  1.00 81.19           C
ATOM    149  CG  LYS    19       3.481 -18.033 -33.284  1.00 81.19           C
ATOM    150  CD  LYS    19       4.739 -18.104 -32.420  1.00 81.19           C
ATOM    151  CE  LYS    19       5.107 -19.543 -32.037  1.00 81.19           C
ATOM    152  NZ  LYS    19       5.005 -20.425 -33.222  1.00 81.19           N
ATOM    153  C   LYS    19       0.828 -17.670 -34.253  1.00 81.19           C
ATOM    154  O   LYS    19       0.127 -17.611 -33.244  1.00 81.19           O
ATOM    155  N   CYS    20       0.741 -18.689 -35.127  1.00 39.94           N
ATOM    156  CA  CYS    20      -0.221 -19.724 -34.904  1.00 39.94           C
ATOM    157  CB  CYS    20      -1.216 -19.885 -36.067  1.00 39.94           C
ATOM    158  SG  CYS    20      -2.223 -18.391 -36.312  1.00 39.94           S
ATOM    159  C   CYS    20       0.502 -21.017 -34.728  1.00 39.94           C
ATOM    160  O   CYS    20       1.648 -21.171 -35.148  1.00 39.94           O
ATOM    161  N   ASN    21      -0.164 -21.975 -34.055  1.00 61.91           N
ATOM    162  CA  ASN    21       0.420 -23.264 -33.822  1.00 61.91           C
ATOM    163  CB  ASN    21       0.433 -23.677 -32.340  1.00 61.91           C
ATOM    164  CG  ASN    21      -0.990 -23.723 -31.806  1.00 61.91           C
ATOM    165  OD1 ASN    21      -1.958 -23.534 -32.542  1.00 61.91           O
ATOM    166  ND2 ASN    21      -1.122 -23.966 -30.472  1.00 61.91           N
ATOM    167  C   ASN    21      -0.332 -24.283 -34.626  1.00 61.91           C
ATOM    168  O   ASN    21      -1.202 -23.947 -35.428  1.00 61.91           O
ATOM    169  N   ARG    22       0.009 -25.570 -34.419  1.00154.99           N
ATOM    170  CA  ARG    22      -0.535 -26.692 -35.137  1.00154.99           C
ATOM    171  CB  ARG    22       0.039 -28.032 -34.648  1.00154.99           C
ATOM    172  CG  ARG    22       1.527 -28.203 -34.945  1.00154.99           C
ATOM    173  CD  ARG    22       2.120 -29.489 -34.362  1.00154.99           C
ATOM    174  NE  ARG    22       3.548 -29.559 -34.781  1.00154.99           N
ATOM    175  CZ  ARG    22       4.501 -29.961 -33.892  1.00154.99           C
ATOM    176  NH1 ARG    22       4.163 -30.230 -32.598  1.00154.99           N
ATOM    177  NH2 ARG    22       5.796 -30.100 -34.301  1.00154.99           N
ATOM    178  C   ARG    22      -2.009 -26.748 -34.900  1.00154.99           C
ATOM    179  O   ARG    22      -2.774 -27.184 -35.759  1.00154.99           O
ATOM    180  N   PHE    23      -2.420 -26.332 -33.694  1.00 88.53           N
ATOM    181  CA  PHE    23      -3.779 -26.311 -33.248  1.00 88.53           C
ATOM    182  CB  PHE    23      -3.901 -26.121 -31.730  1.00 88.53           C
ATOM    183  CG  PHE    23      -3.249 -27.345 -31.182  1.00 88.53           C
ATOM    184  CD1 PHE    23      -3.888 -28.562 -31.258  1.00 88.53           C
ATOM    185  CD2 PHE    23      -2.002 -27.286 -30.602  1.00 88.53           C
ATOM    186  CE1 PHE    23      -3.294 -29.700 -30.767  1.00 88.53           C
ATOM    187  CE2 PHE    23      -1.404 -28.423 -30.109  1.00 88.53           C
ATOM    188  CZ  PHE    23      -2.049 -29.633 -30.189  1.00 88.53           C
ATOM    189  C   PHE    23      -4.525 -25.252 -33.996  1.00 88.53           C
ATOM    190  O   PHE    23      -5.754 -25.253 -34.021  1.00 88.53           O
ATOM    191  N   ASN    24      -3.788 -24.306 -34.610  1.00 65.55           N
ATOM    192  CA  ASN    24      -4.380 -23.216 -35.332  1.00 65.55           C
ATOM    193  CB  ASN    24      -5.565 -23.635 -36.223  1.00 65.55           C
ATOM    194  CG  ASN    24      -5.029 -24.529 -37.336  1.00 65.55           C
ATOM    195  OD1 ASN    24      -3.983 -24.253 -37.921  1.00 65.55           O
ATOM    196  ND2 ASN    24      -5.757 -25.638 -37.635  1.00 65.55           N
ATOM    197  C   ASN    24      -4.876 -22.223 -34.342  1.00 65.55           C
ATOM    198  O   ASN    24      -5.794 -21.449 -34.616  1.00 65.55           O
ATOM    199  N   LYS    25      -4.251 -22.221 -33.151  1.00 68.66           N
ATOM    200  CA  LYS    25      -4.568 -21.244 -32.159  1.00 68.66           C
ATOM    201  CB  LYS    25      -4.720 -21.810 -30.739  1.00 68.66           C
ATOM    202  CG  LYS    25      -5.865 -22.808 -30.586  1.00 68.66           C
ATOM    203  CD  LYS    25      -5.849 -23.522 -29.233  1.00 68.66           C
ATOM    204  CE  LYS    25      -6.931 -24.593 -29.090  1.00 68.66           C
ATOM    205  NZ  LYS    25      -6.460 -25.862 -29.691  1.00 68.66           N
ATOM    206  C   LYS    25      -3.396 -20.321 -32.125  1.00 68.66           C
ATOM    207  O   LYS    25      -2.285 -20.706 -32.486  1.00 68.66           O
ATOM    208  N   CYS    26      -3.620 -19.057 -31.727  1.00 35.60           N
ATOM    209  CA  CYS    26      -2.528 -18.135 -31.667  1.00 35.60           C
ATOM    210  CB  CYS    26      -2.971 -16.663 -31.585  1.00 35.60           C
ATOM    211  SG  CYS    26      -4.012 -16.187 -32.993  1.00 35.60           S
ATOM    212  C   CYS    26      -1.757 -18.441 -30.428  1.00 35.60           C
ATOM    213  O   CYS    26      -2.314 -18.921 -29.442  1.00 35.60           O
ATOM    214  N   VAL    27      -0.434 -18.198 -30.466  1.00 21.34           N
ATOM    215  CA  VAL    27       0.363 -18.427 -29.299  1.00 21.34           C
ATOM    216  CB  VAL    27       1.278 -19.611 -29.408  1.00 21.34           C
ATOM    217  CG1 VAL    27       0.420 -20.880 -29.533  1.00 21.34           C
ATOM    218  CG2 VAL    27       2.239 -19.390 -30.586  1.00 21.34           C
ATOM    219  C   VAL    27       1.240 -17.198 -29.108  1.00 21.34           C
ATOM    220  O   VAL    27       1.202 -16.303 -29.996  1.00 21.34           O
ATOM    221  OXT VAL    27       1.960 -17.137 -28.077  1.00 21.34           O
TER     222      VAL    27
CONECT    4  126
CONECT   60  158
CONECT  120  211
END
