# Supplementary material for: Graph-Directed Approach for Downselecting Toxins for Experimental Structure Determination
Source: Mar Drugs. 2020 May 14;18(5):256. doi: 10.3390/md18050256 (PMC7281422; doi:10.3390/md18050256)
Supplement: Supplementary file 1 [file marinedrugs-18-00256-s001.zip › SupplementaryMaterial/finalmodels/6C_finalmodels/seq59/seq59model2_B99990007.pdb]

EXPDTA    THEORETICAL MODEL, MODELLER 9.19 2019/07/19 21:33:30
REMARK   6 MODELLER OBJECTIVE FUNCTION:       154.7155
REMARK   6 MODELLER BEST TEMPLATE % SEQ ID:  96.296
REMARK   6 SEQUENCE: subject
REMARK   6 ALIGNMENT: subject-mult.ali
REMARK   6 DOPE score: -1412.59753
REMARK   6 GA341 score: 0.99988
REMARK   6 TEMPLATE: 2n8eAA 1:A - 27:A MODELS 1: - 27: AT 96.3%
REMARK   6 TEMPLATE: 2n8eAA 1:A - 27:A MODELS 1: - 27: AT 96.3%
SSBOND   1 CYS      1    CYS     16                          1555   1555  2.02
SSBOND   2 CYS      8    CYS     20                          1555   1555  2.03
SSBOND   3 CYS     15    CYS     26                          1555   1555  2.03
ATOM      1  N   CYS     1      58.812  95.003  -6.453  1.00 74.81           N
ATOM      2  CA  CYS     1      57.414  94.935  -5.971  1.00 74.81           C
ATOM      3  CB  CYS     1      56.490  94.568  -7.137  1.00 74.81           C
ATOM      4  SG  CYS     1      57.078  93.097  -8.018  1.00 74.81           S
ATOM      5  C   CYS     1      57.269  93.928  -4.879  1.00 74.81           C
ATOM      6  O   CYS     1      58.247  93.312  -4.461  1.00 74.81           O
ATOM      7  N   LYS     2      56.035  93.731  -4.371  1.00 58.74           N
ATOM      8  CA  LYS     2      55.910  92.803  -3.288  1.00 58.74           C
ATOM      9  CB  LYS     2      54.544  92.751  -2.585  1.00 58.74           C
ATOM     10  CG  LYS     2      54.570  91.757  -1.417  1.00 58.74           C
ATOM     11  CD  LYS     2      53.479  91.953  -0.363  1.00 58.74           C
ATOM     12  CE  LYS     2      53.542  90.936   0.782  1.00 58.74           C
ATOM     13  NZ  LYS     2      52.607  91.327   1.863  1.00 58.74           N
ATOM     14  C   LYS     2      56.220  91.442  -3.800  1.00 58.74           C
ATOM     15  O   LYS     2      55.855  91.078  -4.917  1.00 58.74           O
ATOM     16  N   ILE     3      56.894  90.653  -2.946  1.00 79.74           N
ATOM     17  CA  ILE     3      57.396  89.364  -3.309  1.00 79.74           C
ATOM     18  CB  ILE     3      58.393  88.836  -2.316  1.00 79.74           C
ATOM     19  CG1 ILE     3      57.726  88.651  -0.940  1.00 79.74           C
ATOM     20  CG2 ILE     3      59.593  89.797  -2.289  1.00 79.74           C
ATOM     21  CD1 ILE     3      58.574  87.861   0.055  1.00 79.74           C
ATOM     22  C   ILE     3      56.292  88.371  -3.406  1.00 79.74           C
ATOM     23  O   ILE     3      55.453  88.217  -2.517  1.00 79.74           O
ATOM     24  N   PRO     4      56.258  87.729  -4.536  1.00132.48           N
ATOM     25  CA  PRO     4      55.316  86.666  -4.678  1.00132.48           C
ATOM     26  CD  PRO     4      56.488  88.422  -5.793  1.00132.48           C
ATOM     27  CB  PRO     4      55.191  86.403  -6.176  1.00132.48           C
ATOM     28  CG  PRO     4      55.538  87.762  -6.807  1.00132.48           C
ATOM     29  C   PRO     4      55.792  85.482  -3.904  1.00132.48           C
ATOM     30  O   PRO     4      56.737  84.832  -4.346  1.00132.48           O
ATOM     31  N   ASN     5      55.144  85.166  -2.771  1.00149.35           N
ATOM     32  CA  ASN     5      55.459  83.986  -2.020  1.00149.35           C
ATOM     33  CB  ASN     5      56.791  84.051  -1.254  1.00149.35           C
ATOM     34  CG  ASN     5      56.675  85.135  -0.196  1.00149.35           C
ATOM     35  OD1 ASN     5      56.397  86.290  -0.507  1.00149.35           O
ATOM     36  ND2 ASN     5      56.883  84.756   1.094  1.00149.35           N
ATOM     37  C   ASN     5      54.380  83.911  -0.999  1.00149.35           C
ATOM     38  O   ASN     5      54.369  83.041  -0.129  1.00149.35           O
ATOM     39  N   GLN     6      53.430  84.854  -1.113  1.00 80.22           N
ATOM     40  CA  GLN     6      52.344  84.986  -0.194  1.00 80.22           C
ATOM     41  CB  GLN     6      51.843  86.434  -0.081  1.00 80.22           C
ATOM     42  CG  GLN     6      52.944  87.435   0.291  1.00 80.22           C
ATOM     43  CD  GLN     6      53.435  87.159   1.708  1.00 80.22           C
ATOM     44  OE1 GLN     6      54.085  86.149   1.973  1.00 80.22           O
ATOM     45  NE2 GLN     6      53.120  88.093   2.645  1.00 80.22           N
ATOM     46  C   GLN     6      51.220  84.148  -0.709  1.00 80.22           C
ATOM     47  O   GLN     6      51.343  83.494  -1.742  1.00 80.22           O
ATOM     48  N   LYS     7      50.102  84.104   0.041  1.00137.60           N
ATOM     49  CA  LYS     7      48.973  83.348  -0.407  1.00137.60           C
ATOM     50  CB  LYS     7      48.038  82.909   0.731  1.00137.60           C
ATOM     51  CG  LYS     7      47.086  81.793   0.315  1.00137.60           C
ATOM     52  CD  LYS     7      47.816  80.487   0.000  1.00137.60           C
ATOM     53  CE  LYS     7      46.875  79.347  -0.385  1.00137.60           C
ATOM     54  NZ  LYS     7      46.022  78.981   0.769  1.00137.60           N
ATOM     55  C   LYS     7      48.197  84.223  -1.336  1.00137.60           C
ATOM     56  O   LYS     7      48.067  85.425  -1.108  1.00137.60           O
ATOM     57  N   CYS     8      47.660  83.643  -2.426  1.00 39.60           N
ATOM     58  CA  CYS     8      46.932  84.451  -3.357  1.00 39.60           C
ATOM     59  CB  CYS     8      47.544  84.458  -4.770  1.00 39.60           C
ATOM     60  SG  CYS     8      47.686  82.797  -5.497  1.00 39.60           S
ATOM     61  C   CYS     8      45.526  83.949  -3.453  1.00 39.60           C
ATOM     62  O   CYS     8      45.273  82.744  -3.435  1.00 39.60           O
ATOM     63  N   PHE     9      44.572  84.900  -3.549  1.00 49.33           N
ATOM     64  CA  PHE     9      43.167  84.626  -3.672  1.00 49.33           C
ATOM     65  CB  PHE     9      42.308  85.125  -2.492  1.00 49.33           C
ATOM     66  CG  PHE     9      42.567  84.277  -1.296  1.00 49.33           C
ATOM     67  CD1 PHE     9      43.664  84.500  -0.495  1.00 49.33           C
ATOM     68  CD2 PHE     9      41.696  83.262  -0.968  1.00 49.33           C
ATOM     69  CE1 PHE     9      43.893  83.712   0.609  1.00 49.33           C
ATOM     70  CE2 PHE     9      41.922  82.473   0.134  1.00 49.33           C
ATOM     71  CZ  PHE     9      43.022  82.697   0.926  1.00 49.33           C
ATOM     72  C   PHE     9      42.694  85.393  -4.865  1.00 49.33           C
ATOM     73  O   PHE     9      43.411  86.237  -5.402  1.00 49.33           O
ATOM     74  N   GLN    10      41.456  85.110  -5.311  1.00 46.20           N
ATOM     75  CA  GLN    10      40.922  85.752  -6.476  1.00 46.20           C
ATOM     76  CB  GLN    10      39.475  85.307  -6.747  1.00 46.20           C
ATOM     77  CG  GLN    10      39.313  83.808  -7.002  1.00 46.20           C
ATOM     78  CD  GLN    10      37.820  83.511  -7.076  1.00 46.20           C
ATOM     79  OE1 GLN    10      36.989  84.328  -6.683  1.00 46.20           O
ATOM     80  NE2 GLN    10      37.464  82.304  -7.590  1.00 46.20           N
ATOM     81  C   GLN    10      40.866  87.224  -6.218  1.00 46.20           C
ATOM     82  O   GLN    10      41.314  88.032  -7.028  1.00 46.20           O
ATOM     83  N   HIS    11      40.301  87.599  -5.060  1.00 60.35           N
ATOM     84  CA  HIS    11      40.113  88.963  -4.670  1.00 60.35           C
ATOM     85  ND1 HIS    11      36.833  89.150  -4.702  1.00 60.35           N
ATOM     86  CG  HIS    11      37.774  88.488  -3.946  1.00 60.35           C
ATOM     87  CB  HIS    11      39.089  89.080  -3.536  1.00 60.35           C
ATOM     88  NE2 HIS    11      36.012  87.124  -4.297  1.00 60.35           N
ATOM     89  CD2 HIS    11      37.257  87.251  -3.708  1.00 60.35           C
ATOM     90  CE1 HIS    11      35.800  88.289  -4.882  1.00 60.35           C
ATOM     91  C   HIS    11      41.401  89.603  -4.243  1.00 60.35           C
ATOM     92  O   HIS    11      41.599  90.795  -4.466  1.00 60.35           O
ATOM     93  N   LEU    12      42.304  88.823  -3.613  1.00 62.04           N
ATOM     94  CA  LEU    12      43.508  89.355  -3.025  1.00 62.04           C
ATOM     95  CB  LEU    12      44.096  88.405  -1.967  1.00 62.04           C
ATOM     96  CG  LEU    12      45.383  88.912  -1.294  1.00 62.04           C
ATOM     97  CD1 LEU    12      45.128  90.188  -0.477  1.00 62.04           C
ATOM     98  CD2 LEU    12      46.046  87.794  -0.475  1.00 62.04           C
ATOM     99  C   LEU    12      44.565  89.570  -4.067  1.00 62.04           C
ATOM    100  O   LEU    12      45.077  88.620  -4.656  1.00 62.04           O
ATOM    101  N   ASP    13      44.949  90.847  -4.296  1.00 88.79           N
ATOM    102  CA  ASP    13      45.945  91.117  -5.297  1.00 88.79           C
ATOM    103  CB  ASP    13      45.444  92.078  -6.390  1.00 88.79           C
ATOM    104  CG  ASP    13      46.424  92.087  -7.555  1.00 88.79           C
ATOM    105  OD1 ASP    13      47.282  91.168  -7.628  1.00 88.79           O
ATOM    106  OD2 ASP    13      46.319  93.022  -8.393  1.00 88.79           O
ATOM    107  C   ASP    13      47.139  91.767  -4.652  1.00 88.79           C
ATOM    108  O   ASP    13      47.326  92.976  -4.789  1.00 88.79           O
ATOM    109  N   ASP    14      47.896  91.001  -3.832  1.00102.46           N
ATOM    110  CA  ASP    14      49.127  91.397  -3.191  1.00102.46           C
ATOM    111  CB  ASP    14      49.382  90.543  -1.941  1.00102.46           C
ATOM    112  CG  ASP    14      50.682  90.992  -1.305  1.00102.46           C
ATOM    113  OD1 ASP    14      50.866  92.228  -1.148  1.00102.46           O
ATOM    114  OD2 ASP    14      51.519  90.103  -0.991  1.00102.46           O
ATOM    115  C   ASP    14      50.353  91.255  -4.062  1.00102.46           C
ATOM    116  O   ASP    14      51.144  92.186  -4.212  1.00102.46           O
ATOM    117  N   CYS    15      50.520  90.067  -4.683  1.00 63.00           N
ATOM    118  CA  CYS    15      51.727  89.716  -5.377  1.00 63.00           C
ATOM    119  CB  CYS    15      51.871  88.189  -5.532  1.00 63.00           C
ATOM    120  SG  CYS    15      51.745  87.345  -3.925  1.00 63.00           S
ATOM    121  C   CYS    15      51.708  90.334  -6.736  1.00 63.00           C
ATOM    122  O   CYS    15      50.794  90.110  -7.524  1.00 63.00           O
ATOM    123  N   CYS    16      52.757  91.118  -7.042  1.00 89.36           N
ATOM    124  CA  CYS    16      52.867  91.822  -8.283  1.00 89.36           C
ATOM    125  CB  CYS    16      54.118  92.707  -8.315  1.00 89.36           C
ATOM    126  SG  CYS    16      55.568  91.784  -7.740  1.00 89.36           S
ATOM    127  C   CYS    16      52.936  90.844  -9.411  1.00 89.36           C
ATOM    128  O   CYS    16      52.361  91.083 -10.471  1.00 89.36           O
ATOM    129  N   SER    17      53.655  89.721  -9.222  1.00 39.87           N
ATOM    130  CA  SER    17      53.781  88.747 -10.270  1.00 39.87           C
ATOM    131  CB  SER    17      54.702  87.572  -9.898  1.00 39.87           C
ATOM    132  OG  SER    17      54.786  86.656 -10.981  1.00 39.87           O
ATOM    133  C   SER    17      52.432  88.177 -10.558  1.00 39.87           C
ATOM    134  O   SER    17      52.052  88.007 -11.715  1.00 39.87           O
ATOM    135  N   ARG    18      51.661  87.895  -9.494  1.00124.11           N
ATOM    136  CA  ARG    18      50.354  87.322  -9.632  1.00124.11           C
ATOM    137  CB  ARG    18      49.450  88.167 -10.544  1.00124.11           C
ATOM    138  CG  ARG    18      49.190  89.552  -9.946  1.00124.11           C
ATOM    139  CD  ARG    18      48.541  90.549 -10.904  1.00124.11           C
ATOM    140  NE  ARG    18      48.299  91.809 -10.142  1.00124.11           N
ATOM    141  CZ  ARG    18      49.210  92.825 -10.161  1.00124.11           C
ATOM    142  NH1 ARG    18      50.331  92.725 -10.931  1.00124.11           N
ATOM    143  NH2 ARG    18      48.988  93.956  -9.429  1.00124.11           N
ATOM    144  C   ARG    18      50.501  85.943 -10.185  1.00124.11           C
ATOM    145  O   ARG    18      49.545  85.358 -10.693  1.00124.11           O
ATOM    146  N   LYS    19      51.713  85.368 -10.058  1.00 44.95           N
ATOM    147  CA  LYS    19      51.899  84.030 -10.524  1.00 44.95           C
ATOM    148  CB  LYS    19      53.333  83.715 -10.983  1.00 44.95           C
ATOM    149  CG  LYS    19      53.478  82.287 -11.517  1.00 44.95           C
ATOM    150  CD  LYS    19      54.787  82.014 -12.261  1.00 44.95           C
ATOM    151  CE  LYS    19      54.927  80.562 -12.727  1.00 44.95           C
ATOM    152  NZ  LYS    19      56.072  80.431 -13.656  1.00 44.95           N
ATOM    153  C   LYS    19      51.597  83.148  -9.363  1.00 44.95           C
ATOM    154  O   LYS    19      52.208  83.267  -8.302  1.00 44.95           O
ATOM    155  N   CYS    20      50.624  82.237  -9.538  1.00 38.42           N
ATOM    156  CA  CYS    20      50.262  81.386  -8.448  1.00 38.42           C
ATOM    157  CB  CYS    20      48.784  81.514  -8.033  1.00 38.42           C
ATOM    158  SG  CYS    20      48.395  83.162  -7.368  1.00 38.42           S
ATOM    159  C   CYS    20      50.504  79.972  -8.850  1.00 38.42           C
ATOM    160  O   CYS    20      50.441  79.616 -10.026  1.00 38.42           O
ATOM    161  N   ASN    21      50.826  79.137  -7.846  1.00 62.42           N
ATOM    162  CA  ASN    21      51.089  77.750  -8.065  1.00 62.42           C
ATOM    163  CB  ASN    21      52.364  77.256  -7.356  1.00 62.42           C
ATOM    164  CG  ASN    21      52.241  77.488  -5.857  1.00 62.42           C
ATOM    165  OD1 ASN    21      51.174  77.822  -5.344  1.00 62.42           O
ATOM    166  ND2 ASN    21      53.384  77.334  -5.137  1.00 62.42           N
ATOM    167  C   ASN    21      49.909  76.945  -7.620  1.00 62.42           C
ATOM    168  O   ASN    21      48.864  77.481  -7.256  1.00 62.42           O
ATOM    169  N   ARG    22      50.083  75.612  -7.651  1.00137.29           N
ATOM    170  CA  ARG    22      49.106  74.608  -7.338  1.00137.29           C
ATOM    171  CB  ARG    22      49.720  73.205  -7.455  1.00137.29           C
ATOM    172  CG  ARG    22      48.783  72.056  -7.097  1.00137.29           C
ATOM    173  CD  ARG    22      49.508  70.709  -7.075  1.00137.29           C
ATOM    174  NE  ARG    22      48.554  69.670  -6.595  1.00137.29           N
ATOM    175  CZ  ARG    22      49.024  68.644  -5.827  1.00137.29           C
ATOM    176  NH1 ARG    22      50.345  68.595  -5.485  1.00137.29           N
ATOM    177  NH2 ARG    22      48.173  67.672  -5.388  1.00137.29           N
ATOM    178  C   ARG    22      48.665  74.796  -5.922  1.00137.29           C
ATOM    179  O   ARG    22      47.519  74.512  -5.571  1.00137.29           O
ATOM    180  N   PHE    23      49.601  75.254  -5.077  1.00 83.74           N
ATOM    181  CA  PHE    23      49.437  75.497  -3.674  1.00 83.74           C
ATOM    182  CB  PHE    23      50.771  75.674  -2.943  1.00 83.74           C
ATOM    183  CG  PHE    23      51.408  74.331  -3.041  1.00 83.74           C
ATOM    184  CD1 PHE    23      51.006  73.314  -2.208  1.00 83.74           C
ATOM    185  CD2 PHE    23      52.395  74.079  -3.965  1.00 83.74           C
ATOM    186  CE1 PHE    23      51.581  72.068  -2.290  1.00 83.74           C
ATOM    187  CE2 PHE    23      52.973  72.834  -4.050  1.00 83.74           C
ATOM    188  CZ  PHE    23      52.571  71.824  -3.211  1.00 83.74           C
ATOM    189  C   PHE    23      48.559  76.692  -3.452  1.00 83.74           C
ATOM    190  O   PHE    23      48.040  76.886  -2.354  1.00 83.74           O
ATOM    191  N   ASN    24      48.393  77.538  -4.489  1.00 66.61           N
ATOM    192  CA  ASN    24      47.643  78.761  -4.386  1.00 66.61           C
ATOM    193  CB  ASN    24      46.341  78.664  -3.562  1.00 66.61           C
ATOM    194  CG  ASN    24      45.318  77.780  -4.261  1.00 66.61           C
ATOM    195  OD1 ASN    24      45.537  77.305  -5.373  1.00 66.61           O
ATOM    196  ND2 ASN    24      44.157  77.558  -3.588  1.00 66.61           N
ATOM    197  C   ASN    24      48.507  79.740  -3.672  1.00 66.61           C
ATOM    198  O   ASN    24      48.030  80.692  -3.053  1.00 66.61           O
ATOM    199  N   LYS    25      49.828  79.518  -3.760  1.00 39.12           N
ATOM    200  CA  LYS    25      50.764  80.420  -3.172  1.00 39.12           C
ATOM    201  CB  LYS    25      51.867  79.722  -2.362  1.00 39.12           C
ATOM    202  CG  LYS    25      51.337  79.007  -1.118  1.00 39.12           C
ATOM    203  CD  LYS    25      52.364  78.099  -0.444  1.00 39.12           C
ATOM    204  CE  LYS    25      51.857  77.459   0.851  1.00 39.12           C
ATOM    205  NZ  LYS    25      52.942  76.673   1.480  1.00 39.12           N
ATOM    206  C   LYS    25      51.415  81.133  -4.307  1.00 39.12           C
ATOM    207  O   LYS    25      51.480  80.617  -5.422  1.00 39.12           O
ATOM    208  N   CYS    26      51.881  82.368  -4.057  1.00 36.34           N
ATOM    209  CA  CYS    26      52.525  83.118  -5.089  1.00 36.34           C
ATOM    210  CB  CYS    26      52.717  84.604  -4.744  1.00 36.34           C
ATOM    211  SG  CYS    26      51.156  85.455  -4.385  1.00 36.34           S
ATOM    212  C   CYS    26      53.887  82.546  -5.264  1.00 36.34           C
ATOM    213  O   CYS    26      54.493  82.051  -4.315  1.00 36.34           O
ATOM    214  N   VAL    27      54.393  82.583  -6.508  1.00 27.05           N
ATOM    215  CA  VAL    27      55.719  82.112  -6.756  1.00 27.05           C
ATOM    216  CB  VAL    27      55.773  80.927  -7.676  1.00 27.05           C
ATOM    217  CG1 VAL    27      55.095  79.748  -6.957  1.00 27.05           C
ATOM    218  CG2 VAL    27      55.125  81.290  -9.023  1.00 27.05           C
ATOM    219  C   VAL    27      56.459  83.276  -7.403  1.00 27.05           C
ATOM    220  O   VAL    27      55.908  83.874  -8.366  1.00 27.05           O
ATOM    221  OXT VAL    27      57.580  83.596  -6.929  1.00 27.05           O
TER     222      VAL    27
CONECT    4  126
CONECT   60  158
CONECT  120  211
END
