# Supplementary material for: Graph-Directed Approach for Downselecting Toxins for Experimental Structure Determination
Source: Mar Drugs. 2020 May 14;18(5):256. doi: 10.3390/md18050256 (PMC7281422; doi:10.3390/md18050256)
Supplement: Supplementary file 1 [file marinedrugs-18-00256-s001.zip › SupplementaryMaterial/finalmodels/6C_finalmodels/seq131/seq131model3_B99990010.pdb]

EXPDTA    THEORETICAL MODEL, MODELLER 9.19 2019/07/19 23:05:58
REMARK   6 MODELLER OBJECTIVE FUNCTION:       171.4600
REMARK   6 MODELLER BEST TEMPLATE % SEQ ID:  80.000
REMARK   6 SEQUENCE: subject
REMARK   6 ALIGNMENT: subject-mult.ali
REMARK   6 DOPE score: -1852.43066
REMARK   6 GA341 score: 0.97793
REMARK   6 TEMPLATE: 4b1qPA 1:A - 30:A MODELS 1: - 30: AT 80.0%
REMARK   6 TEMPLATE: 4b1qPA 1:A - 30:A MODELS 1: - 30: AT 80.0%
SSBOND   1 CYS     12    CYS     21                          1555   1555  2.03
SSBOND   2 CYS     13    CYS     26                          1555   1555  2.03
SSBOND   3 CYS     24    CYS     30                          1555   1555  2.02
ATOM      1  N   GLN     1      71.803 -89.500  58.432  1.00 11.83           N
ATOM      2  CA  GLN     1      70.842 -89.583  59.552  1.00 11.83           C
ATOM      3  CB  GLN     1      71.544 -89.277  60.882  1.00 11.83           C
ATOM      4  CG  GLN     1      72.625 -90.298  61.228  1.00 11.83           C
ATOM      5  CD  GLN     1      73.256 -89.894  62.552  1.00 11.83           C
ATOM      6  OE1 GLN     1      73.729 -88.770  62.706  1.00 11.83           O
ATOM      7  NE2 GLN     1      73.266 -90.830  63.540  1.00 11.83           N
ATOM      8  C   GLN     1      69.752 -88.593  59.355  1.00 11.83           C
ATOM      9  O   GLN     1      69.250 -88.421  58.245  1.00 11.83           O
ATOM     10  N   THR     2      69.353 -87.906  60.438  1.00 81.82           N
ATOM     11  CA  THR     2      68.298 -86.960  60.269  1.00 81.82           C
ATOM     12  CB  THR     2      67.742 -86.420  61.553  1.00 81.82           C
ATOM     13  OG1 THR     2      66.501 -85.774  61.312  1.00 81.82           O
ATOM     14  CG2 THR     2      68.745 -85.407  62.132  1.00 81.82           C
ATOM     15  C   THR     2      68.867 -85.826  59.491  1.00 81.82           C
ATOM     16  O   THR     2      70.070 -85.572  59.521  1.00 81.82           O
ATOM     17  N   TRP     3      68.007 -85.122  58.740  1.00 50.29           N
ATOM     18  CA  TRP     3      68.487 -84.049  57.929  1.00 50.29           C
ATOM     19  CB  TRP     3      68.083 -84.220  56.453  1.00 50.29           C
ATOM     20  CG  TRP     3      68.392 -83.070  55.530  1.00 50.29           C
ATOM     21  CD2 TRP     3      69.640 -82.865  54.854  1.00 50.29           C
ATOM     22  CD1 TRP     3      67.577 -82.042  55.161  1.00 50.29           C
ATOM     23  NE1 TRP     3      68.241 -81.201  54.301  1.00 50.29           N
ATOM     24  CE2 TRP     3      69.513 -81.696  54.103  1.00 50.29           C
ATOM     25  CE3 TRP     3      70.794 -83.591  54.863  1.00 50.29           C
ATOM     26  CZ2 TRP     3      70.549 -81.231  53.347  1.00 50.29           C
ATOM     27  CZ3 TRP     3      71.837 -83.124  54.096  1.00 50.29           C
ATOM     28  CH2 TRP     3      71.714 -81.968  53.357  1.00 50.29           C
ATOM     29  C   TRP     3      67.890 -82.792  58.455  1.00 50.29           C
ATOM     30  O   TRP     3      66.721 -82.750  58.836  1.00 50.29           O
ATOM     31  N   LEU     4      68.699 -81.721  58.511  1.00 82.85           N
ATOM     32  CA  LEU     4      68.138 -80.512  59.007  1.00 82.85           C
ATOM     33  CB  LEU     4      69.135 -79.589  59.729  1.00 82.85           C
ATOM     34  CG  LEU     4      69.686 -80.177  61.042  1.00 82.85           C
ATOM     35  CD1 LEU     4      68.556 -80.484  62.039  1.00 82.85           C
ATOM     36  CD2 LEU     4      70.617 -81.371  60.785  1.00 82.85           C
ATOM     37  C   LEU     4      67.617 -79.789  57.823  1.00 82.85           C
ATOM     38  O   LEU     4      68.339 -79.538  56.860  1.00 82.85           O
ATOM     39  N   VAL     5      66.314 -79.477  57.871  1.00 48.60           N
ATOM     40  CA  VAL     5      65.654 -78.783  56.815  1.00 48.60           C
ATOM     41  CB  VAL     5      64.175 -79.039  56.810  1.00 48.60           C
ATOM     42  CG1 VAL     5      63.969 -80.528  56.471  1.00 48.60           C
ATOM     43  CG2 VAL     5      63.586 -78.654  58.179  1.00 48.60           C
ATOM     44  C   VAL     5      65.916 -77.323  56.999  1.00 48.60           C
ATOM     45  O   VAL     5      66.221 -76.843  58.092  1.00 48.60           O
ATOM     46  N   PRO     6      65.821 -76.636  55.897  1.00157.01           N
ATOM     47  CA  PRO     6      66.060 -75.217  55.845  1.00157.01           C
ATOM     48  CD  PRO     6      66.083 -77.287  54.627  1.00157.01           C
ATOM     49  CB  PRO     6      66.202 -74.873  54.367  1.00157.01           C
ATOM     50  CG  PRO     6      66.681 -76.191  53.737  1.00157.01           C
ATOM     51  C   PRO     6      64.954 -74.467  56.511  1.00157.01           C
ATOM     52  O   PRO     6      63.908 -75.056  56.779  1.00157.01           O
ATOM     53  N   SER     7      65.180 -73.175  56.818  1.00 40.53           N
ATOM     54  CA  SER     7      64.168 -72.373  57.440  1.00 40.53           C
ATOM     55  CB  SER     7      64.707 -71.095  58.106  1.00 40.53           C
ATOM     56  OG  SER     7      65.624 -71.447  59.131  1.00 40.53           O
ATOM     57  C   SER     7      63.238 -71.966  56.349  1.00 40.53           C
ATOM     58  O   SER     7      63.194 -72.610  55.303  1.00 40.53           O
ATOM     59  N   THR     8      62.442 -70.903  56.572  1.00 46.63           N
ATOM     60  CA  THR     8      61.535 -70.519  55.536  1.00 46.63           C
ATOM     61  CB  THR     8      60.473 -69.583  56.031  1.00 46.63           C
ATOM     62  OG1 THR     8      59.770 -70.183  57.108  1.00 46.63           O
ATOM     63  CG2 THR     8      59.497 -69.296  54.882  1.00 46.63           C
ATOM     64  C   THR     8      62.350 -69.807  54.506  1.00 46.63           C
ATOM     65  O   THR     8      62.411 -68.580  54.472  1.00 46.63           O
ATOM     66  N   ILE     9      63.001 -70.592  53.627  1.00 51.87           N
ATOM     67  CA  ILE     9      63.848 -70.052  52.608  1.00 51.87           C
ATOM     68  CB  ILE     9      65.304 -70.339  52.859  1.00 51.87           C
ATOM     69  CG1 ILE     9      65.713 -69.792  54.240  1.00 51.87           C
ATOM     70  CG2 ILE     9      66.121 -69.720  51.715  1.00 51.87           C
ATOM     71  CD1 ILE     9      67.062 -70.304  54.752  1.00 51.87           C
ATOM     72  C   ILE     9      63.441 -70.728  51.340  1.00 51.87           C
ATOM     73  O   ILE     9      62.951 -71.854  51.361  1.00 51.87           O
ATOM     74  N   THR    10      63.577 -70.037  50.195  1.00116.43           N
ATOM     75  CA  THR    10      63.194 -70.656  48.965  1.00116.43           C
ATOM     76  CB  THR    10      62.652 -69.700  47.948  1.00116.43           C
ATOM     77  OG1 THR    10      63.575 -68.645  47.721  1.00116.43           O
ATOM     78  CG2 THR    10      61.310 -69.156  48.442  1.00116.43           C
ATOM     79  C   THR    10      64.374 -71.319  48.357  1.00116.43           C
ATOM     80  O   THR    10      65.520 -70.943  48.597  1.00116.43           O
ATOM     81  N   THR    11      64.092 -72.352  47.545  1.00 47.63           N
ATOM     82  CA  THR    11      65.127 -73.047  46.850  1.00 47.63           C
ATOM     83  CB  THR    11      64.729 -74.446  46.472  1.00 47.63           C
ATOM     84  OG1 THR    11      63.690 -74.419  45.502  1.00 47.63           O
ATOM     85  CG2 THR    11      64.219 -75.166  47.733  1.00 47.63           C
ATOM     86  C   THR    11      65.304 -72.293  45.572  1.00 47.63           C
ATOM     87  O   THR    11      64.480 -71.446  45.229  1.00 47.63           O
ATOM     88  N   CYS    12      66.400 -72.564  44.841  1.00 59.34           N
ATOM     89  CA  CYS    12      66.564 -71.931  43.574  1.00 59.34           C
ATOM     90  CB  CYS    12      68.015 -71.810  43.081  1.00 59.34           C
ATOM     91  SG  CYS    12      68.094 -71.250  41.350  1.00 59.34           S
ATOM     92  C   CYS    12      65.861 -72.791  42.583  1.00 59.34           C
ATOM     93  O   CYS    12      66.444 -73.706  42.004  1.00 59.34           O
ATOM     94  N   CYS    13      64.562 -72.518  42.391  1.00 68.88           N
ATOM     95  CA  CYS    13      63.795 -73.183  41.385  1.00 68.88           C
ATOM     96  CB  CYS    13      64.352 -72.906  39.982  1.00 68.88           C
ATOM     97  SG  CYS    13      64.535 -71.117  39.769  1.00 68.88           S
ATOM     98  C   CYS    13      63.812 -74.658  41.609  1.00 68.88           C
ATOM     99  O   CYS    13      63.685 -75.417  40.647  1.00 68.88           O
ATOM    100  N   GLY    14      63.898 -75.100  42.881  1.00 39.47           N
ATOM    101  CA  GLY    14      63.896 -76.510  43.154  1.00 39.47           C
ATOM    102  C   GLY    14      65.293 -77.039  43.151  1.00 39.47           C
ATOM    103  O   GLY    14      65.520 -78.210  42.856  1.00 39.47           O
ATOM    104  N   TYR    15      66.271 -76.190  43.500  1.00111.67           N
ATOM    105  CA  TYR    15      67.621 -76.655  43.606  1.00111.67           C
ATOM    106  CB  TYR    15      68.716 -75.729  43.024  1.00111.67           C
ATOM    107  CG  TYR    15      68.798 -75.817  41.535  1.00111.67           C
ATOM    108  CD1 TYR    15      69.020 -77.030  40.925  1.00111.67           C
ATOM    109  CD2 TYR    15      68.730 -74.690  40.749  1.00111.67           C
ATOM    110  CE1 TYR    15      69.120 -77.132  39.556  1.00111.67           C
ATOM    111  CE2 TYR    15      68.830 -74.779  39.379  1.00111.67           C
ATOM    112  CZ  TYR    15      69.030 -76.002  38.778  1.00111.67           C
ATOM    113  OH  TYR    15      69.136 -76.095  37.372  1.00111.67           O
ATOM    114  C   TYR    15      67.875 -76.736  45.072  1.00111.67           C
ATOM    115  O   TYR    15      66.942 -76.652  45.872  1.00111.67           O
ATOM    116  N   ASP    16      69.139 -76.965  45.467  1.00 53.23           N
ATOM    117  CA  ASP    16      69.426 -77.096  46.863  1.00 53.23           C
ATOM    118  CB  ASP    16      70.901 -77.433  47.159  1.00 53.23           C
ATOM    119  CG  ASP    16      71.091 -78.914  46.838  1.00 53.23           C
ATOM    120  OD1 ASP    16      70.395 -79.744  47.479  1.00 53.23           O
ATOM    121  OD2 ASP    16      71.918 -79.242  45.946  1.00 53.23           O
ATOM    122  C   ASP    16      69.052 -75.819  47.545  1.00 53.23           C
ATOM    123  O   ASP    16      69.047 -74.735  46.964  1.00 53.23           O
ATOM    124  N   PRO    17      68.711 -75.984  48.794  1.00158.15           N
ATOM    125  CA  PRO    17      68.269 -74.883  49.609  1.00158.15           C
ATOM    126  CD  PRO    17      68.108 -77.239  49.221  1.00158.15           C
ATOM    127  CB  PRO    17      67.712 -75.514  50.882  1.00158.15           C
ATOM    128  CG  PRO    17      67.201 -76.885  50.408  1.00158.15           C
ATOM    129  C   PRO    17      69.315 -73.843  49.845  1.00158.15           C
ATOM    130  O   PRO    17      68.970 -72.744  50.281  1.00158.15           O
ATOM    131  N   GLY    18      70.595 -74.180  49.611  1.00 28.05           N
ATOM    132  CA  GLY    18      71.658 -73.237  49.794  1.00 28.05           C
ATOM    133  C   GLY    18      71.484 -72.138  48.795  1.00 28.05           C
ATOM    134  O   GLY    18      71.789 -70.976  49.068  1.00 28.05           O
ATOM    135  N   THR    19      71.006 -72.510  47.590  1.00 43.18           N
ATOM    136  CA  THR    19      70.832 -71.598  46.497  1.00 43.18           C
ATOM    137  CB  THR    19      70.983 -72.250  45.156  1.00 43.18           C
ATOM    138  OG1 THR    19      69.985 -73.248  44.987  1.00 43.18           O
ATOM    139  CG2 THR    19      72.388 -72.867  45.058  1.00 43.18           C
ATOM    140  C   THR    19      69.437 -71.070  46.533  1.00 43.18           C
ATOM    141  O   THR    19      68.494 -71.774  46.892  1.00 43.18           O
ATOM    142  N   MET    20      69.287 -69.784  46.158  1.00 43.22           N
ATOM    143  CA  MET    20      67.993 -69.177  46.154  1.00 43.22           C
ATOM    144  CB  MET    20      67.840 -68.075  47.209  1.00 43.22           C
ATOM    145  CG  MET    20      67.925 -68.593  48.638  1.00 43.22           C
ATOM    146  SD  MET    20      68.159 -67.295  49.884  1.00 43.22           S
ATOM    147  CE  MET    20      66.586 -66.470  49.513  1.00 43.22           C
ATOM    148  C   MET    20      67.807 -68.515  44.829  1.00 43.22           C
ATOM    149  O   MET    20      68.757 -68.025  44.218  1.00 43.22           O
ATOM    150  N   CYS    21      66.551 -68.513  44.345  1.00 48.57           N
ATOM    151  CA  CYS    21      66.264 -67.875  43.100  1.00 48.57           C
ATOM    152  CB  CYS    21      66.345 -68.823  41.891  1.00 48.57           C
ATOM    153  SG  CYS    21      68.063 -69.225  41.464  1.00 48.57           S
ATOM    154  C   CYS    21      64.879 -67.317  43.176  1.00 48.57           C
ATOM    155  O   CYS    21      64.016 -67.825  43.892  1.00 48.57           O
ATOM    156  N   PRO    22      64.679 -66.244  42.457  1.00 73.77           N
ATOM    157  CA  PRO    22      63.398 -65.590  42.409  1.00 73.77           C
ATOM    158  CD  PRO    22      65.769 -65.333  42.146  1.00 73.77           C
ATOM    159  CB  PRO    22      63.668 -64.149  41.974  1.00 73.77           C
ATOM    160  CG  PRO    22      65.090 -64.185  41.383  1.00 73.77           C
ATOM    161  C   PRO    22      62.467 -66.323  41.495  1.00 73.77           C
ATOM    162  O   PRO    22      62.929 -67.062  40.629  1.00 73.77           O
ATOM    163  N   THR    23      61.152 -66.103  41.660  1.00107.77           N
ATOM    164  CA  THR    23      60.141 -66.785  40.905  1.00107.77           C
ATOM    165  CB  THR    23      58.755 -66.405  41.333  1.00107.77           C
ATOM    166  OG1 THR    23      58.541 -65.011  41.160  1.00107.77           O
ATOM    167  CG2 THR    23      58.592 -66.801  42.808  1.00107.77           C
ATOM    168  C   THR    23      60.312 -66.479  39.452  1.00107.77           C
ATOM    169  O   THR    23      60.068 -67.330  38.600  1.00107.77           O
ATOM    170  N   CYS    24      60.739 -65.253  39.114  1.00 49.39           N
ATOM    171  CA  CYS    24      60.886 -64.960  37.723  1.00 49.39           C
ATOM    172  CB  CYS    24      61.318 -63.525  37.415  1.00 49.39           C
ATOM    173  SG  CYS    24      61.428 -63.328  35.616  1.00 49.39           S
ATOM    174  C   CYS    24      61.931 -65.867  37.158  1.00 49.39           C
ATOM    175  O   CYS    24      61.877 -66.254  35.992  1.00 49.39           O
ATOM    176  N   MET    25      62.962 -66.180  37.952  1.00 64.43           N
ATOM    177  CA  MET    25      63.961 -67.075  37.458  1.00 64.43           C
ATOM    178  CB  MET    25      65.144 -67.223  38.422  1.00 64.43           C
ATOM    179  CG  MET    25      65.899 -65.920  38.660  1.00 64.43           C
ATOM    180  SD  MET    25      66.679 -65.241  37.171  1.00 64.43           S
ATOM    181  CE  MET    25      67.942 -66.542  37.075  1.00 64.43           C
ATOM    182  C   MET    25      63.384 -68.452  37.307  1.00 64.43           C
ATOM    183  O   MET    25      63.750 -69.184  36.391  1.00 64.43           O
ATOM    184  N   CYS    26      62.574 -68.896  38.290  1.00 79.55           N
ATOM    185  CA  CYS    26      62.033 -70.230  38.267  1.00 79.55           C
ATOM    186  CB  CYS    26      61.580 -70.649  39.671  1.00 79.55           C
ATOM    187  SG  CYS    26      62.952 -70.425  40.833  1.00 79.55           S
ATOM    188  C   CYS    26      60.888 -70.438  37.321  1.00 79.55           C
ATOM    189  O   CYS    26      60.980 -71.212  36.369  1.00 79.55           O
ATOM    190  N   ASP    27      59.767 -69.747  37.622  1.00130.73           N
ATOM    191  CA  ASP    27      58.500 -69.773  36.937  1.00130.73           C
ATOM    192  CB  ASP    27      57.330 -69.307  37.819  1.00130.73           C
ATOM    193  CG  ASP    27      57.076 -70.397  38.851  1.00130.73           C
ATOM    194  OD1 ASP    27      57.246 -71.595  38.501  1.00130.73           O
ATOM    195  OD2 ASP    27      56.701 -70.043  40.001  1.00130.73           O
ATOM    196  C   ASP    27      58.556 -68.921  35.720  1.00130.73           C
ATOM    197  O   ASP    27      57.757 -69.083  34.800  1.00130.73           O
ATOM    198  N   ASN    28      59.514 -67.981  35.690  1.00 86.27           N
ATOM    199  CA  ASN    28      59.632 -67.032  34.625  1.00 86.27           C
ATOM    200  CB  ASN    28      59.531 -67.689  33.234  1.00 86.27           C
ATOM    201  CG  ASN    28      60.300 -66.858  32.207  1.00 86.27           C
ATOM    202  OD1 ASN    28      61.299 -67.315  31.655  1.00 86.27           O
ATOM    203  ND2 ASN    28      59.839 -65.609  31.929  1.00 86.27           N
ATOM    204  C   ASN    28      58.518 -66.044  34.771  1.00 86.27           C
ATOM    205  O   ASN    28      57.965 -65.553  33.793  1.00 86.27           O
ATOM    206  N   THR    29      58.131 -65.732  36.021  1.00 46.81           N
ATOM    207  CA  THR    29      57.160 -64.691  36.178  1.00 46.81           C
ATOM    208  CB  THR    29      56.059 -65.027  37.146  1.00 46.81           C
ATOM    209  OG1 THR    29      56.579 -65.275  38.445  1.00 46.81           O
ATOM    210  CG2 THR    29      55.321 -66.271  36.624  1.00 46.81           C
ATOM    211  C   THR    29      57.895 -63.489  36.692  1.00 46.81           C
ATOM    212  O   THR    29      58.280 -63.426  37.860  1.00 46.81           O
ATOM    213  N   CYS    30      58.115 -62.492  35.810  1.00110.57           N
ATOM    214  CA  CYS    30      58.805 -61.303  36.215  1.00110.57           C
ATOM    215  CB  CYS    30      59.834 -60.743  35.209  1.00110.57           C
ATOM    216  SG  CYS    30      61.552 -61.331  35.360  1.00110.57           S
ATOM    217  C   CYS    30      57.801 -60.218  36.363  1.00110.57           C
ATOM    218  O   CYS    30      56.683 -60.289  35.857  1.00110.57           O
ATOM    219  N   LYS    31      58.205 -59.172  37.096  1.00214.96           N
ATOM    220  CA  LYS    31      57.390 -58.016  37.260  1.00214.96           C
ATOM    221  CB  LYS    31      57.883 -57.198  38.460  1.00214.96           C
ATOM    222  CG  LYS    31      56.939 -56.136  39.007  1.00214.96           C
ATOM    223  CD  LYS    31      57.481 -55.570  40.316  1.00214.96           C
ATOM    224  CE  LYS    31      58.819 -54.851  40.139  1.00214.96           C
ATOM    225  NZ  LYS    31      59.449 -54.619  41.459  1.00214.96           N
ATOM    226  C   LYS    31      57.645 -57.224  36.017  1.00214.96           C
ATOM    227  O   LYS    31      58.793 -56.876  35.740  1.00214.96           O
ATOM    228  N   PRO    32      56.617 -56.949  35.256  1.00101.61           N
ATOM    229  CA  PRO    32      56.760 -56.232  34.017  1.00101.61           C
ATOM    230  CD  PRO    32      55.278 -56.825  35.802  1.00101.61           C
ATOM    231  CB  PRO    32      55.348 -55.911  33.552  1.00101.61           C
ATOM    232  CG  PRO    32      54.568 -55.823  34.875  1.00101.61           C
ATOM    233  C   PRO    32      57.528 -54.977  34.235  1.00101.61           C
ATOM    234  O   PRO    32      57.101 -54.141  35.028  1.00101.61           O
ATOM    235  N   LYS    33      58.633 -54.804  33.493  1.00216.07           N
ATOM    236  CA  LYS    33      59.466 -53.656  33.666  1.00216.07           C
ATOM    237  CB  LYS    33      60.828 -53.774  32.964  1.00216.07           C
ATOM    238  CG  LYS    33      61.680 -54.953  33.442  1.00216.07           C
ATOM    239  CD  LYS    33      62.024 -54.930  34.936  1.00216.07           C
ATOM    240  CE  LYS    33      63.075 -53.881  35.315  1.00216.07           C
ATOM    241  NZ  LYS    33      62.421 -52.572  35.520  1.00216.07           N
ATOM    242  C   LYS    33      58.751 -52.505  33.045  1.00216.07           C
ATOM    243  O   LYS    33      57.792 -52.675  32.297  1.00216.07           O
ATOM    244  N   PRO    34      59.193 -51.327  33.376  1.00173.50           N
ATOM    245  CA  PRO    34      58.586 -50.165  32.794  1.00173.50           C
ATOM    246  CD  PRO    34      59.682 -51.073  34.722  1.00173.50           C
ATOM    247  CB  PRO    34      59.051 -48.983  33.643  1.00173.50           C
ATOM    248  CG  PRO    34      59.296 -49.615  35.028  1.00173.50           C
ATOM    249  C   PRO    34      58.963 -50.102  31.350  1.00173.50           C
ATOM    250  O   PRO    34      59.983 -50.675  30.977  1.00173.50           O
ATOM    251  N   LYS    35      58.146 -49.438  30.512  1.00207.65           N
ATOM    252  CA  LYS    35      58.438 -49.407  29.112  1.00207.65           C
ATOM    253  CB  LYS    35      57.208 -49.105  28.237  1.00207.65           C
ATOM    254  CG  LYS    35      56.100 -50.157  28.354  1.00207.65           C
ATOM    255  CD  LYS    35      54.832 -49.791  27.584  1.00207.65           C
ATOM    256  CE  LYS    35      54.865 -50.270  26.133  1.00207.65           C
ATOM    257  NZ  LYS    35      55.959 -49.590  25.403  1.00207.65           N
ATOM    258  C   LYS    35      59.461 -48.346  28.868  1.00207.65           C
ATOM    259  O   LYS    35      59.520 -47.343  29.579  1.00207.65           O
ATOM    260  N   LYS    36      60.318 -48.566  27.849  1.00107.99           N
ATOM    261  CA  LYS    36      61.331 -47.600  27.537  1.00107.99           C
ATOM    262  CB  LYS    36      62.267 -48.019  26.381  1.00107.99           C
ATOM    263  CG  LYS    36      61.634 -48.007  24.985  1.00107.99           C
ATOM    264  CD  LYS    36      62.652 -48.229  23.857  1.00107.99           C
ATOM    265  CE  LYS    36      63.287 -46.953  23.288  1.00107.99           C
ATOM    266  NZ  LYS    36      62.471 -46.425  22.167  1.00107.99           N
ATOM    267  C   LYS    36      60.612 -46.354  27.141  1.00107.99           C
ATOM    268  O   LYS    36      60.977 -45.255  27.556  1.00107.99           O
ATOM    269  N   SER    37      59.544 -46.503  26.332  1.00 51.76           N
ATOM    270  CA  SER    37      58.766 -45.363  25.951  1.00 51.76           C
ATOM    271  CB  SER    37      57.896 -45.582  24.694  1.00 51.76           C
ATOM    272  OG  SER    37      58.699 -45.757  23.537  1.00 51.76           O
ATOM    273  C   SER    37      57.807 -45.130  27.113  1.00 51.76           C
ATOM    274  O   SER    37      58.278 -44.785  28.231  1.00 51.76           O
ATOM    275  OXT SER    37      56.581 -45.310  26.894  1.00 51.76           O
TER     276      SER    37
CONECT   91  153
CONECT   97  187
CONECT  173  216
END
