# Supplementary material for: Graph-Directed Approach for Downselecting Toxins for Experimental Structure Determination
Source: Mar Drugs. 2020 May 14;18(5):256. doi: 10.3390/md18050256 (PMC7281422; doi:10.3390/md18050256)
Supplement: Supplementary file 1 [file marinedrugs-18-00256-s001.zip › SupplementaryMaterial/finalmodels/6C_finalmodels/seq131/seq131model2_B99990001.pdb]

EXPDTA    THEORETICAL MODEL, MODELLER 9.19 2019/07/19 23:04:41
REMARK   6 MODELLER OBJECTIVE FUNCTION:       162.2548
REMARK   6 MODELLER BEST TEMPLATE % SEQ ID:  80.000
REMARK   6 SEQUENCE: subject
REMARK   6 ALIGNMENT: subject-mult.ali
REMARK   6 DOPE score: -1866.19080
REMARK   6 GA341 score: 0.97929
REMARK   6 TEMPLATE: 4b1qPA 1:A - 30:A MODELS 1: - 30: AT 80.0%
REMARK   6 TEMPLATE: 4b1qPA 1:A - 30:A MODELS 1: - 30: AT 80.0%
SSBOND   1 CYS     12    CYS     21                          1555   1555  2.03
SSBOND   2 CYS     13    CYS     26                          1555   1555  2.03
SSBOND   3 CYS     24    CYS     30                          1555   1555  2.03
ATOM      1  N   GLN     1     -21.163 -20.349  71.097  1.00 96.18           N
ATOM      2  CA  GLN     1     -20.835 -20.365  72.540  1.00 96.18           C
ATOM      3  CB  GLN     1     -19.673 -19.401  72.834  1.00 96.18           C
ATOM      4  CG  GLN     1     -19.212 -19.407  74.294  1.00 96.18           C
ATOM      5  CD  GLN     1     -18.535 -20.736  74.595  1.00 96.18           C
ATOM      6  OE1 GLN     1     -18.130 -20.995  75.727  1.00 96.18           O
ATOM      7  NE2 GLN     1     -18.404 -21.603  73.556  1.00 96.18           N
ATOM      8  C   GLN     1     -22.032 -19.939  73.319  1.00 96.18           C
ATOM      9  O   GLN     1     -23.053 -20.626  73.328  1.00 96.18           O
ATOM     10  N   THR     2     -21.943 -18.776  73.988  1.00 91.24           N
ATOM     11  CA  THR     2     -23.041 -18.342  74.793  1.00 91.24           C
ATOM     12  CB  THR     2     -22.731 -17.155  75.658  1.00 91.24           C
ATOM     13  OG1 THR     2     -23.822 -16.875  76.522  1.00 91.24           O
ATOM     14  CG2 THR     2     -22.439 -15.942  74.760  1.00 91.24           C
ATOM     15  C   THR     2     -24.150 -17.956  73.887  1.00 91.24           C
ATOM     16  O   THR     2     -23.949 -17.265  72.890  1.00 91.24           O
ATOM     17  N   TRP     3     -25.365 -18.428  74.206  1.00111.30           N
ATOM     18  CA  TRP     3     -26.477 -18.044  73.405  1.00111.30           C
ATOM     19  CB  TRP     3     -27.214 -19.227  72.749  1.00111.30           C
ATOM     20  CG  TRP     3     -28.476 -18.849  72.004  1.00111.30           C
ATOM     21  CD2 TRP     3     -29.765 -19.424  72.268  1.00111.30           C
ATOM     22  CD1 TRP     3     -28.651 -17.977  70.970  1.00111.30           C
ATOM     23  NE1 TRP     3     -29.969 -17.967  70.579  1.00111.30           N
ATOM     24  CE2 TRP     3     -30.666 -18.856  71.366  1.00111.30           C
ATOM     25  CE3 TRP     3     -30.168 -20.350  73.184  1.00111.30           C
ATOM     26  CZ2 TRP     3     -31.985 -19.208  71.365  1.00111.30           C
ATOM     27  CZ3 TRP     3     -31.499 -20.700  73.181  1.00111.30           C
ATOM     28  CH2 TRP     3     -32.392 -20.142  72.290  1.00111.30           C
ATOM     29  C   TRP     3     -27.436 -17.342  74.296  1.00111.30           C
ATOM     30  O   TRP     3     -27.866 -17.878  75.317  1.00111.30           O
ATOM     31  N   LEU     4     -27.787 -16.098  73.934  1.00 86.22           N
ATOM     32  CA  LEU     4     -28.758 -15.430  74.733  1.00 86.22           C
ATOM     33  CB  LEU     4     -28.600 -13.902  74.794  1.00 86.22           C
ATOM     34  CG  LEU     4     -27.393 -13.439  75.630  1.00 86.22           C
ATOM     35  CD1 LEU     4     -27.574 -13.813  77.110  1.00 86.22           C
ATOM     36  CD2 LEU     4     -26.064 -13.939  75.045  1.00 86.22           C
ATOM     37  C   LEU     4     -30.071 -15.741  74.113  1.00 86.22           C
ATOM     38  O   LEU     4     -30.299 -15.490  72.930  1.00 86.22           O
ATOM     39  N   VAL     5     -30.966 -16.333  74.917  1.00 48.55           N
ATOM     40  CA  VAL     5     -32.259 -16.701  74.441  1.00 48.55           C
ATOM     41  CB  VAL     5     -32.997 -17.603  75.386  1.00 48.55           C
ATOM     42  CG1 VAL     5     -32.244 -18.942  75.466  1.00 48.55           C
ATOM     43  CG2 VAL     5     -33.112 -16.895  76.746  1.00 48.55           C
ATOM     44  C   VAL     5     -33.037 -15.443  74.267  1.00 48.55           C
ATOM     45  O   VAL     5     -32.703 -14.399  74.824  1.00 48.55           O
ATOM     46  N   PRO     6     -34.053 -15.527  73.458  1.00 74.25           N
ATOM     47  CA  PRO     6     -34.904 -14.409  73.168  1.00 74.25           C
ATOM     48  CD  PRO     6     -34.160 -16.580  72.464  1.00 74.25           C
ATOM     49  CB  PRO     6     -35.697 -14.798  71.917  1.00 74.25           C
ATOM     50  CG  PRO     6     -35.521 -16.323  71.802  1.00 74.25           C
ATOM     51  C   PRO     6     -35.761 -14.084  74.346  1.00 74.25           C
ATOM     52  O   PRO     6     -35.816 -14.878  75.285  1.00 74.25           O
ATOM     53  N   SER     7     -36.405 -12.901  74.313  1.00 40.02           N
ATOM     54  CA  SER     7     -37.276 -12.435  75.352  1.00 40.02           C
ATOM     55  CB  SER     7     -37.535 -10.920  75.294  1.00 40.02           C
ATOM     56  OG  SER     7     -36.315 -10.210  75.449  1.00 40.02           O
ATOM     57  C   SER     7     -38.578 -13.127  75.133  1.00 40.02           C
ATOM     58  O   SER     7     -38.617 -14.177  74.497  1.00 40.02           O
ATOM     59  N   THR     8     -39.679 -12.576  75.685  1.00 44.13           N
ATOM     60  CA  THR     8     -40.944 -13.220  75.485  1.00 44.13           C
ATOM     61  CB  THR     8     -42.030 -12.671  76.358  1.00 44.13           C
ATOM     62  OG1 THR     8     -41.678 -12.817  77.726  1.00 44.13           O
ATOM     63  CG2 THR     8     -43.330 -13.436  76.056  1.00 44.13           C
ATOM     64  C   THR     8     -41.327 -12.947  74.073  1.00 44.13           C
ATOM     65  O   THR     8     -42.043 -11.994  73.772  1.00 44.13           O
ATOM     66  N   ILE     9     -40.838 -13.809  73.168  1.00 47.27           N
ATOM     67  CA  ILE     9     -41.074 -13.662  71.768  1.00 47.27           C
ATOM     68  CB  ILE     9     -39.839 -13.273  71.009  1.00 47.27           C
ATOM     69  CG1 ILE     9     -39.298 -11.918  71.500  1.00 47.27           C
ATOM     70  CG2 ILE     9     -40.172 -13.301  69.510  1.00 47.27           C
ATOM     71  CD1 ILE     9     -37.911 -11.578  70.951  1.00 47.27           C
ATOM     72  C   ILE     9     -41.467 -15.011  71.277  1.00 47.27           C
ATOM     73  O   ILE     9     -41.047 -16.026  71.828  1.00 47.27           O
ATOM     74  N   THR    10     -42.320 -15.058  70.240  1.00 37.05           N
ATOM     75  CA  THR    10     -42.700 -16.332  69.720  1.00 37.05           C
ATOM     76  CB  THR    10     -44.114 -16.365  69.229  1.00 37.05           C
ATOM     77  OG1 THR    10     -45.005 -16.010  70.276  1.00 37.05           O
ATOM     78  CG2 THR    10     -44.421 -17.789  68.741  1.00 37.05           C
ATOM     79  C   THR    10     -41.812 -16.624  68.558  1.00 37.05           C
ATOM     80  O   THR    10     -41.372 -15.717  67.852  1.00 37.05           O
ATOM     81  N   THR    11     -41.497 -17.914  68.348  1.00 32.73           N
ATOM     82  CA  THR    11     -40.700 -18.265  67.216  1.00 32.73           C
ATOM     83  CB  THR    11     -39.868 -19.502  67.417  1.00 32.73           C
ATOM     84  OG1 THR    11     -40.696 -20.624  67.689  1.00 32.73           O
ATOM     85  CG2 THR    11     -38.897 -19.262  68.584  1.00 32.73           C
ATOM     86  C   THR    11     -41.662 -18.535  66.113  1.00 32.73           C
ATOM     87  O   THR    11     -42.860 -18.683  66.349  1.00 32.73           O
ATOM     88  N   CYS    12     -41.165 -18.580  64.866  1.00 56.98           N
ATOM     89  CA  CYS    12     -42.051 -18.875  63.792  1.00 56.98           C
ATOM     90  CB  CYS    12     -41.540 -18.420  62.417  1.00 56.98           C
ATOM     91  SG  CYS    12     -42.614 -18.979  61.062  1.00 56.98           S
ATOM     92  C   CYS    12     -42.171 -20.356  63.727  1.00 56.98           C
ATOM     93  O   CYS    12     -41.420 -21.021  63.021  1.00 56.98           O
ATOM     94  N   CYS    13     -43.125 -20.907  64.493  1.00 68.07           N
ATOM     95  CA  CYS    13     -43.425 -22.302  64.422  1.00 68.07           C
ATOM     96  CB  CYS    13     -43.916 -22.687  63.021  1.00 68.07           C
ATOM     97  SG  CYS    13     -45.253 -21.571  62.525  1.00 68.07           S
ATOM     98  C   CYS    13     -42.220 -23.123  64.741  1.00 68.07           C
ATOM     99  O   CYS    13     -42.119 -24.262  64.288  1.00 68.07           O
ATOM    100  N   GLY    14     -41.308 -22.596  65.583  1.00 36.62           N
ATOM    101  CA  GLY    14     -40.141 -23.356  65.935  1.00 36.62           C
ATOM    102  C   GLY    14     -38.999 -23.026  65.023  1.00 36.62           C
ATOM    103  O   GLY    14     -38.079 -23.821  64.853  1.00 36.62           O
ATOM    104  N   TYR    15     -39.009 -21.817  64.440  1.00150.79           N
ATOM    105  CA  TYR    15     -37.950 -21.379  63.575  1.00150.79           C
ATOM    106  CB  TYR    15     -38.433 -20.657  62.301  1.00150.79           C
ATOM    107  CG  TYR    15     -38.771 -21.652  61.241  1.00150.79           C
ATOM    108  CD1 TYR    15     -39.860 -22.487  61.320  1.00150.79           C
ATOM    109  CD2 TYR    15     -37.976 -21.721  60.125  1.00150.79           C
ATOM    110  CE1 TYR    15     -40.138 -23.386  60.320  1.00150.79           C
ATOM    111  CE2 TYR    15     -38.243 -22.615  59.117  1.00150.79           C
ATOM    112  CZ  TYR    15     -39.328 -23.449  59.214  1.00150.79           C
ATOM    113  OH  TYR    15     -39.610 -24.370  58.184  1.00150.79           O
ATOM    114  C   TYR    15     -37.151 -20.387  64.359  1.00150.79           C
ATOM    115  O   TYR    15     -37.285 -20.301  65.577  1.00150.79           O
ATOM    116  N   ASP    16     -36.250 -19.651  63.678  1.00 49.56           N
ATOM    117  CA  ASP    16     -35.395 -18.710  64.346  1.00 49.56           C
ATOM    118  CB  ASP    16     -34.511 -17.906  63.372  1.00 49.56           C
ATOM    119  CG  ASP    16     -33.507 -18.848  62.716  1.00 49.56           C
ATOM    120  OD1 ASP    16     -32.994 -19.755  63.424  1.00 49.56           O
ATOM    121  OD2 ASP    16     -33.235 -18.670  61.498  1.00 49.56           O
ATOM    122  C   ASP    16     -36.261 -17.729  65.075  1.00 49.56           C
ATOM    123  O   ASP    16     -37.354 -17.380  64.630  1.00 49.56           O
ATOM    124  N   PRO    17     -35.777 -17.297  66.212  1.00 66.77           N
ATOM    125  CA  PRO    17     -36.447 -16.369  67.085  1.00 66.77           C
ATOM    126  CD  PRO    17     -34.472 -17.696  66.708  1.00 66.77           C
ATOM    127  CB  PRO    17     -35.556 -16.260  68.327  1.00 66.77           C
ATOM    128  CG  PRO    17     -34.163 -16.694  67.831  1.00 66.77           C
ATOM    129  C   PRO    17     -36.646 -15.060  66.398  1.00 66.77           C
ATOM    130  O   PRO    17     -37.477 -14.273  66.849  1.00 66.77           O
ATOM    131  N   GLY    18     -35.861 -14.792  65.340  1.00 25.64           N
ATOM    132  CA  GLY    18     -35.948 -13.572  64.595  1.00 25.64           C
ATOM    133  C   GLY    18     -37.277 -13.509  63.917  1.00 25.64           C
ATOM    134  O   GLY    18     -37.839 -12.429  63.735  1.00 25.64           O
ATOM    135  N   THR    19     -37.799 -14.677  63.493  1.00 37.28           N
ATOM    136  CA  THR    19     -39.041 -14.698  62.780  1.00 37.28           C
ATOM    137  CB  THR    19     -39.042 -15.630  61.604  1.00 37.28           C
ATOM    138  OG1 THR    19     -38.783 -16.959  62.036  1.00 37.28           O
ATOM    139  CG2 THR    19     -37.967 -15.175  60.602  1.00 37.28           C
ATOM    140  C   THR    19     -40.128 -15.134  63.707  1.00 37.28           C
ATOM    141  O   THR    19     -39.923 -15.952  64.604  1.00 37.28           O
ATOM    142  N   MET    20     -41.331 -14.563  63.511  1.00 34.79           N
ATOM    143  CA  MET    20     -42.432 -14.878  64.368  1.00 34.79           C
ATOM    144  CB  MET    20     -42.925 -13.662  65.166  1.00 34.79           C
ATOM    145  CG  MET    20     -41.882 -13.111  66.139  1.00 34.79           C
ATOM    146  SD  MET    20     -42.381 -11.590  67.000  1.00 34.79           S
ATOM    147  CE  MET    20     -43.690 -12.392  67.970  1.00 34.79           C
ATOM    148  C   MET    20     -43.567 -15.317  63.505  1.00 34.79           C
ATOM    149  O   MET    20     -43.737 -14.829  62.388  1.00 34.79           O
ATOM    150  N   CYS    21     -44.369 -16.277  64.006  1.00 45.81           N
ATOM    151  CA  CYS    21     -45.495 -16.749  63.260  1.00 45.81           C
ATOM    152  CB  CYS    21     -45.171 -18.012  62.443  1.00 45.81           C
ATOM    153  SG  CYS    21     -44.126 -17.621  61.006  1.00 45.81           S
ATOM    154  C   CYS    21     -46.591 -17.060  64.230  1.00 45.81           C
ATOM    155  O   CYS    21     -46.346 -17.417  65.382  1.00 45.81           O
ATOM    156  N   PRO    22     -47.804 -16.885  63.780  1.00 75.14           N
ATOM    157  CA  PRO    22     -48.951 -17.163  64.602  1.00 75.14           C
ATOM    158  CD  PRO    22     -48.081 -15.853  62.796  1.00 75.14           C
ATOM    159  CB  PRO    22     -50.095 -16.310  64.048  1.00 75.14           C
ATOM    160  CG  PRO    22     -49.610 -15.868  62.656  1.00 75.14           C
ATOM    161  C   PRO    22     -49.250 -18.630  64.634  1.00 75.14           C
ATOM    162  O   PRO    22     -48.810 -19.355  63.743  1.00 75.14           O
ATOM    163  N   THR    23     -50.032 -19.073  65.635  1.00103.49           N
ATOM    164  CA  THR    23     -50.351 -20.456  65.841  1.00103.49           C
ATOM    165  CB  THR    23     -51.231 -20.676  67.036  1.00103.49           C
ATOM    166  OG1 THR    23     -52.487 -20.044  66.841  1.00103.49           O
ATOM    167  CG2 THR    23     -50.529 -20.093  68.276  1.00103.49           C
ATOM    168  C   THR    23     -51.085 -20.956  64.642  1.00103.49           C
ATOM    169  O   THR    23     -50.917 -22.104  64.234  1.00103.49           O
ATOM    170  N   CYS    24     -51.918 -20.095  64.034  1.00 87.95           N
ATOM    171  CA  CYS    24     -52.681 -20.497  62.891  1.00 87.95           C
ATOM    172  CB  CYS    24     -53.481 -19.338  62.278  1.00 87.95           C
ATOM    173  SG  CYS    24     -54.777 -18.751  63.396  1.00 87.95           S
ATOM    174  C   CYS    24     -51.717 -20.951  61.848  1.00 87.95           C
ATOM    175  O   CYS    24     -51.992 -21.892  61.109  1.00 87.95           O
ATOM    176  N   MET    25     -50.588 -20.242  61.698  1.00 67.72           N
ATOM    177  CA  MET    25     -49.611 -20.665  60.741  1.00 67.72           C
ATOM    178  CB  MET    25     -48.569 -19.577  60.442  1.00 67.72           C
ATOM    179  CG  MET    25     -49.211 -18.295  59.908  1.00 67.72           C
ATOM    180  SD  MET    25     -50.282 -18.530  58.458  1.00 67.72           S
ATOM    181  CE  MET    25     -48.922 -18.839  57.300  1.00 67.72           C
ATOM    182  C   MET    25     -48.886 -21.902  61.208  1.00 67.72           C
ATOM    183  O   MET    25     -48.490 -22.736  60.399  1.00 67.72           O
ATOM    184  N   CYS    26     -48.573 -22.002  62.514  1.00 74.91           N
ATOM    185  CA  CYS    26     -47.826 -23.136  62.997  1.00 74.91           C
ATOM    186  CB  CYS    26     -47.222 -22.841  64.372  1.00 74.91           C
ATOM    187  SG  CYS    26     -46.260 -21.312  64.266  1.00 74.91           S
ATOM    188  C   CYS    26     -48.620 -24.404  63.102  1.00 74.91           C
ATOM    189  O   CYS    26     -48.329 -25.393  62.429  1.00 74.91           O
ATOM    190  N   ASP    27     -49.634 -24.382  63.995  1.00121.16           N
ATOM    191  CA  ASP    27     -50.519 -25.471  64.310  1.00121.16           C
ATOM    192  CB  ASP    27     -51.264 -25.274  65.642  1.00121.16           C
ATOM    193  CG  ASP    27     -50.246 -25.339  66.775  1.00121.16           C
ATOM    194  OD1 ASP    27     -49.024 -25.386  66.472  1.00121.16           O
ATOM    195  OD2 ASP    27     -50.677 -25.337  67.959  1.00121.16           O
ATOM    196  C   ASP    27     -51.544 -25.609  63.239  1.00121.16           C
ATOM    197  O   ASP    27     -52.071 -26.694  63.002  1.00121.16           O
ATOM    198  N   ASN    28     -51.840 -24.486  62.562  1.00 76.82           N
ATOM    199  CA  ASN    28     -52.903 -24.415  61.608  1.00 76.82           C
ATOM    200  CB  ASN    28     -52.923 -25.607  60.632  1.00 76.82           C
ATOM    201  CG  ASN    28     -53.823 -25.261  59.453  1.00 76.82           C
ATOM    202  OD1 ASN    28     -54.059 -26.089  58.574  1.00 76.82           O
ATOM    203  ND2 ASN    28     -54.330 -23.998  59.427  1.00 76.82           N
ATOM    204  C   ASN    28     -54.165 -24.397  62.402  1.00 76.82           C
ATOM    205  O   ASN    28     -55.263 -24.549  61.867  1.00 76.82           O
ATOM    206  N   THR    29     -54.025 -24.143  63.718  1.00 34.37           N
ATOM    207  CA  THR    29     -55.170 -24.067  64.570  1.00 34.37           C
ATOM    208  CB  THR    29     -55.085 -24.962  65.773  1.00 34.37           C
ATOM    209  OG1 THR    29     -53.981 -24.596  66.587  1.00 34.37           O
ATOM    210  CG2 THR    29     -54.934 -26.416  65.294  1.00 34.37           C
ATOM    211  C   THR    29     -55.283 -22.655  65.043  1.00 34.37           C
ATOM    212  O   THR    29     -54.288 -22.007  65.364  1.00 34.37           O
ATOM    213  N   CYS    30     -56.524 -22.135  65.087  1.00 91.07           N
ATOM    214  CA  CYS    30     -56.712 -20.770  65.479  1.00 91.07           C
ATOM    215  CB  CYS    30     -57.365 -19.917  64.381  1.00 91.07           C
ATOM    216  SG  CYS    30     -56.364 -19.895  62.870  1.00 91.07           S
ATOM    217  C   CYS    30     -57.634 -20.744  66.648  1.00 91.07           C
ATOM    218  O   CYS    30     -58.365 -21.702  66.898  1.00 91.07           O
ATOM    219  N   LYS    31     -57.607 -19.634  67.411  1.00235.55           N
ATOM    220  CA  LYS    31     -58.516 -19.538  68.509  1.00235.55           C
ATOM    221  CB  LYS    31     -58.374 -18.245  69.340  1.00235.55           C
ATOM    222  CG  LYS    31     -57.099 -18.154  70.186  1.00235.55           C
ATOM    223  CD  LYS    31     -55.811 -17.919  69.391  1.00235.55           C
ATOM    224  CE  LYS    31     -54.577 -17.708  70.276  1.00235.55           C
ATOM    225  NZ  LYS    31     -54.649 -16.388  70.946  1.00235.55           N
ATOM    226  C   LYS    31     -59.866 -19.522  67.884  1.00235.55           C
ATOM    227  O   LYS    31     -60.101 -18.806  66.910  1.00235.55           O
ATOM    228  N   PRO    32     -60.751 -20.315  68.419  1.00 98.45           N
ATOM    229  CA  PRO    32     -62.075 -20.423  67.882  1.00 98.45           C
ATOM    230  CD  PRO    32     -60.701 -20.683  69.825  1.00 98.45           C
ATOM    231  CB  PRO    32     -62.835 -21.314  68.859  1.00 98.45           C
ATOM    232  CG  PRO    32     -62.160 -20.993  70.205  1.00 98.45           C
ATOM    233  C   PRO    32     -62.659 -19.052  67.857  1.00 98.45           C
ATOM    234  O   PRO    32     -62.303 -18.240  68.710  1.00 98.45           O
ATOM    235  N   LYS    33     -63.519 -18.762  66.865  1.00217.20           N
ATOM    236  CA  LYS    33     -64.144 -17.479  66.825  1.00217.20           C
ATOM    237  CB  LYS    33     -64.818 -17.151  65.480  1.00217.20           C
ATOM    238  CG  LYS    33     -65.854 -18.181  65.030  1.00217.20           C
ATOM    239  CD  LYS    33     -66.783 -17.659  63.932  1.00217.20           C
ATOM    240  CE  LYS    33     -66.059 -17.245  62.650  1.00217.20           C
ATOM    241  NZ  LYS    33     -67.008 -16.573  61.735  1.00217.20           N
ATOM    242  C   LYS    33     -65.173 -17.484  67.905  1.00217.20           C
ATOM    243  O   LYS    33     -65.715 -18.525  68.274  1.00217.20           O
ATOM    244  N   PRO    34     -65.415 -16.330  68.452  1.00175.69           N
ATOM    245  CA  PRO    34     -66.362 -16.242  69.530  1.00175.69           C
ATOM    246  CD  PRO    34     -64.340 -15.363  68.596  1.00175.69           C
ATOM    247  CB  PRO    34     -66.099 -14.900  70.210  1.00175.69           C
ATOM    248  CG  PRO    34     -64.608 -14.645  69.929  1.00175.69           C
ATOM    249  C   PRO    34     -67.764 -16.403  69.046  1.00175.69           C
ATOM    250  O   PRO    34     -68.018 -16.158  67.868  1.00175.69           O
ATOM    251  N   LYS    35     -68.681 -16.836  69.934  1.00190.41           N
ATOM    252  CA  LYS    35     -70.061 -16.986  69.577  1.00190.41           C
ATOM    253  CB  LYS    35     -70.878 -17.855  70.544  1.00190.41           C
ATOM    254  CG  LYS    35     -70.534 -19.341  70.509  1.00190.41           C
ATOM    255  CD  LYS    35     -71.157 -20.108  71.674  1.00190.41           C
ATOM    256  CE  LYS    35     -70.862 -21.605  71.650  1.00190.41           C
ATOM    257  NZ  LYS    35     -71.375 -22.234  72.886  1.00190.41           N
ATOM    258  C   LYS    35     -70.678 -15.632  69.632  1.00190.41           C
ATOM    259  O   LYS    35     -70.177 -14.740  70.314  1.00190.41           O
ATOM    260  N   LYS    36     -71.781 -15.437  68.887  1.00211.59           N
ATOM    261  CA  LYS    36     -72.425 -14.159  68.904  1.00211.59           C
ATOM    262  CB  LYS    36     -73.168 -13.831  67.599  1.00211.59           C
ATOM    263  CG  LYS    36     -74.329 -14.785  67.314  1.00211.59           C
ATOM    264  CD  LYS    36     -75.234 -14.324  66.170  1.00211.59           C
ATOM    265  CE  LYS    36     -76.111 -13.121  66.519  1.00211.59           C
ATOM    266  NZ  LYS    36     -77.086 -12.875  65.433  1.00211.59           N
ATOM    267  C   LYS    36     -73.438 -14.170  70.000  1.00211.59           C
ATOM    268  O   LYS    36     -74.162 -15.147  70.186  1.00211.59           O
ATOM    269  N   SER    37     -73.504 -13.070  70.771  1.00 30.81           N
ATOM    270  CA  SER    37     -74.472 -13.005  71.823  1.00 30.81           C
ATOM    271  CB  SER    37     -73.858 -12.826  73.222  1.00 30.81           C
ATOM    272  OG  SER    37     -73.180 -11.581  73.308  1.00 30.81           O
ATOM    273  C   SER    37     -75.338 -11.784  71.552  1.00 30.81           C
ATOM    274  O   SER    37     -75.501 -11.419  70.357  1.00 30.81           O
ATOM    275  OXT SER    37     -75.848 -11.197  72.542  1.00 30.81           O
TER     276      SER    37
CONECT   91  153
CONECT   97  187
CONECT  173  216
END
