# Supplementary material for: Graph-Directed Approach for Downselecting Toxins for Experimental Structure Determination
Source: Mar Drugs. 2020 May 14;18(5):256. doi: 10.3390/md18050256 (PMC7281422; doi:10.3390/md18050256)
Supplement: Supplementary file 1 [file marinedrugs-18-00256-s001.zip › SupplementaryMaterial/finalmodels/6C_finalmodels/seq131/seq131model1_B99990006.pdb]

EXPDTA    THEORETICAL MODEL, MODELLER 9.19 2019/07/19 23:05:25
REMARK   6 MODELLER OBJECTIVE FUNCTION:       154.1447
REMARK   6 MODELLER BEST TEMPLATE % SEQ ID:  80.000
REMARK   6 SEQUENCE: subject
REMARK   6 ALIGNMENT: subject-mult.ali
REMARK   6 DOPE score: -1832.41309
REMARK   6 GA341 score: 0.98575
REMARK   6 TEMPLATE: 4b1qPA 1:A - 30:A MODELS 1: - 30: AT 80.0%
REMARK   6 TEMPLATE: 4b1qPA 1:A - 30:A MODELS 1: - 30: AT 80.0%
SSBOND   1 CYS     12    CYS     21                          1555   1555  2.03
SSBOND   2 CYS     13    CYS     26                          1555   1555  2.03
SSBOND   3 CYS     24    CYS     30                          1555   1555  2.03
ATOM      1  N   GLN     1      35.258 -30.223  -5.915  1.00 92.44           N
ATOM      2  CA  GLN     1      36.333 -30.763  -6.776  1.00 92.44           C
ATOM      3  CB  GLN     1      35.767 -31.844  -7.714  1.00 92.44           C
ATOM      4  CG  GLN     1      36.817 -32.462  -8.642  1.00 92.44           C
ATOM      5  CD  GLN     1      37.811 -33.234  -7.785  1.00 92.44           C
ATOM      6  OE1 GLN     1      38.516 -32.657  -6.958  1.00 92.44           O
ATOM      7  NE2 GLN     1      37.870 -34.579  -7.978  1.00 92.44           N
ATOM      8  C   GLN     1      36.919 -29.665  -7.598  1.00 92.44           C
ATOM      9  O   GLN     1      38.043 -29.223  -7.358  1.00 92.44           O
ATOM     10  N   THR     2      36.151 -29.178  -8.589  1.00 86.69           N
ATOM     11  CA  THR     2      36.639 -28.130  -9.433  1.00 86.69           C
ATOM     12  CB  THR     2      35.774 -27.886 -10.633  1.00 86.69           C
ATOM     13  OG1 THR     2      34.479 -27.470 -10.225  1.00 86.69           O
ATOM     14  CG2 THR     2      35.679 -29.192 -11.439  1.00 86.69           C
ATOM     15  C   THR     2      36.666 -26.875  -8.629  1.00 86.69           C
ATOM     16  O   THR     2      35.824 -26.657  -7.759  1.00 86.69           O
ATOM     17  N   TRP     3      37.666 -26.016  -8.897  1.00 41.55           N
ATOM     18  CA  TRP     3      37.789 -24.786  -8.176  1.00 41.55           C
ATOM     19  CB  TRP     3      39.120 -24.676  -7.411  1.00 41.55           C
ATOM     20  CG  TRP     3      39.316 -23.384  -6.656  1.00 41.55           C
ATOM     21  CD2 TRP     3      38.909 -23.157  -5.296  1.00 41.55           C
ATOM     22  CD1 TRP     3      39.903 -22.225  -7.077  1.00 41.55           C
ATOM     23  NE1 TRP     3      39.889 -21.296  -6.068  1.00 41.55           N
ATOM     24  CE2 TRP     3      39.283 -21.854  -4.963  1.00 41.55           C
ATOM     25  CE3 TRP     3      38.279 -23.970  -4.397  1.00 41.55           C
ATOM     26  CZ2 TRP     3      39.029 -21.343  -3.726  1.00 41.55           C
ATOM     27  CZ3 TRP     3      38.026 -23.449  -3.147  1.00 41.55           C
ATOM     28  CH2 TRP     3      38.394 -22.160  -2.819  1.00 41.55           C
ATOM     29  C   TRP     3      37.767 -23.684  -9.181  1.00 41.55           C
ATOM     30  O   TRP     3      38.307 -23.819 -10.276  1.00 41.55           O
ATOM     31  N   LEU     4      37.121 -22.554  -8.836  1.00 42.57           N
ATOM     32  CA  LEU     4      37.111 -21.463  -9.760  1.00 42.57           C
ATOM     33  CB  LEU     4      35.830 -20.610  -9.716  1.00 42.57           C
ATOM     34  CG  LEU     4      34.560 -21.347 -10.175  1.00 42.57           C
ATOM     35  CD1 LEU     4      33.335 -20.420 -10.114  1.00 42.57           C
ATOM     36  CD2 LEU     4      34.757 -21.989 -11.558  1.00 42.57           C
ATOM     37  C   LEU     4      38.235 -20.565  -9.358  1.00 42.57           C
ATOM     38  O   LEU     4      38.227 -19.995  -8.269  1.00 42.57           O
ATOM     39  N   VAL     5      39.246 -20.432 -10.236  1.00 37.66           N
ATOM     40  CA  VAL     5      40.365 -19.585  -9.949  1.00 37.66           C
ATOM     41  CB  VAL     5      41.612 -19.966 -10.695  1.00 37.66           C
ATOM     42  CG1 VAL     5      42.057 -21.361 -10.224  1.00 37.66           C
ATOM     43  CG2 VAL     5      41.326 -19.883 -12.204  1.00 37.66           C
ATOM     44  C   VAL     5      39.994 -18.195 -10.352  1.00 37.66           C
ATOM     45  O   VAL     5      39.116 -17.986 -11.188  1.00 37.66           O
ATOM     46  N   PRO     6      40.620 -17.231  -9.737  1.00 76.19           N
ATOM     47  CA  PRO     6      40.360 -15.858 -10.066  1.00 76.19           C
ATOM     48  CD  PRO     6      41.067 -17.382  -8.363  1.00 76.19           C
ATOM     49  CB  PRO     6      40.795 -15.033  -8.853  1.00 76.19           C
ATOM     50  CG  PRO     6      41.635 -16.000  -8.002  1.00 76.19           C
ATOM     51  C   PRO     6      41.056 -15.481 -11.330  1.00 76.19           C
ATOM     52  O   PRO     6      41.910 -16.232 -11.799  1.00 76.19           O
ATOM     53  N   SER     7      40.674 -14.326 -11.906  1.00 84.48           N
ATOM     54  CA  SER     7      41.282 -13.834 -13.104  1.00 84.48           C
ATOM     55  CB  SER     7      40.399 -12.842 -13.880  1.00 84.48           C
ATOM     56  OG  SER     7      40.157 -11.687 -13.092  1.00 84.48           O
ATOM     57  C   SER     7      42.522 -13.126 -12.674  1.00 84.48           C
ATOM     58  O   SER     7      43.018 -13.360 -11.575  1.00 84.48           O
ATOM     59  N   THR     8      43.086 -12.257 -13.534  1.00 47.87           N
ATOM     60  CA  THR     8      44.283 -11.603 -13.101  1.00 47.87           C
ATOM     61  CB  THR     8      45.061 -10.969 -14.218  1.00 47.87           C
ATOM     62  OG1 THR     8      45.433 -11.957 -15.169  1.00 47.87           O
ATOM     63  CG2 THR     8      46.319 -10.304 -13.632  1.00 47.87           C
ATOM     64  C   THR     8      43.873 -10.542 -12.136  1.00 47.87           C
ATOM     65  O   THR     8      43.664  -9.384 -12.492  1.00 47.87           O
ATOM     66  N   ILE     9      43.753 -10.947 -10.859  1.00 54.38           N
ATOM     67  CA  ILE     9      43.374 -10.076  -9.787  1.00 54.38           C
ATOM     68  CB  ILE     9      42.057 -10.440  -9.162  1.00 54.38           C
ATOM     69  CG1 ILE     9      40.929 -10.409 -10.206  1.00 54.38           C
ATOM     70  CG2 ILE     9      41.819  -9.489  -7.976  1.00 54.38           C
ATOM     71  CD1 ILE     9      39.625 -11.040  -9.715  1.00 54.38           C
ATOM     72  C   ILE     9      44.422 -10.293  -8.755  1.00 54.38           C
ATOM     73  O   ILE     9      45.044 -11.353  -8.727  1.00 54.38           O
ATOM     74  N   THR    10      44.677  -9.278  -7.908  1.00 38.35           N
ATOM     75  CA  THR    10      45.694  -9.421  -6.913  1.00 38.35           C
ATOM     76  CB  THR    10      46.339  -8.118  -6.540  1.00 38.35           C
ATOM     77  OG1 THR    10      46.892  -7.502  -7.693  1.00 38.35           O
ATOM     78  CG2 THR    10      47.446  -8.391  -5.509  1.00 38.35           C
ATOM     79  C   THR    10      45.068  -9.979  -5.679  1.00 38.35           C
ATOM     80  O   THR    10      43.918  -9.685  -5.357  1.00 38.35           O
ATOM     81  N   THR    11      45.820 -10.831  -4.962  1.00 34.51           N
ATOM     82  CA  THR    11      45.304 -11.344  -3.732  1.00 34.51           C
ATOM     83  CB  THR    11      45.744 -12.745  -3.428  1.00 34.51           C
ATOM     84  OG1 THR    11      47.159 -12.806  -3.331  1.00 34.51           O
ATOM     85  CG2 THR    11      45.247 -13.671  -4.549  1.00 34.51           C
ATOM     86  C   THR    11      45.838 -10.451  -2.670  1.00 34.51           C
ATOM     87  O   THR    11      46.713  -9.622  -2.920  1.00 34.51           O
ATOM     88  N   CYS    12      45.303 -10.576  -1.444  1.00 56.83           N
ATOM     89  CA  CYS    12      45.828  -9.763  -0.402  1.00 56.83           C
ATOM     90  CB  CYS    12      44.895  -9.625   0.809  1.00 56.83           C
ATOM     91  SG  CYS    12      45.638  -8.667   2.163  1.00 56.83           S
ATOM     92  C   CYS    12      47.050 -10.451   0.088  1.00 56.83           C
ATOM     93  O   CYS    12      46.984 -11.305   0.966  1.00 56.83           O
ATOM     94  N   CYS    13      48.203 -10.119  -0.507  1.00 66.74           N
ATOM     95  CA  CYS    13      49.450 -10.609  -0.011  1.00 66.74           C
ATOM     96  CB  CYS    13      49.705 -10.085   1.407  1.00 66.74           C
ATOM     97  SG  CYS    13      49.473  -8.290   1.409  1.00 66.74           S
ATOM     98  C   CYS    13      49.466 -12.104   0.010  1.00 66.74           C
ATOM     99  O   CYS    13      50.174 -12.700   0.822  1.00 66.74           O
ATOM    100  N   GLY    14      48.742 -12.752  -0.924  1.00 41.77           N
ATOM    101  CA  GLY    14      48.750 -14.187  -0.950  1.00 41.77           C
ATOM    102  C   GLY    14      47.616 -14.735  -0.141  1.00 41.77           C
ATOM    103  O   GLY    14      47.674 -15.872   0.321  1.00 41.77           O
ATOM    104  N   TYR    15      46.533 -13.963   0.034  1.00110.80           N
ATOM    105  CA  TYR    15      45.426 -14.478   0.791  1.00110.80           C
ATOM    106  CB  TYR    15      44.996 -13.605   1.987  1.00110.80           C
ATOM    107  CG  TYR    15      46.083 -13.729   3.005  1.00110.80           C
ATOM    108  CD1 TYR    15      46.294 -14.923   3.655  1.00110.80           C
ATOM    109  CD2 TYR    15      46.876 -12.656   3.336  1.00110.80           C
ATOM    110  CE1 TYR    15      47.291 -15.047   4.593  1.00110.80           C
ATOM    111  CE2 TYR    15      47.875 -12.768   4.271  1.00110.80           C
ATOM    112  CZ  TYR    15      48.084 -13.971   4.903  1.00110.80           C
ATOM    113  OH  TYR    15      49.108 -14.095   5.864  1.00110.80           O
ATOM    114  C   TYR    15      44.278 -14.646  -0.155  1.00110.80           C
ATOM    115  O   TYR    15      44.483 -14.749  -1.362  1.00110.80           O
ATOM    116  N   ASP    16      43.040 -14.743   0.372  1.00 51.96           N
ATOM    117  CA  ASP    16      41.889 -15.016  -0.448  1.00 51.96           C
ATOM    118  CB  ASP    16      40.566 -14.980   0.333  1.00 51.96           C
ATOM    119  CG  ASP    16      40.564 -16.152   1.300  1.00 51.96           C
ATOM    120  OD1 ASP    16      41.425 -17.059   1.137  1.00 51.96           O
ATOM    121  OD2 ASP    16      39.701 -16.157   2.215  1.00 51.96           O
ATOM    122  C   ASP    16      41.787 -14.000  -1.543  1.00 51.96           C
ATOM    123  O   ASP    16      42.021 -12.808  -1.365  1.00 51.96           O
ATOM    124  N   PRO    17      41.435 -14.513  -2.695  1.00 69.35           N
ATOM    125  CA  PRO    17      41.312 -13.758  -3.916  1.00 69.35           C
ATOM    126  CD  PRO    17      40.774 -15.807  -2.779  1.00 69.35           C
ATOM    127  CB  PRO    17      40.886 -14.778  -4.970  1.00 69.35           C
ATOM    128  CG  PRO    17      40.089 -15.815  -4.158  1.00 69.35           C
ATOM    129  C   PRO    17      40.287 -12.677  -3.783  1.00 69.35           C
ATOM    130  O   PRO    17      40.314 -11.733  -4.573  1.00 69.35           O
ATOM    131  N   GLY    18      39.340 -12.835  -2.843  1.00 28.05           N
ATOM    132  CA  GLY    18      38.295 -11.877  -2.625  1.00 28.05           C
ATOM    133  C   GLY    18      38.900 -10.611  -2.124  1.00 28.05           C
ATOM    134  O   GLY    18      38.393  -9.522  -2.389  1.00 28.05           O
ATOM    135  N   THR    19      39.990 -10.735  -1.345  1.00 38.12           N
ATOM    136  CA  THR    19      40.601  -9.580  -0.763  1.00 38.12           C
ATOM    137  CB  THR    19      41.067  -9.805   0.645  1.00 38.12           C
ATOM    138  OG1 THR    19      42.064 -10.818   0.673  1.00 38.12           O
ATOM    139  CG2 THR    19      39.861 -10.224   1.499  1.00 38.12           C
ATOM    140  C   THR    19      41.797  -9.206  -1.575  1.00 38.12           C
ATOM    141  O   THR    19      42.505 -10.059  -2.107  1.00 38.12           O
ATOM    142  N   MET    20      42.030  -7.884  -1.701  1.00 33.70           N
ATOM    143  CA  MET    20      43.139  -7.395  -2.463  1.00 33.70           C
ATOM    144  CB  MET    20      42.722  -6.532  -3.662  1.00 33.70           C
ATOM    145  CG  MET    20      41.999  -7.309  -4.762  1.00 33.70           C
ATOM    146  SD  MET    20      41.474  -6.282  -6.165  1.00 33.70           S
ATOM    147  CE  MET    20      43.159  -5.823  -6.665  1.00 33.70           C
ATOM    148  C   MET    20      43.933  -6.514  -1.562  1.00 33.70           C
ATOM    149  O   MET    20      43.379  -5.812  -0.718  1.00 33.70           O
ATOM    150  N   CYS    21      45.269  -6.551  -1.709  1.00 46.52           N
ATOM    151  CA  CYS    21      46.097  -5.717  -0.894  1.00 46.52           C
ATOM    152  CB  CYS    21      46.663  -6.448   0.337  1.00 46.52           C
ATOM    153  SG  CYS    21      45.383  -6.734   1.596  1.00 46.52           S
ATOM    154  C   CYS    21      47.223  -5.229  -1.745  1.00 46.52           C
ATOM    155  O   CYS    21      47.633  -5.879  -2.705  1.00 46.52           O
ATOM    156  N   PRO    22      47.691  -4.054  -1.409  1.00 77.00           N
ATOM    157  CA  PRO    22      48.779  -3.436  -2.118  1.00 77.00           C
ATOM    158  CD  PRO    22      46.831  -3.071  -0.769  1.00 77.00           C
ATOM    159  CB  PRO    22      48.655  -1.931  -1.861  1.00 77.00           C
ATOM    160  CG  PRO    22      47.708  -1.815  -0.654  1.00 77.00           C
ATOM    161  C   PRO    22      50.097  -3.998  -1.687  1.00 77.00           C
ATOM    162  O   PRO    22      50.184  -4.575  -0.606  1.00 77.00           O
ATOM    163  N   THR    23      51.142  -3.797  -2.507  1.00 32.23           N
ATOM    164  CA  THR    23      52.458  -4.318  -2.267  1.00 32.23           C
ATOM    165  CB  THR    23      53.429  -3.910  -3.337  1.00 32.23           C
ATOM    166  OG1 THR    23      52.981  -4.367  -4.605  1.00 32.23           O
ATOM    167  CG2 THR    23      54.807  -4.508  -3.011  1.00 32.23           C
ATOM    168  C   THR    23      52.971  -3.766  -0.974  1.00 32.23           C
ATOM    169  O   THR    23      53.632  -4.465  -0.208  1.00 32.23           O
ATOM    170  N   CYS    24      52.673  -2.488  -0.689  1.00 83.16           N
ATOM    171  CA  CYS    24      53.171  -1.880   0.509  1.00 83.16           C
ATOM    172  CB  CYS    24      52.725  -0.418   0.678  1.00 83.16           C
ATOM    173  SG  CYS    24      53.629   0.702  -0.425  1.00 83.16           S
ATOM    174  C   CYS    24      52.649  -2.650   1.674  1.00 83.16           C
ATOM    175  O   CYS    24      53.326  -2.801   2.687  1.00 83.16           O
ATOM    176  N   MET    25      51.387  -3.098   1.599  1.00 62.89           N
ATOM    177  CA  MET    25      50.867  -3.883   2.676  1.00 62.89           C
ATOM    178  CB  MET    25      49.341  -4.054   2.604  1.00 62.89           C
ATOM    179  CG  MET    25      48.604  -2.721   2.737  1.00 62.89           C
ATOM    180  SD  MET    25      48.921  -1.836   4.295  1.00 62.89           S
ATOM    181  CE  MET    25      47.903  -2.936   5.323  1.00 62.89           C
ATOM    182  C   MET    25      51.494  -5.250   2.694  1.00 62.89           C
ATOM    183  O   MET    25      51.678  -5.836   3.757  1.00 62.89           O
ATOM    184  N   CYS    26      51.732  -5.856   1.515  1.00 75.95           N
ATOM    185  CA  CYS    26      52.271  -7.190   1.502  1.00 75.95           C
ATOM    186  CB  CYS    26      52.111  -7.828   0.119  1.00 75.95           C
ATOM    187  SG  CYS    26      50.361  -7.759  -0.334  1.00 75.95           S
ATOM    188  C   CYS    26      53.718  -7.265   1.882  1.00 75.95           C
ATOM    189  O   CYS    26      54.081  -7.809   2.925  1.00 75.95           O
ATOM    190  N   ASP    27      54.570  -6.716   0.992  1.00131.93           N
ATOM    191  CA  ASP    27      56.002  -6.677   1.088  1.00131.93           C
ATOM    192  CB  ASP    27      56.691  -6.478  -0.269  1.00131.93           C
ATOM    193  CG  ASP    27      56.635  -7.808  -1.005  1.00131.93           C
ATOM    194  OD1 ASP    27      56.868  -8.856  -0.346  1.00131.93           O
ATOM    195  OD2 ASP    27      56.351  -7.795  -2.233  1.00131.93           O
ATOM    196  C   ASP    27      56.442  -5.585   1.993  1.00131.93           C
ATOM    197  O   ASP    27      57.530  -5.645   2.562  1.00131.93           O
ATOM    198  N   ASN    28      55.595  -4.555   2.148  1.00 72.89           N
ATOM    199  CA  ASN    28      55.990  -3.369   2.843  1.00 72.89           C
ATOM    200  CB  ASN    28      56.673  -3.623   4.200  1.00 72.89           C
ATOM    201  CG  ASN    28      56.724  -2.298   4.949  1.00 72.89           C
ATOM    202  OD1 ASN    28      55.718  -1.846   5.492  1.00 72.89           O
ATOM    203  ND2 ASN    28      57.921  -1.655   4.983  1.00 72.89           N
ATOM    204  C   ASN    28      56.957  -2.700   1.932  1.00 72.89           C
ATOM    205  O   ASN    28      57.752  -1.857   2.336  1.00 72.89           O
ATOM    206  N   THR    29      56.861  -3.049   0.637  1.00 94.15           N
ATOM    207  CA  THR    29      57.707  -2.466  -0.353  1.00 94.15           C
ATOM    208  CB  THR    29      58.064  -3.417  -1.454  1.00 94.15           C
ATOM    209  OG1 THR    29      58.703  -4.568  -0.924  1.00 94.15           O
ATOM    210  CG2 THR    29      59.006  -2.697  -2.433  1.00 94.15           C
ATOM    211  C   THR    29      56.909  -1.372  -0.971  1.00 94.15           C
ATOM    212  O   THR    29      55.752  -1.561  -1.341  1.00 94.15           O
ATOM    213  N   CYS    30      57.509  -0.176  -1.078  1.00 94.38           N
ATOM    214  CA  CYS    30      56.781   0.924  -1.624  1.00 94.38           C
ATOM    215  CB  CYS    30      56.367   1.951  -0.560  1.00 94.38           C
ATOM    216  SG  CYS    30      55.257   1.211   0.672  1.00 94.38           S
ATOM    217  C   CYS    30      57.680   1.615  -2.589  1.00 94.38           C
ATOM    218  O   CYS    30      58.738   1.106  -2.955  1.00 94.38           O
ATOM    219  N   LYS    31      57.256   2.807  -3.041  1.00217.59           N
ATOM    220  CA  LYS    31      58.048   3.560  -3.958  1.00217.59           C
ATOM    221  CB  LYS    31      57.397   4.906  -4.316  1.00217.59           C
ATOM    222  CG  LYS    31      58.188   5.768  -5.297  1.00217.59           C
ATOM    223  CD  LYS    31      57.374   6.951  -5.821  1.00217.59           C
ATOM    224  CE  LYS    31      56.781   7.811  -4.704  1.00217.59           C
ATOM    225  NZ  LYS    31      56.006   8.933  -5.279  1.00217.59           N
ATOM    226  C   LYS    31      59.335   3.839  -3.268  1.00217.59           C
ATOM    227  O   LYS    31      59.369   4.111  -2.070  1.00217.59           O
ATOM    228  N   PRO    32      60.407   3.734  -3.996  1.00100.66           N
ATOM    229  CA  PRO    32      61.690   4.020  -3.428  1.00100.66           C
ATOM    230  CD  PRO    32      60.492   2.815  -5.115  1.00100.66           C
ATOM    231  CB  PRO    32      62.723   3.373  -4.358  1.00100.66           C
ATOM    232  CG  PRO    32      61.929   3.001  -5.626  1.00100.66           C
ATOM    233  C   PRO    32      61.801   5.499  -3.310  1.00100.66           C
ATOM    234  O   PRO    32      61.179   6.204  -4.102  1.00100.66           O
ATOM    235  N   LYS    33      62.560   6.002  -2.320  1.00220.73           N
ATOM    236  CA  LYS    33      62.678   7.422  -2.222  1.00220.73           C
ATOM    237  CB  LYS    33      63.128   7.915  -0.836  1.00220.73           C
ATOM    238  CG  LYS    33      62.085   7.669   0.262  1.00220.73           C
ATOM    239  CD  LYS    33      60.757   8.394   0.027  1.00220.73           C
ATOM    240  CE  LYS    33      59.713   8.121   1.113  1.00220.73           C
ATOM    241  NZ  LYS    33      58.476   8.883   0.834  1.00220.73           N
ATOM    242  C   LYS    33      63.699   7.830  -3.229  1.00220.73           C
ATOM    243  O   LYS    33      64.743   7.198  -3.376  1.00220.73           O
ATOM    244  N   PRO    34      63.406   8.884  -3.930  1.00 96.21           N
ATOM    245  CA  PRO    34      64.262   9.354  -4.978  1.00 96.21           C
ATOM    246  CD  PRO    34      62.540   9.932  -3.416  1.00 96.21           C
ATOM    247  CB  PRO    34      63.640  10.665  -5.445  1.00 96.21           C
ATOM    248  CG  PRO    34      62.968  11.203  -4.168  1.00 96.21           C
ATOM    249  C   PRO    34      65.631   9.579  -4.427  1.00 96.21           C
ATOM    250  O   PRO    34      65.751   9.984  -3.272  1.00 96.21           O
ATOM    251  N   LYS    35      66.672   9.307  -5.235  1.00200.72           N
ATOM    252  CA  LYS    35      68.017   9.531  -4.800  1.00200.72           C
ATOM    253  CB  LYS    35      69.005   8.398  -5.125  1.00200.72           C
ATOM    254  CG  LYS    35      68.672   7.059  -4.470  1.00200.72           C
ATOM    255  CD  LYS    35      69.539   5.904  -4.981  1.00200.72           C
ATOM    256  CE  LYS    35      69.828   5.966  -6.483  1.00200.72           C
ATOM    257  NZ  LYS    35      68.568   5.880  -7.253  1.00200.72           N
ATOM    258  C   LYS    35      68.500  10.714  -5.560  1.00200.72           C
ATOM    259  O   LYS    35      67.776  11.288  -6.372  1.00200.72           O
ATOM    260  N   LYS    36      69.754  11.120  -5.297  1.00177.00           N
ATOM    261  CA  LYS    36      70.295  12.243  -5.992  1.00177.00           C
ATOM    262  CB  LYS    36      71.743  12.563  -5.589  1.00177.00           C
ATOM    263  CG  LYS    36      71.917  12.901  -4.109  1.00177.00           C
ATOM    264  CD  LYS    36      73.381  12.895  -3.672  1.00177.00           C
ATOM    265  CE  LYS    36      74.027  11.512  -3.734  1.00177.00           C
ATOM    266  NZ  LYS    36      75.483  11.621  -3.508  1.00177.00           N
ATOM    267  C   LYS    36      70.318  11.871  -7.436  1.00177.00           C
ATOM    268  O   LYS    36      70.570  10.719  -7.785  1.00177.00           O
ATOM    269  N   SER    37      70.022  12.844  -8.317  1.00 68.68           N
ATOM    270  CA  SER    37      70.044  12.562  -9.718  1.00 68.68           C
ATOM    271  CB  SER    37      69.225  13.559 -10.557  1.00 68.68           C
ATOM    272  OG  SER    37      67.844  13.441 -10.245  1.00 68.68           O
ATOM    273  C   SER    37      71.499  12.668 -10.158  1.00 68.68           C
ATOM    274  O   SER    37      72.048  11.641 -10.641  1.00 68.68           O
ATOM    275  OXT SER    37      72.080  13.778 -10.015  1.00 68.68           O
TER     276      SER    37
CONECT   91  153
CONECT   97  187
CONECT  173  216
END
