# Supplementary material for: Graph-Directed Approach for Downselecting Toxins for Experimental Structure Determination
Source: Mar Drugs. 2020 May 14;18(5):256. doi: 10.3390/md18050256 (PMC7281422; doi:10.3390/md18050256)
Supplement: Supplementary file 1 [file marinedrugs-18-00256-s001.zip › SupplementaryMaterial/finalmodels/6C_finalmodels/seq66/seq66model2_B99990005.pdb]

EXPDTA    THEORETICAL MODEL, MODELLER 9.19 2019/07/19 21:42:41
REMARK   6 MODELLER OBJECTIVE FUNCTION:       955.3845
REMARK   6 MODELLER BEST TEMPLATE % SEQ ID:  72.000
REMARK   6 SEQUENCE: subject
REMARK   6 ALIGNMENT: subject-mult.ali
REMARK   6 DOPE score: -1386.41162
REMARK   6 GA341 score: 1.00000
REMARK   6 TEMPLATE: 1cnnAA 1:A - 26:A MODELS 1: - 25: AT 64.0%
REMARK   6 TEMPLATE: 1tt3AA 1:A - 25:A MODELS 1: - 25: AT 68.0%
REMARK   6 TEMPLATE: 2km9AA 1:A - 25:A MODELS 1: - 25: AT 72.0%
REMARK   6 TEMPLATE: 2km9AA 1:A - 25:A MODELS 1: - 25: AT 72.0%
SSBOND   1 CYS      1    CYS     16                          1555   1555  2.03
SSBOND   2 CYS      8    CYS     20                          1555   1555  2.02
SSBOND   3 CYS     15    CYS     25                          1555   1555  2.03
ATOM      1  N   CYS     1      39.219 -82.753  30.429  1.00 46.22           N
ATOM      2  CA  CYS     1      39.186 -82.877  28.955  1.00 46.22           C
ATOM      3  CB  CYS     1      39.806 -81.629  28.295  1.00 46.22           C
ATOM      4  SG  CYS     1      41.471 -81.246  28.918  1.00 46.22           S
ATOM      5  C   CYS     1      39.915 -84.090  28.486  1.00 46.22           C
ATOM      6  O   CYS     1      40.519 -84.820  29.271  1.00 46.22           O
ATOM      7  N   LYS     2      39.842 -84.343  27.168  1.00194.88           N
ATOM      8  CA  LYS     2      40.499 -85.472  26.586  1.00194.88           C
ATOM      9  CB  LYS     2      39.542 -86.368  25.785  1.00194.88           C
ATOM     10  CG  LYS     2      38.447 -86.979  26.664  1.00194.88           C
ATOM     11  CD  LYS     2      37.440 -85.956  27.197  1.00194.88           C
ATOM     12  CE  LYS     2      36.579 -86.482  28.350  1.00194.88           C
ATOM     13  NZ  LYS     2      35.805 -87.669  27.925  1.00194.88           N
ATOM     14  C   LYS     2      41.515 -84.907  25.650  1.00194.88           C
ATOM     15  O   LYS     2      41.282 -83.884  25.011  1.00194.88           O
ATOM     16  N   SER     3      42.689 -85.553  25.569  1.00 98.50           N
ATOM     17  CA  SER     3      43.765 -85.070  24.754  1.00 98.50           C
ATOM     18  CB  SER     3      45.152 -85.584  25.183  1.00 98.50           C
ATOM     19  OG  SER     3      45.239 -86.990  25.008  1.00 98.50           O
ATOM     20  C   SER     3      43.539 -85.501  23.349  1.00 98.50           C
ATOM     21  O   SER     3      42.617 -86.258  23.050  1.00 98.50           O
ATOM     22  N   THR     4      44.399 -85.008  22.441  1.00116.21           N
ATOM     23  CA  THR     4      44.267 -85.336  21.055  1.00116.21           C
ATOM     24  CB  THR     4      45.326 -84.715  20.192  1.00116.21           C
ATOM     25  OG1 THR     4      46.610 -85.131  20.631  1.00116.21           O
ATOM     26  CG2 THR     4      45.204 -83.183  20.260  1.00116.21           C
ATOM     27  C   THR     4      44.387 -86.816  20.909  1.00116.21           C
ATOM     28  O   THR     4      45.238 -87.456  21.526  1.00116.21           O
ATOM     29  N   GLY     5      43.509 -87.391  20.065  1.00 34.19           N
ATOM     30  CA  GLY     5      43.532 -88.799  19.802  1.00 34.19           C
ATOM     31  C   GLY     5      42.399 -89.454  20.526  1.00 34.19           C
ATOM     32  O   GLY     5      41.945 -90.524  20.125  1.00 34.19           O
ATOM     33  N   ALA     6      41.907 -88.826  21.611  1.00 60.34           N
ATOM     34  CA  ALA     6      40.819 -89.394  22.360  1.00 60.34           C
ATOM     35  CB  ALA     6      40.671 -88.788  23.765  1.00 60.34           C
ATOM     36  C   ALA     6      39.540 -89.128  21.619  1.00 60.34           C
ATOM     37  O   ALA     6      39.451 -88.175  20.848  1.00 60.34           O
ATOM     38  N   SER     7      38.507 -89.979  21.823  1.00121.21           N
ATOM     39  CA  SER     7      37.262 -89.785  21.124  1.00121.21           C
ATOM     40  CB  SER     7      36.411 -91.061  21.028  1.00121.21           C
ATOM     41  OG  SER     7      37.068 -92.024  20.218  1.00121.21           O
ATOM     42  C   SER     7      36.455 -88.755  21.854  1.00121.21           C
ATOM     43  O   SER     7      36.205 -88.884  23.051  1.00121.21           O
ATOM     44  N   CYS     8      35.987 -87.722  21.119  1.00153.77           N
ATOM     45  CA  CYS     8      35.287 -86.612  21.708  1.00153.77           C
ATOM     46  CB  CYS     8      36.087 -85.304  21.608  1.00153.77           C
ATOM     47  SG  CYS     8      36.883 -85.148  19.982  1.00153.77           S
ATOM     48  C   CYS     8      33.973 -86.432  21.015  1.00153.77           C
ATOM     49  O   CYS     8      33.717 -87.070  19.999  1.00153.77           O
ATOM     50  N   ARG     9      33.120 -85.521  21.542  1.00270.52           N
ATOM     51  CA  ARG     9      31.759 -85.389  21.079  1.00270.52           C
ATOM     52  CB  ARG     9      30.735 -85.357  22.228  1.00270.52           C
ATOM     53  CG  ARG     9      30.795 -86.616  23.084  1.00270.52           C
ATOM     54  CD  ARG     9      32.083 -86.702  23.901  1.00270.52           C
ATOM     55  NE  ARG     9      32.309 -88.135  24.221  1.00270.52           N
ATOM     56  CZ  ARG     9      33.518 -88.527  24.716  1.00270.52           C
ATOM     57  NH1 ARG     9      34.465 -87.592  25.017  1.00270.52           N
ATOM     58  NH2 ARG     9      33.781 -89.852  24.904  1.00270.52           N
ATOM     59  C   ARG     9      31.516 -84.152  20.262  1.00270.52           C
ATOM     60  O   ARG     9      32.162 -83.124  20.438  1.00270.52           O
ATOM     61  N   ARG    10      30.552 -84.247  19.319  1.00143.54           N
ATOM     62  CA  ARG    10      30.194 -83.142  18.479  1.00143.54           C
ATOM     63  CB  ARG    10      29.172 -83.534  17.408  1.00143.54           C
ATOM     64  CG  ARG    10      29.638 -84.655  16.481  1.00143.54           C
ATOM     65  CD  ARG    10      28.581 -85.015  15.440  1.00143.54           C
ATOM     66  NE  ARG    10      27.325 -85.315  16.187  1.00143.54           N
ATOM     67  CZ  ARG    10      27.048 -86.587  16.596  1.00143.54           C
ATOM     68  NH1 ARG    10      27.905 -87.605  16.294  1.00143.54           N
ATOM     69  NH2 ARG    10      25.918 -86.838  17.320  1.00143.54           N
ATOM     70  C   ARG    10      29.527 -82.099  19.312  1.00143.54           C
ATOM     71  O   ARG    10      29.584 -80.904  19.018  1.00143.54           O
ATOM     72  N   THR    11      28.759 -82.549  20.315  1.00140.77           N
ATOM     73  CA  THR    11      28.014 -81.586  21.056  1.00140.77           C
ATOM     74  CB  THR    11      26.837 -82.198  21.758  1.00140.77           C
ATOM     75  OG1 THR    11      26.042 -82.907  20.820  1.00140.77           O
ATOM     76  CG2 THR    11      26.003 -81.073  22.397  1.00140.77           C
ATOM     77  C   THR    11      28.854 -80.784  22.003  1.00140.77           C
ATOM     78  O   THR    11      28.792 -79.556  21.944  1.00140.77           O
ATOM     79  N   PRO    12      29.617 -81.383  22.891  1.00331.90           N
ATOM     80  CA  PRO    12      30.438 -80.558  23.730  1.00331.90           C
ATOM     81  CD  PRO    12      29.158 -82.562  23.616  1.00331.90           C
ATOM     82  CB  PRO    12      30.369 -81.150  25.137  1.00331.90           C
ATOM     83  CG  PRO    12      29.996 -82.619  24.898  1.00331.90           C
ATOM     84  C   PRO    12      31.806 -80.631  23.167  1.00331.90           C
ATOM     85  O   PRO    12      32.111 -81.590  22.465  1.00331.90           O
ATOM     86  N   TYR    13      32.682 -79.674  23.478  1.00265.50           N
ATOM     87  CA  TYR    13      33.982 -79.933  22.958  1.00265.50           C
ATOM     88  CB  TYR    13      34.683 -78.694  22.388  1.00265.50           C
ATOM     89  CG  TYR    13      33.780 -78.114  21.357  1.00265.50           C
ATOM     90  CD1 TYR    13      33.612 -78.720  20.133  1.00265.50           C
ATOM     91  CD2 TYR    13      33.066 -76.971  21.638  1.00265.50           C
ATOM     92  CE1 TYR    13      32.773 -78.171  19.192  1.00265.50           C
ATOM     93  CE2 TYR    13      32.226 -76.417  20.701  1.00265.50           C
ATOM     94  CZ  TYR    13      32.079 -77.018  19.474  1.00265.50           C
ATOM     95  OH  TYR    13      31.218 -76.454  18.508  1.00265.50           O
ATOM     96  C   TYR    13      34.754 -80.381  24.150  1.00265.50           C
ATOM     97  O   TYR    13      35.368 -79.572  24.839  1.00265.50           O
ATOM     98  N   ASP    14      34.751 -81.703  24.402  1.00247.70           N
ATOM     99  CA  ASP    14      35.324 -82.263  25.590  1.00247.70           C
ATOM    100  CB  ASP    14      35.138 -83.790  25.685  1.00247.70           C
ATOM    101  CG  ASP    14      33.695 -84.124  26.011  1.00247.70           C
ATOM    102  OD1 ASP    14      32.797 -83.320  25.650  1.00247.70           O
ATOM    103  OD2 ASP    14      33.473 -85.188  26.647  1.00247.70           O
ATOM    104  C   ASP    14      36.802 -82.052  25.631  1.00247.70           C
ATOM    105  O   ASP    14      37.380 -81.804  26.691  1.00247.70           O
ATOM    106  N   CYS    15      37.448 -82.123  24.458  1.00206.41           N
ATOM    107  CA  CYS    15      38.868 -82.252  24.464  1.00206.41           C
ATOM    108  CB  CYS    15      39.461 -82.899  23.208  1.00206.41           C
ATOM    109  SG  CYS    15      39.580 -81.844  21.750  1.00206.41           S
ATOM    110  C   CYS    15      39.645 -81.029  24.828  1.00206.41           C
ATOM    111  O   CYS    15      39.210 -79.884  24.720  1.00206.41           O
ATOM    112  N   CYS    16      40.874 -81.308  25.293  1.00 74.11           N
ATOM    113  CA  CYS    16      41.808 -80.352  25.788  1.00 74.11           C
ATOM    114  CB  CYS    16      43.075 -81.023  26.340  1.00 74.11           C
ATOM    115  SG  CYS    16      42.724 -82.227  27.659  1.00 74.11           S
ATOM    116  C   CYS    16      42.209 -79.436  24.675  1.00 74.11           C
ATOM    117  O   CYS    16      42.485 -78.260  24.907  1.00 74.11           O
ATOM    118  N   THR    17      42.282 -79.965  23.439  1.00 72.46           N
ATOM    119  CA  THR    17      42.665 -79.183  22.298  1.00 72.46           C
ATOM    120  CB  THR    17      42.778 -80.001  21.051  1.00 72.46           C
ATOM    121  OG1 THR    17      43.687 -81.071  21.260  1.00 72.46           O
ATOM    122  CG2 THR    17      43.294 -79.096  19.923  1.00 72.46           C
ATOM    123  C   THR    17      41.611 -78.148  22.077  1.00 72.46           C
ATOM    124  O   THR    17      41.905 -77.022  21.689  1.00 72.46           O
ATOM    125  N   GLY    18      40.340 -78.520  22.307  1.00 58.07           N
ATOM    126  CA  GLY    18      39.245 -77.606  22.181  1.00 58.07           C
ATOM    127  C   GLY    18      38.452 -77.974  20.973  1.00 58.07           C
ATOM    128  O   GLY    18      37.224 -77.926  20.994  1.00 58.07           O
ATOM    129  N   SER    19      39.125 -78.398  19.889  1.00109.07           N
ATOM    130  CA  SER    19      38.372 -78.717  18.713  1.00109.07           C
ATOM    131  CB  SER    19      39.020 -78.207  17.417  1.00109.07           C
ATOM    132  OG  SER    19      39.132 -76.793  17.456  1.00109.07           O
ATOM    133  C   SER    19      38.310 -80.204  18.609  1.00109.07           C
ATOM    134  O   SER    19      39.334 -80.880  18.653  1.00109.07           O
ATOM    135  N   CYS    20      37.087 -80.751  18.464  1.00 74.04           N
ATOM    136  CA  CYS    20      36.925 -82.171  18.351  1.00 74.04           C
ATOM    137  CB  CYS    20      35.584 -82.678  18.916  1.00 74.04           C
ATOM    138  SG  CYS    20      35.419 -84.477  18.758  1.00 74.04           S
ATOM    139  C   CYS    20      36.928 -82.491  16.893  1.00 74.04           C
ATOM    140  O   CYS    20      36.039 -82.077  16.158  1.00 74.04           O
ATOM    141  N   ARG    21      37.927 -83.251  16.420  1.00190.02           N
ATOM    142  CA  ARG    21      37.974 -83.508  15.013  1.00190.02           C
ATOM    143  CB  ARG    21      39.348 -83.245  14.380  1.00190.02           C
ATOM    144  CG  ARG    21      40.437 -84.163  14.932  1.00190.02           C
ATOM    145  CD  ARG    21      41.745 -84.098  14.143  1.00190.02           C
ATOM    146  NE  ARG    21      41.405 -84.418  12.727  1.00190.02           N
ATOM    147  CZ  ARG    21      42.347 -84.914  11.873  1.00190.02           C
ATOM    148  NH1 ARG    21      43.614 -85.167  12.313  1.00190.02           N
ATOM    149  NH2 ARG    21      42.015 -85.162  10.572  1.00190.02           N
ATOM    150  C   ARG    21      37.664 -84.939  14.691  1.00190.02           C
ATOM    151  O   ARG    21      38.302 -85.869  15.181  1.00190.02           O
ATOM    152  N   SER    22      36.653 -85.130  13.825  1.00221.27           N
ATOM    153  CA  SER    22      36.298 -86.404  13.270  1.00221.27           C
ATOM    154  CB  SER    22      37.384 -86.962  12.325  1.00221.27           C
ATOM    155  OG  SER    22      36.956 -88.174  11.719  1.00221.27           O
ATOM    156  C   SER    22      36.021 -87.407  14.346  1.00221.27           C
ATOM    157  O   SER    22      36.233 -88.602  14.151  1.00221.27           O
ATOM    158  N   GLY    23      35.516 -86.967  15.512  1.00 73.53           N
ATOM    159  CA  GLY    23      35.164 -87.934  16.512  1.00 73.53           C
ATOM    160  C   GLY    23      36.340 -88.194  17.401  1.00 73.53           C
ATOM    161  O   GLY    23      36.247 -88.980  18.342  1.00 73.53           O
ATOM    162  N   ARG    24      37.483 -87.542  17.131  1.00 93.39           N
ATOM    163  CA  ARG    24      38.644 -87.723  17.956  1.00 93.39           C
ATOM    164  CB  ARG    24      39.797 -88.424  17.226  1.00 93.39           C
ATOM    165  CG  ARG    24      39.403 -89.817  16.737  1.00 93.39           C
ATOM    166  CD  ARG    24      40.517 -90.567  16.011  1.00 93.39           C
ATOM    167  NE  ARG    24      39.932 -91.849  15.530  1.00 93.39           N
ATOM    168  CZ  ARG    24      40.740 -92.802  14.980  1.00 93.39           C
ATOM    169  NH1 ARG    24      42.088 -92.595  14.915  1.00 93.39           N
ATOM    170  NH2 ARG    24      40.199 -93.957  14.495  1.00 93.39           N
ATOM    171  C   ARG    24      39.082 -86.342  18.276  1.00 93.39           C
ATOM    172  O   ARG    24      38.558 -85.406  17.686  1.00 93.39           O
ATOM    173  N   CYS    25      39.998 -86.127  19.234  1.00 93.04           N
ATOM    174  CA  CYS    25      40.337 -84.749  19.437  1.00 93.04           C
ATOM    175  CB  CYS    25      40.889 -84.397  20.823  1.00 93.04           C
ATOM    176  SG  CYS    25      41.254 -82.618  20.913  1.00 93.04           S
ATOM    177  C   CYS    25      41.424 -84.393  18.438  1.00 93.04           C
ATOM    178  O   CYS    25      42.225 -85.296  18.083  1.00 93.04           O
ATOM    179  OXT CYS    25      41.475 -83.205  18.021  1.00 93.04           O
TER     180      CYS    25
CONECT    4  115
CONECT   47  138
CONECT  109  176
END
