# Supplementary material for: Graph-Directed Approach for Downselecting Toxins for Experimental Structure Determination
Source: Mar Drugs. 2020 May 14;18(5):256. doi: 10.3390/md18050256 (PMC7281422; doi:10.3390/md18050256)
Supplement: Supplementary file 1 [file marinedrugs-18-00256-s001.zip › SupplementaryMaterial/finalmodels/6C_finalmodels/seq66/seq66model1_B99990001.pdb]

EXPDTA    THEORETICAL MODEL, MODELLER 9.19 2019/07/19 21:42:08
REMARK   6 MODELLER OBJECTIVE FUNCTION:       939.7057
REMARK   6 MODELLER BEST TEMPLATE % SEQ ID:  72.000
REMARK   6 SEQUENCE: subject
REMARK   6 ALIGNMENT: subject-mult.ali
REMARK   6 DOPE score: -1343.46997
REMARK   6 GA341 score: 1.00000
REMARK   6 TEMPLATE: 1cnnAA 1:A - 26:A MODELS 1: - 25: AT 64.0%
REMARK   6 TEMPLATE: 1tt3AA 1:A - 25:A MODELS 1: - 25: AT 68.0%
REMARK   6 TEMPLATE: 2km9AA 1:A - 25:A MODELS 1: - 25: AT 72.0%
REMARK   6 TEMPLATE: 2km9AA 1:A - 25:A MODELS 1: - 25: AT 72.0%
SSBOND   1 CYS      1    CYS     16                          1555   1555  2.03
SSBOND   2 CYS      8    CYS     20                          1555   1555  2.02
SSBOND   3 CYS     15    CYS     25                          1555   1555  2.03
ATOM      1  N   CYS     1       1.084  56.247  40.830  1.00 35.29           N
ATOM      2  CA  CYS     1       1.677  57.602  40.754  1.00 35.29           C
ATOM      3  CB  CYS     1       2.513  57.746  39.468  1.00 35.29           C
ATOM      4  SG  CYS     1       1.539  57.421  37.967  1.00 35.29           S
ATOM      5  C   CYS     1       0.620  58.653  40.748  1.00 35.29           C
ATOM      6  O   CYS     1      -0.570  58.363  40.632  1.00 35.29           O
ATOM      7  N   LYS     2       1.047  59.919  40.896  1.00130.05           N
ATOM      8  CA  LYS     2       0.122  61.006  40.885  1.00130.05           C
ATOM      9  CB  LYS     2       0.272  61.903  42.126  1.00130.05           C
ATOM     10  CG  LYS     2      -0.057  61.092  43.384  1.00130.05           C
ATOM     11  CD  LYS     2       0.393  61.686  44.717  1.00130.05           C
ATOM     12  CE  LYS     2       0.125  60.732  45.887  1.00130.05           C
ATOM     13  NZ  LYS     2       0.495  61.364  47.174  1.00130.05           N
ATOM     14  C   LYS     2       0.403  61.763  39.629  1.00130.05           C
ATOM     15  O   LYS     2       1.550  62.065  39.306  1.00130.05           O
ATOM     16  N   SER     3      -0.664  62.074  38.876  1.00 92.12           N
ATOM     17  CA  SER     3      -0.539  62.687  37.590  1.00 92.12           C
ATOM     18  CB  SER     3      -1.813  62.582  36.733  1.00 92.12           C
ATOM     19  OG  SER     3      -2.865  63.322  37.333  1.00 92.12           O
ATOM     20  C   SER     3      -0.234  64.131  37.751  1.00 92.12           C
ATOM     21  O   SER     3      -0.311  64.689  38.844  1.00 92.12           O
ATOM     22  N   THR     4       0.131  64.771  36.626  1.00112.99           N
ATOM     23  CA  THR     4       0.442  66.162  36.660  1.00112.99           C
ATOM     24  CB  THR     4       0.857  66.714  35.327  1.00112.99           C
ATOM     25  OG1 THR     4      -0.189  66.562  34.380  1.00112.99           O
ATOM     26  CG2 THR     4       2.108  65.956  34.855  1.00112.99           C
ATOM     27  C   THR     4      -0.777  66.876  37.136  1.00112.99           C
ATOM     28  O   THR     4      -1.904  66.551  36.761  1.00112.99           O
ATOM     29  N   GLY     5      -0.564  67.880  38.004  1.00 31.75           N
ATOM     30  CA  GLY     5      -1.649  68.620  38.569  1.00 31.75           C
ATOM     31  C   GLY     5      -1.838  68.146  39.976  1.00 31.75           C
ATOM     32  O   GLY     5      -2.439  68.841  40.793  1.00 31.75           O
ATOM     33  N   ALA     6      -1.330  66.939  40.298  1.00 50.56           N
ATOM     34  CA  ALA     6      -1.446  66.424  41.635  1.00 50.56           C
ATOM     35  CB  ALA     6      -1.216  64.906  41.728  1.00 50.56           C
ATOM     36  C   ALA     6      -0.400  67.094  42.464  1.00 50.56           C
ATOM     37  O   ALA     6       0.656  67.467  41.959  1.00 50.56           O
ATOM     38  N   SER     7      -0.661  67.249  43.775  1.00 99.81           N
ATOM     39  CA  SER     7       0.264  67.965  44.602  1.00 99.81           C
ATOM     40  CB  SER     7      -0.407  68.624  45.822  1.00 99.81           C
ATOM     41  OG  SER     7       0.556  69.315  46.603  1.00 99.81           O
ATOM     42  C   SER     7       1.313  67.034  45.107  1.00 99.81           C
ATOM     43  O   SER     7       1.019  65.987  45.679  1.00 99.81           O
ATOM     44  N   CYS     8       2.586  67.420  44.909  1.00114.12           N
ATOM     45  CA  CYS     8       3.682  66.614  45.358  1.00114.12           C
ATOM     46  CB  CYS     8       4.348  65.813  44.227  1.00114.12           C
ATOM     47  SG  CYS     8       4.676  66.853  42.781  1.00114.12           S
ATOM     48  C   CYS     8       4.686  67.528  45.982  1.00114.12           C
ATOM     49  O   CYS     8       4.575  68.750  45.926  1.00114.12           O
ATOM     50  N   ARG     9       5.700  66.929  46.614  1.00236.99           N
ATOM     51  CA  ARG     9       6.711  67.620  47.350  1.00236.99           C
ATOM     52  CB  ARG     9       6.518  67.423  48.866  1.00236.99           C
ATOM     53  CG  ARG     9       6.429  65.961  49.327  1.00236.99           C
ATOM     54  CD  ARG     9       5.326  65.090  48.695  1.00236.99           C
ATOM     55  NE  ARG     9       4.006  65.692  49.017  1.00236.99           N
ATOM     56  CZ  ARG     9       2.870  65.197  48.443  1.00236.99           C
ATOM     57  NH1 ARG     9       2.944  64.151  47.568  1.00236.99           N
ATOM     58  NH2 ARG     9       1.659  65.747  48.752  1.00236.99           N
ATOM     59  C   ARG     9       8.029  67.086  46.882  1.00236.99           C
ATOM     60  O   ARG     9       8.085  66.162  46.075  1.00236.99           O
ATOM     61  N   ARG    10       9.139  67.673  47.349  1.00172.54           N
ATOM     62  CA  ARG    10      10.416  67.281  46.838  1.00172.54           C
ATOM     63  CB  ARG    10      11.552  68.133  47.415  1.00172.54           C
ATOM     64  CG  ARG    10      11.399  69.610  47.052  1.00172.54           C
ATOM     65  CD  ARG    10      12.562  70.489  47.514  1.00172.54           C
ATOM     66  NE  ARG    10      12.625  70.417  49.000  1.00172.54           N
ATOM     67  CZ  ARG    10      13.353  69.428  49.596  1.00172.54           C
ATOM     68  NH1 ARG    10      14.021  68.518  48.829  1.00172.54           N
ATOM     69  NH2 ARG    10      13.416  69.349  50.958  1.00172.54           N
ATOM     70  C   ARG    10      10.693  65.851  47.167  1.00172.54           C
ATOM     71  O   ARG    10      11.355  65.146  46.407  1.00172.54           O
ATOM     72  N   THR    11      10.250  65.402  48.351  1.00103.62           N
ATOM     73  CA  THR    11      10.578  64.071  48.763  1.00103.62           C
ATOM     74  CB  THR    11      10.367  63.884  50.239  1.00103.62           C
ATOM     75  OG1 THR    11      11.099  64.868  50.954  1.00103.62           O
ATOM     76  CG2 THR    11      10.849  62.477  50.635  1.00103.62           C
ATOM     77  C   THR    11       9.847  63.017  47.973  1.00103.62           C
ATOM     78  O   THR    11      10.497  62.123  47.433  1.00103.62           O
ATOM     79  N   PRO    12       8.545  63.031  47.841  1.00273.63           N
ATOM     80  CA  PRO    12       8.019  61.957  47.054  1.00273.63           C
ATOM     81  CD  PRO    12       7.706  63.250  49.010  1.00273.63           C
ATOM     82  CB  PRO    12       6.569  61.769  47.482  1.00273.63           C
ATOM     83  CG  PRO    12       6.577  62.214  48.946  1.00273.63           C
ATOM     84  C   PRO    12       8.209  62.146  45.595  1.00273.63           C
ATOM     85  O   PRO    12       7.830  63.191  45.073  1.00273.63           O
ATOM     86  N   TYR    13       8.750  61.139  44.894  1.00227.29           N
ATOM     87  CA  TYR    13       8.781  61.333  43.483  1.00227.29           C
ATOM     88  CB  TYR    13      10.028  60.768  42.787  1.00227.29           C
ATOM     89  CG  TYR    13      11.245  61.417  43.348  1.00227.29           C
ATOM     90  CD1 TYR    13      11.560  62.717  43.028  1.00227.29           C
ATOM     91  CD2 TYR    13      12.061  60.727  44.215  1.00227.29           C
ATOM     92  CE1 TYR    13      12.683  63.314  43.549  1.00227.29           C
ATOM     93  CE2 TYR    13      13.187  61.318  44.739  1.00227.29           C
ATOM     94  CZ  TYR    13      13.502  62.613  44.401  1.00227.29           C
ATOM     95  OH  TYR    13      14.656  63.225  44.934  1.00227.29           O
ATOM     96  C   TYR    13       7.641  60.499  43.006  1.00227.29           C
ATOM     97  O   TYR    13       7.790  59.674  42.110  1.00227.29           O
ATOM     98  N   ASP    14       6.456  60.781  43.576  1.00258.14           N
ATOM     99  CA  ASP    14       5.197  60.114  43.420  1.00258.14           C
ATOM    100  CB  ASP    14       4.055  60.848  44.164  1.00258.14           C
ATOM    101  CG  ASP    14       4.289  60.936  45.665  1.00258.14           C
ATOM    102  OD1 ASP    14       4.790  59.945  46.259  1.00258.14           O
ATOM    103  OD2 ASP    14       3.960  62.010  46.236  1.00258.14           O
ATOM    104  C   ASP    14       4.767  60.207  41.995  1.00258.14           C
ATOM    105  O   ASP    14       4.140  59.293  41.466  1.00258.14           O
ATOM    106  N   CYS    15       5.118  61.326  41.344  1.00187.56           N
ATOM    107  CA  CYS    15       4.529  61.719  40.096  1.00187.56           C
ATOM    108  CB  CYS    15       4.971  63.122  39.653  1.00187.56           C
ATOM    109  SG  CYS    15       4.564  64.375  40.902  1.00187.56           S
ATOM    110  C   CYS    15       4.734  60.787  38.950  1.00187.56           C
ATOM    111  O   CYS    15       5.796  60.209  38.729  1.00187.56           O
ATOM    112  N   CYS    16       3.651  60.659  38.160  1.00 58.81           N
ATOM    113  CA  CYS    16       3.623  59.861  36.975  1.00 58.81           C
ATOM    114  CB  CYS    16       2.243  59.865  36.297  1.00 58.81           C
ATOM    115  SG  CYS    16       0.906  59.257  37.372  1.00 58.81           S
ATOM    116  C   CYS    16       4.592  60.485  36.024  1.00 58.81           C
ATOM    117  O   CYS    16       5.284  59.795  35.279  1.00 58.81           O
ATOM    118  N   THR    17       4.637  61.831  36.019  1.00148.79           N
ATOM    119  CA  THR    17       5.526  62.561  35.165  1.00148.79           C
ATOM    120  CB  THR    17       5.221  64.033  35.130  1.00148.79           C
ATOM    121  OG1 THR    17       5.967  64.658  34.100  1.00148.79           O
ATOM    122  CG2 THR    17       5.533  64.672  36.491  1.00148.79           C
ATOM    123  C   THR    17       6.934  62.320  35.623  1.00148.79           C
ATOM    124  O   THR    17       7.856  62.265  34.812  1.00148.79           O
ATOM    125  N   GLY    18       7.141  62.185  36.946  1.00 53.79           N
ATOM    126  CA  GLY    18       8.435  61.886  37.487  1.00 53.79           C
ATOM    127  C   GLY    18       8.973  63.120  38.128  1.00 53.79           C
ATOM    128  O   GLY    18       9.497  63.076  39.239  1.00 53.79           O
ATOM    129  N   SER    19       8.804  64.277  37.467  1.00 64.88           N
ATOM    130  CA  SER    19       9.358  65.471  38.029  1.00 64.88           C
ATOM    131  CB  SER    19       9.933  66.427  36.969  1.00 64.88           C
ATOM    132  OG  SER    19       8.905  66.841  36.081  1.00 64.88           O
ATOM    133  C   SER    19       8.265  66.188  38.738  1.00 64.88           C
ATOM    134  O   SER    19       7.191  66.426  38.189  1.00 64.88           O
ATOM    135  N   CYS    20       8.518  66.553  40.004  1.00 77.53           N
ATOM    136  CA  CYS    20       7.525  67.246  40.762  1.00 77.53           C
ATOM    137  CB  CYS    20       7.631  66.970  42.276  1.00 77.53           C
ATOM    138  SG  CYS    20       6.373  67.848  43.248  1.00 77.53           S
ATOM    139  C   CYS    20       7.753  68.707  40.568  1.00 77.53           C
ATOM    140  O   CYS    20       8.793  69.242  40.940  1.00 77.53           O
ATOM    141  N   ARG    21       6.774  69.400  39.969  1.00192.00           N
ATOM    142  CA  ARG    21       6.860  70.821  39.816  1.00192.00           C
ATOM    143  CB  ARG    21       5.736  71.457  38.994  1.00192.00           C
ATOM    144  CG  ARG    21       5.804  71.128  37.510  1.00192.00           C
ATOM    145  CD  ARG    21       5.013  72.117  36.661  1.00192.00           C
ATOM    146  NE  ARG    21       5.756  73.409  36.703  1.00192.00           N
ATOM    147  CZ  ARG    21       5.266  74.495  36.040  1.00192.00           C
ATOM    148  NH1 ARG    21       4.088  74.397  35.358  1.00192.00           N
ATOM    149  NH2 ARG    21       5.947  75.678  36.064  1.00192.00           N
ATOM    150  C   ARG    21       6.756  71.399  41.180  1.00192.00           C
ATOM    151  O   ARG    21       6.606  70.672  42.158  1.00192.00           O
ATOM    152  N   SER    22       6.869  72.733  41.298  1.00146.11           N
ATOM    153  CA  SER    22       6.819  73.272  42.621  1.00146.11           C
ATOM    154  CB  SER    22       7.169  74.767  42.689  1.00146.11           C
ATOM    155  OG  SER    22       8.514  74.969  42.282  1.00146.11           O
ATOM    156  C   SER    22       5.424  73.113  43.133  1.00146.11           C
ATOM    157  O   SER    22       4.553  73.940  42.871  1.00146.11           O
ATOM    158  N   GLY    23       5.198  72.024  43.896  1.00 58.44           N
ATOM    159  CA  GLY    23       3.947  71.772  44.550  1.00 58.44           C
ATOM    160  C   GLY    23       3.018  70.960  43.696  1.00 58.44           C
ATOM    161  O   GLY    23       1.971  70.529  44.176  1.00 58.44           O
ATOM    162  N   ARG    24       3.353  70.710  42.417  1.00 87.90           N
ATOM    163  CA  ARG    24       2.420  69.980  41.599  1.00 87.90           C
ATOM    164  CB  ARG    24       1.693  70.869  40.575  1.00 87.90           C
ATOM    165  CG  ARG    24       0.796  71.928  41.220  1.00 87.90           C
ATOM    166  CD  ARG    24       0.251  72.960  40.232  1.00 87.90           C
ATOM    167  NE  ARG    24      -0.602  73.912  40.996  1.00 87.90           N
ATOM    168  CZ  ARG    24      -0.649  75.230  40.637  1.00 87.90           C
ATOM    169  NH1 ARG    24       0.113  75.685  39.599  1.00 87.90           N
ATOM    170  NH2 ARG    24      -1.462  76.093  41.314  1.00 87.90           N
ATOM    171  C   ARG    24       3.192  68.972  40.824  1.00 87.90           C
ATOM    172  O   ARG    24       4.413  68.945  40.911  1.00 87.90           O
ATOM    173  N   CYS    25       2.513  68.077  40.079  1.00 39.17           N
ATOM    174  CA  CYS    25       3.245  67.137  39.279  1.00 39.17           C
ATOM    175  CB  CYS    25       2.561  65.767  39.112  1.00 39.17           C
ATOM    176  SG  CYS    25       2.589  64.760  40.622  1.00 39.17           S
ATOM    177  C   CYS    25       3.377  67.733  37.883  1.00 39.17           C
ATOM    178  O   CYS    25       2.575  68.646  37.546  1.00 39.17           O
ATOM    179  OXT CYS    25       4.280  67.278  37.132  1.00 39.17           O
TER     180      CYS    25
CONECT    4  115
CONECT   47  138
CONECT  109  176
END
