# Supplementary material for: Graph-Directed Approach for Downselecting Toxins for Experimental Structure Determination
Source: Mar Drugs. 2020 May 14;18(5):256. doi: 10.3390/md18050256 (PMC7281422; doi:10.3390/md18050256)
Supplement: Supplementary file 1 [file marinedrugs-18-00256-s001.zip › SupplementaryMaterial/finalmodels/6C_finalmodels/seq66/seq66model3_B99990009.pdb]

EXPDTA    THEORETICAL MODEL, MODELLER 9.19 2019/07/19 21:43:14
REMARK   6 MODELLER OBJECTIVE FUNCTION:       964.0782
REMARK   6 MODELLER BEST TEMPLATE % SEQ ID:  72.000
REMARK   6 SEQUENCE: subject
REMARK   6 ALIGNMENT: subject-mult.ali
REMARK   6 DOPE score: -1316.79321
REMARK   6 GA341 score: 1.00000
REMARK   6 TEMPLATE: 1cnnAA 1:A - 26:A MODELS 1: - 25: AT 64.0%
REMARK   6 TEMPLATE: 1tt3AA 1:A - 25:A MODELS 1: - 25: AT 68.0%
REMARK   6 TEMPLATE: 2km9AA 1:A - 25:A MODELS 1: - 25: AT 72.0%
REMARK   6 TEMPLATE: 2km9AA 1:A - 25:A MODELS 1: - 25: AT 72.0%
SSBOND   1 CYS      1    CYS     16                          1555   1555  2.03
SSBOND   2 CYS      8    CYS     20                          1555   1555  2.03
SSBOND   3 CYS     15    CYS     25                          1555   1555  2.04
ATOM      1  N   CYS     1       0.473-124.471  53.670  1.00 34.77           N
ATOM      2  CA  CYS     1       1.014-123.138  53.319  1.00 34.77           C
ATOM      3  CB  CYS     1       0.924-122.883  51.799  1.00 34.77           C
ATOM      4  SG  CYS     1      -0.768-123.063  51.157  1.00 34.77           S
ATOM      5  C   CYS     1       0.265-122.056  54.020  1.00 34.77           C
ATOM      6  O   CYS     1      -0.638-122.314  54.816  1.00 34.77           O
ATOM      7  N   LYS     2       0.661-120.802  53.735  1.00186.01           N
ATOM      8  CA  LYS     2       0.046-119.647  54.306  1.00186.01           C
ATOM      9  CB  LYS     2       1.083-118.596  54.718  1.00186.01           C
ATOM     10  CG  LYS     2       2.153-119.133  55.667  1.00186.01           C
ATOM     11  CD  LYS     2       1.591-119.589  57.010  1.00186.01           C
ATOM     12  CE  LYS     2       2.673-119.954  58.023  1.00186.01           C
ATOM     13  NZ  LYS     2       2.076-120.130  59.363  1.00186.01           N
ATOM     14  C   LYS     2      -0.706-119.034  53.181  1.00186.01           C
ATOM     15  O   LYS     2      -0.169-118.841  52.096  1.00186.01           O
ATOM     16  N   SER     3      -1.980-118.710  53.404  1.00103.04           N
ATOM     17  CA  SER     3      -2.784-118.138  52.367  1.00103.04           C
ATOM     18  CB  SER     3      -4.287-118.155  52.681  1.00103.04           C
ATOM     19  OG  SER     3      -4.535-117.365  53.836  1.00103.04           O
ATOM     20  C   SER     3      -2.393-116.704  52.224  1.00103.04           C
ATOM     21  O   SER     3      -1.623-116.170  53.019  1.00103.04           O
ATOM     22  N   THR     4      -2.947-116.046  51.191  1.00196.38           N
ATOM     23  CA  THR     4      -2.668-114.675  50.872  1.00196.38           C
ATOM     24  CB  THR     4      -3.400-114.214  49.642  1.00196.38           C
ATOM     25  OG1 THR     4      -4.800-114.313  49.850  1.00196.38           O
ATOM     26  CG2 THR     4      -2.973-115.075  48.432  1.00196.38           C
ATOM     27  C   THR     4      -3.082-113.802  52.027  1.00196.38           C
ATOM     28  O   THR     4      -2.531-112.730  52.263  1.00196.38           O
ATOM     29  N   GLY     5      -4.129-114.207  52.747  1.00123.81           N
ATOM     30  CA  GLY     5      -4.617-113.451  53.866  1.00123.81           C
ATOM     31  C   GLY     5      -3.635-113.463  54.994  1.00123.81           C
ATOM     32  O   GLY     5      -3.520-112.481  55.724  1.00123.81           O
ATOM     33  N   ALA     6      -2.913-114.588  55.162  1.00 73.56           N
ATOM     34  CA  ALA     6      -2.078-114.815  56.309  1.00 73.56           C
ATOM     35  CB  ALA     6      -1.420-116.206  56.326  1.00 73.56           C
ATOM     36  C   ALA     6      -0.985-113.805  56.397  1.00 73.56           C
ATOM     37  O   ALA     6      -0.631-113.148  55.420  1.00 73.56           O
ATOM     38  N   SER     7      -0.451-113.639  57.627  1.00112.25           N
ATOM     39  CA  SER     7       0.632-112.733  57.858  1.00112.25           C
ATOM     40  CB  SER     7       0.570-112.003  59.212  1.00112.25           C
ATOM     41  OG  SER     7      -0.587-111.180  59.263  1.00112.25           O
ATOM     42  C   SER     7       1.864-113.562  57.849  1.00112.25           C
ATOM     43  O   SER     7       1.936-114.612  58.486  1.00112.25           O
ATOM     44  N   CYS     8       2.878-113.093  57.110  1.00122.01           N
ATOM     45  CA  CYS     8       4.050-113.879  56.949  1.00122.01           C
ATOM     46  CB  CYS     8       4.080-114.544  55.565  1.00122.01           C
ATOM     47  SG  CYS     8       3.703-113.338  54.258  1.00122.01           S
ATOM     48  C   CYS     8       5.238-113.005  57.111  1.00122.01           C
ATOM     49  O   CYS     8       5.140-111.786  57.182  1.00122.01           O
ATOM     50  N   ARG     9       6.410-113.654  57.144  1.00259.10           N
ATOM     51  CA  ARG     9       7.653-113.030  57.458  1.00259.10           C
ATOM     52  CB  ARG     9       8.175-113.535  58.817  1.00259.10           C
ATOM     53  CG  ARG     9       8.392-115.056  58.923  1.00259.10           C
ATOM     54  CD  ARG     9       7.290-116.004  58.400  1.00259.10           C
ATOM     55  NE  ARG     9       6.084-115.864  59.259  1.00259.10           N
ATOM     56  CZ  ARG     9       4.881-116.348  58.833  1.00259.10           C
ATOM     57  NH1 ARG     9       4.782-116.973  57.623  1.00259.10           N
ATOM     58  NH2 ARG     9       3.774-116.192  59.617  1.00259.10           N
ATOM     59  C   ARG     9       8.633-113.346  56.369  1.00259.10           C
ATOM     60  O   ARG     9       8.378-114.154  55.483  1.00259.10           O
ATOM     61  N   ARG    10       9.790-112.677  56.409  1.00145.63           N
ATOM     62  CA  ARG    10      10.786-112.786  55.388  1.00145.63           C
ATOM     63  CB  ARG    10      11.950-111.843  55.694  1.00145.63           C
ATOM     64  CG  ARG    10      11.462-110.428  55.998  1.00145.63           C
ATOM     65  CD  ARG    10      12.599-109.480  56.375  1.00145.63           C
ATOM     66  NE  ARG    10      13.363-109.231  55.124  1.00145.63           N
ATOM     67  CZ  ARG    10      14.719-109.076  55.138  1.00145.63           C
ATOM     68  NH1 ARG    10      15.419-109.130  56.308  1.00145.63           N
ATOM     69  NH2 ARG    10      15.382-108.891  53.960  1.00145.63           N
ATOM     70  C   ARG    10      11.321-114.178  55.330  1.00145.63           C
ATOM     71  O   ARG    10      11.702-114.656  54.261  1.00145.63           O
ATOM     72  N   THR    11      11.470-114.823  56.497  1.00118.82           N
ATOM     73  CA  THR    11      12.063-116.126  56.486  1.00118.82           C
ATOM     74  CB  THR    11      12.682-116.456  57.818  1.00118.82           C
ATOM     75  OG1 THR    11      13.563-115.415  58.210  1.00118.82           O
ATOM     76  CG2 THR    11      13.466-117.772  57.717  1.00118.82           C
ATOM     77  C   THR    11      11.116-117.211  56.017  1.00118.82           C
ATOM     78  O   THR    11      11.447-117.902  55.056  1.00118.82           O
ATOM     79  N   PRO    12       9.948-117.428  56.591  1.00270.11           N
ATOM     80  CA  PRO    12       9.183-118.505  56.018  1.00270.11           C
ATOM     81  CD  PRO    12       9.891-117.511  58.045  1.00270.11           C
ATOM     82  CB  PRO    12       8.279-119.053  57.118  1.00270.11           C
ATOM     83  CG  PRO    12       9.079-118.766  58.393  1.00270.11           C
ATOM     84  C   PRO    12       8.495-118.254  54.723  1.00270.11           C
ATOM     85  O   PRO    12       7.543-117.475  54.678  1.00270.11           O
ATOM     86  N   TYR    13       8.879-118.986  53.662  1.00237.35           N
ATOM     87  CA  TYR    13       8.124-118.745  52.472  1.00237.35           C
ATOM     88  CB  TYR    13       8.874-118.856  51.139  1.00237.35           C
ATOM     89  CG  TYR    13      10.086-118.006  51.153  1.00237.35           C
ATOM     90  CD1 TYR    13      10.023-116.662  50.873  1.00237.35           C
ATOM     91  CD2 TYR    13      11.296-118.579  51.459  1.00237.35           C
ATOM     92  CE1 TYR    13      11.172-115.910  50.891  1.00237.35           C
ATOM     93  CE2 TYR    13      12.446-117.829  51.476  1.00237.35           C
ATOM     94  CZ  TYR    13      12.380-116.487  51.194  1.00237.35           C
ATOM     95  OH  TYR    13      13.551-115.704  51.208  1.00237.35           O
ATOM     96  C   TYR    13       7.157-119.878  52.370  1.00237.35           C
ATOM     97  O   TYR    13       7.022-120.505  51.324  1.00237.35           O
ATOM     98  N   ASP    14       6.406-120.097  53.455  1.00260.27           N
ATOM     99  CA  ASP    14       5.410-121.113  53.629  1.00260.27           C
ATOM    100  CB  ASP    14       4.757-121.033  55.031  1.00260.27           C
ATOM    101  CG  ASP    14       5.789-121.167  56.140  1.00260.27           C
ATOM    102  OD1 ASP    14       6.968-121.468  55.825  1.00260.27           O
ATOM    103  OD2 ASP    14       5.402-120.968  57.324  1.00260.27           O
ATOM    104  C   ASP    14       4.287-120.787  52.690  1.00260.27           C
ATOM    105  O   ASP    14       3.433-121.626  52.424  1.00260.27           O
ATOM    106  N   CYS    15       4.241-119.537  52.193  1.00170.92           N
ATOM    107  CA  CYS    15       3.106-118.996  51.488  1.00170.92           C
ATOM    108  CB  CYS    15       3.335-117.587  50.907  1.00170.92           C
ATOM    109  SG  CYS    15       3.610-116.310  52.161  1.00170.92           S
ATOM    110  C   CYS    15       2.646-119.821  50.336  1.00170.92           C
ATOM    111  O   CYS    15       3.418-120.307  49.516  1.00170.92           O
ATOM    112  N   CYS    16       1.310-119.936  50.247  1.00 58.91           N
ATOM    113  CA  CYS    16       0.629-120.652  49.218  1.00 58.91           C
ATOM    114  CB  CYS    16      -0.896-120.590  49.396  1.00 58.91           C
ATOM    115  SG  CYS    16      -1.448-121.157  51.036  1.00 58.91           S
ATOM    116  C   CYS    16       0.966-119.956  47.942  1.00 58.91           C
ATOM    117  O   CYS    16       1.225-120.606  46.930  1.00 58.91           O
ATOM    118  N   THR    17       0.953-118.606  47.965  1.00142.19           N
ATOM    119  CA  THR    17       1.297-117.812  46.818  1.00142.19           C
ATOM    120  CB  THR    17       0.910-116.361  46.938  1.00142.19           C
ATOM    121  OG1 THR    17       1.413-115.793  48.137  1.00142.19           O
ATOM    122  CG2 THR    17      -0.625-116.256  46.902  1.00142.19           C
ATOM    123  C   THR    17       2.761-117.945  46.538  1.00142.19           C
ATOM    124  O   THR    17       3.174-117.911  45.382  1.00142.19           O
ATOM    125  N   GLY    18       3.591-118.076  47.587  1.00 53.96           N
ATOM    126  CA  GLY    18       5.004-118.254  47.415  1.00 53.96           C
ATOM    127  C   GLY    18       5.685-117.006  47.865  1.00 53.96           C
ATOM    128  O   GLY    18       6.652-117.060  48.624  1.00 53.96           O
ATOM    129  N   SER    19       5.163-115.835  47.463  1.00115.25           N
ATOM    130  CA  SER    19       5.857-114.644  47.846  1.00115.25           C
ATOM    131  CB  SER    19       5.930-113.597  46.719  1.00115.25           C
ATOM    132  OG  SER    19       6.707-114.103  45.640  1.00115.25           O
ATOM    133  C   SER    19       5.150-114.037  49.013  1.00115.25           C
ATOM    134  O   SER    19       3.933-113.865  49.013  1.00115.25           O
ATOM    135  N   CYS    20       5.923-113.680  50.052  1.00 87.91           N
ATOM    136  CA  CYS    20       5.342-113.075  51.208  1.00 87.91           C
ATOM    137  CB  CYS    20       6.154-113.304  52.503  1.00 87.91           C
ATOM    138  SG  CYS    20       5.478-112.412  53.937  1.00 87.91           S
ATOM    139  C   CYS    20       5.318-111.609  50.960  1.00 87.91           C
ATOM    140  O   CYS    20       6.350-110.973  50.777  1.00 87.91           O
ATOM    141  N   ARG    21       4.110-111.043  50.951  1.00166.51           N
ATOM    142  CA  ARG    21       3.865-109.641  50.813  1.00166.51           C
ATOM    143  CB  ARG    21       2.372-109.316  50.641  1.00166.51           C
ATOM    144  CG  ARG    21       2.111-107.912  50.114  1.00166.51           C
ATOM    145  CD  ARG    21       0.629-107.588  49.940  1.00166.51           C
ATOM    146  NE  ARG    21       0.548-106.438  49.000  1.00166.51           N
ATOM    147  CZ  ARG    21       0.498-106.666  47.656  1.00166.51           C
ATOM    148  NH1 ARG    21       0.599-107.939  47.174  1.00166.51           N
ATOM    149  NH2 ARG    21       0.325-105.621  46.798  1.00166.51           N
ATOM    150  C   ARG    21       4.342-109.016  52.085  1.00166.51           C
ATOM    151  O   ARG    21       4.797-109.714  52.987  1.00166.51           O
ATOM    152  N   SER    22       4.298-107.677  52.190  1.00139.55           N
ATOM    153  CA  SER    22       4.793-107.129  53.414  1.00139.55           C
ATOM    154  CB  SER    22       4.889-105.597  53.414  1.00139.55           C
ATOM    155  OG  SER    22       5.321-105.138  54.687  1.00139.55           O
ATOM    156  C   SER    22       3.838-107.486  54.503  1.00139.55           C
ATOM    157  O   SER    22       2.831-106.813  54.711  1.00139.55           O
ATOM    158  N   GLY    23       4.158-108.568  55.237  1.00 57.31           N
ATOM    159  CA  GLY    23       3.399-108.966  56.379  1.00 57.31           C
ATOM    160  C   GLY    23       2.257-109.877  56.024  1.00 57.31           C
ATOM    161  O   GLY    23       1.549-110.321  56.926  1.00 57.31           O
ATOM    162  N   ARG    24       2.019-110.187  54.731  1.00 90.43           N
ATOM    163  CA  ARG    24       0.906-111.064  54.456  1.00 90.43           C
ATOM    164  CB  ARG    24      -0.410-110.310  54.204  1.00 90.43           C
ATOM    165  CG  ARG    24      -0.831-109.481  55.420  1.00 90.43           C
ATOM    166  CD  ARG    24      -2.194-108.795  55.308  1.00 90.43           C
ATOM    167  NE  ARG    24      -2.295-107.862  56.471  1.00 90.43           N
ATOM    168  CZ  ARG    24      -3.512-107.482  56.963  1.00 90.43           C
ATOM    169  NH1 ARG    24      -4.653-108.018  56.444  1.00 90.43           N
ATOM    170  NH2 ARG    24      -3.598-106.575  57.981  1.00 90.43           N
ATOM    171  C   ARG    24       1.232-111.849  53.229  1.00 90.43           C
ATOM    172  O   ARG    24       2.061-111.428  52.440  1.00 90.43           O
ATOM    173  N   CYS    25       0.617-113.024  53.009  1.00 41.92           N
ATOM    174  CA  CYS    25       1.006-113.761  51.836  1.00 41.92           C
ATOM    175  CB  CYS    25       0.738-115.278  51.923  1.00 41.92           C
ATOM    176  SG  CYS    25       1.819-116.132  53.113  1.00 41.92           S
ATOM    177  C   CYS    25       0.237-113.220  50.639  1.00 41.92           C
ATOM    178  O   CYS    25      -0.513-112.225  50.823  1.00 41.92           O
ATOM    179  OXT CYS    25       0.395-113.787  49.523  1.00 41.92           O
TER     180      CYS    25
CONECT    4  115
CONECT   47  138
CONECT  109  176
END
