# Supplementary material for: Graph-Directed Approach for Downselecting Toxins for Experimental Structure Determination
Source: Mar Drugs. 2020 May 14;18(5):256. doi: 10.3390/md18050256 (PMC7281422; doi:10.3390/md18050256)
Supplement: Supplementary file 1 [file marinedrugs-18-00256-s001.zip › SupplementaryMaterial/finalmodels/6C_finalmodels/seq92/seq92model1_B99990005.pdb]

EXPDTA    THEORETICAL MODEL, MODELLER 9.19 2019/07/19 22:17:15
REMARK   6 MODELLER OBJECTIVE FUNCTION:       233.3904
REMARK   6 MODELLER BEST TEMPLATE % SEQ ID:  62.500
REMARK   6 SEQUENCE: subject
REMARK   6 ALIGNMENT: subject-mult.ali
REMARK   6 DOPE score: -2174.10986
REMARK   6 GA341 score: 0.99914
REMARK   6 TEMPLATE: 2n7fAA 2:A - 32:A MODELS 1: - 31: AT 62.5%
REMARK   6 TEMPLATE: 2n7fAA 2:A - 32:A MODELS 1: - 31: AT 62.5%
SSBOND   1 CYS      2    CYS     20                          1555   1555  2.03
SSBOND   2 CYS      9    CYS     25                          1555   1555  2.03
SSBOND   3 CYS     19    CYS     30                          1555   1555  2.02
ATOM      1  N   ASP     1     -10.434 -27.321 -48.400  1.00 24.98           N
ATOM      2  CA  ASP     1     -11.895 -27.320 -48.167  1.00 24.98           C
ATOM      3  CB  ASP     1     -12.644 -26.779 -49.396  1.00 24.98           C
ATOM      4  CG  ASP     1     -12.337 -25.295 -49.522  1.00 24.98           C
ATOM      5  OD1 ASP     1     -11.656 -24.751 -48.612  1.00 24.98           O
ATOM      6  OD2 ASP     1     -12.776 -24.687 -50.534  1.00 24.98           O
ATOM      7  C   ASP     1     -12.363 -28.707 -47.907  1.00 24.98           C
ATOM      8  O   ASP     1     -12.156 -29.612 -48.713  1.00 24.98           O
ATOM      9  N   CYS     2     -12.994 -28.906 -46.740  1.00 47.53           N
ATOM     10  CA  CYS     2     -13.469 -30.201 -46.378  1.00 47.53           C
ATOM     11  CB  CYS     2     -12.361 -31.104 -45.804  1.00 47.53           C
ATOM     12  SG  CYS     2     -11.417 -30.267 -44.495  1.00 47.53           S
ATOM     13  C   CYS     2     -14.508 -30.001 -45.333  1.00 47.53           C
ATOM     14  O   CYS     2     -14.807 -28.878 -44.932  1.00 47.53           O
ATOM     15  N   GLN     3     -15.081 -31.122 -44.874  1.00127.19           N
ATOM     16  CA  GLN     3     -16.151 -31.133 -43.929  1.00127.19           C
ATOM     17  CB  GLN     3     -17.309 -31.982 -44.475  1.00127.19           C
ATOM     18  CG  GLN     3     -18.543 -32.105 -43.592  1.00127.19           C
ATOM     19  CD  GLN     3     -19.503 -32.987 -44.377  1.00127.19           C
ATOM     20  OE1 GLN     3     -20.694 -33.057 -44.082  1.00127.19           O
ATOM     21  NE2 GLN     3     -18.965 -33.683 -45.415  1.00127.19           N
ATOM     22  C   GLN     3     -15.647 -31.813 -42.700  1.00127.19           C
ATOM     23  O   GLN     3     -14.659 -32.544 -42.741  1.00127.19           O
ATOM     24  N   ALA     4     -16.325 -31.561 -41.563  1.00 33.74           N
ATOM     25  CA  ALA     4     -15.971 -32.178 -40.320  1.00 33.74           C
ATOM     26  CB  ALA     4     -16.699 -31.584 -39.102  1.00 33.74           C
ATOM     27  C   ALA     4     -16.360 -33.613 -40.431  1.00 33.74           C
ATOM     28  O   ALA     4     -17.112 -33.999 -41.322  1.00 33.74           O
ATOM     29  N   LEU     5     -15.803 -34.458 -39.549  1.00107.78           N
ATOM     30  CA  LEU     5     -16.058 -35.867 -39.598  1.00107.78           C
ATOM     31  CB  LEU     5     -15.186 -36.678 -38.612  1.00107.78           C
ATOM     32  CG  LEU     5     -15.238 -36.248 -37.126  1.00107.78           C
ATOM     33  CD1 LEU     5     -14.343 -37.152 -36.267  1.00107.78           C
ATOM     34  CD2 LEU     5     -14.863 -34.771 -36.920  1.00107.78           C
ATOM     35  C   LEU     5     -17.496 -36.176 -39.306  1.00107.78           C
ATOM     36  O   LEU     5     -18.144 -36.942 -40.016  1.00107.78           O
ATOM     37  N   TRP     6     -18.042 -35.551 -38.258  1.00109.63           N
ATOM     38  CA  TRP     6     -19.349 -35.840 -37.752  1.00109.63           C
ATOM     39  CB  TRP     6     -19.536 -35.289 -36.333  1.00109.63           C
ATOM     40  CG  TRP     6     -18.580 -35.965 -35.377  1.00109.63           C
ATOM     41  CD2 TRP     6     -18.679 -37.345 -34.992  1.00109.63           C
ATOM     42  CD1 TRP     6     -17.461 -35.475 -34.769  1.00109.63           C
ATOM     43  NE1 TRP     6     -16.861 -36.462 -34.023  1.00109.63           N
ATOM     44  CE2 TRP     6     -17.599 -37.619 -34.153  1.00109.63           C
ATOM     45  CE3 TRP     6     -19.590 -38.308 -35.318  1.00109.63           C
ATOM     46  CZ2 TRP     6     -17.415 -38.866 -33.627  1.00109.63           C
ATOM     47  CZ3 TRP     6     -19.406 -39.563 -34.778  1.00109.63           C
ATOM     48  CH2 TRP     6     -18.338 -39.837 -33.948  1.00109.63           C
ATOM     49  C   TRP     6     -20.453 -35.360 -38.650  1.00109.63           C
ATOM     50  O   TRP     6     -21.601 -35.755 -38.448  1.00109.63           O
ATOM     51  N   ASP     7     -20.176 -34.419 -39.580  1.00113.99           N
ATOM     52  CA  ASP     7     -21.275 -33.821 -40.294  1.00113.99           C
ATOM     53  CB  ASP     7     -20.797 -32.716 -41.250  1.00113.99           C
ATOM     54  CG  ASP     7     -20.206 -31.593 -40.413  1.00113.99           C
ATOM     55  OD1 ASP     7     -20.384 -31.632 -39.166  1.00113.99           O
ATOM     56  OD2 ASP     7     -19.573 -30.680 -41.007  1.00113.99           O
ATOM     57  C   ASP     7     -22.146 -34.741 -41.122  1.00113.99           C
ATOM     58  O   ASP     7     -22.935 -35.521 -40.589  1.00113.99           O
ATOM     59  N   TYR     8     -22.048 -34.618 -42.472  1.00112.91           N
ATOM     60  CA  TYR     8     -22.848 -35.378 -43.411  1.00112.91           C
ATOM     61  CB  TYR     8     -23.159 -34.592 -44.697  1.00112.91           C
ATOM     62  CG  TYR     8     -24.111 -33.488 -44.389  1.00112.91           C
ATOM     63  CD1 TYR     8     -25.463 -33.738 -44.333  1.00112.91           C
ATOM     64  CD2 TYR     8     -23.662 -32.206 -44.166  1.00112.91           C
ATOM     65  CE1 TYR     8     -26.353 -32.727 -44.057  1.00112.91           C
ATOM     66  CE2 TYR     8     -24.549 -31.191 -43.889  1.00112.91           C
ATOM     67  CZ  TYR     8     -25.897 -31.451 -43.834  1.00112.91           C
ATOM     68  OH  TYR     8     -26.809 -30.411 -43.552  1.00112.91           O
ATOM     69  C   TYR     8     -22.270 -36.683 -43.879  1.00112.91           C
ATOM     70  O   TYR     8     -22.846 -37.752 -43.675  1.00112.91           O
ATOM     71  N   CYS     9     -21.040 -36.619 -44.432  1.00 97.60           N
ATOM     72  CA  CYS     9     -20.447 -37.727 -45.141  1.00 97.60           C
ATOM     73  CB  CYS     9     -19.974 -38.876 -44.227  1.00 97.60           C
ATOM     74  SG  CYS     9     -19.453 -40.344 -45.171  1.00 97.60           S
ATOM     75  C   CYS     9     -21.395 -38.309 -46.163  1.00 97.60           C
ATOM     76  O   CYS     9     -22.024 -39.336 -45.913  1.00 97.60           O
ATOM     77  N   PRO    10     -21.555 -37.639 -47.292  1.00144.73           N
ATOM     78  CA  PRO    10     -22.393 -38.162 -48.351  1.00144.73           C
ATOM     79  CD  PRO    10     -21.617 -36.185 -47.242  1.00144.73           C
ATOM     80  CB  PRO    10     -22.809 -36.963 -49.200  1.00144.73           C
ATOM     81  CG  PRO    10     -22.718 -35.774 -48.232  1.00144.73           C
ATOM     82  C   PRO    10     -21.704 -39.216 -49.172  1.00144.73           C
ATOM     83  O   PRO    10     -20.479 -39.318 -49.119  1.00144.73           O
ATOM     84  N   VAL    11     -22.483 -39.988 -49.961  1.00104.79           N
ATOM     85  CA  VAL    11     -21.969 -41.048 -50.783  1.00104.79           C
ATOM     86  CB  VAL    11     -23.043 -41.934 -51.347  1.00104.79           C
ATOM     87  CG1 VAL    11     -23.874 -41.116 -52.348  1.00104.79           C
ATOM     88  CG2 VAL    11     -22.385 -43.184 -51.950  1.00104.79           C
ATOM     89  C   VAL    11     -21.223 -40.431 -51.919  1.00104.79           C
ATOM     90  O   VAL    11     -21.456 -39.278 -52.280  1.00104.79           O
ATOM     91  N   PRO    12     -20.302 -41.165 -52.481  1.00 86.57           N
ATOM     92  CA  PRO    12     -19.538 -40.603 -53.549  1.00 86.57           C
ATOM     93  CD  PRO    12     -19.542 -42.151 -51.730  1.00 86.57           C
ATOM     94  CB  PRO    12     -18.391 -41.578 -53.802  1.00 86.57           C
ATOM     95  CG  PRO    12     -18.164 -42.216 -52.417  1.00 86.57           C
ATOM     96  C   PRO    12     -20.382 -40.267 -54.736  1.00 86.57           C
ATOM     97  O   PRO    12     -21.111 -41.124 -55.235  1.00 86.57           O
ATOM     98  N   LEU    13     -20.261 -39.008 -55.193  1.00 83.89           N
ATOM     99  CA  LEU    13     -20.953 -38.459 -56.320  1.00 83.89           C
ATOM    100  CB  LEU    13     -21.943 -37.342 -55.946  1.00 83.89           C
ATOM    101  CG  LEU    13     -23.073 -37.789 -54.997  1.00 83.89           C
ATOM    102  CD1 LEU    13     -24.022 -36.623 -54.672  1.00 83.89           C
ATOM    103  CD2 LEU    13     -23.814 -39.021 -55.542  1.00 83.89           C
ATOM    104  C   LEU    13     -19.877 -37.809 -57.126  1.00 83.89           C
ATOM    105  O   LEU    13     -18.717 -37.795 -56.720  1.00 83.89           O
ATOM    106  N   LEU    14     -20.229 -37.245 -58.294  1.00206.91           N
ATOM    107  CA  LEU    14     -19.204 -36.675 -59.117  1.00206.91           C
ATOM    108  CB  LEU    14     -19.759 -36.057 -60.409  1.00206.91           C
ATOM    109  CG  LEU    14     -20.297 -37.092 -61.407  1.00206.91           C
ATOM    110  CD1 LEU    14     -20.830 -36.408 -62.675  1.00206.91           C
ATOM    111  CD2 LEU    14     -19.234 -38.158 -61.711  1.00206.91           C
ATOM    112  C   LEU    14     -18.496 -35.584 -58.380  1.00206.91           C
ATOM    113  O   LEU    14     -17.277 -35.638 -58.219  1.00206.91           O
ATOM    114  N   SER    15     -19.228 -34.573 -57.877  1.00131.57           N
ATOM    115  CA  SER    15     -18.525 -33.555 -57.150  1.00131.57           C
ATOM    116  CB  SER    15     -18.752 -32.134 -57.698  1.00131.57           C
ATOM    117  OG  SER    15     -18.026 -31.190 -56.923  1.00131.57           O
ATOM    118  C   SER    15     -19.082 -33.595 -55.771  1.00131.57           C
ATOM    119  O   SER    15     -19.915 -32.771 -55.391  1.00131.57           O
ATOM    120  N   SER    16     -18.598 -34.562 -54.974  1.00 40.93           N
ATOM    121  CA  SER    16     -19.106 -34.738 -53.651  1.00 40.93           C
ATOM    122  CB  SER    16     -19.025 -36.195 -53.166  1.00 40.93           C
ATOM    123  OG  SER    16     -17.667 -36.600 -53.070  1.00 40.93           O
ATOM    124  C   SER    16     -18.297 -33.918 -52.708  1.00 40.93           C
ATOM    125  O   SER    16     -17.208 -33.449 -53.032  1.00 40.93           O
ATOM    126  N   GLY    17     -18.836 -33.719 -51.493  1.00 31.54           N
ATOM    127  CA  GLY    17     -18.096 -33.014 -50.494  1.00 31.54           C
ATOM    128  C   GLY    17     -17.627 -34.074 -49.558  1.00 31.54           C
ATOM    129  O   GLY    17     -18.425 -34.851 -49.037  1.00 31.54           O
ATOM    130  N   ASP    18     -16.301 -34.145 -49.339  1.00 75.58           N
ATOM    131  CA  ASP    18     -15.781 -35.177 -48.496  1.00 75.58           C
ATOM    132  CB  ASP    18     -14.572 -35.906 -49.098  1.00 75.58           C
ATOM    133  CG  ASP    18     -15.088 -36.738 -50.261  1.00 75.58           C
ATOM    134  OD1 ASP    18     -16.335 -36.880 -50.375  1.00 75.58           O
ATOM    135  OD2 ASP    18     -14.246 -37.244 -51.049  1.00 75.58           O
ATOM    136  C   ASP    18     -15.368 -34.602 -47.186  1.00 75.58           C
ATOM    137  O   ASP    18     -15.296 -33.386 -47.009  1.00 75.58           O
ATOM    138  N   CYS    19     -15.112 -35.496 -46.212  1.00104.27           N
ATOM    139  CA  CYS    19     -14.657 -35.064 -44.926  1.00104.27           C
ATOM    140  CB  CYS    19     -14.887 -36.056 -43.782  1.00104.27           C
ATOM    141  SG  CYS    19     -16.627 -36.172 -43.325  1.00104.27           S
ATOM    142  C   CYS    19     -13.186 -34.863 -45.001  1.00104.27           C
ATOM    143  O   CYS    19     -12.505 -35.440 -45.847  1.00104.27           O
ATOM    144  N   CYS    20     -12.666 -34.064 -44.054  1.00 58.07           N
ATOM    145  CA  CYS    20     -11.281 -33.704 -44.010  1.00 58.07           C
ATOM    146  CB  CYS    20     -10.938 -32.776 -42.834  1.00 58.07           C
ATOM    147  SG  CYS    20     -11.929 -31.252 -42.796  1.00 58.07           S
ATOM    148  C   CYS    20     -10.455 -34.947 -43.852  1.00 58.07           C
ATOM    149  O   CYS    20     -10.948 -36.009 -43.477  1.00 58.07           O
ATOM    150  N   TYR    21      -9.152 -34.829 -44.171  1.00 98.93           N
ATOM    151  CA  TYR    21      -8.222 -35.923 -44.136  1.00 98.93           C
ATOM    152  CB  TYR    21      -6.874 -35.613 -44.804  1.00 98.93           C
ATOM    153  CG  TYR    21      -7.148 -35.608 -46.265  1.00 98.93           C
ATOM    154  CD1 TYR    21      -7.729 -34.520 -46.873  1.00 98.93           C
ATOM    155  CD2 TYR    21      -6.822 -36.708 -47.024  1.00 98.93           C
ATOM    156  CE1 TYR    21      -7.984 -34.531 -48.224  1.00 98.93           C
ATOM    157  CE2 TYR    21      -7.074 -36.724 -48.374  1.00 98.93           C
ATOM    158  CZ  TYR    21      -7.655 -35.634 -48.975  1.00 98.93           C
ATOM    159  OH  TYR    21      -7.915 -35.649 -50.361  1.00 98.93           O
ATOM    160  C   TYR    21      -7.968 -36.375 -42.737  1.00 98.93           C
ATOM    161  O   TYR    21      -7.988 -35.587 -41.792  1.00 98.93           O
ATOM    162  N   GLY    22      -7.741 -37.697 -42.590  1.00 21.51           N
ATOM    163  CA  GLY    22      -7.468 -38.289 -41.315  1.00 21.51           C
ATOM    164  C   GLY    22      -8.748 -38.832 -40.774  1.00 21.51           C
ATOM    165  O   GLY    22      -8.796 -39.314 -39.643  1.00 21.51           O
ATOM    166  N   LEU    23      -9.823 -38.770 -41.582  1.00 63.87           N
ATOM    167  CA  LEU    23     -11.098 -39.232 -41.128  1.00 63.87           C
ATOM    168  CB  LEU    23     -12.183 -38.144 -41.215  1.00 63.87           C
ATOM    169  CG  LEU    23     -11.840 -36.881 -40.400  1.00 63.87           C
ATOM    170  CD1 LEU    23     -12.945 -35.819 -40.510  1.00 63.87           C
ATOM    171  CD2 LEU    23     -11.499 -37.229 -38.942  1.00 63.87           C
ATOM    172  C   LEU    23     -11.531 -40.347 -42.022  1.00 63.87           C
ATOM    173  O   LEU    23     -11.065 -40.478 -43.154  1.00 63.87           O
ATOM    174  N   ILE    24     -12.412 -41.217 -41.497  1.00132.26           N
ATOM    175  CA  ILE    24     -12.944 -42.290 -42.281  1.00132.26           C
ATOM    176  CB  ILE    24     -12.355 -43.615 -41.907  1.00132.26           C
ATOM    177  CG1 ILE    24     -10.830 -43.557 -42.071  1.00132.26           C
ATOM    178  CG2 ILE    24     -13.013 -44.691 -42.781  1.00132.26           C
ATOM    179  CD1 ILE    24     -10.087 -44.690 -41.375  1.00132.26           C
ATOM    180  C   ILE    24     -14.414 -42.332 -41.990  1.00132.26           C
ATOM    181  O   ILE    24     -14.826 -42.101 -40.854  1.00132.26           O
ATOM    182  N   CYS    25     -15.253 -42.603 -43.013  1.00130.57           N
ATOM    183  CA  CYS    25     -16.677 -42.668 -42.777  1.00130.57           C
ATOM    184  CB  CYS    25     -17.553 -42.397 -44.017  1.00130.57           C
ATOM    185  SG  CYS    25     -17.535 -40.680 -44.593  1.00130.57           S
ATOM    186  C   CYS    25     -17.018 -44.075 -42.398  1.00130.57           C
ATOM    187  O   CYS    25     -17.348 -44.889 -43.262  1.00130.57           O
ATOM    188  N   GLY    26     -16.830 -44.447 -41.117  1.00 91.12           N
ATOM    189  CA  GLY    26     -17.203 -45.784 -40.753  1.00 91.12           C
ATOM    190  C   GLY    26     -18.654 -46.016 -40.417  1.00 91.12           C
ATOM    191  O   GLY    26     -19.383 -46.710 -41.123  1.00 91.12           O
ATOM    192  N   PRO    27     -19.077 -45.402 -39.337  1.00110.05           N
ATOM    193  CA  PRO    27     -20.369 -45.645 -38.738  1.00110.05           C
ATOM    194  CD  PRO    27     -18.168 -44.713 -38.439  1.00110.05           C
ATOM    195  CB  PRO    27     -20.294 -45.041 -37.333  1.00110.05           C
ATOM    196  CG  PRO    27     -19.090 -44.082 -37.386  1.00110.05           C
ATOM    197  C   PRO    27     -21.570 -45.197 -39.490  1.00110.05           C
ATOM    198  O   PRO    27     -22.578 -45.903 -39.504  1.00110.05           O
ATOM    199  N   PHE    28     -21.481 -44.013 -40.100  1.00136.90           N
ATOM    200  CA  PHE    28     -22.584 -43.403 -40.766  1.00136.90           C
ATOM    201  CB  PHE    28     -23.693 -42.995 -39.781  1.00136.90           C
ATOM    202  CG  PHE    28     -24.795 -42.339 -40.539  1.00136.90           C
ATOM    203  CD1 PHE    28     -25.744 -43.088 -41.196  1.00136.90           C
ATOM    204  CD2 PHE    28     -24.880 -40.967 -40.584  1.00136.90           C
ATOM    205  CE1 PHE    28     -26.758 -42.471 -41.889  1.00136.90           C
ATOM    206  CE2 PHE    28     -25.892 -40.344 -41.276  1.00136.90           C
ATOM    207  CZ  PHE    28     -26.834 -41.099 -41.931  1.00136.90           C
ATOM    208  C   PHE    28     -21.983 -42.163 -41.310  1.00136.90           C
ATOM    209  O   PHE    28     -22.204 -41.775 -42.456  1.00136.90           O
ATOM    210  N   VAL    29     -21.182 -41.518 -40.445  1.00 58.36           N
ATOM    211  CA  VAL    29     -20.501 -40.309 -40.770  1.00 58.36           C
ATOM    212  CB  VAL    29     -20.887 -39.154 -39.896  1.00 58.36           C
ATOM    213  CG1 VAL    29     -22.377 -38.847 -40.119  1.00 58.36           C
ATOM    214  CG2 VAL    29     -20.533 -39.508 -38.442  1.00 58.36           C
ATOM    215  C   VAL    29     -19.048 -40.567 -40.553  1.00 58.36           C
ATOM    216  O   VAL    29     -18.636 -41.677 -40.217  1.00 58.36           O
ATOM    217  N   CYS    30     -18.230 -39.530 -40.796  1.00 58.92           N
ATOM    218  CA  CYS    30     -16.810 -39.613 -40.676  1.00 58.92           C
ATOM    219  CB  CYS    30     -16.137 -38.387 -41.301  1.00 58.92           C
ATOM    220  SG  CYS    30     -16.830 -38.145 -42.959  1.00 58.92           S
ATOM    221  C   CYS    30     -16.467 -39.663 -39.227  1.00 58.92           C
ATOM    222  O   CYS    30     -17.211 -39.178 -38.375  1.00 58.92           O
ATOM    223  N   ILE    31     -15.326 -40.305 -38.915  1.00106.33           N
ATOM    224  CA  ILE    31     -14.891 -40.400 -37.557  1.00106.33           C
ATOM    225  CB  ILE    31     -15.109 -41.758 -36.950  1.00106.33           C
ATOM    226  CG1 ILE    31     -14.298 -42.824 -37.705  1.00106.33           C
ATOM    227  CG2 ILE    31     -16.623 -42.034 -36.924  1.00106.33           C
ATOM    228  CD1 ILE    31     -14.264 -44.178 -36.999  1.00106.33           C
ATOM    229  C   ILE    31     -13.426 -40.131 -37.542  1.00106.33           C
ATOM    230  O   ILE    31     -12.726 -40.370 -38.525  1.00106.33           O
ATOM    231  N   GLY    32     -12.927 -39.596 -36.414  1.00 95.61           N
ATOM    232  CA  GLY    32     -11.529 -39.312 -36.318  1.00 95.61           C
ATOM    233  C   GLY    32     -11.095 -39.736 -34.960  1.00 95.61           C
ATOM    234  O   GLY    32     -11.896 -39.793 -34.028  1.00 95.61           O
ATOM    235  N   TRP    33      -9.794 -40.045 -34.814  1.00121.53           N
ATOM    236  CA  TRP    33      -9.321 -40.475 -33.535  1.00121.53           C
ATOM    237  CB  TRP    33      -7.975 -41.217 -33.599  1.00121.53           C
ATOM    238  CG  TRP    33      -7.488 -41.719 -32.262  1.00121.53           C
ATOM    239  CD2 TRP    33      -7.877 -42.983 -31.703  1.00121.53           C
ATOM    240  CD1 TRP    33      -6.649 -41.138 -31.356  1.00121.53           C
ATOM    241  NE1 TRP    33      -6.493 -41.962 -30.264  1.00121.53           N
ATOM    242  CE2 TRP    33      -7.243 -43.102 -30.467  1.00121.53           C
ATOM    243  CE3 TRP    33      -8.696 -43.963 -32.184  1.00121.53           C
ATOM    244  CZ2 TRP    33      -7.422 -44.210 -29.688  1.00121.53           C
ATOM    245  CZ3 TRP    33      -8.873 -45.080 -31.397  1.00121.53           C
ATOM    246  CH2 TRP    33      -8.248 -45.200 -30.173  1.00121.53           C
ATOM    247  C   TRP    33      -9.123 -39.221 -32.694  1.00121.53           C
ATOM    248  O   TRP    33      -8.956 -39.364 -31.454  1.00121.53           O
ATOM    249  OXT TRP    33      -9.133 -38.106 -33.280  1.00121.53           O
TER     250      TRP    33
CONECT   12  147
CONECT   74  185
CONECT  141  220
END
