# Supplementary material for: Graph-Directed Approach for Downselecting Toxins for Experimental Structure Determination
Source: Mar Drugs. 2020 May 14;18(5):256. doi: 10.3390/md18050256 (PMC7281422; doi:10.3390/md18050256)
Supplement: Supplementary file 1 [file marinedrugs-18-00256-s001.zip › SupplementaryMaterial/finalmodels/6C_finalmodels/seq92/seq92model2_B99990002.pdb]

EXPDTA    THEORETICAL MODEL, MODELLER 9.19 2019/07/19 22:16:50
REMARK   6 MODELLER OBJECTIVE FUNCTION:       220.0155
REMARK   6 MODELLER BEST TEMPLATE % SEQ ID:  62.500
REMARK   6 SEQUENCE: subject
REMARK   6 ALIGNMENT: subject-mult.ali
REMARK   6 DOPE score: -2215.03052
REMARK   6 GA341 score: 0.99999
REMARK   6 TEMPLATE: 2n7fAA 2:A - 32:A MODELS 1: - 31: AT 62.5%
REMARK   6 TEMPLATE: 2n7fAA 2:A - 32:A MODELS 1: - 31: AT 62.5%
SSBOND   1 CYS      2    CYS     20                          1555   1555  2.03
SSBOND   2 CYS      9    CYS     25                          1555   1555  2.03
SSBOND   3 CYS     19    CYS     30                          1555   1555  2.03
ATOM      1  N   ASP     1      19.111  27.825  -1.331  1.00 33.04           N
ATOM      2  CA  ASP     1      18.495  26.822  -2.228  1.00 33.04           C
ATOM      3  CB  ASP     1      18.804  27.186  -3.689  1.00 33.04           C
ATOM      4  CG  ASP     1      18.042  28.462  -4.029  1.00 33.04           C
ATOM      5  OD1 ASP     1      16.821  28.526  -3.721  1.00 33.04           O
ATOM      6  OD2 ASP     1      18.675  29.396  -4.589  1.00 33.04           O
ATOM      7  C   ASP     1      19.100  25.494  -1.931  1.00 33.04           C
ATOM      8  O   ASP     1      18.460  24.453  -2.068  1.00 33.04           O
ATOM      9  N   CYS     2      20.372  25.519  -1.498  1.00 49.13           N
ATOM     10  CA  CYS     2      21.101  24.315  -1.244  1.00 49.13           C
ATOM     11  CB  CYS     2      21.805  23.809  -2.516  1.00 49.13           C
ATOM     12  SG  CYS     2      22.701  25.163  -3.339  1.00 49.13           S
ATOM     13  C   CYS     2      22.160  24.638  -0.243  1.00 49.13           C
ATOM     14  O   CYS     2      22.315  25.785   0.172  1.00 49.13           O
ATOM     15  N   GLN     3      22.915  23.611   0.186  1.00 44.75           N
ATOM     16  CA  GLN     3      23.967  23.833   1.129  1.00 44.75           C
ATOM     17  CB  GLN     3      23.866  22.965   2.398  1.00 44.75           C
ATOM     18  CG  GLN     3      23.969  21.466   2.119  1.00 44.75           C
ATOM     19  CD  GLN     3      23.860  20.731   3.445  1.00 44.75           C
ATOM     20  OE1 GLN     3      24.534  21.080   4.412  1.00 44.75           O
ATOM     21  NE2 GLN     3      22.994  19.682   3.489  1.00 44.75           N
ATOM     22  C   GLN     3      25.252  23.506   0.450  1.00 44.75           C
ATOM     23  O   GLN     3      25.265  22.947  -0.646  1.00 44.75           O
ATOM     24  N   ALA     4      26.367  23.887   1.097  1.00 35.29           N
ATOM     25  CA  ALA     4      27.680  23.663   0.575  1.00 35.29           C
ATOM     26  CB  ALA     4      28.786  24.410   1.347  1.00 35.29           C
ATOM     27  C   ALA     4      27.970  22.203   0.643  1.00 35.29           C
ATOM     28  O   ALA     4      27.273  21.444   1.312  1.00 35.29           O
ATOM     29  N   LEU     5      28.994  21.778  -0.115  1.00106.57           N
ATOM     30  CA  LEU     5      29.376  20.402  -0.207  1.00106.57           C
ATOM     31  CB  LEU     5      30.450  20.149  -1.298  1.00106.57           C
ATOM     32  CG  LEU     5      31.545  21.237  -1.449  1.00106.57           C
ATOM     33  CD1 LEU     5      32.666  20.752  -2.382  1.00106.57           C
ATOM     34  CD2 LEU     5      30.990  22.600  -1.919  1.00106.57           C
ATOM     35  C   LEU     5      29.890  19.885   1.105  1.00106.57           C
ATOM     36  O   LEU     5      29.510  18.807   1.560  1.00106.57           O
ATOM     37  N   TRP     6      30.755  20.666   1.761  1.00103.72           N
ATOM     38  CA  TRP     6      31.438  20.267   2.955  1.00103.72           C
ATOM     39  CB  TRP     6      32.592  21.213   3.323  1.00103.72           C
ATOM     40  CG  TRP     6      33.685  21.216   2.285  1.00103.72           C
ATOM     41  CD2 TRP     6      34.613  20.139   2.083  1.00103.72           C
ATOM     42  CD1 TRP     6      33.977  22.157   1.343  1.00103.72           C
ATOM     43  NE1 TRP     6      35.036  21.740   0.575  1.00103.72           N
ATOM     44  CE2 TRP     6      35.435  20.499   1.016  1.00103.72           C
ATOM     45  CE3 TRP     6      34.765  18.945   2.727  1.00103.72           C
ATOM     46  CZ2 TRP     6      36.425  19.669   0.574  1.00103.72           C
ATOM     47  CZ3 TRP     6      35.769  18.114   2.282  1.00103.72           C
ATOM     48  CH2 TRP     6      36.585  18.469   1.226  1.00103.72           C
ATOM     49  C   TRP     6      30.529  20.178   4.141  1.00103.72           C
ATOM     50  O   TRP     6      30.923  19.597   5.152  1.00103.72           O
ATOM     51  N   ASP     7      29.362  20.857   4.114  1.00118.19           N
ATOM     52  CA  ASP     7      28.631  20.953   5.346  1.00118.19           C
ATOM     53  CB  ASP     7      27.418  21.885   5.213  1.00118.19           C
ATOM     54  CG  ASP     7      27.974  23.292   5.080  1.00118.19           C
ATOM     55  OD1 ASP     7      29.109  23.520   5.578  1.00118.19           O
ATOM     56  OD2 ASP     7      27.274  24.158   4.489  1.00118.19           O
ATOM     57  C   ASP     7      28.149  19.672   5.981  1.00118.19           C
ATOM     58  O   ASP     7      28.930  18.908   6.549  1.00118.19           O
ATOM     59  N   TYR     8      26.811  19.450   5.946  1.00118.88           N
ATOM     60  CA  TYR     8      26.205  18.313   6.600  1.00118.88           C
ATOM     61  CB  TYR     8      24.883  18.702   7.275  1.00118.88           C
ATOM     62  CG  TYR     8      25.285  19.780   8.224  1.00118.88           C
ATOM     63  CD1 TYR     8      25.731  19.472   9.488  1.00118.88           C
ATOM     64  CD2 TYR     8      25.252  21.101   7.835  1.00118.88           C
ATOM     65  CE1 TYR     8      26.115  20.467  10.356  1.00118.88           C
ATOM     66  CE2 TYR     8      25.631  22.104   8.698  1.00118.88           C
ATOM     67  CZ  TYR     8      26.067  21.783   9.963  1.00118.88           C
ATOM     68  OH  TYR     8      26.459  22.800  10.858  1.00118.88           O
ATOM     69  C   TYR     8      25.991  17.080   5.762  1.00118.88           C
ATOM     70  O   TYR     8      26.476  15.998   6.086  1.00118.88           O
ATOM     71  N   CYS     9      25.339  17.249   4.592  1.00 88.74           N
ATOM     72  CA  CYS     9      24.900  16.148   3.774  1.00 88.74           C
ATOM     73  CB  CYS     9      26.053  15.429   3.051  1.00 88.74           C
ATOM     74  SG  CYS     9      25.466  14.040   2.041  1.00 88.74           S
ATOM     75  C   CYS     9      24.142  15.102   4.560  1.00 88.74           C
ATOM     76  O   CYS     9      24.703  14.081   4.953  1.00 88.74           O
ATOM     77  N   PRO    10      22.890  15.374   4.862  1.00144.11           N
ATOM     78  CA  PRO    10      22.049  14.403   5.534  1.00144.11           C
ATOM     79  CD  PRO    10      22.563  16.732   5.268  1.00144.11           C
ATOM     80  CB  PRO    10      20.953  15.206   6.233  1.00144.11           C
ATOM     81  CG  PRO    10      21.582  16.591   6.441  1.00144.11           C
ATOM     82  C   PRO    10      21.471  13.385   4.581  1.00144.11           C
ATOM     83  O   PRO    10      21.389  13.660   3.385  1.00144.11           O
ATOM     84  N   VAL    11      21.034  12.215   5.101  1.00110.43           N
ATOM     85  CA  VAL    11      20.457  11.165   4.303  1.00110.43           C
ATOM     86  CB  VAL    11      20.358   9.854   5.027  1.00110.43           C
ATOM     87  CG1 VAL    11      21.787   9.378   5.341  1.00110.43           C
ATOM     88  CG2 VAL    11      19.468  10.039   6.268  1.00110.43           C
ATOM     89  C   VAL    11      19.093  11.592   3.862  1.00110.43           C
ATOM     90  O   VAL    11      18.475  12.475   4.457  1.00110.43           O
ATOM     91  N   PRO    12      18.618  11.002   2.795  1.00 85.24           N
ATOM     92  CA  PRO    12      17.339  11.397   2.283  1.00 85.24           C
ATOM     93  CD  PRO    12      19.490  10.494   1.746  1.00 85.24           C
ATOM     94  CB  PRO    12      17.201  10.708   0.928  1.00 85.24           C
ATOM     95  CG  PRO    12      18.663  10.579   0.451  1.00 85.24           C
ATOM     96  C   PRO    12      16.224  11.148   3.239  1.00 85.24           C
ATOM     97  O   PRO    12      16.016  10.009   3.656  1.00 85.24           O
ATOM     98  N   LEU    13      15.479  12.221   3.571  1.00 81.72           N
ATOM     99  CA  LEU    13      14.359  12.183   4.465  1.00 81.72           C
ATOM    100  CB  LEU    13      14.657  12.782   5.853  1.00 81.72           C
ATOM    101  CG  LEU    13      15.776  12.070   6.629  1.00 81.72           C
ATOM    102  CD1 LEU    13      15.992  12.739   7.993  1.00 81.72           C
ATOM    103  CD2 LEU    13      15.523  10.557   6.737  1.00 81.72           C
ATOM    104  C   LEU    13      13.380  13.116   3.842  1.00 81.72           C
ATOM    105  O   LEU    13      13.696  13.760   2.845  1.00 81.72           O
ATOM    106  N   LEU    14      12.153  13.206   4.378  1.00173.11           N
ATOM    107  CA  LEU    14      11.268  14.158   3.780  1.00173.11           C
ATOM    108  CB  LEU    14       9.806  14.040   4.242  1.00173.11           C
ATOM    109  CG  LEU    14       9.118  12.741   3.793  1.00173.11           C
ATOM    110  CD1 LEU    14       7.634  12.737   4.193  1.00173.11           C
ATOM    111  CD2 LEU    14       9.344  12.472   2.295  1.00173.11           C
ATOM    112  C   LEU    14      11.751  15.518   4.176  1.00173.11           C
ATOM    113  O   LEU    14      12.146  15.743   5.319  1.00173.11           O
ATOM    114  N   SER    15      11.721  16.464   3.216  1.00196.00           N
ATOM    115  CA  SER    15      12.112  17.825   3.449  1.00196.00           C
ATOM    116  CB  SER    15      11.216  18.534   4.479  1.00196.00           C
ATOM    117  OG  SER    15       9.896  18.643   3.974  1.00196.00           O
ATOM    118  C   SER    15      13.528  17.898   3.924  1.00196.00           C
ATOM    119  O   SER    15      13.862  18.725   4.772  1.00196.00           O
ATOM    120  N   SER    16      14.406  17.040   3.374  1.00 45.08           N
ATOM    121  CA  SER    16      15.788  17.078   3.755  1.00 45.08           C
ATOM    122  CB  SER    16      16.559  15.788   3.426  1.00 45.08           C
ATOM    123  OG  SER    16      16.632  15.606   2.021  1.00 45.08           O
ATOM    124  C   SER    16      16.440  18.180   2.987  1.00 45.08           C
ATOM    125  O   SER    16      15.892  18.683   2.007  1.00 45.08           O
ATOM    126  N   GLY    17      17.640  18.596   3.428  1.00 26.27           N
ATOM    127  CA  GLY    17      18.324  19.629   2.712  1.00 26.27           C
ATOM    128  C   GLY    17      19.441  18.973   1.976  1.00 26.27           C
ATOM    129  O   GLY    17      20.241  18.246   2.562  1.00 26.27           O
ATOM    130  N   ASP    18      19.503  19.203   0.650  1.00 80.76           N
ATOM    131  CA  ASP    18      20.538  18.616  -0.143  1.00 80.76           C
ATOM    132  CB  ASP    18      20.060  18.142  -1.528  1.00 80.76           C
ATOM    133  CG  ASP    18      19.581  19.362  -2.307  1.00 80.76           C
ATOM    134  OD1 ASP    18      18.785  20.151  -1.731  1.00 80.76           O
ATOM    135  OD2 ASP    18      20.011  19.527  -3.480  1.00 80.76           O
ATOM    136  C   ASP    18      21.641  19.603  -0.356  1.00 80.76           C
ATOM    137  O   ASP    18      21.525  20.786  -0.038  1.00 80.76           O
ATOM    138  N   CYS    19      22.766  19.105  -0.902  1.00 96.02           N
ATOM    139  CA  CYS    19      23.880  19.940  -1.232  1.00 96.02           C
ATOM    140  CB  CYS    19      25.221  19.199  -1.322  1.00 96.02           C
ATOM    141  SG  CYS    19      25.691  18.384   0.220  1.00 96.02           S
ATOM    142  C   CYS    19      23.627  20.470  -2.605  1.00 96.02           C
ATOM    143  O   CYS    19      22.890  19.872  -3.386  1.00 96.02           O
ATOM    144  N   CYS    20      24.295  21.587  -2.936  1.00 57.48           N
ATOM    145  CA  CYS    20      24.127  22.266  -4.187  1.00 57.48           C
ATOM    146  CB  CYS    20      25.024  23.507  -4.307  1.00 57.48           C
ATOM    147  SG  CYS    20      24.664  24.748  -3.034  1.00 57.48           S
ATOM    148  C   CYS    20      24.467  21.330  -5.306  1.00 57.48           C
ATOM    149  O   CYS    20      25.108  20.299  -5.108  1.00 57.48           O
ATOM    150  N   TYR    21      23.998  21.677  -6.525  1.00 51.89           N
ATOM    151  CA  TYR    21      24.158  20.876  -7.710  1.00 51.89           C
ATOM    152  CB  TYR    21      23.327  21.376  -8.910  1.00 51.89           C
ATOM    153  CG  TYR    21      23.481  20.396 -10.024  1.00 51.89           C
ATOM    154  CD1 TYR    21      22.694  19.266 -10.071  1.00 51.89           C
ATOM    155  CD2 TYR    21      24.407  20.600 -11.019  1.00 51.89           C
ATOM    156  CE1 TYR    21      22.826  18.359 -11.097  1.00 51.89           C
ATOM    157  CE2 TYR    21      24.546  19.697 -12.047  1.00 51.89           C
ATOM    158  CZ  TYR    21      23.757  18.572 -12.084  1.00 51.89           C
ATOM    159  OH  TYR    21      23.896  17.644 -13.138  1.00 51.89           O
ATOM    160  C   TYR    21      25.596  20.873  -8.115  1.00 51.89           C
ATOM    161  O   TYR    21      26.304  21.867  -7.956  1.00 51.89           O
ATOM    162  N   GLY    22      26.063  19.718  -8.636  1.00 24.07           N
ATOM    163  CA  GLY    22      27.425  19.584  -9.076  1.00 24.07           C
ATOM    164  C   GLY    22      28.226  18.959  -7.980  1.00 24.07           C
ATOM    165  O   GLY    22      29.444  18.808  -8.085  1.00 24.07           O
ATOM    166  N   LEU    23      27.547  18.576  -6.889  1.00 61.33           N
ATOM    167  CA  LEU    23      28.253  17.997  -5.792  1.00 61.33           C
ATOM    168  CB  LEU    23      27.966  18.715  -4.464  1.00 61.33           C
ATOM    169  CG  LEU    23      28.371  20.199  -4.490  1.00 61.33           C
ATOM    170  CD1 LEU    23      28.068  20.883  -3.153  1.00 61.33           C
ATOM    171  CD2 LEU    23      29.837  20.372  -4.913  1.00 61.33           C
ATOM    172  C   LEU    23      27.785  16.594  -5.633  1.00 61.33           C
ATOM    173  O   LEU    23      26.676  16.241  -6.027  1.00 61.33           O
ATOM    174  N   ILE    24      28.669  15.745  -5.090  1.00102.69           N
ATOM    175  CA  ILE    24      28.311  14.396  -4.808  1.00102.69           C
ATOM    176  CB  ILE    24      28.902  13.407  -5.779  1.00102.69           C
ATOM    177  CG1 ILE    24      30.430  13.551  -5.907  1.00102.69           C
ATOM    178  CG2 ILE    24      28.162  13.594  -7.113  1.00102.69           C
ATOM    179  CD1 ILE    24      31.223  13.118  -4.682  1.00102.69           C
ATOM    180  C   ILE    24      28.695  14.121  -3.394  1.00102.69           C
ATOM    181  O   ILE    24      29.732  14.565  -2.904  1.00102.69           O
ATOM    182  N   CYS    25      27.810  13.417  -2.671  1.00 84.20           N
ATOM    183  CA  CYS    25      28.105  13.129  -1.305  1.00 84.20           C
ATOM    184  CB  CYS    25      26.842  13.110  -0.430  1.00 84.20           C
ATOM    185  SG  CYS    25      27.170  13.186   1.351  1.00 84.20           S
ATOM    186  C   CYS    25      28.704  11.764  -1.324  1.00 84.20           C
ATOM    187  O   CYS    25      28.470  10.997  -2.255  1.00 84.20           O
ATOM    188  N   GLY    26      29.457  11.386  -0.278  1.00205.94           N
ATOM    189  CA  GLY    26      30.036  10.078  -0.344  1.00205.94           C
ATOM    190  C   GLY    26      31.253   9.962   0.524  1.00205.94           C
ATOM    191  O   GLY    26      31.357   8.959   1.227  1.00205.94           O
ATOM    192  N   PRO    27      32.188  10.861   0.564  1.00116.10           N
ATOM    193  CA  PRO    27      33.292  10.686   1.463  1.00116.10           C
ATOM    194  CD  PRO    27      32.479  11.793  -0.509  1.00116.10           C
ATOM    195  CB  PRO    27      34.332  11.734   1.052  1.00116.10           C
ATOM    196  CG  PRO    27      33.581  12.678   0.089  1.00116.10           C
ATOM    197  C   PRO    27      32.808  10.795   2.875  1.00116.10           C
ATOM    198  O   PRO    27      33.405  10.189   3.764  1.00116.10           O
ATOM    199  N   PHE    28      31.733  11.572   3.093  1.00128.14           N
ATOM    200  CA  PHE    28      31.205  11.807   4.404  1.00128.14           C
ATOM    201  CB  PHE    28      32.241  12.448   5.345  1.00128.14           C
ATOM    202  CG  PHE    28      31.630  12.615   6.697  1.00128.14           C
ATOM    203  CD1 PHE    28      31.690  11.597   7.620  1.00128.14           C
ATOM    204  CD2 PHE    28      30.998  13.789   7.038  1.00128.14           C
ATOM    205  CE1 PHE    28      31.132  11.751   8.865  1.00128.14           C
ATOM    206  CE2 PHE    28      30.435  13.947   8.282  1.00128.14           C
ATOM    207  CZ  PHE    28      30.501  12.924   9.198  1.00128.14           C
ATOM    208  C   PHE    28      30.157  12.830   4.163  1.00128.14           C
ATOM    209  O   PHE    28      29.010  12.730   4.599  1.00128.14           O
ATOM    210  N   VAL    29      30.591  13.866   3.430  1.00 60.16           N
ATOM    211  CA  VAL    29      29.800  14.991   3.058  1.00 60.16           C
ATOM    212  CB  VAL    29      30.328  16.292   3.592  1.00 60.16           C
ATOM    213  CG1 VAL    29      30.255  16.273   5.129  1.00 60.16           C
ATOM    214  CG2 VAL    29      31.752  16.491   3.041  1.00 60.16           C
ATOM    215  C   VAL    29      29.900  15.074   1.573  1.00 60.16           C
ATOM    216  O   VAL    29      30.468  14.200   0.918  1.00 60.16           O
ATOM    217  N   CYS    30      29.289  16.122   1.001  1.00 52.19           N
ATOM    218  CA  CYS    30      29.339  16.313  -0.411  1.00 52.19           C
ATOM    219  CB  CYS    30      28.263  17.289  -0.910  1.00 52.19           C
ATOM    220  SG  CYS    30      26.615  16.702  -0.433  1.00 52.19           S
ATOM    221  C   CYS    30      30.680  16.869  -0.746  1.00 52.19           C
ATOM    222  O   CYS    30      31.378  17.425   0.100  1.00 52.19           O
ATOM    223  N   ILE    31      31.099  16.659  -2.003  1.00 96.03           N
ATOM    224  CA  ILE    31      32.326  17.213  -2.477  1.00 96.03           C
ATOM    225  CB  ILE    31      33.462  16.230  -2.533  1.00 96.03           C
ATOM    226  CG1 ILE    31      34.788  16.959  -2.791  1.00 96.03           C
ATOM    227  CG2 ILE    31      33.122  15.155  -3.579  1.00 96.03           C
ATOM    228  CD1 ILE    31      36.019  16.083  -2.558  1.00 96.03           C
ATOM    229  C   ILE    31      32.029  17.669  -3.858  1.00 96.03           C
ATOM    230  O   ILE    31      31.130  17.141  -4.509  1.00 96.03           O
ATOM    231  N   GLY    32      32.760  18.688  -4.336  1.00 37.61           N
ATOM    232  CA  GLY    32      32.496  19.155  -5.659  1.00 37.61           C
ATOM    233  C   GLY    32      33.370  20.335  -5.883  1.00 37.61           C
ATOM    234  O   GLY    32      34.335  20.561  -5.153  1.00 37.61           O
ATOM    235  N   TRP    33      33.048  21.117  -6.926  1.00 44.84           N
ATOM    236  CA  TRP    33      33.826  22.277  -7.216  1.00 44.84           C
ATOM    237  CB  TRP    33      33.373  22.981  -8.503  1.00 44.84           C
ATOM    238  CG  TRP    33      33.570  22.124  -9.726  1.00 44.84           C
ATOM    239  CD2 TRP    33      33.305  22.541 -11.076  1.00 44.84           C
ATOM    240  CD1 TRP    33      34.026  20.841  -9.798  1.00 44.84           C
ATOM    241  NE1 TRP    33      34.064  20.430 -11.107  1.00 44.84           N
ATOM    242  CE2 TRP    33      33.624  21.466 -11.905  1.00 44.84           C
ATOM    243  CE3 TRP    33      32.833  23.719 -11.583  1.00 44.84           C
ATOM    244  CZ2 TRP    33      33.480  21.553 -13.260  1.00 44.84           C
ATOM    245  CZ3 TRP    33      32.694  23.801 -12.952  1.00 44.84           C
ATOM    246  CH2 TRP    33      33.013  22.740 -13.776  1.00 44.84           C
ATOM    247  C   TRP    33      33.614  23.236  -6.053  1.00 44.84           C
ATOM    248  O   TRP    33      34.617  23.555  -5.359  1.00 44.84           O
ATOM    249  OXT TRP    33      32.447  23.660  -5.842  1.00 44.84           O
TER     250      TRP    33
CONECT   12  147
CONECT   74  185
CONECT  141  220
END
