# Supplementary material for: Graph-Directed Approach for Downselecting Toxins for Experimental Structure Determination
Source: Mar Drugs. 2020 May 14;18(5):256. doi: 10.3390/md18050256 (PMC7281422; doi:10.3390/md18050256)
Supplement: Supplementary file 1 [file marinedrugs-18-00256-s001.zip › SupplementaryMaterial/finalmodels/6C_finalmodels/seq92/seq92model3_B99990003.pdb]

EXPDTA    THEORETICAL MODEL, MODELLER 9.19 2019/07/19 22:16:58
REMARK   6 MODELLER OBJECTIVE FUNCTION:       230.1344
REMARK   6 MODELLER BEST TEMPLATE % SEQ ID:  62.500
REMARK   6 SEQUENCE: subject
REMARK   6 ALIGNMENT: subject-mult.ali
REMARK   6 DOPE score: -2187.43188
REMARK   6 GA341 score: 0.99989
REMARK   6 TEMPLATE: 2n7fAA 2:A - 32:A MODELS 1: - 31: AT 62.5%
REMARK   6 TEMPLATE: 2n7fAA 2:A - 32:A MODELS 1: - 31: AT 62.5%
SSBOND   1 CYS      2    CYS     20                          1555   1555  2.03
SSBOND   2 CYS      9    CYS     25                          1555   1555  2.03
SSBOND   3 CYS     19    CYS     30                          1555   1555  2.04
ATOM      1  N   ASP     1     -42.235 -27.336  18.889  1.00 87.61           N
ATOM      2  CA  ASP     1     -43.557 -27.945  18.615  1.00 87.61           C
ATOM      3  CB  ASP     1     -44.653 -27.142  19.355  1.00 87.61           C
ATOM      4  CG  ASP     1     -46.018 -27.824  19.224  1.00 87.61           C
ATOM      5  OD1 ASP     1     -46.733 -27.580  18.216  1.00 87.61           O
ATOM      6  OD2 ASP     1     -46.371 -28.597  20.155  1.00 87.61           O
ATOM      7  C   ASP     1     -43.794 -27.895  17.139  1.00 87.61           C
ATOM      8  O   ASP     1     -44.865 -28.240  16.644  1.00 87.61           O
ATOM      9  N   CYS     2     -42.767 -27.475  16.379  1.00 47.81           N
ATOM     10  CA  CYS     2     -42.938 -27.337  14.963  1.00 47.81           C
ATOM     11  CB  CYS     2     -43.547 -25.971  14.603  1.00 47.81           C
ATOM     12  SG  CYS     2     -42.657 -24.621  15.440  1.00 47.81           S
ATOM     13  C   CYS     2     -41.592 -27.413  14.316  1.00 47.81           C
ATOM     14  O   CYS     2     -40.575 -27.550  14.994  1.00 47.81           O
ATOM     15  N   GLN     3     -41.556 -27.341  12.969  1.00 56.55           N
ATOM     16  CA  GLN     3     -40.293 -27.379  12.295  1.00 56.55           C
ATOM     17  CB  GLN     3     -40.100 -28.559  11.331  1.00 56.55           C
ATOM     18  CG  GLN     3     -41.009 -28.527  10.106  1.00 56.55           C
ATOM     19  CD  GLN     3     -40.476 -29.570   9.135  1.00 56.55           C
ATOM     20  OE1 GLN     3     -39.330 -30.003   9.248  1.00 56.55           O
ATOM     21  NE2 GLN     3     -41.319 -29.987   8.153  1.00 56.55           N
ATOM     22  C   GLN     3     -40.155 -26.138  11.484  1.00 56.55           C
ATOM     23  O   GLN     3     -41.077 -25.328  11.385  1.00 56.55           O
ATOM     24  N   ALA     4     -38.958 -25.979  10.890  1.00 45.06           N
ATOM     25  CA  ALA     4     -38.595 -24.837  10.112  1.00 45.06           C
ATOM     26  CB  ALA     4     -37.103 -24.799   9.746  1.00 45.06           C
ATOM     27  C   ALA     4     -39.377 -24.828   8.840  1.00 45.06           C
ATOM     28  O   ALA     4     -39.966 -25.823   8.422  1.00 45.06           O
ATOM     29  N   LEU     5     -39.411 -23.638   8.223  1.00116.92           N
ATOM     30  CA  LEU     5     -40.137 -23.337   7.026  1.00116.92           C
ATOM     31  CB  LEU     5     -39.875 -21.875   6.597  1.00116.92           C
ATOM     32  CG  LEU     5     -40.114 -20.779   7.672  1.00116.92           C
ATOM     33  CD1 LEU     5     -39.234 -20.926   8.926  1.00116.92           C
ATOM     34  CD2 LEU     5     -39.945 -19.380   7.072  1.00116.92           C
ATOM     35  C   LEU     5     -39.601 -24.172   5.898  1.00116.92           C
ATOM     36  O   LEU     5     -40.325 -24.895   5.217  1.00116.92           O
ATOM     37  N   TRP     6     -38.278 -24.098   5.705  1.00114.57           N
ATOM     38  CA  TRP     6     -37.587 -24.702   4.608  1.00114.57           C
ATOM     39  CB  TRP     6     -36.196 -24.104   4.367  1.00114.57           C
ATOM     40  CG  TRP     6     -36.305 -22.729   3.754  1.00114.57           C
ATOM     41  CD2 TRP     6     -36.639 -22.510   2.375  1.00114.57           C
ATOM     42  CD1 TRP     6     -36.169 -21.494   4.319  1.00114.57           C
ATOM     43  NE1 TRP     6     -36.384 -20.519   3.370  1.00114.57           N
ATOM     44  CE2 TRP     6     -36.680 -21.132   2.170  1.00114.57           C
ATOM     45  CE3 TRP     6     -36.904 -23.388   1.364  1.00114.57           C
ATOM     46  CZ2 TRP     6     -36.984 -20.610   0.942  1.00114.57           C
ATOM     47  CZ3 TRP     6     -37.200 -22.861   0.126  1.00114.57           C
ATOM     48  CH2 TRP     6     -37.239 -21.497  -0.082  1.00114.57           C
ATOM     49  C   TRP     6     -37.468 -26.182   4.713  1.00114.57           C
ATOM     50  O   TRP     6     -37.053 -26.809   3.741  1.00114.57           O
ATOM     51  N   ASP     7     -37.681 -26.766   5.910  1.00117.95           N
ATOM     52  CA  ASP     7     -37.346 -28.157   6.027  1.00117.95           C
ATOM     53  CB  ASP     7     -37.544 -28.658   7.463  1.00117.95           C
ATOM     54  CG  ASP     7     -36.617 -27.847   8.356  1.00117.95           C
ATOM     55  OD1 ASP     7     -35.800 -27.060   7.807  1.00117.95           O
ATOM     56  OD2 ASP     7     -36.718 -28.003   9.602  1.00117.95           O
ATOM     57  C   ASP     7     -38.100 -29.115   5.133  1.00117.95           C
ATOM     58  O   ASP     7     -37.865 -29.192   3.930  1.00117.95           O
ATOM     59  N   TYR     8     -39.006 -29.913   5.751  1.00167.25           N
ATOM     60  CA  TYR     8     -39.750 -30.954   5.076  1.00167.25           C
ATOM     61  CB  TYR     8     -39.973 -32.154   6.013  1.00167.25           C
ATOM     62  CG  TYR     8     -38.610 -32.690   6.292  1.00167.25           C
ATOM     63  CD1 TYR     8     -37.831 -32.134   7.280  1.00167.25           C
ATOM     64  CD2 TYR     8     -38.099 -33.726   5.544  1.00167.25           C
ATOM     65  CE1 TYR     8     -36.571 -32.618   7.536  1.00167.25           C
ATOM     66  CE2 TYR     8     -36.839 -34.215   5.797  1.00167.25           C
ATOM     67  CZ  TYR     8     -36.075 -33.661   6.794  1.00167.25           C
ATOM     68  OH  TYR     8     -34.782 -34.163   7.051  1.00167.25           O
ATOM     69  C   TYR     8     -41.083 -30.572   4.495  1.00167.25           C
ATOM     70  O   TYR     8     -41.314 -30.659   3.290  1.00167.25           O
ATOM     71  N   CYS     9     -41.969 -30.030   5.356  1.00 90.79           N
ATOM     72  CA  CYS     9     -43.351 -29.798   5.015  1.00 90.79           C
ATOM     73  CB  CYS     9     -43.555 -28.619   4.049  1.00 90.79           C
ATOM     74  SG  CYS     9     -45.301 -28.376   3.624  1.00 90.79           S
ATOM     75  C   CYS     9     -44.023 -31.013   4.402  1.00 90.79           C
ATOM     76  O   CYS     9     -44.233 -31.058   3.189  1.00 90.79           O
ATOM     77  N   PRO    10     -44.333 -32.022   5.204  1.00142.55           N
ATOM     78  CA  PRO    10     -45.043 -33.179   4.693  1.00142.55           C
ATOM     79  CD  PRO    10     -43.380 -32.409   6.236  1.00142.55           C
ATOM     80  CB  PRO    10     -44.709 -34.338   5.634  1.00142.55           C
ATOM     81  CG  PRO    10     -43.353 -33.946   6.242  1.00142.55           C
ATOM     82  C   PRO    10     -46.530 -32.969   4.559  1.00142.55           C
ATOM     83  O   PRO    10     -47.057 -32.031   5.155  1.00142.55           O
ATOM     84  N   VAL    11     -47.225 -33.851   3.798  1.00113.00           N
ATOM     85  CA  VAL    11     -48.647 -33.754   3.563  1.00113.00           C
ATOM     86  CB  VAL    11     -49.169 -34.732   2.547  1.00113.00           C
ATOM     87  CG1 VAL    11     -48.484 -34.459   1.197  1.00113.00           C
ATOM     88  CG2 VAL    11     -48.971 -36.160   3.082  1.00113.00           C
ATOM     89  C   VAL    11     -49.377 -34.022   4.844  1.00113.00           C
ATOM     90  O   VAL    11     -48.873 -34.688   5.748  1.00113.00           O
ATOM     91  N   PRO    12     -50.566 -33.481   4.943  1.00 83.93           N
ATOM     92  CA  PRO    12     -51.321 -33.657   6.149  1.00 83.93           C
ATOM     93  CD  PRO    12     -50.884 -32.224   4.282  1.00 83.93           C
ATOM     94  CB  PRO    12     -52.471 -32.654   6.080  1.00 83.93           C
ATOM     95  CG  PRO    12     -51.901 -31.525   5.200  1.00 83.93           C
ATOM     96  C   PRO    12     -51.740 -35.073   6.352  1.00 83.93           C
ATOM     97  O   PRO    12     -52.313 -35.680   5.449  1.00 83.93           O
ATOM     98  N   LEU    13     -51.458 -35.608   7.551  1.00172.96           N
ATOM     99  CA  LEU    13     -51.852 -36.928   7.934  1.00172.96           C
ATOM    100  CB  LEU    13     -50.862 -38.031   7.518  1.00172.96           C
ATOM    101  CG  LEU    13     -51.301 -39.442   7.961  1.00172.96           C
ATOM    102  CD1 LEU    13     -52.694 -39.789   7.416  1.00172.96           C
ATOM    103  CD2 LEU    13     -50.240 -40.500   7.620  1.00172.96           C
ATOM    104  C   LEU    13     -51.906 -36.894   9.422  1.00172.96           C
ATOM    105  O   LEU    13     -51.498 -35.912  10.037  1.00172.96           O
ATOM    106  N   LEU    14     -52.440 -37.946  10.060  1.00179.59           N
ATOM    107  CA  LEU    14     -52.421 -37.906  11.487  1.00179.59           C
ATOM    108  CB  LEU    14     -53.229 -39.026  12.165  1.00179.59           C
ATOM    109  CG  LEU    14     -54.746 -38.903  11.939  1.00179.59           C
ATOM    110  CD1 LEU    14     -55.315 -37.659  12.642  1.00179.59           C
ATOM    111  CD2 LEU    14     -55.088 -38.945  10.444  1.00179.59           C
ATOM    112  C   LEU    14     -50.994 -38.063  11.895  1.00179.59           C
ATOM    113  O   LEU    14     -50.232 -38.790  11.260  1.00179.59           O
ATOM    114  N   SER    15     -50.610 -37.380  12.989  1.00199.14           N
ATOM    115  CA  SER    15     -49.275 -37.448  13.508  1.00199.14           C
ATOM    116  CB  SER    15     -48.818 -38.895  13.772  1.00199.14           C
ATOM    117  OG  SER    15     -49.641 -39.498  14.759  1.00199.14           O
ATOM    118  C   SER    15     -48.296 -36.842  12.554  1.00199.14           C
ATOM    119  O   SER    15     -47.125 -37.218  12.553  1.00199.14           O
ATOM    120  N   SER    16     -48.739 -35.873  11.731  1.00 46.08           N
ATOM    121  CA  SER    16     -47.839 -35.236  10.812  1.00 46.08           C
ATOM    122  CB  SER    16     -48.548 -34.556   9.630  1.00 46.08           C
ATOM    123  OG  SER    16     -49.370 -33.495  10.095  1.00 46.08           O
ATOM    124  C   SER    16     -47.095 -34.161  11.538  1.00 46.08           C
ATOM    125  O   SER    16     -47.511 -33.710  12.604  1.00 46.08           O
ATOM    126  N   GLY    17     -45.954 -33.726  10.968  1.00 29.04           N
ATOM    127  CA  GLY    17     -45.216 -32.661  11.580  1.00 29.04           C
ATOM    128  C   GLY    17     -45.470 -31.447  10.746  1.00 29.04           C
ATOM    129  O   GLY    17     -45.314 -31.482   9.526  1.00 29.04           O
ATOM    130  N   ASP    18     -45.870 -30.335  11.395  1.00 75.70           N
ATOM    131  CA  ASP    18     -46.185 -29.138  10.671  1.00 75.70           C
ATOM    132  CB  ASP    18     -47.469 -28.453  11.161  1.00 75.70           C
ATOM    133  CG  ASP    18     -48.637 -29.353  10.792  1.00 75.70           C
ATOM    134  OD1 ASP    18     -48.424 -30.295   9.982  1.00 75.70           O
ATOM    135  OD2 ASP    18     -49.757 -29.108  11.314  1.00 75.70           O
ATOM    136  C   ASP    18     -45.082 -28.153  10.851  1.00 75.70           C
ATOM    137  O   ASP    18     -44.257 -28.271  11.755  1.00 75.70           O
ATOM    138  N   CYS    19     -45.029 -27.157   9.948  1.00 54.71           N
ATOM    139  CA  CYS    19     -44.067 -26.107  10.067  1.00 54.71           C
ATOM    140  CB  CYS    19     -43.699 -25.437   8.721  1.00 54.71           C
ATOM    141  SG  CYS    19     -45.112 -24.782   7.787  1.00 54.71           S
ATOM    142  C   CYS    19     -44.630 -25.102  11.023  1.00 54.71           C
ATOM    143  O   CYS    19     -45.846 -24.993  11.184  1.00 54.71           O
ATOM    144  N   CYS    20     -43.740 -24.327  11.671  1.00 53.31           N
ATOM    145  CA  CYS    20     -44.111 -23.376  12.682  1.00 53.31           C
ATOM    146  CB  CYS    20     -42.910 -22.587  13.223  1.00 53.31           C
ATOM    147  SG  CYS    20     -41.651 -23.670  13.958  1.00 53.31           S
ATOM    148  C   CYS    20     -45.087 -22.381  12.124  1.00 53.31           C
ATOM    149  O   CYS    20     -45.140 -22.131  10.923  1.00 53.31           O
ATOM    150  N   TYR    21     -45.907 -21.788  13.015  1.00159.20           N
ATOM    151  CA  TYR    21     -46.932 -20.851  12.640  1.00159.20           C
ATOM    152  CB  TYR    21     -47.855 -20.452  13.800  1.00159.20           C
ATOM    153  CG  TYR    21     -47.011 -19.888  14.884  1.00159.20           C
ATOM    154  CD1 TYR    21     -46.398 -20.741  15.772  1.00159.20           C
ATOM    155  CD2 TYR    21     -46.824 -18.529  15.000  1.00159.20           C
ATOM    156  CE1 TYR    21     -45.613 -20.247  16.783  1.00159.20           C
ATOM    157  CE2 TYR    21     -46.040 -18.028  16.012  1.00159.20           C
ATOM    158  CZ  TYR    21     -45.445 -18.890  16.903  1.00159.20           C
ATOM    159  OH  TYR    21     -44.641 -18.386  17.945  1.00159.20           O
ATOM    160  C   TYR    21     -46.316 -19.621  12.061  1.00159.20           C
ATOM    161  O   TYR    21     -45.202 -19.239  12.415  1.00159.20           O
ATOM    162  N   GLY    22     -47.037 -18.990  11.111  1.00 20.29           N
ATOM    163  CA  GLY    22     -46.556 -17.799  10.478  1.00 20.29           C
ATOM    164  C   GLY    22     -45.892 -18.202   9.206  1.00 20.29           C
ATOM    165  O   GLY    22     -45.290 -17.378   8.520  1.00 20.29           O
ATOM    166  N   LEU    23     -45.985 -19.500   8.867  1.00 60.39           N
ATOM    167  CA  LEU    23     -45.357 -20.000   7.684  1.00 60.39           C
ATOM    168  CB  LEU    23     -44.365 -21.134   7.993  1.00 60.39           C
ATOM    169  CG  LEU    23     -43.271 -20.735   9.003  1.00 60.39           C
ATOM    170  CD1 LEU    23     -42.307 -21.904   9.272  1.00 60.39           C
ATOM    171  CD2 LEU    23     -42.571 -19.431   8.583  1.00 60.39           C
ATOM    172  C   LEU    23     -46.434 -20.589   6.833  1.00 60.39           C
ATOM    173  O   LEU    23     -47.493 -20.976   7.324  1.00 60.39           O
ATOM    174  N   ILE    24     -46.194 -20.629   5.511  1.00134.56           N
ATOM    175  CA  ILE    24     -47.128 -21.232   4.613  1.00134.56           C
ATOM    176  CB  ILE    24     -47.869 -20.219   3.800  1.00134.56           C
ATOM    177  CG1 ILE    24     -48.693 -19.337   4.748  1.00134.56           C
ATOM    178  CG2 ILE    24     -48.722 -20.956   2.760  1.00134.56           C
ATOM    179  CD1 ILE    24     -49.139 -18.016   4.130  1.00134.56           C
ATOM    180  C   ILE    24     -46.336 -22.121   3.707  1.00134.56           C
ATOM    181  O   ILE    24     -45.223 -21.779   3.307  1.00134.56           O
ATOM    182  N   CYS    25     -46.885 -23.307   3.377  1.00 84.60           N
ATOM    183  CA  CYS    25     -46.167 -24.230   2.543  1.00 84.60           C
ATOM    184  CB  CYS    25     -46.426 -25.687   2.964  1.00 84.60           C
ATOM    185  SG  CYS    25     -45.260 -26.881   2.253  1.00 84.60           S
ATOM    186  C   CYS    25     -46.660 -24.049   1.137  1.00 84.60           C
ATOM    187  O   CYS    25     -47.595 -24.723   0.703  1.00 84.60           O
ATOM    188  N   GLY    26     -46.144 -23.021   0.431  1.00 86.25           N
ATOM    189  CA  GLY    26     -46.548 -22.848  -0.939  1.00 86.25           C
ATOM    190  C   GLY    26     -45.814 -23.663  -1.977  1.00 86.25           C
ATOM    191  O   GLY    26     -46.376 -24.543  -2.626  1.00 86.25           O
ATOM    192  N   PRO    27     -44.535 -23.378  -2.114  1.00106.22           N
ATOM    193  CA  PRO    27     -43.683 -23.898  -3.162  1.00106.22           C
ATOM    194  CD  PRO    27     -43.853 -22.427  -1.257  1.00106.22           C
ATOM    195  CB  PRO    27     -42.364 -23.133  -3.035  1.00106.22           C
ATOM    196  CG  PRO    27     -42.364 -22.619  -1.582  1.00106.22           C
ATOM    197  C   PRO    27     -43.485 -25.373  -3.175  1.00106.22           C
ATOM    198  O   PRO    27     -43.538 -25.983  -4.243  1.00106.22           O
ATOM    199  N   PHE    28     -43.220 -25.941  -1.994  1.00147.61           N
ATOM    200  CA  PHE    28     -42.971 -27.334  -1.820  1.00147.61           C
ATOM    201  CB  PHE    28     -41.724 -27.838  -2.562  1.00147.61           C
ATOM    202  CG  PHE    28     -41.493 -29.252  -2.141  1.00147.61           C
ATOM    203  CD1 PHE    28     -42.430 -30.229  -2.395  1.00147.61           C
ATOM    204  CD2 PHE    28     -40.318 -29.609  -1.516  1.00147.61           C
ATOM    205  CE1 PHE    28     -42.207 -31.532  -2.011  1.00147.61           C
ATOM    206  CE2 PHE    28     -40.091 -30.911  -1.133  1.00147.61           C
ATOM    207  CZ  PHE    28     -41.038 -31.876  -1.378  1.00147.61           C
ATOM    208  C   PHE    28     -42.749 -27.462  -0.358  1.00147.61           C
ATOM    209  O   PHE    28     -43.166 -28.426   0.280  1.00147.61           O
ATOM    210  N   VAL    29     -42.066 -26.445   0.192  1.00 60.54           N
ATOM    211  CA  VAL    29     -41.775 -26.360   1.588  1.00 60.54           C
ATOM    212  CB  VAL    29     -40.301 -26.297   1.866  1.00 60.54           C
ATOM    213  CG1 VAL    29     -39.684 -27.653   1.479  1.00 60.54           C
ATOM    214  CG2 VAL    29     -39.701 -25.120   1.077  1.00 60.54           C
ATOM    215  C   VAL    29     -42.417 -25.099   2.085  1.00 60.54           C
ATOM    216  O   VAL    29     -42.985 -24.329   1.312  1.00 60.54           O
ATOM    217  N   CYS    30     -42.391 -24.886   3.414  1.00 48.31           N
ATOM    218  CA  CYS    30     -43.003 -23.720   3.982  1.00 48.31           C
ATOM    219  CB  CYS    30     -43.311 -23.855   5.491  1.00 48.31           C
ATOM    220  SG  CYS    30     -44.596 -25.097   5.841  1.00 48.31           S
ATOM    221  C   CYS    30     -42.104 -22.539   3.777  1.00 48.31           C
ATOM    222  O   CYS    30     -40.909 -22.687   3.523  1.00 48.31           O
ATOM    223  N   ILE    31     -42.694 -21.324   3.835  1.00 54.28           N
ATOM    224  CA  ILE    31     -41.976 -20.084   3.706  1.00 54.28           C
ATOM    225  CB  ILE    31     -42.176 -19.404   2.383  1.00 54.28           C
ATOM    226  CG1 ILE    31     -41.681 -20.315   1.247  1.00 54.28           C
ATOM    227  CG2 ILE    31     -41.467 -18.038   2.429  1.00 54.28           C
ATOM    228  CD1 ILE    31     -42.106 -19.850  -0.145  1.00 54.28           C
ATOM    229  C   ILE    31     -42.518 -19.184   4.778  1.00 54.28           C
ATOM    230  O   ILE    31     -43.652 -19.358   5.219  1.00 54.28           O
ATOM    231  N   GLY    32     -41.721 -18.199   5.237  1.00 55.78           N
ATOM    232  CA  GLY    32     -42.120 -17.384   6.354  1.00 55.78           C
ATOM    233  C   GLY    32     -42.982 -16.253   5.899  1.00 55.78           C
ATOM    234  O   GLY    32     -43.224 -16.075   4.707  1.00 55.78           O
ATOM    235  N   TRP    33     -43.468 -15.454   6.873  1.00125.02           N
ATOM    236  CA  TRP    33     -44.287 -14.320   6.566  1.00125.02           C
ATOM    237  CB  TRP    33     -45.222 -13.877   7.705  1.00125.02           C
ATOM    238  CG  TRP    33     -45.928 -12.587   7.363  1.00125.02           C
ATOM    239  CD2 TRP    33     -47.023 -12.506   6.441  1.00125.02           C
ATOM    240  CD1 TRP    33     -45.662 -11.308   7.762  1.00125.02           C
ATOM    241  NE1 TRP    33     -46.524 -10.435   7.141  1.00125.02           N
ATOM    242  CE2 TRP    33     -47.365 -11.161   6.323  1.00125.02           C
ATOM    243  CE3 TRP    33     -47.678 -13.475   5.737  1.00125.02           C
ATOM    244  CZ2 TRP    33     -48.375 -10.767   5.493  1.00125.02           C
ATOM    245  CZ3 TRP    33     -48.705 -13.074   4.912  1.00125.02           C
ATOM    246  CH2 TRP    33     -49.047 -11.744   4.792  1.00125.02           C
ATOM    247  C   TRP    33     -43.373 -13.137   6.282  1.00125.02           C
ATOM    248  O   TRP    33     -43.199 -12.808   5.079  1.00125.02           O
ATOM    249  OXT TRP    33     -42.850 -12.537   7.260  1.00125.02           O
TER     250      TRP    33
CONECT   12  147
CONECT   74  185
CONECT  141  220
END
