# Supplementary material for: Graph-Directed Approach for Downselecting Toxins for Experimental Structure Determination
Source: Mar Drugs. 2020 May 14;18(5):256. doi: 10.3390/md18050256 (PMC7281422; doi:10.3390/md18050256)
Supplement: Supplementary file 1 [file marinedrugs-18-00256-s001.zip › SupplementaryMaterial/finalmodels/6C_finalmodels/seq136/seq136model3_B99990003.pdb]

EXPDTA    THEORETICAL MODEL, MODELLER 9.19 2019/07/19 23:10:13
REMARK   6 MODELLER OBJECTIVE FUNCTION:       506.1031
REMARK   6 MODELLER BEST TEMPLATE % SEQ ID:  95.833
REMARK   6 SEQUENCE: subject
REMARK   6 ALIGNMENT: subject-mult.ali
REMARK   6 DOPE score: -1651.94763
REMARK   6 GA341 score: 1.00000
REMARK   6 TEMPLATE: 2yenAA 1:A - 22:A MODELS 3: - 24: AT 54.5%
REMARK   6 TEMPLATE: 2lo9AA 1:A - 24:A MODELS 1: - 24: AT 95.8%
REMARK   6 TEMPLATE: 2lo9AA 1:A - 24:A MODELS 1: - 24: AT 95.8%
SSBOND   1 CYS      5    CYS     17                          1555   1555  2.03
SSBOND   2 CYS      6    CYS     23                          1555   1555  2.03
SSBOND   3 CYS     13    CYS     24                          1555   1555  2.03
ATOM      1  N   VAL     1     -67.567  -4.469 -25.159  1.00 24.60           N
ATOM      2  CA  VAL     1     -68.885  -4.004 -25.647  1.00 24.60           C
ATOM      3  CB  VAL     1     -69.848  -5.155 -25.718  1.00 24.60           C
ATOM      4  CG1 VAL     1     -69.337  -6.140 -26.784  1.00 24.60           C
ATOM      5  CG2 VAL     1     -69.976  -5.786 -24.322  1.00 24.60           C
ATOM      6  C   VAL     1     -69.448  -2.950 -24.753  1.00 24.60           C
ATOM      7  O   VAL     1     -68.741  -2.029 -24.344  1.00 24.60           O
ATOM      8  N   GLY     2     -70.741  -3.072 -24.410  1.00 29.24           N
ATOM      9  CA  GLY     2     -71.349  -2.090 -23.569  1.00 29.24           C
ATOM     10  C   GLY     2     -72.149  -1.138 -24.404  1.00 29.24           C
ATOM     11  O   GLY     2     -72.727  -0.181 -23.891  1.00 29.24           O
ATOM     12  N   ALA     3     -72.241  -1.396 -25.716  1.00 34.04           N
ATOM     13  CA  ALA     3     -72.982  -0.524 -26.582  1.00 34.04           C
ATOM     14  CB  ALA     3     -73.017  -1.010 -28.042  1.00 34.04           C
ATOM     15  C   ALA     3     -74.390  -0.495 -26.083  1.00 34.04           C
ATOM     16  O   ALA     3     -75.066   0.529 -26.148  1.00 34.04           O
ATOM     17  N   ARG     4     -74.859  -1.630 -25.536  1.00113.44           N
ATOM     18  CA  ARG     4     -76.225  -1.725 -25.121  1.00113.44           C
ATOM     19  CB  ARG     4     -76.630  -3.083 -24.517  1.00113.44           C
ATOM     20  CG  ARG     4     -75.918  -3.445 -23.215  1.00113.44           C
ATOM     21  CD  ARG     4     -76.540  -4.657 -22.516  1.00113.44           C
ATOM     22  NE  ARG     4     -77.914  -4.271 -22.089  1.00113.44           N
ATOM     23  CZ  ARG     4     -78.131  -3.779 -20.835  1.00113.44           C
ATOM     24  NH1 ARG     4     -77.092  -3.671 -19.955  1.00113.44           N
ATOM     25  NH2 ARG     4     -79.388  -3.395 -20.467  1.00113.44           N
ATOM     26  C   ARG     4     -76.496  -0.692 -24.078  1.00113.44           C
ATOM     27  O   ARG     4     -77.623  -0.228 -23.939  1.00113.44           O
ATOM     28  N   CYS     5     -75.490  -0.331 -23.267  1.00 60.43           N
ATOM     29  CA  CYS     5     -75.754   0.624 -22.232  1.00 60.43           C
ATOM     30  CB  CYS     5     -74.519   0.843 -21.343  1.00 60.43           C
ATOM     31  SG  CYS     5     -74.838   1.918 -19.917  1.00 60.43           S
ATOM     32  C   CYS     5     -76.188   1.942 -22.823  1.00 60.43           C
ATOM     33  O   CYS     5     -77.265   2.437 -22.511  1.00 60.43           O
ATOM     34  N   CYS     6     -75.408   2.523 -23.754  1.00 53.19           N
ATOM     35  CA  CYS     6     -75.757   3.823 -24.273  1.00 53.19           C
ATOM     36  CB  CYS     6     -74.747   4.358 -25.305  1.00 53.19           C
ATOM     37  SG  CYS     6     -73.224   5.054 -24.590  1.00 53.19           S
ATOM     38  C   CYS     6     -77.087   3.758 -24.949  1.00 53.19           C
ATOM     39  O   CYS     6     -77.903   4.671 -24.830  1.00 53.19           O
ATOM     40  N   LYS     7     -77.351   2.671 -25.685  1.00122.76           N
ATOM     41  CA  LYS     7     -78.590   2.623 -26.398  1.00122.76           C
ATOM     42  CB  LYS     7     -78.730   1.365 -27.268  1.00122.76           C
ATOM     43  CG  LYS     7     -77.644   1.254 -28.341  1.00122.76           C
ATOM     44  CD  LYS     7     -77.538   2.480 -29.253  1.00122.76           C
ATOM     45  CE  LYS     7     -76.580   3.549 -28.718  1.00122.76           C
ATOM     46  NZ  LYS     7     -76.451   4.656 -29.692  1.00122.76           N
ATOM     47  C   LYS     7     -79.724   2.651 -25.416  1.00122.76           C
ATOM     48  O   LYS     7     -80.718   3.337 -25.641  1.00122.76           O
ATOM     49  N   ASN     8     -79.608   1.877 -24.316  1.00 76.65           N
ATOM     50  CA  ASN     8     -80.618   1.756 -23.293  1.00 76.65           C
ATOM     51  CB  ASN     8     -80.422   0.507 -22.419  1.00 76.65           C
ATOM     52  CG  ASN     8     -80.873  -0.679 -23.255  1.00 76.65           C
ATOM     53  OD1 ASN     8     -82.055  -0.818 -23.565  1.00 76.65           O
ATOM     54  ND2 ASN     8     -79.910  -1.553 -23.648  1.00 76.65           N
ATOM     55  C   ASN     8     -80.685   2.954 -22.388  1.00 76.65           C
ATOM     56  O   ASN     8     -81.756   3.286 -21.884  1.00 76.65           O
ATOM     57  N   GLY     9     -79.550   3.624 -22.122  1.00 28.52           N
ATOM     58  CA  GLY     9     -79.566   4.730 -21.209  1.00 28.52           C
ATOM     59  C   GLY     9     -79.745   4.170 -19.831  1.00 28.52           C
ATOM     60  O   GLY     9     -78.964   3.335 -19.377  1.00 28.52           O
ATOM     61  N   LYS    10     -80.801   4.616 -19.135  1.00 61.70           N
ATOM     62  CA  LYS    10     -81.068   4.195 -17.791  1.00 61.70           C
ATOM     63  CB  LYS    10     -82.348   4.834 -17.223  1.00 61.70           C
ATOM     64  CG  LYS    10     -82.234   6.351 -17.039  1.00 61.70           C
ATOM     65  CD  LYS    10     -83.573   7.056 -16.812  1.00 61.70           C
ATOM     66  CE  LYS    10     -84.357   7.299 -18.103  1.00 61.70           C
ATOM     67  NZ  LYS    10     -85.614   8.024 -17.808  1.00 61.70           N
ATOM     68  C   LYS    10     -81.247   2.708 -17.801  1.00 61.70           C
ATOM     69  O   LYS    10     -80.908   2.027 -16.837  1.00 61.70           O
ATOM     70  N   ARG    11     -81.794   2.168 -18.904  1.00104.28           N
ATOM     71  CA  ARG    11     -82.029   0.757 -19.022  1.00104.28           C
ATOM     72  CB  ARG    11     -82.683   0.391 -20.366  1.00104.28           C
ATOM     73  CG  ARG    11     -84.114   0.921 -20.502  1.00104.28           C
ATOM     74  CD  ARG    11     -84.712   0.762 -21.904  1.00104.28           C
ATOM     75  NE  ARG    11     -84.690  -0.687 -22.248  1.00104.28           N
ATOM     76  CZ  ARG    11     -85.328  -1.141 -23.368  1.00104.28           C
ATOM     77  NH1 ARG    11     -86.029  -0.278 -24.159  1.00104.28           N
ATOM     78  NH2 ARG    11     -85.260  -2.464 -23.696  1.00104.28           N
ATOM     79  C   ARG    11     -80.712   0.040 -18.949  1.00104.28           C
ATOM     80  O   ARG    11     -80.619  -1.046 -18.384  1.00104.28           O
ATOM     81  N   GLY    12     -79.669   0.627 -19.565  1.00 42.68           N
ATOM     82  CA  GLY    12     -78.339   0.082 -19.634  1.00 42.68           C
ATOM     83  C   GLY    12     -77.642   0.065 -18.302  1.00 42.68           C
ATOM     84  O   GLY    12     -76.813  -0.806 -18.045  1.00 42.68           O
ATOM     85  N   CYS    13     -77.926   1.051 -17.430  1.00 60.92           N
ATOM     86  CA  CYS    13     -77.149   1.178 -16.227  1.00 60.92           C
ATOM     87  CB  CYS    13     -77.565   2.361 -15.339  1.00 60.92           C
ATOM     88  SG  CYS    13     -77.443   3.937 -16.238  1.00 60.92           S
ATOM     89  C   CYS    13     -77.205  -0.082 -15.424  1.00 60.92           C
ATOM     90  O   CYS    13     -78.251  -0.709 -15.266  1.00 60.92           O
ATOM     91  N   GLY    14     -76.029  -0.486 -14.907  1.00 28.90           N
ATOM     92  CA  GLY    14     -75.900  -1.678 -14.120  1.00 28.90           C
ATOM     93  C   GLY    14     -74.432  -1.894 -13.946  1.00 28.90           C
ATOM     94  O   GLY    14     -73.629  -1.131 -14.479  1.00 28.90           O
ATOM     95  N   ARG    15     -74.040  -2.954 -13.217  1.00155.98           N
ATOM     96  CA  ARG    15     -72.649  -3.209 -12.961  1.00155.98           C
ATOM     97  CB  ARG    15     -72.420  -4.465 -12.107  1.00155.98           C
ATOM     98  CG  ARG    15     -72.996  -4.364 -10.696  1.00155.98           C
ATOM     99  CD  ARG    15     -72.760  -5.624  -9.861  1.00155.98           C
ATOM    100  NE  ARG    15     -71.285  -5.808  -9.749  1.00155.98           N
ATOM    101  CZ  ARG    15     -70.772  -7.031  -9.423  1.00155.98           C
ATOM    102  NH1 ARG    15     -71.609  -8.086  -9.207  1.00155.98           N
ATOM    103  NH2 ARG    15     -69.421  -7.192  -9.308  1.00155.98           N
ATOM    104  C   ARG    15     -71.966  -3.442 -14.268  1.00155.98           C
ATOM    105  O   ARG    15     -70.844  -2.984 -14.493  1.00155.98           O
ATOM    106  N   TRP    16     -72.648  -4.157 -15.177  1.00 76.00           N
ATOM    107  CA  TRP    16     -72.089  -4.503 -16.449  1.00 76.00           C
ATOM    108  CB  TRP    16     -73.128  -5.243 -17.312  1.00 76.00           C
ATOM    109  CG  TRP    16     -72.634  -5.756 -18.642  1.00 76.00           C
ATOM    110  CD2 TRP    16     -72.832  -5.099 -19.905  1.00 76.00           C
ATOM    111  CD1 TRP    16     -71.970  -6.918 -18.911  1.00 76.00           C
ATOM    112  NE1 TRP    16     -71.739  -7.025 -20.259  1.00 76.00           N
ATOM    113  CE2 TRP    16     -72.258  -5.912 -20.884  1.00 76.00           C
ATOM    114  CE3 TRP    16     -73.432  -3.914 -20.221  1.00 76.00           C
ATOM    115  CZ2 TRP    16     -72.290  -5.558 -22.200  1.00 76.00           C
ATOM    116  CZ3 TRP    16     -73.454  -3.555 -21.554  1.00 76.00           C
ATOM    117  CH2 TRP    16     -72.895  -4.362 -22.519  1.00 76.00           C
ATOM    118  C   TRP    16     -71.728  -3.229 -17.140  1.00 76.00           C
ATOM    119  O   TRP    16     -70.590  -3.033 -17.556  1.00 76.00           O
ATOM    120  N   CYS    17     -72.695  -2.304 -17.242  1.00 51.15           N
ATOM    121  CA  CYS    17     -72.438  -1.050 -17.881  1.00 51.15           C
ATOM    122  CB  CYS    17     -73.686  -0.162 -18.023  1.00 51.15           C
ATOM    123  SG  CYS    17     -73.292   1.493 -18.672  1.00 51.15           S
ATOM    124  C   CYS    17     -71.442  -0.301 -17.060  1.00 51.15           C
ATOM    125  O   CYS    17     -70.646   0.464 -17.584  1.00 51.15           O
ATOM    126  N   ARG    18     -71.452  -0.458 -15.737  1.00 73.00           N
ATOM    127  CA  ARG    18     -70.531   0.331 -14.980  1.00 73.00           C
ATOM    128  CB  ARG    18     -70.703   0.125 -13.470  1.00 73.00           C
ATOM    129  CG  ARG    18     -70.059   1.221 -12.627  1.00 73.00           C
ATOM    130  CD  ARG    18     -70.590   1.222 -11.196  1.00 73.00           C
ATOM    131  NE  ARG    18     -72.075   1.277 -11.307  1.00 73.00           N
ATOM    132  CZ  ARG    18     -72.816   1.992 -10.410  1.00 73.00           C
ATOM    133  NH1 ARG    18     -72.199   2.686  -9.412  1.00 73.00           N
ATOM    134  NH2 ARG    18     -74.176   2.025 -10.527  1.00 73.00           N
ATOM    135  C   ARG    18     -69.131  -0.038 -15.368  1.00 73.00           C
ATOM    136  O   ARG    18     -68.292   0.832 -15.596  1.00 73.00           O
ATOM    137  N   ASP    19     -68.835  -1.347 -15.440  1.00 67.75           N
ATOM    138  CA  ASP    19     -67.513  -1.746 -15.814  1.00 67.75           C
ATOM    139  CB  ASP    19     -67.243  -3.224 -15.475  1.00 67.75           C
ATOM    140  CG  ASP    19     -65.740  -3.442 -15.419  1.00 67.75           C
ATOM    141  OD1 ASP    19     -65.016  -2.785 -16.217  1.00 67.75           O
ATOM    142  OD2 ASP    19     -65.290  -4.254 -14.568  1.00 67.75           O
ATOM    143  C   ASP    19     -67.284  -1.540 -17.290  1.00 67.75           C
ATOM    144  O   ASP    19     -66.269  -0.982 -17.706  1.00 67.75           O
ATOM    145  N   HIS    20     -68.241  -2.010 -18.116  1.00 91.98           N
ATOM    146  CA  HIS    20     -68.173  -2.039 -19.555  1.00 91.98           C
ATOM    147  ND1 HIS    20     -68.968  -4.985 -18.489  1.00 91.98           N
ATOM    148  CG  HIS    20     -68.726  -4.460 -19.738  1.00 91.98           C
ATOM    149  CB  HIS    20     -69.131  -3.080 -20.152  1.00 91.98           C
ATOM    150  NE2 HIS    20     -67.873  -6.545 -19.632  1.00 91.98           N
ATOM    151  CD2 HIS    20     -68.057  -5.427 -20.424  1.00 91.98           C
ATOM    152  CE1 HIS    20     -68.435  -6.234 -18.479  1.00 91.98           C
ATOM    153  C   HIS    20     -68.407  -0.731 -20.257  1.00 91.98           C
ATOM    154  O   HIS    20     -67.859  -0.509 -21.334  1.00 91.98           O
ATOM    155  N   SER    21     -69.261   0.163 -19.728  1.00 75.24           N
ATOM    156  CA  SER    21     -69.572   1.334 -20.499  1.00 75.24           C
ATOM    157  CB  SER    21     -70.967   1.280 -21.121  1.00 75.24           C
ATOM    158  OG  SER    21     -71.049   0.150 -21.967  1.00 75.24           O
ATOM    159  C   SER    21     -69.539   2.600 -19.698  1.00 75.24           C
ATOM    160  O   SER    21     -70.035   2.697 -18.579  1.00 75.24           O
ATOM    161  N   ARG    22     -68.966   3.633 -20.334  1.00216.68           N
ATOM    162  CA  ARG    22     -68.856   4.979 -19.856  1.00216.68           C
ATOM    163  CB  ARG    22     -67.922   5.844 -20.720  1.00216.68           C
ATOM    164  CG  ARG    22     -66.486   5.313 -20.742  1.00216.68           C
ATOM    165  CD  ARG    22     -65.778   5.408 -19.389  1.00216.68           C
ATOM    166  NE  ARG    22     -65.398   6.833 -19.174  1.00216.68           N
ATOM    167  CZ  ARG    22     -64.091   7.221 -19.271  1.00216.68           C
ATOM    168  NH1 ARG    22     -63.115   6.299 -19.515  1.00216.68           N
ATOM    169  NH2 ARG    22     -63.757   8.535 -19.112  1.00216.68           N
ATOM    170  C   ARG    22     -70.231   5.569 -19.909  1.00216.68           C
ATOM    171  O   ARG    22     -70.495   6.622 -19.329  1.00216.68           O
ATOM    172  N   CYS    23     -71.135   4.885 -20.634  1.00126.65           N
ATOM    173  CA  CYS    23     -72.465   5.334 -20.944  1.00126.65           C
ATOM    174  CB  CYS    23     -73.310   4.257 -21.661  1.00126.65           C
ATOM    175  SG  CYS    23     -72.597   3.684 -23.232  1.00126.65           S
ATOM    176  C   CYS    23     -73.219   5.672 -19.692  1.00126.65           C
ATOM    177  O   CYS    23     -74.062   6.567 -19.705  1.00126.65           O
ATOM    178  N   CYS    24     -73.018   4.939 -18.586  1.00 39.60           N
ATOM    179  CA  CYS    24     -73.719   5.346 -17.402  1.00 39.60           C
ATOM    180  CB  CYS    24     -74.436   4.201 -16.659  1.00 39.60           C
ATOM    181  SG  CYS    24     -75.918   3.640 -17.553  1.00 39.60           S
ATOM    182  C   CYS    24     -72.681   5.960 -16.472  1.00 39.60           C
ATOM    183  O   CYS    24     -72.526   5.455 -15.329  1.00 39.60           O
ATOM    184  OXT CYS    24     -72.027   6.952 -16.898  1.00 39.60           O
TER     185      CYS    24
CONECT   31  123
CONECT   37  175
CONECT   88  181
END
