# Supplementary material for: Graph-Directed Approach for Downselecting Toxins for Experimental Structure Determination
Source: Mar Drugs. 2020 May 14;18(5):256. doi: 10.3390/md18050256 (PMC7281422; doi:10.3390/md18050256)
Supplement: Supplementary file 1 [file marinedrugs-18-00256-s001.zip › SupplementaryMaterial/finalmodels/6C_finalmodels/seq136/seq136model1_B99990001.pdb]

EXPDTA    THEORETICAL MODEL, MODELLER 9.19 2019/07/19 23:09:58
REMARK   6 MODELLER OBJECTIVE FUNCTION:       515.2958
REMARK   6 MODELLER BEST TEMPLATE % SEQ ID:  95.833
REMARK   6 SEQUENCE: subject
REMARK   6 ALIGNMENT: subject-mult.ali
REMARK   6 DOPE score: -1635.05615
REMARK   6 GA341 score: 1.00000
REMARK   6 TEMPLATE: 2yenAA 1:A - 22:A MODELS 3: - 24: AT 54.5%
REMARK   6 TEMPLATE: 2lo9AA 1:A - 24:A MODELS 1: - 24: AT 95.8%
REMARK   6 TEMPLATE: 2lo9AA 1:A - 24:A MODELS 1: - 24: AT 95.8%
SSBOND   1 CYS      5    CYS     17                          1555   1555  2.02
SSBOND   2 CYS      6    CYS     23                          1555   1555  2.03
SSBOND   3 CYS     13    CYS     24                          1555   1555  2.03
ATOM      1  N   VAL     1      65.550 -24.715  33.544  1.00 25.86           N
ATOM      2  CA  VAL     1      64.317 -24.098  34.080  1.00 25.86           C
ATOM      3  CB  VAL     1      63.651 -23.275  33.022  1.00 25.86           C
ATOM      4  CG1 VAL     1      64.611 -22.150  32.605  1.00 25.86           C
ATOM      5  CG2 VAL     1      63.255 -24.207  31.865  1.00 25.86           C
ATOM      6  C   VAL     1      63.357 -25.158  34.500  1.00 25.86           C
ATOM      7  O   VAL     1      63.638 -26.350  34.382  1.00 25.86           O
ATOM      8  N   GLY     2      62.174 -24.746  34.992  1.00 29.72           N
ATOM      9  CA  GLY     2      61.212 -25.727  35.396  1.00 29.72           C
ATOM     10  C   GLY     2      61.265 -25.918  36.880  1.00 29.72           C
ATOM     11  O   GLY     2      60.592 -26.795  37.421  1.00 29.72           O
ATOM     12  N   ALA     3      62.055 -25.081  37.577  1.00 33.84           N
ATOM     13  CA  ALA     3      62.194 -25.171  39.004  1.00 33.84           C
ATOM     14  CB  ALA     3      63.136 -24.103  39.584  1.00 33.84           C
ATOM     15  C   ALA     3      60.845 -24.953  39.610  1.00 33.84           C
ATOM     16  O   ALA     3      60.485 -25.573  40.610  1.00 33.84           O
ATOM     17  N   ARG     4      60.045 -24.072  38.989  1.00171.66           N
ATOM     18  CA  ARG     4      58.750 -23.747  39.508  1.00171.66           C
ATOM     19  CB  ARG     4      57.934 -22.826  38.588  1.00171.66           C
ATOM     20  CG  ARG     4      56.446 -22.852  38.947  1.00171.66           C
ATOM     21  CD  ARG     4      55.540 -22.052  38.012  1.00171.66           C
ATOM     22  NE  ARG     4      54.132 -22.445  38.317  1.00171.66           N
ATOM     23  CZ  ARG     4      53.444 -21.857  39.340  1.00171.66           C
ATOM     24  NH1 ARG     4      54.040 -20.905  40.115  1.00171.66           N
ATOM     25  NH2 ARG     4      52.153 -22.225  39.590  1.00171.66           N
ATOM     26  C   ARG     4      57.947 -25.003  39.627  1.00171.66           C
ATOM     27  O   ARG     4      57.116 -25.126  40.524  1.00171.66           O
ATOM     28  N   CYS     5      58.132 -25.957  38.700  1.00117.11           N
ATOM     29  CA  CYS     5      57.343 -27.156  38.732  1.00117.11           C
ATOM     30  CB  CYS     5      57.730 -28.155  37.641  1.00117.11           C
ATOM     31  SG  CYS     5      57.162 -27.611  36.023  1.00117.11           S
ATOM     32  C   CYS     5      57.526 -27.908  40.004  1.00117.11           C
ATOM     33  O   CYS     5      56.573 -28.094  40.749  1.00117.11           O
ATOM     34  N   CYS     6      58.758 -28.324  40.330  1.00 59.93           N
ATOM     35  CA  CYS     6      58.909 -29.163  41.486  1.00 59.93           C
ATOM     36  CB  CYS     6      60.345 -29.669  41.715  1.00 59.93           C
ATOM     37  SG  CYS     6      60.789 -31.117  40.702  1.00 59.93           S
ATOM     38  C   CYS     6      58.474 -28.422  42.703  1.00 59.93           C
ATOM     39  O   CYS     6      57.904 -29.001  43.626  1.00 59.93           O
ATOM     40  N   LYS     7      58.723 -27.109  42.738  1.00 83.96           N
ATOM     41  CA  LYS     7      58.370 -26.366  43.907  1.00 83.96           C
ATOM     42  CB  LYS     7      58.710 -24.877  43.734  1.00 83.96           C
ATOM     43  CG  LYS     7      58.595 -24.041  45.004  1.00 83.96           C
ATOM     44  CD  LYS     7      59.295 -22.689  44.873  1.00 83.96           C
ATOM     45  CE  LYS     7      59.206 -21.808  46.120  1.00 83.96           C
ATOM     46  NZ  LYS     7      59.923 -20.534  45.880  1.00 83.96           N
ATOM     47  C   LYS     7      56.889 -26.496  44.128  1.00 83.96           C
ATOM     48  O   LYS     7      56.448 -26.758  45.246  1.00 83.96           O
ATOM     49  N   ASN     8      56.090 -26.293  43.062  1.00 80.05           N
ATOM     50  CA  ASN     8      54.648 -26.332  43.089  1.00 80.05           C
ATOM     51  CB  ASN     8      54.028 -25.564  41.914  1.00 80.05           C
ATOM     52  CG  ASN     8      54.208 -24.091  42.236  1.00 80.05           C
ATOM     53  OD1 ASN     8      53.456 -23.513  43.018  1.00 80.05           O
ATOM     54  ND2 ASN     8      55.255 -23.470  41.635  1.00 80.05           N
ATOM     55  C   ASN     8      54.072 -27.722  43.104  1.00 80.05           C
ATOM     56  O   ASN     8      52.993 -27.937  43.650  1.00 80.05           O
ATOM     57  N   GLY     9      54.741 -28.705  42.478  1.00 30.11           N
ATOM     58  CA  GLY     9      54.179 -30.021  42.391  1.00 30.11           C
ATOM     59  C   GLY     9      53.045 -29.959  41.414  1.00 30.11           C
ATOM     60  O   GLY     9      53.211 -29.554  40.265  1.00 30.11           O
ATOM     61  N   LYS    10      51.844 -30.362  41.860  1.00 82.85           N
ATOM     62  CA  LYS    10      50.697 -30.382  41.002  1.00 82.85           C
ATOM     63  CB  LYS    10      49.436 -30.935  41.693  1.00 82.85           C
ATOM     64  CG  LYS    10      48.988 -30.138  42.915  1.00 82.85           C
ATOM     65  CD  LYS    10      47.624 -30.575  43.450  1.00 82.85           C
ATOM     66  CE  LYS    10      47.182 -29.806  44.696  1.00 82.85           C
ATOM     67  NZ  LYS    10      45.853 -30.284  45.135  1.00 82.85           N
ATOM     68  C   LYS    10      50.437 -28.985  40.533  1.00 82.85           C
ATOM     69  O   LYS    10      49.921 -28.779  39.436  1.00 82.85           O
ATOM     70  N   ARG    11      50.777 -27.977  41.357  1.00 57.82           N
ATOM     71  CA  ARG    11      50.538 -26.618  40.962  1.00 57.82           C
ATOM     72  CB  ARG    11      50.885 -25.579  42.043  1.00 57.82           C
ATOM     73  CG  ARG    11      49.969 -25.643  43.266  1.00 57.82           C
ATOM     74  CD  ARG    11      50.007 -24.384  44.134  1.00 57.82           C
ATOM     75  NE  ARG    11      51.409 -24.177  44.578  1.00 57.82           N
ATOM     76  CZ  ARG    11      51.901 -24.892  45.629  1.00 57.82           C
ATOM     77  NH1 ARG    11      51.130 -25.862  46.197  1.00 57.82           N
ATOM     78  NH2 ARG    11      53.156 -24.646  46.106  1.00 57.82           N
ATOM     79  C   ARG    11      51.370 -26.300  39.757  1.00 57.82           C
ATOM     80  O   ARG    11      50.950 -25.533  38.894  1.00 57.82           O
ATOM     81  N   GLY    12      52.595 -26.854  39.697  1.00 41.64           N
ATOM     82  CA  GLY    12      53.532 -26.627  38.630  1.00 41.64           C
ATOM     83  C   GLY    12      53.070 -27.217  37.329  1.00 41.64           C
ATOM     84  O   GLY    12      53.396 -26.703  36.258  1.00 41.64           O
ATOM     85  N   CYS    13      52.331 -28.339  37.379  1.00 61.57           N
ATOM     86  CA  CYS    13      52.007 -29.034  36.164  1.00 61.57           C
ATOM     87  CB  CYS    13      51.182 -30.309  36.394  1.00 61.57           C
ATOM     88  SG  CYS    13      52.068 -31.456  37.488  1.00 61.57           S
ATOM     89  C   CYS    13      51.293 -28.131  35.204  1.00 61.57           C
ATOM     90  O   CYS    13      50.385 -27.385  35.565  1.00 61.57           O
ATOM     91  N   GLY    14      51.729 -28.179  33.926  1.00 29.00           N
ATOM     92  CA  GLY    14      51.169 -27.373  32.877  1.00 29.00           C
ATOM     93  C   GLY    14      52.037 -27.575  31.673  1.00 29.00           C
ATOM     94  O   GLY    14      53.000 -28.335  31.721  1.00 29.00           O
ATOM     95  N   ARG    15      51.724 -26.875  30.564  1.00140.07           N
ATOM     96  CA  ARG    15      52.463 -27.017  29.342  1.00140.07           C
ATOM     97  CB  ARG    15      51.939 -26.090  28.237  1.00140.07           C
ATOM     98  CG  ARG    15      52.839 -26.075  27.004  1.00140.07           C
ATOM     99  CD  ARG    15      52.549 -24.917  26.047  1.00140.07           C
ATOM    100  NE  ARG    15      51.272 -25.210  25.337  1.00140.07           N
ATOM    101  CZ  ARG    15      51.296 -25.857  24.134  1.00140.07           C
ATOM    102  NH1 ARG    15      52.486 -26.253  23.595  1.00140.07           N
ATOM    103  NH2 ARG    15      50.130 -26.110  23.470  1.00140.07           N
ATOM    104  C   ARG    15      53.882 -26.623  29.589  1.00140.07           C
ATOM    105  O   ARG    15      54.813 -27.299  29.153  1.00140.07           O
ATOM    106  N   TRP    16      54.077 -25.521  30.330  1.00 74.12           N
ATOM    107  CA  TRP    16      55.388 -25.019  30.596  1.00 74.12           C
ATOM    108  CB  TRP    16      55.337 -23.802  31.535  1.00 74.12           C
ATOM    109  CG  TRP    16      56.675 -23.251  31.963  1.00 74.12           C
ATOM    110  CD2 TRP    16      57.314 -23.579  33.207  1.00 74.12           C
ATOM    111  CD1 TRP    16      57.502 -22.373  31.324  1.00 74.12           C
ATOM    112  NE1 TRP    16      58.620 -22.138  32.091  1.00 74.12           N
ATOM    113  CE2 TRP    16      58.517 -22.873  33.253  1.00 74.12           C
ATOM    114  CE3 TRP    16      56.933 -24.403  34.228  1.00 74.12           C
ATOM    115  CZ2 TRP    16      59.359 -22.983  34.322  1.00 74.12           C
ATOM    116  CZ3 TRP    16      57.783 -24.507  35.308  1.00 74.12           C
ATOM    117  CH2 TRP    16      58.973 -23.812  35.352  1.00 74.12           C
ATOM    118  C   TRP    16      56.128 -26.105  31.287  1.00 74.12           C
ATOM    119  O   TRP    16      57.250 -26.441  30.919  1.00 74.12           O
ATOM    120  N   CYS    17      55.479 -26.703  32.295  1.00 66.46           N
ATOM    121  CA  CYS    17      56.058 -27.746  33.076  1.00 66.46           C
ATOM    122  CB  CYS    17      55.062 -28.269  34.119  1.00 66.46           C
ATOM    123  SG  CYS    17      55.916 -29.100  35.468  1.00 66.46           S
ATOM    124  C   CYS    17      56.338 -28.896  32.167  1.00 66.46           C
ATOM    125  O   CYS    17      57.379 -29.537  32.249  1.00 66.46           O
ATOM    126  N   ARG    18      55.414 -29.202  31.253  1.00117.80           N
ATOM    127  CA  ARG    18      55.610 -30.360  30.436  1.00117.80           C
ATOM    128  CB  ARG    18      54.468 -30.556  29.427  1.00117.80           C
ATOM    129  CG  ARG    18      53.126 -30.902  30.074  1.00117.80           C
ATOM    130  CD  ARG    18      51.983 -31.035  29.067  1.00117.80           C
ATOM    131  NE  ARG    18      50.771 -31.447  29.827  1.00117.80           N
ATOM    132  CZ  ARG    18      50.491 -32.773  29.983  1.00117.80           C
ATOM    133  NH1 ARG    18      51.326 -33.713  29.450  1.00117.80           N
ATOM    134  NH2 ARG    18      49.374 -33.158  30.666  1.00117.80           N
ATOM    135  C   ARG    18      56.875 -30.214  29.648  1.00117.80           C
ATOM    136  O   ARG    18      57.699 -31.127  29.619  1.00117.80           O
ATOM    137  N   ASP    19      57.059 -29.073  28.959  1.00102.81           N
ATOM    138  CA  ASP    19      58.260 -28.923  28.186  1.00102.81           C
ATOM    139  CB  ASP    19      58.181 -27.773  27.165  1.00102.81           C
ATOM    140  CG  ASP    19      57.363 -28.247  25.969  1.00102.81           C
ATOM    141  OD1 ASP    19      57.710 -29.319  25.404  1.00102.81           O
ATOM    142  OD2 ASP    19      56.392 -27.537  25.596  1.00102.81           O
ATOM    143  C   ASP    19      59.461 -28.674  29.051  1.00102.81           C
ATOM    144  O   ASP    19      60.503 -29.309  28.891  1.00102.81           O
ATOM    145  N   HIS    20      59.330 -27.710  29.980  1.00 92.64           N
ATOM    146  CA  HIS    20      60.389 -27.211  30.813  1.00 92.64           C
ATOM    147  ND1 HIS    20      59.069 -24.693  29.321  1.00 92.64           N
ATOM    148  CG  HIS    20      60.060 -24.802  30.273  1.00 92.64           C
ATOM    149  CB  HIS    20      60.065 -25.819  31.371  1.00 92.64           C
ATOM    150  NE2 HIS    20      60.589 -23.140  28.843  1.00 92.64           N
ATOM    151  CD2 HIS    20      60.977 -23.847  29.966  1.00 92.64           C
ATOM    152  CE1 HIS    20      59.436 -23.685  28.491  1.00 92.64           C
ATOM    153  C   HIS    20      60.788 -28.100  31.950  1.00 92.64           C
ATOM    154  O   HIS    20      61.952 -28.108  32.345  1.00 92.64           O
ATOM    155  N   SER    21      59.856 -28.853  32.552  1.00111.61           N
ATOM    156  CA  SER    21      60.272 -29.535  33.738  1.00111.61           C
ATOM    157  CB  SER    21      59.725 -28.838  34.988  1.00111.61           C
ATOM    158  OG  SER    21      60.274 -29.413  36.159  1.00111.61           O
ATOM    159  C   SER    21      59.834 -30.974  33.759  1.00111.61           C
ATOM    160  O   SER    21      58.702 -31.330  33.440  1.00111.61           O
ATOM    161  N   ARG    22      60.771 -31.839  34.181  1.00177.99           N
ATOM    162  CA  ARG    22      60.620 -33.257  34.342  1.00177.99           C
ATOM    163  CB  ARG    22      61.956 -33.966  34.616  1.00177.99           C
ATOM    164  CG  ARG    22      62.921 -33.902  33.432  1.00177.99           C
ATOM    165  CD  ARG    22      64.227 -34.660  33.673  1.00177.99           C
ATOM    166  NE  ARG    22      65.068 -34.516  32.451  1.00177.99           N
ATOM    167  CZ  ARG    22      66.323 -35.054  32.417  1.00177.99           C
ATOM    168  NH1 ARG    22      66.814 -35.722  33.503  1.00177.99           N
ATOM    169  NH2 ARG    22      67.090 -34.918  31.296  1.00177.99           N
ATOM    170  C   ARG    22      59.722 -33.505  35.516  1.00177.99           C
ATOM    171  O   ARG    22      59.189 -34.601  35.684  1.00177.99           O
ATOM    172  N   CYS    23      59.558 -32.478  36.373  1.00126.38           N
ATOM    173  CA  CYS    23      58.869 -32.559  37.633  1.00126.38           C
ATOM    174  CB  CYS    23      58.812 -31.205  38.377  1.00126.38           C
ATOM    175  SG  CYS    23      60.458 -30.541  38.784  1.00126.38           S
ATOM    176  C   CYS    23      57.457 -33.018  37.446  1.00126.38           C
ATOM    177  O   CYS    23      56.877 -33.608  38.356  1.00126.38           O
ATOM    178  N   CYS    24      56.815 -32.705  36.309  1.00 43.66           N
ATOM    179  CA  CYS    24      55.486 -33.223  36.139  1.00 43.66           C
ATOM    180  CB  CYS    24      54.442 -32.166  35.723  1.00 43.66           C
ATOM    181  SG  CYS    24      54.025 -31.056  37.103  1.00 43.66           S
ATOM    182  C   CYS    24      55.571 -34.289  35.052  1.00 43.66           C
ATOM    183  O   CYS    24      54.700 -34.305  34.142  1.00 43.66           O
ATOM    184  OXT CYS    24      56.522 -35.112  35.124  1.00 43.66           O
TER     185      CYS    24
CONECT   31  123
CONECT   37  175
CONECT   88  181
END
