# Supplementary material for: Graph-Directed Approach for Downselecting Toxins for Experimental Structure Determination
Source: Mar Drugs. 2020 May 14;18(5):256. doi: 10.3390/md18050256 (PMC7281422; doi:10.3390/md18050256)
Supplement: Supplementary file 1 [file marinedrugs-18-00256-s001.zip › SupplementaryMaterial/finalmodels/6C_finalmodels/seq136/seq136model2_B99990002.pdb]

EXPDTA    THEORETICAL MODEL, MODELLER 9.19 2019/07/19 23:10:05
REMARK   6 MODELLER OBJECTIVE FUNCTION:       518.7797
REMARK   6 MODELLER BEST TEMPLATE % SEQ ID:  95.833
REMARK   6 SEQUENCE: subject
REMARK   6 ALIGNMENT: subject-mult.ali
REMARK   6 DOPE score: -1656.85083
REMARK   6 GA341 score: 1.00000
REMARK   6 TEMPLATE: 2yenAA 1:A - 22:A MODELS 3: - 24: AT 54.5%
REMARK   6 TEMPLATE: 2lo9AA 1:A - 24:A MODELS 1: - 24: AT 95.8%
REMARK   6 TEMPLATE: 2lo9AA 1:A - 24:A MODELS 1: - 24: AT 95.8%
SSBOND   1 CYS      5    CYS     17                          1555   1555  2.03
SSBOND   2 CYS      6    CYS     23                          1555   1555  2.03
SSBOND   3 CYS     13    CYS     24                          1555   1555  2.04
ATOM      1  N   VAL     1       4.546  72.738 -52.730  1.00 57.21           N
ATOM      2  CA  VAL     1       5.792  72.053 -52.319  1.00 57.21           C
ATOM      3  CB  VAL     1       6.981  72.915 -52.624  1.00 57.21           C
ATOM      4  CG1 VAL     1       7.054  73.122 -54.145  1.00 57.21           C
ATOM      5  CG2 VAL     1       6.857  74.226 -51.831  1.00 57.21           C
ATOM      6  C   VAL     1       5.777  71.778 -50.849  1.00 57.21           C
ATOM      7  O   VAL     1       6.791  71.925 -50.173  1.00 57.21           O
ATOM      8  N   GLY     2       4.598  71.383 -50.334  1.00103.25           N
ATOM      9  CA  GLY     2       4.300  71.054 -48.966  1.00103.25           C
ATOM     10  C   GLY     2       4.967  69.777 -48.545  1.00103.25           C
ATOM     11  O   GLY     2       5.191  69.549 -47.358  1.00103.25           O
ATOM     12  N   ALA     3       5.313  68.911 -49.514  1.00 62.98           N
ATOM     13  CA  ALA     3       5.726  67.554 -49.271  1.00 62.98           C
ATOM     14  CB  ALA     3       6.237  66.860 -50.545  1.00 62.98           C
ATOM     15  C   ALA     3       6.826  67.483 -48.259  1.00 62.98           C
ATOM     16  O   ALA     3       6.867  66.546 -47.464  1.00 62.98           O
ATOM     17  N   ARG     4       7.739  68.464 -48.235  1.00131.57           N
ATOM     18  CA  ARG     4       8.845  68.409 -47.322  1.00131.57           C
ATOM     19  CB  ARG     4       9.685  69.694 -47.349  1.00131.57           C
ATOM     20  CG  ARG     4      10.761  69.740 -46.265  1.00131.57           C
ATOM     21  CD  ARG     4      11.356  71.132 -46.058  1.00131.57           C
ATOM     22  NE  ARG     4      12.374  71.024 -44.977  1.00131.57           N
ATOM     23  CZ  ARG     4      11.984  71.047 -43.668  1.00131.57           C
ATOM     24  NH1 ARG     4      10.660  71.135 -43.352  1.00131.57           N
ATOM     25  NH2 ARG     4      12.919  70.970 -42.675  1.00131.57           N
ATOM     26  C   ARG     4       8.317  68.291 -45.925  1.00131.57           C
ATOM     27  O   ARG     4       8.910  67.621 -45.082  1.00131.57           O
ATOM     28  N   CYS     5       7.206  68.980 -45.627  1.00 70.16           N
ATOM     29  CA  CYS     5       6.678  68.960 -44.296  1.00 70.16           C
ATOM     30  CB  CYS     5       5.517  69.957 -44.145  1.00 70.16           C
ATOM     31  SG  CYS     5       5.043  70.275 -42.424  1.00 70.16           S
ATOM     32  C   CYS     5       6.204  67.583 -43.906  1.00 70.16           C
ATOM     33  O   CYS     5       6.649  67.040 -42.901  1.00 70.16           O
ATOM     34  N   CYS     6       5.345  66.932 -44.715  1.00 57.87           N
ATOM     35  CA  CYS     6       4.797  65.661 -44.306  1.00 57.87           C
ATOM     36  CB  CYS     6       3.813  65.053 -45.324  1.00 57.87           C
ATOM     37  SG  CYS     6       2.124  65.732 -45.272  1.00 57.87           S
ATOM     38  C   CYS     6       5.895  64.669 -44.111  1.00 57.87           C
ATOM     39  O   CYS     6       5.863  63.864 -43.182  1.00 57.87           O
ATOM     40  N   LYS     7       6.910  64.692 -44.985  1.00 97.52           N
ATOM     41  CA  LYS     7       7.951  63.719 -44.849  1.00 97.52           C
ATOM     42  CB  LYS     7       9.039  63.870 -45.924  1.00 97.52           C
ATOM     43  CG  LYS     7       8.595  63.389 -47.307  1.00 97.52           C
ATOM     44  CD  LYS     7       8.270  61.893 -47.354  1.00 97.52           C
ATOM     45  CE  LYS     7       7.818  61.407 -48.732  1.00 97.52           C
ATOM     46  NZ  LYS     7       7.720  59.931 -48.740  1.00 97.52           N
ATOM     47  C   LYS     7       8.597  63.891 -43.509  1.00 97.52           C
ATOM     48  O   LYS     7       8.864  62.910 -42.817  1.00 97.52           O
ATOM     49  N   ASN     8       8.882  65.150 -43.125  1.00 72.79           N
ATOM     50  CA  ASN     8       9.542  65.494 -41.891  1.00 72.79           C
ATOM     51  CB  ASN     8      10.098  66.924 -41.911  1.00 72.79           C
ATOM     52  CG  ASN     8      11.317  66.905 -42.813  1.00 72.79           C
ATOM     53  OD1 ASN     8      12.266  66.163 -42.570  1.00 72.79           O
ATOM     54  ND2 ASN     8      11.300  67.729 -43.893  1.00 72.79           N
ATOM     55  C   ASN     8       8.653  65.375 -40.684  1.00 72.79           C
ATOM     56  O   ASN     8       9.129  65.048 -39.599  1.00 72.79           O
ATOM     57  N   GLY     9       7.345  65.662 -40.809  1.00 29.37           N
ATOM     58  CA  GLY     9       6.507  65.655 -39.645  1.00 29.37           C
ATOM     59  C   GLY     9       6.867  66.868 -38.840  1.00 29.37           C
ATOM     60  O   GLY     9       6.829  67.992 -39.336  1.00 29.37           O
ATOM     61  N   LYS    10       7.240  66.668 -37.563  1.00 85.27           N
ATOM     62  CA  LYS    10       7.577  67.764 -36.702  1.00 85.27           C
ATOM     63  CB  LYS    10       7.947  67.325 -35.277  1.00 85.27           C
ATOM     64  CG  LYS    10       6.721  67.096 -34.391  1.00 85.27           C
ATOM     65  CD  LYS    10       5.819  65.950 -34.846  1.00 85.27           C
ATOM     66  CE  LYS    10       4.586  65.778 -33.959  1.00 85.27           C
ATOM     67  NZ  LYS    10       3.709  64.721 -34.507  1.00 85.27           N
ATOM     68  C   LYS    10       8.738  68.492 -37.295  1.00 85.27           C
ATOM     69  O   LYS    10       8.878  69.699 -37.108  1.00 85.27           O
ATOM     70  N   ARG    11       9.610  67.770 -38.019  1.00 96.94           N
ATOM     71  CA  ARG    11      10.760  68.379 -38.622  1.00 96.94           C
ATOM     72  CB  ARG    11      11.611  67.373 -39.417  1.00 96.94           C
ATOM     73  CG  ARG    11      12.280  66.300 -38.557  1.00 96.94           C
ATOM     74  CD  ARG    11      13.010  65.232 -39.378  1.00 96.94           C
ATOM     75  NE  ARG    11      13.995  65.930 -40.252  1.00 96.94           N
ATOM     76  CZ  ARG    11      14.577  65.267 -41.294  1.00 96.94           C
ATOM     77  NH1 ARG    11      14.241  63.969 -41.549  1.00 96.94           N
ATOM     78  NH2 ARG    11      15.491  65.901 -42.084  1.00 96.94           N
ATOM     79  C   ARG    11      10.286  69.412 -39.601  1.00 96.94           C
ATOM     80  O   ARG    11      10.900  70.466 -39.745  1.00 96.94           O
ATOM     81  N   GLY    12       9.196  69.101 -40.325  1.00 43.95           N
ATOM     82  CA  GLY    12       8.608  69.931 -41.344  1.00 43.95           C
ATOM     83  C   GLY    12       7.990  71.182 -40.792  1.00 43.95           C
ATOM     84  O   GLY    12       7.958  72.207 -41.475  1.00 43.95           O
ATOM     85  N   CYS    13       7.444  71.125 -39.560  1.00 58.26           N
ATOM     86  CA  CYS    13       6.709  72.244 -39.035  1.00 58.26           C
ATOM     87  CB  CYS    13       6.219  72.049 -37.589  1.00 58.26           C
ATOM     88  SG  CYS    13       4.897  70.808 -37.427  1.00 58.26           S
ATOM     89  C   CYS    13       7.547  73.483 -39.082  1.00 58.26           C
ATOM     90  O   CYS    13       8.726  73.485 -38.734  1.00 58.26           O
ATOM     91  N   GLY    14       6.920  74.585 -39.542  1.00 30.60           N
ATOM     92  CA  GLY    14       7.572  75.857 -39.657  1.00 30.60           C
ATOM     93  C   GLY    14       6.616  76.743 -40.382  1.00 30.60           C
ATOM     94  O   GLY    14       5.555  76.294 -40.806  1.00 30.60           O
ATOM     95  N   ARG    15       6.981  78.024 -40.566  1.00148.42           N
ATOM     96  CA  ARG    15       6.120  78.968 -41.215  1.00148.42           C
ATOM     97  CB  ARG    15       6.779  80.349 -41.327  1.00148.42           C
ATOM     98  CG  ARG    15       5.890  81.412 -41.964  1.00148.42           C
ATOM     99  CD  ARG    15       6.671  82.650 -42.410  1.00148.42           C
ATOM    100  NE  ARG    15       7.410  83.168 -41.224  1.00148.42           N
ATOM    101  CZ  ARG    15       6.848  84.126 -40.433  1.00148.42           C
ATOM    102  NH1 ARG    15       5.614  84.623 -40.735  1.00148.42           N
ATOM    103  NH2 ARG    15       7.527  84.592 -39.343  1.00148.42           N
ATOM    104  C   ARG    15       5.873  78.488 -42.609  1.00148.42           C
ATOM    105  O   ARG    15       4.754  78.543 -43.118  1.00148.42           O
ATOM    106  N   TRP    16       6.931  77.978 -43.255  1.00 77.36           N
ATOM    107  CA  TRP    16       6.832  77.546 -44.615  1.00 77.36           C
ATOM    108  CB  TRP    16       8.183  77.022 -45.117  1.00 77.36           C
ATOM    109  CG  TRP    16       8.216  76.573 -46.554  1.00 77.36           C
ATOM    110  CD2 TRP    16       8.301  75.197 -46.938  1.00 77.36           C
ATOM    111  CD1 TRP    16       8.244  77.304 -47.705  1.00 77.36           C
ATOM    112  NE1 TRP    16       8.348  76.464 -48.788  1.00 77.36           N
ATOM    113  CE2 TRP    16       8.387  75.164 -48.328  1.00 77.36           C
ATOM    114  CE3 TRP    16       8.317  74.058 -46.189  1.00 77.36           C
ATOM    115  CZ2 TRP    16       8.493  73.978 -48.994  1.00 77.36           C
ATOM    116  CZ3 TRP    16       8.415  72.864 -46.862  1.00 77.36           C
ATOM    117  CH2 TRP    16       8.504  72.828 -48.236  1.00 77.36           C
ATOM    118  C   TRP    16       5.808  76.460 -44.683  1.00 77.36           C
ATOM    119  O   TRP    16       4.894  76.512 -45.504  1.00 77.36           O
ATOM    120  N   CYS    17       5.915  75.457 -43.795  1.00 52.22           N
ATOM    121  CA  CYS    17       4.960  74.389 -43.770  1.00 52.22           C
ATOM    122  CB  CYS    17       5.320  73.286 -42.752  1.00 52.22           C
ATOM    123  SG  CYS    17       4.021  72.027 -42.558  1.00 52.22           S
ATOM    124  C   CYS    17       3.637  74.966 -43.380  1.00 52.22           C
ATOM    125  O   CYS    17       2.587  74.503 -43.805  1.00 52.22           O
ATOM    126  N   ARG    18       3.633  76.003 -42.536  1.00120.55           N
ATOM    127  CA  ARG    18       2.374  76.524 -42.103  1.00120.55           C
ATOM    128  CB  ARG    18       2.547  77.709 -41.142  1.00120.55           C
ATOM    129  CG  ARG    18       1.278  78.056 -40.365  1.00120.55           C
ATOM    130  CD  ARG    18       1.455  79.252 -39.433  1.00120.55           C
ATOM    131  NE  ARG    18       0.207  79.386 -38.635  1.00120.55           N
ATOM    132  CZ  ARG    18       0.092  78.718 -37.450  1.00120.55           C
ATOM    133  NH1 ARG    18       1.129  77.959 -36.991  1.00120.55           N
ATOM    134  NH2 ARG    18      -1.060  78.809 -36.725  1.00120.55           N
ATOM    135  C   ARG    18       1.614  77.006 -43.300  1.00120.55           C
ATOM    136  O   ARG    18       0.435  76.692 -43.464  1.00120.55           O
ATOM    137  N   ASP    19       2.267  77.808 -44.161  1.00 69.98           N
ATOM    138  CA  ASP    19       1.597  78.295 -45.331  1.00 69.98           C
ATOM    139  CB  ASP    19       2.350  79.461 -45.989  1.00 69.98           C
ATOM    140  CG  ASP    19       1.413  80.086 -47.009  1.00 69.98           C
ATOM    141  OD1 ASP    19       0.237  79.638 -47.080  1.00 69.98           O
ATOM    142  OD2 ASP    19       1.856  81.019 -47.730  1.00 69.98           O
ATOM    143  C   ASP    19       1.444  77.221 -46.373  1.00 69.98           C
ATOM    144  O   ASP    19       0.353  76.994 -46.890  1.00 69.98           O
ATOM    145  N   HIS    20       2.568  76.555 -46.709  1.00 92.57           N
ATOM    146  CA  HIS    20       2.676  75.597 -47.778  1.00 92.57           C
ATOM    147  ND1 HIS    20       4.895  77.824 -48.190  1.00 92.57           N
ATOM    148  CG  HIS    20       4.641  76.654 -48.871  1.00 92.57           C
ATOM    149  CB  HIS    20       4.130  75.405 -48.228  1.00 92.57           C
ATOM    150  NE2 HIS    20       5.342  78.224 -50.331  1.00 92.57           N
ATOM    151  CD2 HIS    20       4.921  76.916 -50.176  1.00 92.57           C
ATOM    152  CE1 HIS    20       5.310  78.729 -49.111  1.00 92.57           C
ATOM    153  C   HIS    20       2.103  74.242 -47.493  1.00 92.57           C
ATOM    154  O   HIS    20       1.592  73.587 -48.398  1.00 92.57           O
ATOM    155  N   SER    21       2.189  73.752 -46.248  1.00 75.39           N
ATOM    156  CA  SER    21       1.818  72.383 -46.033  1.00 75.39           C
ATOM    157  CB  SER    21       2.982  71.555 -45.462  1.00 75.39           C
ATOM    158  OG  SER    21       4.138  71.704 -46.272  1.00 75.39           O
ATOM    159  C   SER    21       0.705  72.241 -45.037  1.00 75.39           C
ATOM    160  O   SER    21       0.743  72.780 -43.934  1.00 75.39           O
ATOM    161  N   ARG    22      -0.305  71.442 -45.420  1.00203.86           N
ATOM    162  CA  ARG    22      -1.431  71.072 -44.612  1.00203.86           C
ATOM    163  CB  ARG    22      -2.506  70.287 -45.386  1.00203.86           C
ATOM    164  CG  ARG    22      -3.258  71.113 -46.432  1.00203.86           C
ATOM    165  CD  ARG    22      -4.366  70.325 -47.135  1.00203.86           C
ATOM    166  NE  ARG    22      -5.028  71.233 -48.115  1.00203.86           N
ATOM    167  CZ  ARG    22      -4.548  71.345 -49.389  1.00203.86           C
ATOM    168  NH1 ARG    22      -3.455  70.624 -49.772  1.00203.86           N
ATOM    169  NH2 ARG    22      -5.160  72.176 -50.281  1.00203.86           N
ATOM    170  C   ARG    22      -0.915  70.155 -43.545  1.00203.86           C
ATOM    171  O   ARG    22      -1.565  69.932 -42.523  1.00203.86           O
ATOM    172  N   CYS    23       0.278  69.586 -43.799  1.00127.78           N
ATOM    173  CA  CYS    23       0.931  68.566 -43.026  1.00127.78           C
ATOM    174  CB  CYS    23       2.336  68.242 -43.578  1.00127.78           C
ATOM    175  SG  CYS    23       2.343  67.747 -45.330  1.00127.78           S
ATOM    176  C   CYS    23       1.136  69.020 -41.613  1.00127.78           C
ATOM    177  O   CYS    23       1.121  68.211 -40.687  1.00127.78           O
ATOM    178  N   CYS    24       1.406  70.316 -41.397  1.00 80.60           N
ATOM    179  CA  CYS    24       1.584  70.752 -40.044  1.00 80.60           C
ATOM    180  CB  CYS    24       3.002  71.292 -39.759  1.00 80.60           C
ATOM    181  SG  CYS    24       3.221  71.794 -38.026  1.00 80.60           S
ATOM    182  C   CYS    24       0.595  71.896 -39.843  1.00 80.60           C
ATOM    183  O   CYS    24       0.437  72.360 -38.682  1.00 80.60           O
ATOM    184  OXT CYS    24      -0.018  72.322 -40.859  1.00 80.60           O
TER     185      CYS    24
CONECT   31  123
CONECT   37  175
CONECT   88  181
END
