# Supplementary material for: Graph-Directed Approach for Downselecting Toxins for Experimental Structure Determination
Source: Mar Drugs. 2020 May 14;18(5):256. doi: 10.3390/md18050256 (PMC7281422; doi:10.3390/md18050256)
Supplement: Supplementary file 1 [file marinedrugs-18-00256-s001.zip › SupplementaryMaterial/finalmodels/6C_finalmodels/seq95/seq95model2_B99990001.pdb]

EXPDTA    THEORETICAL MODEL, MODELLER 9.19 2019/07/19 22:21:09
REMARK   6 MODELLER OBJECTIVE FUNCTION:       680.2009
REMARK   6 MODELLER BEST TEMPLATE % SEQ ID:  93.333
REMARK   6 SEQUENCE: subject
REMARK   6 ALIGNMENT: subject-mult.ali
REMARK   6 DOPE score: -1487.35229
REMARK   6 GA341 score: 1.00000
REMARK   6 TEMPLATE: 1p1pAA 1:A - 25:A MODELS 1: - 26: AT 60.0%
REMARK   6 TEMPLATE: 1pqrAA 1:A - 30:A MODELS 1: - 30: AT 93.3%
REMARK   6 TEMPLATE: 1pqrAA 1:A - 30:A MODELS 1: - 30: AT 93.3%
SSBOND   1 CYS      2    CYS     16                          1555   1555  2.03
SSBOND   2 CYS      3    CYS     11                          1555   1555  2.02
SSBOND   3 CYS     14    CYS     24                          1555   1555  2.02
ATOM      1  N   GLY     1     -26.501  65.770  21.728  1.00 19.88           N
ATOM      2  CA  GLY     1     -25.139  65.274  21.429  1.00 19.88           C
ATOM      3  C   GLY     1     -25.188  63.908  20.827  1.00 19.88           C
ATOM      4  O   GLY     1     -25.198  62.906  21.542  1.00 19.88           O
ATOM      5  N   CYS     2     -25.236  63.847  19.479  1.00120.63           N
ATOM      6  CA  CYS     2     -25.232  62.598  18.768  1.00120.63           C
ATOM      7  CB  CYS     2     -26.546  62.270  18.031  1.00120.63           C
ATOM      8  SG  CYS     2     -27.004  63.482  16.763  1.00120.63           S
ATOM      9  C   CYS     2     -24.115  62.677  17.764  1.00120.63           C
ATOM     10  O   CYS     2     -23.467  63.716  17.632  1.00120.63           O
ATOM     11  N   CYS     3     -23.765  61.539  17.121  1.00113.54           N
ATOM     12  CA  CYS     3     -22.660  61.615  16.203  1.00113.54           C
ATOM     13  CB  CYS     3     -22.080  60.248  15.835  1.00113.54           C
ATOM     14  SG  CYS     3     -20.485  60.459  15.001  1.00113.54           S
ATOM     15  C   CYS     3     -22.930  62.339  14.908  1.00113.54           C
ATOM     16  O   CYS     3     -22.584  63.510  14.762  1.00113.54           O
ATOM     17  N   GLY     4     -23.633  61.691  13.945  1.00 62.40           N
ATOM     18  CA  GLY     4     -23.843  62.363  12.687  1.00 62.40           C
ATOM     19  C   GLY     4     -23.325  61.560  11.514  1.00 62.40           C
ATOM     20  O   GLY     4     -23.029  60.369  11.605  1.00 62.40           O
ATOM     21  N   LYS     5     -23.178  62.267  10.373  1.00152.11           N
ATOM     22  CA  LYS     5     -22.851  61.814   9.043  1.00152.11           C
ATOM     23  CB  LYS     5     -22.959  62.956   8.021  1.00152.11           C
ATOM     24  CG  LYS     5     -22.102  64.174   8.369  1.00152.11           C
ATOM     25  CD  LYS     5     -22.001  65.198   7.238  1.00152.11           C
ATOM     26  CE  LYS     5     -23.362  65.674   6.728  1.00152.11           C
ATOM     27  NZ  LYS     5     -23.169  66.707   5.687  1.00152.11           N
ATOM     28  C   LYS     5     -21.488  61.176   8.891  1.00152.11           C
ATOM     29  O   LYS     5     -21.315  60.339   8.006  1.00152.11           O
ATOM     30  N   TYR     6     -20.468  61.576   9.679  1.00121.76           N
ATOM     31  CA  TYR     6     -19.138  61.016   9.541  1.00121.76           C
ATOM     32  CB  TYR     6     -18.170  61.455  10.655  1.00121.76           C
ATOM     33  CG  TYR     6     -18.062  62.929  10.512  1.00121.76           C
ATOM     34  CD1 TYR     6     -17.266  63.450   9.523  1.00121.76           C
ATOM     35  CD2 TYR     6     -18.772  63.787  11.323  1.00121.76           C
ATOM     36  CE1 TYR     6     -17.153  64.808   9.355  1.00121.76           C
ATOM     37  CE2 TYR     6     -18.662  65.149  11.160  1.00121.76           C
ATOM     38  CZ  TYR     6     -17.854  65.661  10.173  1.00121.76           C
ATOM     39  OH  TYR     6     -17.741  67.058  10.003  1.00121.76           O
ATOM     40  C   TYR     6     -19.224  59.517   9.571  1.00121.76           C
ATOM     41  O   TYR     6     -20.032  58.981  10.322  1.00121.76           O
ATOM     42  N   PRO     7     -18.418  58.820   8.792  1.00221.87           N
ATOM     43  CA  PRO     7     -18.514  57.387   8.612  1.00221.87           C
ATOM     44  CD  PRO     7     -17.271  59.398   8.114  1.00221.87           C
ATOM     45  CB  PRO     7     -17.219  56.975   7.911  1.00221.87           C
ATOM     46  CG  PRO     7     -16.746  58.267   7.212  1.00221.87           C
ATOM     47  C   PRO     7     -18.834  56.576   9.838  1.00221.87           C
ATOM     48  O   PRO     7     -20.012  56.259   9.991  1.00221.87           O
ATOM     49  N   ASN     8     -17.850  56.319  10.731  1.00262.25           N
ATOM     50  CA  ASN     8     -17.910  55.603  11.987  1.00262.25           C
ATOM     51  CB  ASN     8     -18.185  56.508  13.198  1.00262.25           C
ATOM     52  CG  ASN     8     -16.949  57.388  13.345  1.00262.25           C
ATOM     53  OD1 ASN     8     -15.830  56.937  13.105  1.00262.25           O
ATOM     54  ND2 ASN     8     -17.145  58.679  13.724  1.00262.25           N
ATOM     55  C   ASN     8     -18.791  54.386  12.053  1.00262.25           C
ATOM     56  O   ASN     8     -19.605  54.085  11.183  1.00262.25           O
ATOM     57  N   ALA     9     -18.523  53.545  13.071  1.00 75.27           N
ATOM     58  CA  ALA     9     -19.331  52.379  13.282  1.00 75.27           C
ATOM     59  CB  ALA     9     -18.716  51.415  14.308  1.00 75.27           C
ATOM     60  C   ALA     9     -20.692  52.759  13.797  1.00 75.27           C
ATOM     61  O   ALA     9     -21.707  52.299  13.278  1.00 75.27           O
ATOM     62  N   ALA    10     -20.715  53.566  14.885  1.00 70.55           N
ATOM     63  CA  ALA    10     -21.885  54.073  15.559  1.00 70.55           C
ATOM     64  CB  ALA    10     -21.571  54.638  16.954  1.00 70.55           C
ATOM     65  C   ALA    10     -22.567  55.166  14.795  1.00 70.55           C
ATOM     66  O   ALA    10     -23.793  55.257  14.769  1.00 70.55           O
ATOM     67  N   CYS    11     -21.764  56.048  14.175  1.00126.80           N
ATOM     68  CA  CYS    11     -22.253  57.258  13.570  1.00126.80           C
ATOM     69  CB  CYS    11     -21.126  58.194  13.117  1.00126.80           C
ATOM     70  SG  CYS    11     -19.990  58.576  14.473  1.00126.80           S
ATOM     71  C   CYS    11     -23.051  56.976  12.341  1.00126.80           C
ATOM     72  O   CYS    11     -22.575  56.294  11.437  1.00126.80           O
ATOM     73  N   HIS    12     -24.286  57.527  12.275  1.00 84.42           N
ATOM     74  CA  HIS    12     -25.117  57.393  11.110  1.00 84.42           C
ATOM     75  ND1 HIS    12     -24.888  54.369   9.897  1.00 84.42           N
ATOM     76  CG  HIS    12     -25.439  54.869  11.057  1.00 84.42           C
ATOM     77  CB  HIS    12     -26.108  56.213  11.164  1.00 84.42           C
ATOM     78  NE2 HIS    12     -24.600  52.813  11.457  1.00 84.42           N
ATOM     79  CD2 HIS    12     -25.252  53.905  12.001  1.00 84.42           C
ATOM     80  CE1 HIS    12     -24.402  53.137  10.192  1.00 84.42           C
ATOM     81  C   HIS    12     -25.898  58.668  10.974  1.00 84.42           C
ATOM     82  O   HIS    12     -26.039  59.414  11.941  1.00 84.42           O
ATOM     83  N   PRO    13     -26.400  58.977   9.805  1.00133.75           N
ATOM     84  CA  PRO    13     -27.112  60.213   9.654  1.00133.75           C
ATOM     85  CD  PRO    13     -25.800  58.536   8.558  1.00133.75           C
ATOM     86  CB  PRO    13     -27.353  60.370   8.156  1.00133.75           C
ATOM     87  CG  PRO    13     -26.166  59.615   7.524  1.00133.75           C
ATOM     88  C   PRO    13     -28.347  60.322  10.502  1.00133.75           C
ATOM     89  O   PRO    13     -28.557  61.383  11.086  1.00133.75           O
ATOM     90  N   CYS    14     -29.172  59.253  10.537  1.00149.64           N
ATOM     91  CA  CYS    14     -30.431  59.090  11.213  1.00149.64           C
ATOM     92  CB  CYS    14     -31.328  58.052  10.540  1.00149.64           C
ATOM     93  SG  CYS    14     -33.059  58.393  10.930  1.00149.64           S
ATOM     94  C   CYS    14     -30.361  58.697  12.666  1.00149.64           C
ATOM     95  O   CYS    14     -31.400  58.577  13.311  1.00149.64           O
ATOM     96  N   GLY    15     -29.173  58.401  13.210  1.00 65.97           N
ATOM     97  CA  GLY    15     -29.033  57.794  14.513  1.00 65.97           C
ATOM     98  C   GLY    15     -29.677  58.565  15.644  1.00 65.97           C
ATOM     99  O   GLY    15     -30.127  57.950  16.609  1.00 65.97           O
ATOM    100  N   CYS    16     -29.710  59.912  15.580  1.00 90.22           N
ATOM    101  CA  CYS    16     -30.144  60.782  16.653  1.00 90.22           C
ATOM    102  CB  CYS    16     -29.778  62.247  16.359  1.00 90.22           C
ATOM    103  SG  CYS    16     -28.178  62.405  15.504  1.00 90.22           S
ATOM    104  C   CYS    16     -31.642  60.748  16.837  1.00 90.22           C
ATOM    105  O   CYS    16     -32.386  60.303  15.965  1.00 90.22           O
ATOM    106  N   THR    17     -32.122  61.147  18.043  1.00126.41           N
ATOM    107  CA  THR    17     -33.539  61.232  18.280  1.00126.41           C
ATOM    108  CB  THR    17     -33.877  61.422  19.734  1.00126.41           C
ATOM    109  OG1 THR    17     -33.331  62.639  20.219  1.00126.41           O
ATOM    110  CG2 THR    17     -33.297  60.243  20.529  1.00126.41           C
ATOM    111  C   THR    17     -34.129  62.390  17.521  1.00126.41           C
ATOM    112  O   THR    17     -35.021  62.206  16.694  1.00126.41           O
ATOM    113  N   VAL    18     -33.596  63.614  17.749  1.00 73.60           N
ATOM    114  CA  VAL    18     -34.099  64.815  17.129  1.00 73.60           C
ATOM    115  CB  VAL    18     -34.494  65.881  18.110  1.00 73.60           C
ATOM    116  CG1 VAL    18     -35.679  65.371  18.944  1.00 73.60           C
ATOM    117  CG2 VAL    18     -33.262  66.241  18.960  1.00 73.60           C
ATOM    118  C   VAL    18     -32.992  65.391  16.297  1.00 73.60           C
ATOM    119  O   VAL    18     -31.819  65.217  16.625  1.00 73.60           O
ATOM    120  N   GLY    19     -33.346  66.127  15.215  1.00 58.20           N
ATOM    121  CA  GLY    19     -32.355  66.711  14.344  1.00 58.20           C
ATOM    122  C   GLY    19     -31.780  65.681  13.406  1.00 58.20           C
ATOM    123  O   GLY    19     -30.656  65.220  13.605  1.00 58.20           O
ATOM    124  N   ARG    20     -32.550  65.270  12.365  1.00134.83           N
ATOM    125  CA  ARG    20     -32.067  64.278  11.429  1.00134.83           C
ATOM    126  CB  ARG    20     -32.465  62.840  11.819  1.00134.83           C
ATOM    127  CG  ARG    20     -33.973  62.618  11.917  1.00134.83           C
ATOM    128  CD  ARG    20     -34.603  63.318  13.120  1.00134.83           C
ATOM    129  NE  ARG    20     -36.063  63.033  13.093  1.00134.83           N
ATOM    130  CZ  ARG    20     -36.946  63.985  13.511  1.00134.83           C
ATOM    131  NH1 ARG    20     -36.501  65.217  13.902  1.00134.83           N
ATOM    132  NH2 ARG    20     -38.279  63.698  13.544  1.00134.83           N
ATOM    133  C   ARG    20     -32.589  64.573  10.034  1.00134.83           C
ATOM    134  O   ARG    20     -33.341  65.524   9.833  1.00134.83           O
ATOM    135  N   PRO    21     -32.212  63.763   9.061  1.00102.71           N
ATOM    136  CA  PRO    21     -32.559  63.965   7.662  1.00102.71           C
ATOM    137  CD  PRO    21     -30.964  63.029   9.198  1.00102.71           C
ATOM    138  CB  PRO    21     -31.708  62.961   6.888  1.00102.71           C
ATOM    139  CG  PRO    21     -30.463  62.775   7.770  1.00102.71           C
ATOM    140  C   PRO    21     -34.032  63.883   7.329  1.00102.71           C
ATOM    141  O   PRO    21     -34.808  63.402   8.152  1.00102.71           O
ATOM    142  N   PRO    22     -34.426  64.350   6.158  1.00106.97           N
ATOM    143  CA  PRO    22     -35.818  64.398   5.777  1.00106.97           C
ATOM    144  CD  PRO    22     -33.638  65.348   5.451  1.00106.97           C
ATOM    145  CB  PRO    22     -35.860  65.173   4.462  1.00106.97           C
ATOM    146  CG  PRO    22     -34.640  66.108   4.563  1.00106.97           C
ATOM    147  C   PRO    22     -36.569  63.100   5.736  1.00106.97           C
ATOM    148  O   PRO    22     -37.760  63.113   6.044  1.00106.97           O
ATOM    149  N   TYR    23     -35.930  61.982   5.344  1.00130.50           N
ATOM    150  CA  TYR    23     -36.637  60.733   5.272  1.00130.50           C
ATOM    151  CB  TYR    23     -35.876  59.634   4.504  1.00130.50           C
ATOM    152  CG  TYR    23     -34.564  59.343   5.143  1.00130.50           C
ATOM    153  CD1 TYR    23     -33.435  60.037   4.772  1.00130.50           C
ATOM    154  CD2 TYR    23     -34.463  58.369   6.108  1.00130.50           C
ATOM    155  CE1 TYR    23     -32.221  59.764   5.356  1.00130.50           C
ATOM    156  CE2 TYR    23     -33.251  58.091   6.694  1.00130.50           C
ATOM    157  CZ  TYR    23     -32.127  58.785   6.317  1.00130.50           C
ATOM    158  OH  TYR    23     -30.882  58.500   6.917  1.00130.50           O
ATOM    159  C   TYR    23     -37.009  60.250   6.650  1.00130.50           C
ATOM    160  O   TYR    23     -38.084  59.678   6.833  1.00130.50           O
ATOM    161  N   CYS    24     -36.108  60.443   7.644  1.00118.99           N
ATOM    162  CA  CYS    24     -36.268  59.998   9.011  1.00118.99           C
ATOM    163  CB  CYS    24     -35.079  60.344   9.916  1.00118.99           C
ATOM    164  SG  CYS    24     -33.523  59.608   9.382  1.00118.99           S
ATOM    165  C   CYS    24     -37.397  60.707   9.675  1.00118.99           C
ATOM    166  O   CYS    24     -38.109  60.121  10.491  1.00118.99           O
ATOM    167  N   ASP    25     -37.518  62.020   9.408  1.00 51.11           N
ATOM    168  CA  ASP    25     -38.553  62.819   9.993  1.00 51.11           C
ATOM    169  CB  ASP    25     -38.367  64.313   9.681  1.00 51.11           C
ATOM    170  CG  ASP    25     -39.182  65.113  10.681  1.00 51.11           C
ATOM    171  OD1 ASP    25     -40.194  64.574  11.204  1.00 51.11           O
ATOM    172  OD2 ASP    25     -38.783  66.280  10.946  1.00 51.11           O
ATOM    173  C   ASP    25     -39.874  62.377   9.429  1.00 51.11           C
ATOM    174  O   ASP    25     -40.876  62.316  10.141  1.00 51.11           O
ATOM    175  N   ARG    26     -39.890  62.043   8.121  1.00109.85           N
ATOM    176  CA  ARG    26     -41.066  61.616   7.405  1.00109.85           C
ATOM    177  CB  ARG    26     -40.767  61.342   5.912  1.00109.85           C
ATOM    178  CG  ARG    26     -41.966  60.885   5.075  1.00109.85           C
ATOM    179  CD  ARG    26     -41.625  60.596   3.606  1.00109.85           C
ATOM    180  NE  ARG    26     -40.734  59.398   3.557  1.00109.85           N
ATOM    181  CZ  ARG    26     -40.472  58.793   2.360  1.00109.85           C
ATOM    182  NH1 ARG    26     -41.015  59.291   1.212  1.00109.85           N
ATOM    183  NH2 ARG    26     -39.665  57.692   2.310  1.00109.85           N
ATOM    184  C   ARG    26     -41.548  60.340   8.026  1.00109.85           C
ATOM    185  O   ARG    26     -40.752  59.568   8.562  1.00109.85           O
ATOM    186  N   PRO    27     -42.836  60.089   8.001  1.00 75.34           N
ATOM    187  CA  PRO    27     -43.315  58.878   8.605  1.00 75.34           C
ATOM    188  CD  PRO    27     -43.829  61.150   8.054  1.00 75.34           C
ATOM    189  CB  PRO    27     -44.834  59.020   8.678  1.00 75.34           C
ATOM    190  CG  PRO    27     -45.040  60.544   8.788  1.00 75.34           C
ATOM    191  C   PRO    27     -42.802  57.698   7.851  1.00 75.34           C
ATOM    192  O   PRO    27     -42.977  57.641   6.636  1.00 75.34           O
ATOM    193  N   SER    28     -42.180  56.735   8.556  1.00 25.05           N
ATOM    194  CA  SER    28     -41.632  55.591   7.893  1.00 25.05           C
ATOM    195  CB  SER    28     -40.860  54.672   8.850  1.00 25.05           C
ATOM    196  OG  SER    28     -40.324  53.564   8.139  1.00 25.05           O
ATOM    197  C   SER    28     -42.768  54.805   7.319  1.00 25.05           C
ATOM    198  O   SER    28     -42.717  54.358   6.174  1.00 25.05           O
ATOM    199  N   GLY    29     -43.840  54.633   8.112  1.00 14.59           N
ATOM    200  CA  GLY    29     -44.962  53.870   7.659  1.00 14.59           C
ATOM    201  C   GLY    29     -45.391  53.045   8.821  1.00 14.59           C
ATOM    202  O   GLY    29     -44.975  53.283   9.953  1.00 14.59           O
ATOM    203  N   GLY    30     -46.247  52.045   8.566  1.00 10.89           N
ATOM    204  CA  GLY    30     -46.679  51.203   9.635  1.00 10.89           C
ATOM    205  C   GLY    30     -45.653  50.085   9.758  1.00 10.89           C
ATOM    206  O   GLY    30     -44.571  50.335  10.357  1.00 10.89           O
ATOM    207  OXT GLY    30     -45.936  48.970   9.245  1.00 10.89           O
TER     208      GLY    30
CONECT    8  103
CONECT   14   70
CONECT   93  164
END
