# Supplementary material for: Graph-Directed Approach for Downselecting Toxins for Experimental Structure Determination
Source: Mar Drugs. 2020 May 14;18(5):256. doi: 10.3390/md18050256 (PMC7281422; doi:10.3390/md18050256)
Supplement: Supplementary file 1 [file marinedrugs-18-00256-s001.zip › SupplementaryMaterial/finalmodels/6C_finalmodels/seq95/seq95model1_B99990010.pdb]

EXPDTA    THEORETICAL MODEL, MODELLER 9.19 2019/07/19 22:22:23
REMARK   6 MODELLER OBJECTIVE FUNCTION:       679.6711
REMARK   6 MODELLER BEST TEMPLATE % SEQ ID:  93.333
REMARK   6 SEQUENCE: subject
REMARK   6 ALIGNMENT: subject-mult.ali
REMARK   6 DOPE score: -1487.27539
REMARK   6 GA341 score: 0.99997
REMARK   6 TEMPLATE: 1p1pAA 1:A - 25:A MODELS 1: - 26: AT 60.0%
REMARK   6 TEMPLATE: 1pqrAA 1:A - 30:A MODELS 1: - 30: AT 93.3%
REMARK   6 TEMPLATE: 1pqrAA 1:A - 30:A MODELS 1: - 30: AT 93.3%
SSBOND   1 CYS      2    CYS     16                          1555   1555  2.03
SSBOND   2 CYS      3    CYS     11                          1555   1555  2.02
SSBOND   3 CYS     14    CYS     24                          1555   1555  2.02
ATOM      1  N   GLY     1      41.365 -11.865 -16.179  1.00 19.63           N
ATOM      2  CA  GLY     1      39.939 -11.541 -16.416  1.00 19.63           C
ATOM      3  C   GLY     1      39.103 -12.782 -16.446  1.00 19.63           C
ATOM      4  O   GLY     1      39.099 -13.511 -17.437  1.00 19.63           O
ATOM      5  N   CYS     2      38.382 -13.053 -15.338  1.00121.12           N
ATOM      6  CA  CYS     2      37.511 -14.193 -15.253  1.00121.12           C
ATOM      7  CB  CYS     2      38.015 -15.320 -14.328  1.00121.12           C
ATOM      8  SG  CYS     2      38.168 -14.831 -12.590  1.00121.12           S
ATOM      9  C   CYS     2      36.185 -13.690 -14.750  1.00121.12           C
ATOM     10  O   CYS     2      36.070 -12.521 -14.381  1.00121.12           O
ATOM     11  N   CYS     3      35.111 -14.509 -14.843  1.00109.16           N
ATOM     12  CA  CYS     3      33.841 -13.980 -14.413  1.00109.16           C
ATOM     13  CB  CYS     3      32.632 -14.811 -14.868  1.00109.16           C
ATOM     14  SG  CYS     3      31.084 -13.942 -14.488  1.00109.16           S
ATOM     15  C   CYS     3      33.702 -13.802 -12.926  1.00109.16           C
ATOM     16  O   CYS     3      33.829 -12.692 -12.415  1.00109.16           O
ATOM     17  N   GLY     4      33.512 -14.910 -12.168  1.00 64.87           N
ATOM     18  CA  GLY     4      33.320 -14.744 -10.750  1.00 64.87           C
ATOM     19  C   GLY     4      32.012 -15.344 -10.282  1.00 64.87           C
ATOM     20  O   GLY     4      31.382 -16.153 -10.960  1.00 64.87           O
ATOM     21  N   LYS     5      31.583 -14.892  -9.082  1.00155.87           N
ATOM     22  CA  LYS     5      30.477 -15.328  -8.260  1.00155.87           C
ATOM     23  CB  LYS     5      30.494 -14.645  -6.883  1.00155.87           C
ATOM     24  CG  LYS     5      30.370 -13.121  -6.953  1.00155.87           C
ATOM     25  CD  LYS     5      30.263 -12.450  -5.581  1.00155.87           C
ATOM     26  CE  LYS     5      29.013 -12.852  -4.797  1.00155.87           C
ATOM     27  NZ  LYS     5      29.010 -12.186  -3.476  1.00155.87           N
ATOM     28  C   LYS     5      29.107 -15.128  -8.857  1.00155.87           C
ATOM     29  O   LYS     5      28.186 -15.851  -8.480  1.00155.87           O
ATOM     30  N   TYR     6      28.902 -14.125  -9.739  1.00130.61           N
ATOM     31  CA  TYR     6      27.607 -13.843 -10.325  1.00130.61           C
ATOM     32  CB  TYR     6      27.699 -12.878 -11.517  1.00130.61           C
ATOM     33  CG  TYR     6      28.570 -11.762 -11.069  1.00130.61           C
ATOM     34  CD1 TYR     6      28.059 -10.710 -10.353  1.00130.61           C
ATOM     35  CD2 TYR     6      29.917 -11.791 -11.345  1.00130.61           C
ATOM     36  CE1 TYR     6      28.880  -9.689  -9.942  1.00130.61           C
ATOM     37  CE2 TYR     6      30.743 -10.773 -10.935  1.00130.61           C
ATOM     38  CZ  TYR     6      30.220  -9.716 -10.236  1.00130.61           C
ATOM     39  OH  TYR     6      31.065  -8.669  -9.815  1.00130.61           O
ATOM     40  C   TYR     6      27.060 -15.137 -10.870  1.00130.61           C
ATOM     41  O   TYR     6      27.845 -15.926 -11.382  1.00130.61           O
ATOM     42  N   PRO     7      25.760 -15.387 -10.780  1.00249.58           N
ATOM     43  CA  PRO     7      25.186 -16.671 -11.152  1.00249.58           C
ATOM     44  CD  PRO     7      24.791 -14.311 -10.904  1.00249.58           C
ATOM     45  CB  PRO     7      23.680 -16.440 -11.252  1.00249.58           C
ATOM     46  CG  PRO     7      23.570 -14.943 -11.595  1.00249.58           C
ATOM     47  C   PRO     7      25.738 -17.312 -12.397  1.00249.58           C
ATOM     48  O   PRO     7      26.589 -18.184 -12.242  1.00249.58           O
ATOM     49  N   ASN     8      25.335 -16.833 -13.599  1.00266.05           N
ATOM     50  CA  ASN     8      25.711 -17.226 -14.937  1.00266.05           C
ATOM     51  CB  ASN     8      26.858 -16.383 -15.518  1.00266.05           C
ATOM     52  CG  ASN     8      26.288 -14.989 -15.741  1.00266.05           C
ATOM     53  OD1 ASN     8      25.074 -14.794 -15.718  1.00266.05           O
ATOM     54  ND2 ASN     8      27.180 -13.993 -15.982  1.00266.05           N
ATOM     55  C   ASN     8      25.988 -18.685 -15.195  1.00266.05           C
ATOM     56  O   ASN     8      26.129 -19.528 -14.313  1.00266.05           O
ATOM     57  N   ALA     9      25.919 -19.041 -16.492  1.00 75.21           N
ATOM     58  CA  ALA     9      26.238 -20.369 -16.929  1.00 75.21           C
ATOM     59  CB  ALA     9      25.835 -20.605 -18.392  1.00 75.21           C
ATOM     60  C   ALA     9      27.718 -20.611 -16.821  1.00 75.21           C
ATOM     61  O   ALA     9      28.144 -21.633 -16.286  1.00 75.21           O
ATOM     62  N   ALA    10      28.522 -19.682 -17.391  1.00 69.30           N
ATOM     63  CA  ALA    10      29.968 -19.687 -17.408  1.00 69.30           C
ATOM     64  CB  ALA    10      30.543 -18.704 -18.446  1.00 69.30           C
ATOM     65  C   ALA    10      30.564 -19.331 -16.075  1.00 69.30           C
ATOM     66  O   ALA    10      31.582 -19.886 -15.661  1.00 69.30           O
ATOM     67  N   CYS    11      29.947 -18.356 -15.383  1.00123.52           N
ATOM     68  CA  CYS    11      30.485 -17.790 -14.174  1.00123.52           C
ATOM     69  CB  CYS    11      29.721 -16.536 -13.725  1.00123.52           C
ATOM     70  SG  CYS    11      29.649 -15.268 -15.015  1.00123.52           S
ATOM     71  C   CYS    11      30.404 -18.758 -13.034  1.00123.52           C
ATOM     72  O   CYS    11      29.335 -19.292 -12.745  1.00123.52           O
ATOM     73  N   HIS    12      31.548 -18.978 -12.340  1.00 80.26           N
ATOM     74  CA  HIS    12      31.601 -19.852 -11.195  1.00 80.26           C
ATOM     75  ND1 HIS    12      30.109 -22.686 -12.129  1.00 80.26           N
ATOM     76  CG  HIS    12      31.275 -22.041 -12.480  1.00 80.26           C
ATOM     77  CB  HIS    12      32.134 -21.262 -11.521  1.00 80.26           C
ATOM     78  NE2 HIS    12      30.412 -23.059 -14.301  1.00 80.26           N
ATOM     79  CD2 HIS    12      31.445 -22.279 -13.810  1.00 80.26           C
ATOM     80  CE1 HIS    12      29.635 -23.277 -13.256  1.00 80.26           C
ATOM     81  C   HIS    12      32.553 -19.230 -10.209  1.00 80.26           C
ATOM     82  O   HIS    12      33.413 -18.442 -10.600  1.00 80.26           O
ATOM     83  N   PRO    13      32.433 -19.517  -8.931  1.00136.67           N
ATOM     84  CA  PRO    13      33.345 -18.913  -7.998  1.00136.67           C
ATOM     85  CD  PRO    13      31.146 -19.810  -8.319  1.00136.67           C
ATOM     86  CB  PRO    13      32.788 -19.228  -6.613  1.00136.67           C
ATOM     87  CG  PRO    13      31.270 -19.335  -6.859  1.00136.67           C
ATOM     88  C   PRO    13      34.787 -19.292  -8.202  1.00136.67           C
ATOM     89  O   PRO    13      35.638 -18.405  -8.174  1.00136.67           O
ATOM     90  N   CYS    14      35.057 -20.605  -8.362  1.00145.21           N
ATOM     91  CA  CYS    14      36.315 -21.281  -8.533  1.00145.21           C
ATOM     92  CB  CYS    14      36.251 -22.733  -8.052  1.00145.21           C
ATOM     93  SG  CYS    14      37.897 -23.340  -7.631  1.00145.21           S
ATOM     94  C   CYS    14      36.843 -21.317  -9.947  1.00145.21           C
ATOM     95  O   CYS    14      37.927 -21.848 -10.175  1.00145.21           O
ATOM     96  N   GLY    15      36.083 -20.839 -10.944  1.00 68.47           N
ATOM     97  CA  GLY    15      36.382 -21.028 -12.343  1.00 68.47           C
ATOM     98  C   GLY    15      37.741 -20.525 -12.769  1.00 68.47           C
ATOM     99  O   GLY    15      38.316 -21.081 -13.704  1.00 68.47           O
ATOM    100  N   CYS    16      38.266 -19.452 -12.146  1.00 89.54           N
ATOM    101  CA  CYS    16      39.488 -18.791 -12.550  1.00 89.54           C
ATOM    102  CB  CYS    16      39.639 -17.430 -11.846  1.00 89.54           C
ATOM    103  SG  CYS    16      38.032 -16.604 -11.610  1.00 89.54           S
ATOM    104  C   CYS    16      40.698 -19.612 -12.179  1.00 89.54           C
ATOM    105  O   CYS    16      40.622 -20.536 -11.369  1.00 89.54           O
ATOM    106  N   THR    17      41.845 -19.350 -12.852  1.00127.58           N
ATOM    107  CA  THR    17      43.076 -20.010 -12.510  1.00127.58           C
ATOM    108  CB  THR    17      44.159 -19.801 -13.531  1.00127.58           C
ATOM    109  OG1 THR    17      44.499 -18.426 -13.616  1.00127.58           O
ATOM    110  CG2 THR    17      43.661 -20.308 -14.895  1.00127.58           C
ATOM    111  C   THR    17      43.597 -19.486 -11.199  1.00127.58           C
ATOM    112  O   THR    17      43.832 -20.253 -10.267  1.00127.58           O
ATOM    113  N   VAL    18      43.739 -18.144 -11.084  1.00142.11           N
ATOM    114  CA  VAL    18      44.302 -17.519  -9.916  1.00142.11           C
ATOM    115  CB  VAL    18      45.517 -16.705 -10.235  1.00142.11           C
ATOM    116  CG1 VAL    18      45.085 -15.560 -11.164  1.00142.11           C
ATOM    117  CG2 VAL    18      46.158 -16.230  -8.923  1.00142.11           C
ATOM    118  C   VAL    18      43.283 -16.565  -9.358  1.00142.11           C
ATOM    119  O   VAL    18      42.505 -15.984 -10.114  1.00142.11           O
ATOM    120  N   GLY    19      43.292 -16.339  -8.019  1.00 65.13           N
ATOM    121  CA  GLY    19      42.332 -15.448  -7.408  1.00 65.13           C
ATOM    122  C   GLY    19      40.992 -16.117  -7.238  1.00 65.13           C
ATOM    123  O   GLY    19      40.049 -15.812  -7.970  1.00 65.13           O
ATOM    124  N   ARG    20      40.875 -17.048  -6.257  1.00115.23           N
ATOM    125  CA  ARG    20      39.650 -17.791  -6.054  1.00115.23           C
ATOM    126  CB  ARG    20      39.687 -19.112  -6.841  1.00115.23           C
ATOM    127  CG  ARG    20      40.873 -19.984  -6.438  1.00115.23           C
ATOM    128  CD  ARG    20      41.438 -20.826  -7.578  1.00115.23           C
ATOM    129  NE  ARG    20      42.481 -21.717  -6.997  1.00115.23           N
ATOM    130  CZ  ARG    20      43.781 -21.310  -6.891  1.00115.23           C
ATOM    131  NH1 ARG    20      44.145 -20.046  -7.253  1.00115.23           N
ATOM    132  NH2 ARG    20      44.718 -22.176  -6.407  1.00115.23           N
ATOM    133  C   ARG    20      39.427 -18.084  -4.572  1.00115.23           C
ATOM    134  O   ARG    20      40.247 -17.721  -3.733  1.00115.23           O
ATOM    135  N   PRO    21      38.337 -18.758  -4.226  1.00 94.93           N
ATOM    136  CA  PRO    21      37.941 -19.032  -2.850  1.00 94.93           C
ATOM    137  CD  PRO    21      37.202 -18.838  -5.133  1.00 94.93           C
ATOM    138  CB  PRO    21      36.558 -19.675  -2.939  1.00 94.93           C
ATOM    139  CG  PRO    21      35.975 -19.119  -4.247  1.00 94.93           C
ATOM    140  C   PRO    21      38.905 -19.875  -2.060  1.00 94.93           C
ATOM    141  O   PRO    21      39.775 -20.504  -2.657  1.00 94.93           O
ATOM    142  N   PRO    22      38.779 -19.888  -0.749  1.00104.69           N
ATOM    143  CA  PRO    22      39.692 -20.596   0.114  1.00104.69           C
ATOM    144  CD  PRO    22      38.100 -18.811  -0.051  1.00104.69           C
ATOM    145  CB  PRO    22      39.286 -20.226   1.537  1.00104.69           C
ATOM    146  CG  PRO    22      38.667 -18.827   1.379  1.00104.69           C
ATOM    147  C   PRO    22      39.815 -22.073  -0.102  1.00104.69           C
ATOM    148  O   PRO    22      40.922 -22.586   0.056  1.00104.69           O
ATOM    149  N   TYR    23      38.721 -22.788  -0.426  1.00 72.34           N
ATOM    150  CA  TYR    23      38.835 -24.211  -0.599  1.00 72.34           C
ATOM    151  CB  TYR    23      37.492 -24.977  -0.570  1.00 72.34           C
ATOM    152  CG  TYR    23      36.550 -24.442  -1.589  1.00 72.34           C
ATOM    153  CD1 TYR    23      36.546 -24.908  -2.883  1.00 72.34           C
ATOM    154  CD2 TYR    23      35.648 -23.468  -1.232  1.00 72.34           C
ATOM    155  CE1 TYR    23      35.659 -24.400  -3.805  1.00 72.34           C
ATOM    156  CE2 TYR    23      34.761 -22.956  -2.147  1.00 72.34           C
ATOM    157  CZ  TYR    23      34.763 -23.426  -3.437  1.00 72.34           C
ATOM    158  OH  TYR    23      33.851 -22.902  -4.379  1.00 72.34           O
ATOM    159  C   TYR    23      39.611 -24.543  -1.842  1.00 72.34           C
ATOM    160  O   TYR    23      40.361 -25.517  -1.862  1.00 72.34           O
ATOM    161  N   CYS    24      39.428 -23.754  -2.920  1.00111.35           N
ATOM    162  CA  CYS    24      40.066 -23.987  -4.191  1.00111.35           C
ATOM    163  CB  CYS    24      39.662 -22.969  -5.256  1.00111.35           C
ATOM    164  SG  CYS    24      37.901 -23.022  -5.634  1.00111.35           S
ATOM    165  C   CYS    24      41.551 -23.839  -4.092  1.00111.35           C
ATOM    166  O   CYS    24      42.284 -24.575  -4.750  1.00111.35           O
ATOM    167  N   ASP    25      42.024 -22.819  -3.347  1.00 54.33           N
ATOM    168  CA  ASP    25      43.431 -22.573  -3.186  1.00 54.33           C
ATOM    169  CB  ASP    25      43.717 -21.220  -2.513  1.00 54.33           C
ATOM    170  CG  ASP    25      45.191 -20.889  -2.708  1.00 54.33           C
ATOM    171  OD1 ASP    25      45.822 -21.502  -3.608  1.00 54.33           O
ATOM    172  OD2 ASP    25      45.702 -20.018  -1.957  1.00 54.33           O
ATOM    173  C   ASP    25      44.050 -23.643  -2.333  1.00 54.33           C
ATOM    174  O   ASP    25      45.158 -24.103  -2.607  1.00 54.33           O
ATOM    175  N   ARG    26      43.335 -24.069  -1.270  1.00120.73           N
ATOM    176  CA  ARG    26      43.835 -25.043  -0.337  1.00120.73           C
ATOM    177  CB  ARG    26      42.907 -25.210   0.883  1.00120.73           C
ATOM    178  CG  ARG    26      43.419 -26.160   1.969  1.00120.73           C
ATOM    179  CD  ARG    26      42.602 -26.082   3.263  1.00120.73           C
ATOM    180  NE  ARG    26      41.165 -26.016   2.870  1.00120.73           N
ATOM    181  CZ  ARG    26      40.183 -26.050   3.817  1.00120.73           C
ATOM    182  NH1 ARG    26      40.506 -26.178   5.137  1.00120.73           N
ATOM    183  NH2 ARG    26      38.874 -25.944   3.442  1.00120.73           N
ATOM    184  C   ARG    26      43.979 -26.353  -1.056  1.00120.73           C
ATOM    185  O   ARG    26      43.296 -26.598  -2.050  1.00120.73           O
ATOM    186  N   PRO    27      44.870 -27.206  -0.603  1.00 79.86           N
ATOM    187  CA  PRO    27      45.077 -28.438  -1.313  1.00 79.86           C
ATOM    188  CD  PRO    27      46.073 -26.774   0.094  1.00 79.86           C
ATOM    189  CB  PRO    27      46.325 -29.069  -0.699  1.00 79.86           C
ATOM    190  CG  PRO    27      47.135 -27.847  -0.218  1.00 79.86           C
ATOM    191  C   PRO    27      43.861 -29.305  -1.332  1.00 79.86           C
ATOM    192  O   PRO    27      43.384 -29.698  -0.269  1.00 79.86           O
ATOM    193  N   SER    28      43.361 -29.630  -2.541  1.00 30.05           N
ATOM    194  CA  SER    28      42.205 -30.463  -2.671  1.00 30.05           C
ATOM    195  CB  SER    28      41.693 -30.549  -4.115  1.00 30.05           C
ATOM    196  OG  SER    28      40.541 -31.378  -4.172  1.00 30.05           O
ATOM    197  C   SER    28      42.600 -31.840  -2.249  1.00 30.05           C
ATOM    198  O   SER    28      41.909 -32.499  -1.474  1.00 30.05           O
ATOM    199  N   GLY    29      43.759 -32.295  -2.753  1.00 15.25           N
ATOM    200  CA  GLY    29      44.251 -33.606  -2.461  1.00 15.25           C
ATOM    201  C   GLY    29      45.111 -33.976  -3.617  1.00 15.25           C
ATOM    202  O   GLY    29      45.230 -33.222  -4.582  1.00 15.25           O
ATOM    203  N   GLY    30      45.740 -35.159  -3.550  1.00  8.10           N
ATOM    204  CA  GLY    30      46.588 -35.569  -4.624  1.00  8.10           C
ATOM    205  C   GLY    30      47.789 -34.637  -4.611  1.00  8.10           C
ATOM    206  O   GLY    30      48.673 -34.800  -5.493  1.00  8.10           O
ATOM    207  OXT GLY    30      47.844 -33.748  -3.719  1.00  8.10           O
TER     208      GLY    30
CONECT    8  103
CONECT   14   70
CONECT   93  164
END
