# Supplementary material for: Graph-Directed Approach for Downselecting Toxins for Experimental Structure Determination
Source: Mar Drugs. 2020 May 14;18(5):256. doi: 10.3390/md18050256 (PMC7281422; doi:10.3390/md18050256)
Supplement: Supplementary file 1 [file marinedrugs-18-00256-s001.zip › SupplementaryMaterial/finalmodels/6C_finalmodels/seq95/seq95model3_B99990008.pdb]

EXPDTA    THEORETICAL MODEL, MODELLER 9.19 2019/07/19 22:22:06
REMARK   6 MODELLER OBJECTIVE FUNCTION:       666.6595
REMARK   6 MODELLER BEST TEMPLATE % SEQ ID:  93.333
REMARK   6 SEQUENCE: subject
REMARK   6 ALIGNMENT: subject-mult.ali
REMARK   6 DOPE score: -1456.48291
REMARK   6 GA341 score: 0.99932
REMARK   6 TEMPLATE: 1p1pAA 1:A - 25:A MODELS 1: - 26: AT 60.0%
REMARK   6 TEMPLATE: 1pqrAA 1:A - 30:A MODELS 1: - 30: AT 93.3%
REMARK   6 TEMPLATE: 1pqrAA 1:A - 30:A MODELS 1: - 30: AT 93.3%
SSBOND   1 CYS      2    CYS     16                          1555   1555  2.03
SSBOND   2 CYS      3    CYS     11                          1555   1555  2.03
SSBOND   3 CYS     14    CYS     24                          1555   1555  2.02
ATOM      1  N   GLY     1      47.662 -29.827  28.804  1.00 18.48           N
ATOM      2  CA  GLY     1      48.653 -30.559  27.982  1.00 18.48           C
ATOM      3  C   GLY     1      50.029 -30.295  28.494  1.00 18.48           C
ATOM      4  O   GLY     1      50.619 -29.260  28.202  1.00 18.48           O
ATOM      5  N   CYS     2      50.559 -31.254  29.283  1.00 70.96           N
ATOM      6  CA  CYS     2      51.860 -31.140  29.883  1.00 70.96           C
ATOM      7  CB  CYS     2      51.754 -30.910  31.396  1.00 70.96           C
ATOM      8  SG  CYS     2      53.349 -30.759  32.238  1.00 70.96           S
ATOM      9  C   CYS     2      52.587 -32.437  29.632  1.00 70.96           C
ATOM     10  O   CYS     2      51.965 -33.445  29.295  1.00 70.96           O
ATOM     11  N   CYS     3      53.942 -32.427  29.664  1.00108.09           N
ATOM     12  CA  CYS     3      54.612 -33.677  29.401  1.00108.09           C
ATOM     13  CB  CYS     3      56.109 -33.551  29.072  1.00108.09           C
ATOM     14  SG  CYS     3      56.782 -35.159  28.554  1.00108.09           S
ATOM     15  C   CYS     3      54.506 -34.691  30.508  1.00108.09           C
ATOM     16  O   CYS     3      53.707 -35.620  30.432  1.00108.09           O
ATOM     17  N   GLY     4      55.261 -34.500  31.619  1.00 62.87           N
ATOM     18  CA  GLY     4      55.204 -35.487  32.668  1.00 62.87           C
ATOM     19  C   GLY     4      56.569 -36.042  33.008  1.00 62.87           C
ATOM     20  O   GLY     4      57.608 -35.541  32.578  1.00 62.87           O
ATOM     21  N   LYS     5      56.548 -37.151  33.786  1.00 79.24           N
ATOM     22  CA  LYS     5      57.635 -37.859  34.423  1.00 79.24           C
ATOM     23  CB  LYS     5      57.136 -38.996  35.329  1.00 79.24           C
ATOM     24  CG  LYS     5      56.323 -38.511  36.530  1.00 79.24           C
ATOM     25  CD  LYS     5      55.597 -39.640  37.262  1.00 79.24           C
ATOM     26  CE  LYS     5      54.791 -39.172  38.474  1.00 79.24           C
ATOM     27  NZ  LYS     5      54.124 -40.329  39.112  1.00 79.24           N
ATOM     28  C   LYS     5      58.626 -38.473  33.478  1.00 79.24           C
ATOM     29  O   LYS     5      59.794 -38.627  33.834  1.00 79.24           O
ATOM     30  N   TYR     6      58.190 -38.899  32.280  1.00107.86           N
ATOM     31  CA  TYR     6      59.054 -39.547  31.325  1.00107.86           C
ATOM     32  CB  TYR     6      58.383 -39.721  29.957  1.00107.86           C
ATOM     33  CG  TYR     6      57.140 -40.495  30.220  1.00107.86           C
ATOM     34  CD1 TYR     6      57.175 -41.865  30.244  1.00107.86           C
ATOM     35  CD2 TYR     6      55.949 -39.848  30.466  1.00107.86           C
ATOM     36  CE1 TYR     6      56.032 -42.587  30.495  1.00107.86           C
ATOM     37  CE2 TYR     6      54.803 -40.566  30.717  1.00107.86           C
ATOM     38  CZ  TYR     6      54.842 -41.940  30.723  1.00107.86           C
ATOM     39  OH  TYR     6      53.670 -42.681  30.978  1.00107.86           O
ATOM     40  C   TYR     6      60.288 -38.715  31.141  1.00107.86           C
ATOM     41  O   TYR     6      60.240 -37.497  31.284  1.00107.86           O
ATOM     42  N   PRO     7      61.409 -39.314  30.829  1.00169.37           N
ATOM     43  CA  PRO     7      62.632 -38.568  30.697  1.00169.37           C
ATOM     44  CD  PRO     7      61.644 -40.723  31.093  1.00169.37           C
ATOM     45  CB  PRO     7      63.711 -39.614  30.425  1.00169.37           C
ATOM     46  CG  PRO     7      63.176 -40.873  31.138  1.00169.37           C
ATOM     47  C   PRO     7      62.450 -37.548  29.628  1.00169.37           C
ATOM     48  O   PRO     7      61.464 -37.654  28.901  1.00169.37           O
ATOM     49  N   ASN     8      63.288 -36.487  29.605  1.00342.58           N
ATOM     50  CA  ASN     8      63.222 -35.541  28.528  1.00342.58           C
ATOM     51  CB  ASN     8      61.809 -35.062  28.140  1.00342.58           C
ATOM     52  CG  ASN     8      61.876 -34.622  26.685  1.00342.58           C
ATOM     53  OD1 ASN     8      62.929 -34.678  26.051  1.00342.58           O
ATOM     54  ND2 ASN     8      60.716 -34.194  26.123  1.00342.58           N
ATOM     55  C   ASN     8      63.965 -34.313  28.925  1.00342.58           C
ATOM     56  O   ASN     8      64.371 -34.143  30.074  1.00342.58           O
ATOM     57  N   ALA     9      64.268 -33.457  27.935  1.00 90.27           N
ATOM     58  CA  ALA     9      64.836 -32.187  28.250  1.00 90.27           C
ATOM     59  CB  ALA     9      65.353 -31.455  26.999  1.00 90.27           C
ATOM     60  C   ALA     9      63.760 -31.336  28.863  1.00 90.27           C
ATOM     61  O   ALA     9      63.959 -30.735  29.918  1.00 90.27           O
ATOM     62  N   ALA    10      62.605 -31.254  28.159  1.00 70.95           N
ATOM     63  CA  ALA    10      61.415 -30.517  28.507  1.00 70.95           C
ATOM     64  CB  ALA    10      60.462 -30.339  27.313  1.00 70.95           C
ATOM     65  C   ALA    10      60.622 -31.167  29.602  1.00 70.95           C
ATOM     66  O   ALA    10      60.073 -30.488  30.469  1.00 70.95           O
ATOM     67  N   CYS    11      60.522 -32.511  29.561  1.00121.55           N
ATOM     68  CA  CYS    11      59.640 -33.244  30.431  1.00121.55           C
ATOM     69  CB  CYS    11      59.425 -34.695  29.969  1.00121.55           C
ATOM     70  SG  CYS    11      58.762 -34.814  28.284  1.00121.55           S
ATOM     71  C   CYS    11      60.180 -33.317  31.824  1.00121.55           C
ATOM     72  O   CYS    11      61.310 -33.756  32.034  1.00121.55           O
ATOM     73  N   HIS    12      59.359 -32.908  32.821  1.00 84.04           N
ATOM     74  CA  HIS    12      59.750 -32.964  34.208  1.00 84.04           C
ATOM     75  ND1 HIS    12      62.793 -31.629  34.287  1.00 84.04           N
ATOM     76  CG  HIS    12      61.529 -31.129  34.074  1.00 84.04           C
ATOM     77  CB  HIS    12      60.285 -31.628  34.761  1.00 84.04           C
ATOM     78  NE2 HIS    12      63.003 -29.992  32.797  1.00 84.04           N
ATOM     79  CD2 HIS    12      61.675 -30.127  33.159  1.00 84.04           C
ATOM     80  CE1 HIS    12      63.638 -30.914  33.498  1.00 84.04           C
ATOM     81  C   HIS    12      58.524 -33.311  35.010  1.00 84.04           C
ATOM     82  O   HIS    12      57.405 -33.086  34.554  1.00 84.04           O
ATOM     83  N   PRO    13      58.673 -33.874  36.187  1.00137.71           N
ATOM     84  CA  PRO    13      57.515 -34.228  36.961  1.00137.71           C
ATOM     85  CD  PRO    13      59.835 -34.677  36.534  1.00137.71           C
ATOM     86  CB  PRO    13      58.045 -35.016  38.157  1.00137.71           C
ATOM     87  CG  PRO    13      59.343 -35.653  37.620  1.00137.71           C
ATOM     88  C   PRO    13      56.651 -33.054  37.332  1.00137.71           C
ATOM     89  O   PRO    13      55.437 -33.137  37.162  1.00137.71           O
ATOM     90  N   CYS    14      57.273 -31.988  37.871  1.00147.94           N
ATOM     91  CA  CYS    14      56.713 -30.760  38.374  1.00147.94           C
ATOM     92  CB  CYS    14      57.602 -30.107  39.435  1.00147.94           C
ATOM     93  SG  CYS    14      56.622 -29.042  40.517  1.00147.94           S
ATOM     94  C   CYS    14      56.443 -29.702  37.337  1.00147.94           C
ATOM     95  O   CYS    14      55.928 -28.638  37.674  1.00147.94           O
ATOM     96  N   GLY    15      56.838 -29.909  36.073  1.00 69.17           N
ATOM     97  CA  GLY    15      56.841 -28.868  35.073  1.00 69.17           C
ATOM     98  C   GLY    15      55.509 -28.193  34.869  1.00 69.17           C
ATOM     99  O   GLY    15      55.484 -27.012  34.524  1.00 69.17           O
ATOM    100  N   CYS    16      54.383 -28.917  35.028  1.00 91.60           N
ATOM    101  CA  CYS    16      53.048 -28.451  34.726  1.00 91.60           C
ATOM    102  CB  CYS    16      52.056 -29.622  34.750  1.00 91.60           C
ATOM    103  SG  CYS    16      52.834 -31.156  34.157  1.00 91.60           S
ATOM    104  C   CYS    16      52.558 -27.460  35.752  1.00 91.60           C
ATOM    105  O   CYS    16      53.119 -27.337  36.840  1.00 91.60           O
ATOM    106  N   THR    17      51.541 -26.643  35.385  1.00131.46           N
ATOM    107  CA  THR    17      50.932 -25.749  36.335  1.00131.46           C
ATOM    108  CB  THR    17      50.114 -24.661  35.692  1.00131.46           C
ATOM    109  OG1 THR    17      49.605 -23.787  36.686  1.00131.46           O
ATOM    110  CG2 THR    17      48.966 -25.277  34.873  1.00131.46           C
ATOM    111  C   THR    17      50.051 -26.501  37.301  1.00131.46           C
ATOM    112  O   THR    17      50.209 -26.384  38.517  1.00131.46           O
ATOM    113  N   VAL    18      49.131 -27.344  36.779  1.00137.94           N
ATOM    114  CA  VAL    18      48.160 -28.046  37.577  1.00137.94           C
ATOM    115  CB  VAL    18      46.760 -27.720  37.142  1.00137.94           C
ATOM    116  CG1 VAL    18      46.611 -28.136  35.669  1.00137.94           C
ATOM    117  CG2 VAL    18      45.757 -28.402  38.085  1.00137.94           C
ATOM    118  C   VAL    18      48.362 -29.525  37.373  1.00137.94           C
ATOM    119  O   VAL    18      48.701 -29.956  36.273  1.00137.94           O
ATOM    120  N   GLY    19      48.113 -30.344  38.427  1.00 60.06           N
ATOM    121  CA  GLY    19      48.285 -31.774  38.322  1.00 60.06           C
ATOM    122  C   GLY    19      49.743 -32.161  38.391  1.00 60.06           C
ATOM    123  O   GLY    19      50.349 -32.478  37.369  1.00 60.06           O
ATOM    124  N   ARG    20      50.344 -32.122  39.611  1.00125.06           N
ATOM    125  CA  ARG    20      51.743 -32.448  39.805  1.00125.06           C
ATOM    126  CB  ARG    20      52.650 -31.200  39.748  1.00125.06           C
ATOM    127  CG  ARG    20      52.267 -30.099  40.740  1.00125.06           C
ATOM    128  CD  ARG    20      51.414 -29.001  40.101  1.00125.06           C
ATOM    129  NE  ARG    20      51.091 -27.988  41.144  1.00125.06           N
ATOM    130  CZ  ARG    20      49.872 -28.005  41.765  1.00125.06           C
ATOM    131  NH1 ARG    20      48.964 -28.978  41.466  1.00125.06           N
ATOM    132  NH2 ARG    20      49.562 -27.045  42.683  1.00125.06           N
ATOM    133  C   ARG    20      51.951 -33.169  41.131  1.00125.06           C
ATOM    134  O   ARG    20      51.002 -33.366  41.890  1.00125.06           O
ATOM    135  N   PRO    21      53.178 -33.569  41.439  1.00171.54           N
ATOM    136  CA  PRO    21      53.523 -34.336  42.627  1.00171.54           C
ATOM    137  CD  PRO    21      54.188 -33.717  40.405  1.00171.54           C
ATOM    138  CB  PRO    21      54.959 -34.832  42.410  1.00171.54           C
ATOM    139  CG  PRO    21      55.468 -34.060  41.180  1.00171.54           C
ATOM    140  C   PRO    21      53.324 -33.632  43.947  1.00171.54           C
ATOM    141  O   PRO    21      53.127 -32.422  43.964  1.00171.54           O
ATOM    142  N   PRO    22      53.358 -34.378  45.034  1.00106.20           N
ATOM    143  CA  PRO    22      53.078 -33.866  46.354  1.00106.20           C
ATOM    144  CD  PRO    22      53.169 -35.819  44.955  1.00106.20           C
ATOM    145  CB  PRO    22      53.086 -35.087  47.274  1.00106.20           C
ATOM    146  CG  PRO    22      52.669 -36.243  46.346  1.00106.20           C
ATOM    147  C   PRO    22      53.914 -32.720  46.860  1.00106.20           C
ATOM    148  O   PRO    22      53.358 -31.869  47.556  1.00106.20           O
ATOM    149  N   TYR    23      55.227 -32.671  46.571  1.00 70.13           N
ATOM    150  CA  TYR    23      56.032 -31.582  47.064  1.00 70.13           C
ATOM    151  CB  TYR    23      57.556 -31.824  46.979  1.00 70.13           C
ATOM    152  CG  TYR    23      57.987 -32.132  45.585  1.00 70.13           C
ATOM    153  CD1 TYR    23      58.334 -31.133  44.705  1.00 70.13           C
ATOM    154  CD2 TYR    23      58.052 -33.440  45.167  1.00 70.13           C
ATOM    155  CE1 TYR    23      58.741 -31.442  43.426  1.00 70.13           C
ATOM    156  CE2 TYR    23      58.457 -33.756  43.892  1.00 70.13           C
ATOM    157  CZ  TYR    23      58.798 -32.754  43.019  1.00 70.13           C
ATOM    158  OH  TYR    23      59.215 -33.078  41.710  1.00 70.13           O
ATOM    159  C   TYR    23      55.667 -30.294  46.383  1.00 70.13           C
ATOM    160  O   TYR    23      55.671 -29.236  47.013  1.00 70.13           O
ATOM    161  N   CYS    24      55.365 -30.353  45.068  1.00113.07           N
ATOM    162  CA  CYS    24      55.040 -29.205  44.258  1.00113.07           C
ATOM    163  CB  CYS    24      54.732 -29.556  42.798  1.00113.07           C
ATOM    164  SG  CYS    24      56.086 -30.383  41.937  1.00113.07           S
ATOM    165  C   CYS    24      53.771 -28.573  44.727  1.00113.07           C
ATOM    166  O   CYS    24      53.642 -27.350  44.689  1.00113.07           O
ATOM    167  N   ASP    25      52.777 -29.404  45.097  1.00 55.49           N
ATOM    168  CA  ASP    25      51.492 -28.938  45.540  1.00 55.49           C
ATOM    169  CB  ASP    25      50.501 -30.097  45.743  1.00 55.49           C
ATOM    170  CG  ASP    25      49.116 -29.521  45.998  1.00 55.49           C
ATOM    171  OD1 ASP    25      48.810 -28.427  45.453  1.00 55.49           O
ATOM    172  OD2 ASP    25      48.348 -30.170  46.759  1.00 55.49           O
ATOM    173  C   ASP    25      51.631 -28.219  46.849  1.00 55.49           C
ATOM    174  O   ASP    25      51.024 -27.167  47.049  1.00 55.49           O
ATOM    175  N   ARG    26      52.451 -28.755  47.779  1.00158.61           N
ATOM    176  CA  ARG    26      52.584 -28.130  49.066  1.00158.61           C
ATOM    177  CB  ARG    26      53.426 -28.928  50.082  1.00158.61           C
ATOM    178  CG  ARG    26      54.869 -29.187  49.644  1.00158.61           C
ATOM    179  CD  ARG    26      55.736 -29.832  50.728  1.00158.61           C
ATOM    180  NE  ARG    26      55.033 -31.060  51.197  1.00158.61           N
ATOM    181  CZ  ARG    26      55.737 -32.070  51.778  1.00158.61           C
ATOM    182  NH1 ARG    26      57.091 -31.971  51.910  1.00158.61           N
ATOM    183  NH2 ARG    26      55.081 -33.180  52.237  1.00158.61           N
ATOM    184  C   ARG    26      53.239 -26.799  48.875  1.00158.61           C
ATOM    185  O   ARG    26      53.909 -26.569  47.868  1.00158.61           O
ATOM    186  N   PRO    27      53.044 -25.891  49.796  1.00 77.37           N
ATOM    187  CA  PRO    27      53.643 -24.599  49.616  1.00 77.37           C
ATOM    188  CD  PRO    27      51.795 -25.805  50.536  1.00 77.37           C
ATOM    189  CB  PRO    27      53.016 -23.694  50.672  1.00 77.37           C
ATOM    190  CG  PRO    27      51.616 -24.309  50.867  1.00 77.37           C
ATOM    191  C   PRO    27      55.130 -24.682  49.641  1.00 77.37           C
ATOM    192  O   PRO    27      55.687 -25.245  50.583  1.00 77.37           O
ATOM    193  N   SER    28      55.794 -24.111  48.614  1.00 70.50           N
ATOM    194  CA  SER    28      57.223 -24.137  48.538  1.00 70.50           C
ATOM    195  CB  SER    28      57.766 -23.555  47.220  1.00 70.50           C
ATOM    196  OG  SER    28      57.418 -22.183  47.107  1.00 70.50           O
ATOM    197  C   SER    28      57.749 -23.304  49.661  1.00 70.50           C
ATOM    198  O   SER    28      58.688 -23.689  50.356  1.00 70.50           O
ATOM    199  N   GLY    29      57.129 -22.129  49.872  1.00 11.67           N
ATOM    200  CA  GLY    29      57.555 -21.267  50.929  1.00 11.67           C
ATOM    201  C   GLY    29      56.603 -20.124  50.954  1.00 11.67           C
ATOM    202  O   GLY    29      55.847 -19.908  50.007  1.00 11.67           O
ATOM    203  N   GLY    30      56.622 -19.349  52.050  1.00 10.71           N
ATOM    204  CA  GLY    30      55.731 -18.235  52.130  1.00 10.71           C
ATOM    205  C   GLY    30      56.577 -16.978  51.990  1.00 10.71           C
ATOM    206  O   GLY    30      57.304 -16.644  52.962  1.00 10.71           O
ATOM    207  OXT GLY    30      56.510 -16.334  50.908  1.00 10.71           O
TER     208      GLY    30
CONECT    8  103
CONECT   14   70
CONECT   93  164
END
