# Supplementary material for: Graph-Directed Approach for Downselecting Toxins for Experimental Structure Determination
Source: Mar Drugs. 2020 May 14;18(5):256. doi: 10.3390/md18050256 (PMC7281422; doi:10.3390/md18050256)
Supplement: Supplementary file 1 [file marinedrugs-18-00256-s001.zip › SupplementaryMaterial/finalmodels/6C_finalmodels/seq109/seq109model2_B99990004.pdb]

EXPDTA    THEORETICAL MODEL, MODELLER 9.19 2019/07/19 22:39:55
REMARK   6 MODELLER OBJECTIVE FUNCTION:       164.1610
REMARK   6 MODELLER BEST TEMPLATE % SEQ ID:  73.333
REMARK   6 SEQUENCE: subject
REMARK   6 ALIGNMENT: subject-mult.ali
REMARK   6 DOPE score: -1562.46448
REMARK   6 GA341 score: 0.99866
REMARK   6 TEMPLATE: 4b1qPA 1:A - 30:A MODELS 1: - 30: AT 73.3%
REMARK   6 TEMPLATE: 4b1qPA 1:A - 30:A MODELS 1: - 30: AT 73.3%
SSBOND   1 CYS     12    CYS     21                          1555   1555  2.03
SSBOND   2 CYS     13    CYS     26                          1555   1555  2.03
SSBOND   3 CYS     24    CYS     30                          1555   1555  2.03
ATOM      1  N   GLN     1     -30.855  -7.193 -10.189  1.00 56.42           N
ATOM      2  CA  GLN     1     -30.029  -6.036  -9.767  1.00 56.42           C
ATOM      3  CB  GLN     1     -30.496  -5.503  -8.402  1.00 56.42           C
ATOM      4  CG  GLN     1     -30.338  -6.522  -7.270  1.00 56.42           C
ATOM      5  CD  GLN     1     -30.503  -5.783  -5.950  1.00 56.42           C
ATOM      6  OE1 GLN     1     -30.754  -4.579  -5.924  1.00 56.42           O
ATOM      7  NE2 GLN     1     -30.355  -6.522  -4.819  1.00 56.42           N
ATOM      8  C   GLN     1     -28.596  -6.431  -9.640  1.00 56.42           C
ATOM      9  O   GLN     1     -28.072  -7.188 -10.456  1.00 56.42           O
ATOM     10  N   LYS     2     -27.922  -5.914  -8.593  1.00 72.94           N
ATOM     11  CA  LYS     2     -26.544  -6.239  -8.394  1.00 72.94           C
ATOM     12  CB  LYS     2     -25.876  -5.510  -7.214  1.00 72.94           C
ATOM     13  CG  LYS     2     -25.872  -3.980  -7.310  1.00 72.94           C
ATOM     14  CD  LYS     2     -27.228  -3.335  -7.008  1.00 72.94           C
ATOM     15  CE  LYS     2     -27.179  -1.807  -6.895  1.00 72.94           C
ATOM     16  NZ  LYS     2     -28.431  -1.308  -6.276  1.00 72.94           N
ATOM     17  C   LYS     2     -26.498  -7.697  -8.081  1.00 72.94           C
ATOM     18  O   LYS     2     -27.418  -8.243  -7.473  1.00 72.94           O
ATOM     19  N   GLU     3     -25.420  -8.370  -8.518  1.00 72.76           N
ATOM     20  CA  GLU     3     -25.281  -9.779  -8.297  1.00 72.76           C
ATOM     21  CB  GLU     3     -24.351 -10.451  -9.319  1.00 72.76           C
ATOM     22  CG  GLU     3     -24.975 -10.483 -10.718  1.00 72.76           C
ATOM     23  CD  GLU     3     -23.899 -10.826 -11.736  1.00 72.76           C
ATOM     24  OE1 GLU     3     -22.915 -10.050 -11.835  1.00 72.76           O
ATOM     25  OE2 GLU     3     -24.058 -11.863 -12.434  1.00 72.76           O
ATOM     26  C   GLU     3     -24.729  -9.994  -6.930  1.00 72.76           C
ATOM     27  O   GLU     3     -24.082  -9.120  -6.353  1.00 72.76           O
ATOM     28  N   LEU     4     -25.005 -11.182  -6.366  1.00 86.09           N
ATOM     29  CA  LEU     4     -24.531 -11.498  -5.054  1.00 86.09           C
ATOM     30  CB  LEU     4     -25.285 -12.674  -4.413  1.00 86.09           C
ATOM     31  CG  LEU     4     -26.746 -12.358  -4.052  1.00 86.09           C
ATOM     32  CD1 LEU     4     -27.543 -11.865  -5.272  1.00 86.09           C
ATOM     33  CD2 LEU     4     -27.403 -13.571  -3.377  1.00 86.09           C
ATOM     34  C   LEU     4     -23.106 -11.917  -5.190  1.00 86.09           C
ATOM     35  O   LEU     4     -22.781 -12.827  -5.951  1.00 86.09           O
ATOM     36  N   VAL     5     -22.214 -11.243  -4.446  1.00 49.62           N
ATOM     37  CA  VAL     5     -20.828 -11.592  -4.496  1.00 49.62           C
ATOM     38  CB  VAL     5     -19.919 -10.432  -4.796  1.00 49.62           C
ATOM     39  CG1 VAL     5     -20.229  -9.925  -6.216  1.00 49.62           C
ATOM     40  CG2 VAL     5     -20.103  -9.364  -3.705  1.00 49.62           C
ATOM     41  C   VAL     5     -20.469 -12.136  -3.151  1.00 49.62           C
ATOM     42  O   VAL     5     -21.008 -11.726  -2.125  1.00 49.62           O
ATOM     43  N   PRO     6     -19.567 -13.075  -3.166  1.00 75.37           N
ATOM     44  CA  PRO     6     -19.115 -13.772  -1.993  1.00 75.37           C
ATOM     45  CD  PRO     6     -18.694 -13.291  -4.308  1.00 75.37           C
ATOM     46  CB  PRO     6     -18.089 -14.782  -2.498  1.00 75.37           C
ATOM     47  CG  PRO     6     -17.512 -14.106  -3.755  1.00 75.37           C
ATOM     48  C   PRO     6     -18.492 -12.829  -1.017  1.00 75.37           C
ATOM     49  O   PRO     6     -18.152 -11.706  -1.385  1.00 75.37           O
ATOM     50  N   SER     7     -18.373 -13.277   0.248  1.00 85.40           N
ATOM     51  CA  SER     7     -17.760 -12.511   1.289  1.00 85.40           C
ATOM     52  CB  SER     7     -18.185 -12.957   2.697  1.00 85.40           C
ATOM     53  OG  SER     7     -17.811 -14.310   2.907  1.00 85.40           O
ATOM     54  C   SER     7     -16.292 -12.725   1.140  1.00 85.40           C
ATOM     55  O   SER     7     -15.832 -13.117   0.072  1.00 85.40           O
ATOM     56  N   THR     8     -15.506 -12.450   2.198  1.00114.34           N
ATOM     57  CA  THR     8     -14.092 -12.629   2.056  1.00114.34           C
ATOM     58  CB  THR     8     -13.313 -11.982   3.163  1.00114.34           C
ATOM     59  OG1 THR     8     -13.732 -12.490   4.420  1.00114.34           O
ATOM     60  CG2 THR     8     -13.539 -10.462   3.097  1.00114.34           C
ATOM     61  C   THR     8     -13.805 -14.096   2.061  1.00114.34           C
ATOM     62  O   THR     8     -13.496 -14.697   3.089  1.00114.34           O
ATOM     63  N   ILE     9     -13.903 -14.698   0.862  1.00 51.17           N
ATOM     64  CA  ILE     9     -13.652 -16.089   0.651  1.00 51.17           C
ATOM     65  CB  ILE     9     -14.903 -16.882   0.375  1.00 51.17           C
ATOM     66  CG1 ILE     9     -15.875 -16.769   1.566  1.00 51.17           C
ATOM     67  CG2 ILE     9     -14.501 -18.332   0.055  1.00 51.17           C
ATOM     68  CD1 ILE     9     -17.279 -17.308   1.289  1.00 51.17           C
ATOM     69  C   ILE     9     -12.789 -16.146  -0.565  1.00 51.17           C
ATOM     70  O   ILE     9     -12.854 -15.261  -1.418  1.00 51.17           O
ATOM     71  N   THR    10     -11.923 -17.167  -0.663  1.00 38.34           N
ATOM     72  CA  THR    10     -11.056 -17.246  -1.799  1.00 38.34           C
ATOM     73  CB  THR    10      -9.719 -17.830  -1.454  1.00 38.34           C
ATOM     74  OG1 THR    10      -9.106 -17.048  -0.438  1.00 38.34           O
ATOM     75  CG2 THR    10      -8.828 -17.848  -2.706  1.00 38.34           C
ATOM     76  C   THR    10     -11.700 -18.117  -2.825  1.00 38.34           C
ATOM     77  O   THR    10     -12.467 -19.025  -2.504  1.00 38.34           O
ATOM     78  N   THR    11     -11.419 -17.840  -4.111  1.00 32.05           N
ATOM     79  CA  THR    11     -11.958 -18.670  -5.146  1.00 32.05           C
ATOM     80  CB  THR    11     -12.219 -17.948  -6.436  1.00 32.05           C
ATOM     81  OG1 THR    11     -11.013 -17.394  -6.943  1.00 32.05           O
ATOM     82  CG2 THR    11     -13.251 -16.837  -6.187  1.00 32.05           C
ATOM     83  C   THR    11     -10.932 -19.712  -5.421  1.00 32.05           C
ATOM     84  O   THR    11      -9.793 -19.605  -4.969  1.00 32.05           O
ATOM     85  N   CYS    12     -11.309 -20.768  -6.164  1.00 51.11           N
ATOM     86  CA  CYS    12     -10.330 -21.757  -6.473  1.00 51.11           C
ATOM     87  CB  CYS    12     -10.917 -23.134  -6.818  1.00 51.11           C
ATOM     88  SG  CYS    12      -9.645 -24.339  -7.303  1.00 51.11           S
ATOM     89  C   CYS    12      -9.605 -21.285  -7.683  1.00 51.11           C
ATOM     90  O   CYS    12     -10.006 -21.547  -8.816  1.00 51.11           O
ATOM     91  N   CYS    13      -8.511 -20.541  -7.457  1.00 63.96           N
ATOM     92  CA  CYS    13      -7.662 -20.129  -8.528  1.00 63.96           C
ATOM     93  CB  CYS    13      -7.049 -21.334  -9.254  1.00 63.96           C
ATOM     94  SG  CYS    13      -6.313 -22.461  -8.042  1.00 63.96           S
ATOM     95  C   CYS    13      -8.434 -19.325  -9.522  1.00 63.96           C
ATOM     96  O   CYS    13      -8.057 -19.269 -10.691  1.00 63.96           O
ATOM     97  N   GLY    14      -9.502 -18.632  -9.076  1.00 27.98           N
ATOM     98  CA  GLY    14     -10.256 -17.828  -9.997  1.00 27.98           C
ATOM     99  C   GLY    14     -11.488 -18.555 -10.452  1.00 27.98           C
ATOM    100  O   GLY    14     -12.178 -18.087 -11.355  1.00 27.98           O
ATOM    101  N   ASN    15     -11.787 -19.724  -9.848  1.00 71.68           N
ATOM    102  CA  ASN    15     -12.986 -20.454 -10.171  1.00 71.68           C
ATOM    103  CB  ASN    15     -13.007 -21.922  -9.700  1.00 71.68           C
ATOM    104  CG  ASN    15     -12.176 -22.794 -10.628  1.00 71.68           C
ATOM    105  OD1 ASN    15     -11.381 -23.617 -10.176  1.00 71.68           O
ATOM    106  ND2 ASN    15     -12.392 -22.644 -11.962  1.00 71.68           N
ATOM    107  C   ASN    15     -14.129 -19.813  -9.446  1.00 71.68           C
ATOM    108  O   ASN    15     -14.023 -18.702  -8.930  1.00 71.68           O
ATOM    109  N   GLU    16     -15.277 -20.520  -9.431  1.00 86.64           N
ATOM    110  CA  GLU    16     -16.464 -20.065  -8.769  1.00 86.64           C
ATOM    111  CB  GLU    16     -17.661 -21.000  -9.005  1.00 86.64           C
ATOM    112  CG  GLU    16     -17.359 -22.445  -8.605  1.00 86.64           C
ATOM    113  CD  GLU    16     -18.545 -23.312  -8.998  1.00 86.64           C
ATOM    114  OE1 GLU    16     -19.708 -22.864  -8.803  1.00 86.64           O
ATOM    115  OE2 GLU    16     -18.304 -24.440  -9.507  1.00 86.64           O
ATOM    116  C   GLU    16     -16.186 -19.992  -7.296  1.00 86.64           C
ATOM    117  O   GLU    16     -15.394 -20.743  -6.735  1.00 86.64           O
ATOM    118  N   PRO    17     -16.850 -19.053  -6.677  1.00 67.77           N
ATOM    119  CA  PRO    17     -16.683 -18.745  -5.279  1.00 67.77           C
ATOM    120  CD  PRO    17     -18.066 -18.483  -7.231  1.00 67.77           C
ATOM    121  CB  PRO    17     -17.664 -17.599  -5.014  1.00 67.77           C
ATOM    122  CG  PRO    17     -18.789 -17.852  -6.032  1.00 67.77           C
ATOM    123  C   PRO    17     -16.975 -19.921  -4.395  1.00 67.77           C
ATOM    124  O   PRO    17     -16.522 -19.926  -3.251  1.00 67.77           O
ATOM    125  N   GLY    18     -17.765 -20.894  -4.883  1.00 29.99           N
ATOM    126  CA  GLY    18     -18.140 -22.066  -4.142  1.00 29.99           C
ATOM    127  C   GLY    18     -16.935 -22.914  -3.879  1.00 29.99           C
ATOM    128  O   GLY    18     -16.866 -23.608  -2.864  1.00 29.99           O
ATOM    129  N   THR    19     -15.975 -22.911  -4.822  1.00 37.95           N
ATOM    130  CA  THR    19     -14.803 -23.732  -4.720  1.00 37.95           C
ATOM    131  CB  THR    19     -14.364 -24.274  -6.048  1.00 37.95           C
ATOM    132  OG1 THR    19     -14.005 -23.206  -6.911  1.00 37.95           O
ATOM    133  CG2 THR    19     -15.524 -25.078  -6.663  1.00 37.95           C
ATOM    134  C   THR    19     -13.679 -22.888  -4.204  1.00 37.95           C
ATOM    135  O   THR    19     -13.575 -21.708  -4.537  1.00 37.95           O
ATOM    136  N   MET    20     -12.810 -23.477  -3.353  1.00 38.11           N
ATOM    137  CA  MET    20     -11.734 -22.720  -2.785  1.00 38.11           C
ATOM    138  CB  MET    20     -11.896 -22.507  -1.277  1.00 38.11           C
ATOM    139  CG  MET    20     -13.134 -21.682  -0.921  1.00 38.11           C
ATOM    140  SD  MET    20     -13.536 -21.667   0.850  1.00 38.11           S
ATOM    141  CE  MET    20     -12.080 -20.683   1.312  1.00 38.11           C
ATOM    142  C   MET    20     -10.472 -23.491  -2.979  1.00 38.11           C
ATOM    143  O   MET    20     -10.468 -24.719  -2.903  1.00 38.11           O
ATOM    144  N   CYS    21      -9.366 -22.773  -3.256  1.00 44.85           N
ATOM    145  CA  CYS    21      -8.110 -23.430  -3.455  1.00 44.85           C
ATOM    146  CB  CYS    21      -7.827 -23.746  -4.933  1.00 44.85           C
ATOM    147  SG  CYS    21      -8.932 -25.053  -5.543  1.00 44.85           S
ATOM    148  C   CYS    21      -7.029 -22.540  -2.925  1.00 44.85           C
ATOM    149  O   CYS    21      -7.154 -21.317  -2.899  1.00 44.85           O
ATOM    150  N   PRO    22      -5.976 -23.164  -2.461  1.00 74.98           N
ATOM    151  CA  PRO    22      -4.849 -22.454  -1.915  1.00 74.98           C
ATOM    152  CD  PRO    22      -6.102 -24.493  -1.887  1.00 74.98           C
ATOM    153  CB  PRO    22      -4.144 -23.427  -0.966  1.00 74.98           C
ATOM    154  CG  PRO    22      -4.701 -24.810  -1.345  1.00 74.98           C
ATOM    155  C   PRO    22      -3.954 -21.926  -2.992  1.00 74.98           C
ATOM    156  O   PRO    22      -3.993 -22.431  -4.112  1.00 74.98           O
ATOM    157  N   LYS    23      -3.102 -20.941  -2.653  1.00124.34           N
ATOM    158  CA  LYS    23      -2.221 -20.293  -3.583  1.00124.34           C
ATOM    159  CB  LYS    23      -1.321 -19.242  -2.909  1.00124.34           C
ATOM    160  CG  LYS    23      -0.422 -18.476  -3.880  1.00124.34           C
ATOM    161  CD  LYS    23       0.338 -17.316  -3.229  1.00124.34           C
ATOM    162  CE  LYS    23      -0.560 -16.313  -2.498  1.00124.34           C
ATOM    163  NZ  LYS    23      -1.267 -15.452  -3.470  1.00124.34           N
ATOM    164  C   LYS    23      -1.308 -21.321  -4.170  1.00124.34           C
ATOM    165  O   LYS    23      -0.971 -21.267  -5.350  1.00124.34           O
ATOM    166  N   CYS    24      -0.892 -22.302  -3.356  1.00 44.04           N
ATOM    167  CA  CYS    24       0.043 -23.288  -3.807  1.00 44.04           C
ATOM    168  CB  CYS    24       0.331 -24.330  -2.712  1.00 44.04           C
ATOM    169  SG  CYS    24       1.678 -25.491  -3.093  1.00 44.04           S
ATOM    170  C   CYS    24      -0.571 -23.985  -4.979  1.00 44.04           C
ATOM    171  O   CYS    24       0.114 -24.319  -5.943  1.00 44.04           O
ATOM    172  N   MET    25      -1.874 -24.291  -4.909  1.00 93.58           N
ATOM    173  CA  MET    25      -2.496 -24.917  -6.036  1.00 93.58           C
ATOM    174  CB  MET    25      -3.819 -25.608  -5.678  1.00 93.58           C
ATOM    175  CG  MET    25      -3.568 -26.781  -4.726  1.00 93.58           C
ATOM    176  SD  MET    25      -2.392 -28.006  -5.381  1.00 93.58           S
ATOM    177  CE  MET    25      -2.336 -29.031  -3.883  1.00 93.58           C
ATOM    178  C   MET    25      -2.697 -23.954  -7.175  1.00 93.58           C
ATOM    179  O   MET    25      -2.658 -24.342  -8.338  1.00 93.58           O
ATOM    180  N   CYS    26      -3.042 -22.687  -6.887  1.00 74.67           N
ATOM    181  CA  CYS    26      -3.277 -21.772  -7.971  1.00 74.67           C
ATOM    182  CB  CYS    26      -4.075 -20.561  -7.483  1.00 74.67           C
ATOM    183  SG  CYS    26      -5.578 -21.164  -6.670  1.00 74.67           S
ATOM    184  C   CYS    26      -2.023 -21.296  -8.645  1.00 74.67           C
ATOM    185  O   CYS    26      -1.800 -21.550  -9.828  1.00 74.67           O
ATOM    186  N   ASP    27      -1.194 -20.568  -7.863  1.00124.43           N
ATOM    187  CA  ASP    27       0.049 -19.937  -8.221  1.00124.43           C
ATOM    188  CB  ASP    27       0.490 -18.902  -7.172  1.00124.43           C
ATOM    189  CG  ASP    27      -0.580 -17.828  -7.113  1.00124.43           C
ATOM    190  OD1 ASP    27      -1.556 -17.923  -7.906  1.00124.43           O
ATOM    191  OD2 ASP    27      -0.443 -16.899  -6.273  1.00124.43           O
ATOM    192  C   ASP    27       1.131 -20.952  -8.297  1.00124.43           C
ATOM    193  O   ASP    27       2.095 -20.806  -9.047  1.00124.43           O
ATOM    194  N   ASN    28       0.984 -22.029  -7.508  1.00 91.12           N
ATOM    195  CA  ASN    28       2.032 -22.984  -7.348  1.00 91.12           C
ATOM    196  CB  ASN    28       2.621 -23.493  -8.675  1.00 91.12           C
ATOM    197  CG  ASN    28       1.637 -24.508  -9.247  1.00 91.12           C
ATOM    198  OD1 ASN    28       1.214 -25.435  -8.559  1.00 91.12           O
ATOM    199  ND2 ASN    28       1.253 -24.329 -10.538  1.00 91.12           N
ATOM    200  C   ASN    28       3.093 -22.323  -6.541  1.00 91.12           C
ATOM    201  O   ASN    28       4.237 -22.768  -6.512  1.00 91.12           O
ATOM    202  N   THR    29       2.709 -21.251  -5.821  1.00 96.30           N
ATOM    203  CA  THR    29       3.631 -20.592  -4.949  1.00 96.30           C
ATOM    204  CB  THR    29       3.552 -19.100  -5.008  1.00 96.30           C
ATOM    205  OG1 THR    29       3.806 -18.647  -6.328  1.00 96.30           O
ATOM    206  CG2 THR    29       4.594 -18.523  -4.040  1.00 96.30           C
ATOM    207  C   THR    29       3.246 -20.990  -3.564  1.00 96.30           C
ATOM    208  O   THR    29       2.102 -20.814  -3.149  1.00 96.30           O
ATOM    209  N   CYS    30       4.207 -21.554  -2.812  1.00 48.35           N
ATOM    210  CA  CYS    30       3.891 -22.024  -1.500  1.00 48.35           C
ATOM    211  CB  CYS    30       2.902 -23.193  -1.540  1.00 48.35           C
ATOM    212  SG  CYS    30       3.358 -24.382  -2.841  1.00 48.35           S
ATOM    213  C   CYS    30       5.164 -22.496  -0.880  1.00 48.35           C
ATOM    214  O   CYS    30       6.240 -22.393  -1.464  1.00 48.35           O
ATOM    215  N   PRO    31       5.061 -23.001   0.317  1.00131.20           N
ATOM    216  CA  PRO    31       6.238 -23.483   0.973  1.00131.20           C
ATOM    217  CD  PRO    31       4.066 -22.516   1.258  1.00131.20           C
ATOM    218  CB  PRO    31       5.845 -23.696   2.434  1.00131.20           C
ATOM    219  CG  PRO    31       4.703 -22.683   2.650  1.00131.20           C
ATOM    220  C   PRO    31       6.642 -24.719   0.258  1.00131.20           C
ATOM    221  O   PRO    31       5.758 -25.398  -0.268  1.00131.20           O
ATOM    222  N   PRO    32       7.900 -25.035   0.189  1.00164.97           N
ATOM    223  CA  PRO    32       8.222 -26.236  -0.515  1.00164.97           C
ATOM    224  CD  PRO    32       8.925 -24.014   0.014  1.00164.97           C
ATOM    225  CB  PRO    32       9.707 -26.154  -0.845  1.00164.97           C
ATOM    226  CG  PRO    32       9.959 -24.638  -0.940  1.00164.97           C
ATOM    227  C   PRO    32       7.836 -27.426   0.287  1.00164.97           C
ATOM    228  O   PRO    32       7.926 -27.386   1.512  1.00164.97           O
ATOM    229  N   LYS    33       7.376 -28.492  -0.390  1.00255.43           N
ATOM    230  CA  LYS    33       7.046 -29.698   0.298  1.00255.43           C
ATOM    231  CB  LYS    33       5.572 -29.786   0.743  1.00255.43           C
ATOM    232  CG  LYS    33       5.280 -30.950   1.694  1.00255.43           C
ATOM    233  CD  LYS    33       3.969 -30.797   2.474  1.00255.43           C
ATOM    234  CE  LYS    33       4.001 -29.659   3.501  1.00255.43           C
ATOM    235  NZ  LYS    33       2.719 -29.595   4.239  1.00255.43           N
ATOM    236  C   LYS    33       7.340 -30.797  -0.664  1.00255.43           C
ATOM    237  O   LYS    33       7.350 -30.582  -1.876  1.00255.43           O
ATOM    238  N   LYS    34       7.625 -32.005  -0.147  1.00232.32           N
ATOM    239  CA  LYS    34       7.943 -33.087  -1.027  1.00232.32           C
ATOM    240  CB  LYS    34       9.246 -33.827  -0.684  1.00232.32           C
ATOM    241  CG  LYS    34      10.525 -33.030  -0.953  1.00232.32           C
ATOM    242  CD  LYS    34      11.788 -33.758  -0.483  1.00232.32           C
ATOM    243  CE  LYS    34      12.190 -33.459   0.963  1.00232.32           C
ATOM    244  NZ  LYS    34      12.798 -32.113   1.048  1.00232.32           N
ATOM    245  C   LYS    34       6.842 -34.087  -0.948  1.00232.32           C
ATOM    246  O   LYS    34       5.907 -33.948  -0.161  1.00232.32           O
ATOM    247  N   LYS    35       6.927 -35.116  -1.810  1.00244.95           N
ATOM    248  CA  LYS    35       5.944 -36.157  -1.855  1.00244.95           C
ATOM    249  CB  LYS    35       5.982 -36.928  -3.183  1.00244.95           C
ATOM    250  CG  LYS    35       5.624 -36.079  -4.402  1.00244.95           C
ATOM    251  CD  LYS    35       4.163 -35.634  -4.427  1.00244.95           C
ATOM    252  CE  LYS    35       3.212 -36.754  -4.854  1.00244.95           C
ATOM    253  NZ  LYS    35       1.851 -36.212  -5.067  1.00244.95           N
ATOM    254  C   LYS    35       6.282 -37.145  -0.788  1.00244.95           C
ATOM    255  O   LYS    35       7.437 -37.547  -0.649  1.00244.95           O
ATOM    256  N   LYS    36       5.282 -37.565   0.007  1.00200.07           N
ATOM    257  CA  LYS    36       5.574 -38.560   0.993  1.00200.07           C
ATOM    258  CB  LYS    36       4.535 -38.667   2.126  1.00200.07           C
ATOM    259  CG  LYS    36       4.624 -37.499   3.114  1.00200.07           C
ATOM    260  CD  LYS    36       3.425 -37.379   4.057  1.00200.07           C
ATOM    261  CE  LYS    36       2.351 -36.407   3.563  1.00200.07           C
ATOM    262  NZ  LYS    36       1.168 -36.472   4.452  1.00200.07           N
ATOM    263  C   LYS    36       5.630 -39.853   0.262  1.00200.07           C
ATOM    264  O   LYS    36       5.060 -39.991  -0.820  1.00200.07           O
ATOM    265  N   ARG    37       6.353 -40.834   0.825  1.00201.89           N
ATOM    266  CA  ARG    37       6.468 -42.082   0.143  1.00201.89           C
ATOM    267  CB  ARG    37       7.462 -43.049   0.801  1.00201.89           C
ATOM    268  CG  ARG    37       8.879 -42.473   0.828  1.00201.89           C
ATOM    269  CD  ARG    37       9.925 -43.422   1.410  1.00201.89           C
ATOM    270  NE  ARG    37      11.231 -42.705   1.401  1.00201.89           N
ATOM    271  CZ  ARG    37      12.329 -43.292   1.958  1.00201.89           C
ATOM    272  NH1 ARG    37      12.228 -44.561   2.466  1.00201.89           N
ATOM    273  NH2 ARG    37      13.512 -42.623   2.017  1.00201.89           N
ATOM    274  C   ARG    37       5.111 -42.693   0.120  1.00201.89           C
ATOM    275  O   ARG    37       4.232 -42.366   0.914  1.00201.89           O
ATOM    276  N   PRO    38       4.923 -43.554  -0.834  1.00145.90           N
ATOM    277  CA  PRO    38       3.652 -44.192  -0.993  1.00145.90           C
ATOM    278  CD  PRO    38       5.645 -43.438  -2.091  1.00145.90           C
ATOM    279  CB  PRO    38       3.685 -44.844  -2.374  1.00145.90           C
ATOM    280  CG  PRO    38       4.685 -43.976  -3.163  1.00145.90           C
ATOM    281  C   PRO    38       3.432 -45.142   0.135  1.00145.90           C
ATOM    282  O   PRO    38       2.316 -45.722   0.209  1.00145.90           O
ATOM    283  OXT PRO    38       4.373 -45.310   0.956  1.00145.90           O
TER     284      PRO    38
CONECT   88  147
CONECT   94  183
CONECT  169  212
END
