# Supplementary material for: Graph-Directed Approach for Downselecting Toxins for Experimental Structure Determination
Source: Mar Drugs. 2020 May 14;18(5):256. doi: 10.3390/md18050256 (PMC7281422; doi:10.3390/md18050256)
Supplement: Supplementary file 1 [file marinedrugs-18-00256-s001.zip › SupplementaryMaterial/finalmodels/6C_finalmodels/seq109/seq109model3_B99990001.pdb]

EXPDTA    THEORETICAL MODEL, MODELLER 9.19 2019/07/19 22:39:30
REMARK   6 MODELLER OBJECTIVE FUNCTION:       210.3987
REMARK   6 MODELLER BEST TEMPLATE % SEQ ID:  73.333
REMARK   6 SEQUENCE: subject
REMARK   6 ALIGNMENT: subject-mult.ali
REMARK   6 DOPE score: -1544.35938
REMARK   6 GA341 score: 0.98108
REMARK   6 TEMPLATE: 4b1qPA 1:A - 30:A MODELS 1: - 30: AT 73.3%
REMARK   6 TEMPLATE: 4b1qPA 1:A - 30:A MODELS 1: - 30: AT 73.3%
SSBOND   1 CYS     12    CYS     21                          1555   1555  2.03
SSBOND   2 CYS     13    CYS     26                          1555   1555  2.03
SSBOND   3 CYS     24    CYS     30                          1555   1555  2.03
ATOM      1  N   GLN     1      79.688 -68.701 -45.402  1.00 57.14           N
ATOM      2  CA  GLN     1      80.405 -69.943 -45.045  1.00 57.14           C
ATOM      3  CB  GLN     1      81.915 -69.667 -44.922  1.00 57.14           C
ATOM      4  CG  GLN     1      82.553 -69.206 -46.237  1.00 57.14           C
ATOM      5  CD  GLN     1      84.038 -68.967 -45.997  1.00 57.14           C
ATOM      6  OE1 GLN     1      84.765 -69.872 -45.595  1.00 57.14           O
ATOM      7  NE2 GLN     1      84.501 -67.712 -46.247  1.00 57.14           N
ATOM      8  C   GLN     1      79.892 -70.473 -43.746  1.00 57.14           C
ATOM      9  O   GLN     1      78.973 -69.912 -43.153  1.00 57.14           O
ATOM     10  N   LYS     2      80.468 -71.593 -43.276  1.00 70.93           N
ATOM     11  CA  LYS     2      80.012 -72.159 -42.043  1.00 70.93           C
ATOM     12  CB  LYS     2      80.478 -73.611 -41.836  1.00 70.93           C
ATOM     13  CG  LYS     2      81.996 -73.797 -41.880  1.00 70.93           C
ATOM     14  CD  LYS     2      82.441 -75.203 -41.469  1.00 70.93           C
ATOM     15  CE  LYS     2      83.935 -75.465 -41.679  1.00 70.93           C
ATOM     16  NZ  LYS     2      84.270 -76.853 -41.287  1.00 70.93           N
ATOM     17  C   LYS     2      80.523 -71.307 -40.928  1.00 70.93           C
ATOM     18  O   LYS     2      81.621 -70.756 -41.003  1.00 70.93           O
ATOM     19  N   GLU     3      79.713 -71.162 -39.861  1.00 59.52           N
ATOM     20  CA  GLU     3      80.095 -70.333 -38.756  1.00 59.52           C
ATOM     21  CB  GLU     3      78.934 -69.497 -38.189  1.00 59.52           C
ATOM     22  CG  GLU     3      79.345 -68.550 -37.060  1.00 59.52           C
ATOM     23  CD  GLU     3      79.953 -67.300 -37.683  1.00 59.52           C
ATOM     24  OE1 GLU     3      79.912 -67.181 -38.936  1.00 59.52           O
ATOM     25  OE2 GLU     3      80.463 -66.446 -36.910  1.00 59.52           O
ATOM     26  C   GLU     3      80.559 -71.230 -37.661  1.00 59.52           C
ATOM     27  O   GLU     3      80.043 -72.332 -37.486  1.00 59.52           O
ATOM     28  N   LEU     4      81.567 -70.776 -36.892  1.00 75.60           N
ATOM     29  CA  LEU     4      82.059 -71.590 -35.825  1.00 75.60           C
ATOM     30  CB  LEU     4      83.513 -71.284 -35.432  1.00 75.60           C
ATOM     31  CG  LEU     4      84.534 -71.620 -36.533  1.00 75.60           C
ATOM     32  CD1 LEU     4      84.305 -70.763 -37.787  1.00 75.60           C
ATOM     33  CD2 LEU     4      85.973 -71.525 -36.005  1.00 75.60           C
ATOM     34  C   LEU     4      81.214 -71.308 -34.632  1.00 75.60           C
ATOM     35  O   LEU     4      81.083 -70.163 -34.201  1.00 75.60           O
ATOM     36  N   VAL     5      80.599 -72.372 -34.084  1.00 40.02           N
ATOM     37  CA  VAL     5      79.755 -72.249 -32.934  1.00 40.02           C
ATOM     38  CB  VAL     5      78.694 -73.309 -32.863  1.00 40.02           C
ATOM     39  CG1 VAL     5      77.740 -73.133 -34.058  1.00 40.02           C
ATOM     40  CG2 VAL     5      79.387 -74.681 -32.817  1.00 40.02           C
ATOM     41  C   VAL     5      80.613 -72.367 -31.714  1.00 40.02           C
ATOM     42  O   VAL     5      81.654 -73.023 -31.716  1.00 40.02           O
ATOM     43  N   PRO     6      80.171 -71.719 -30.671  1.00 78.79           N
ATOM     44  CA  PRO     6      80.851 -71.668 -29.408  1.00 78.79           C
ATOM     45  CD  PRO     6      78.802 -71.241 -30.585  1.00 78.79           C
ATOM     46  CB  PRO     6      80.002 -70.743 -28.539  1.00 78.79           C
ATOM     47  CG  PRO     6      78.579 -70.947 -29.092  1.00 78.79           C
ATOM     48  C   PRO     6      80.920 -73.032 -28.804  1.00 78.79           C
ATOM     49  O   PRO     6      80.294 -73.958 -29.319  1.00 78.79           O
ATOM     50  N   SER     7      81.712 -73.165 -27.724  1.00 47.34           N
ATOM     51  CA  SER     7      81.857 -74.407 -27.021  1.00 47.34           C
ATOM     52  CB  SER     7      83.128 -74.467 -26.159  1.00 47.34           C
ATOM     53  OG  SER     7      84.279 -74.346 -26.982  1.00 47.34           O
ATOM     54  C   SER     7      80.679 -74.497 -26.107  1.00 47.34           C
ATOM     55  O   SER     7      79.646 -73.880 -26.356  1.00 47.34           O
ATOM     56  N   THR     8      80.779 -75.303 -25.034  1.00124.58           N
ATOM     57  CA  THR     8      79.659 -75.385 -24.147  1.00124.58           C
ATOM     58  CB  THR     8      79.684 -76.609 -23.275  1.00124.58           C
ATOM     59  OG1 THR     8      80.871 -76.649 -22.497  1.00124.58           O
ATOM     60  CG2 THR     8      79.613 -77.847 -24.186  1.00124.58           C
ATOM     61  C   THR     8      79.717 -74.163 -23.293  1.00124.58           C
ATOM     62  O   THR     8      80.185 -74.190 -22.154  1.00124.58           O
ATOM     63  N   ILE     9      79.206 -73.048 -23.849  1.00120.64           N
ATOM     64  CA  ILE     9      79.234 -71.790 -23.182  1.00120.64           C
ATOM     65  CB  ILE     9      80.036 -70.766 -23.942  1.00120.64           C
ATOM     66  CG1 ILE     9      81.461 -71.281 -24.216  1.00120.64           C
ATOM     67  CG2 ILE     9      80.024 -69.450 -23.146  1.00120.64           C
ATOM     68  CD1 ILE     9      82.289 -71.523 -22.956  1.00120.64           C
ATOM     69  C   ILE     9      77.817 -71.329 -23.179  1.00120.64           C
ATOM     70  O   ILE     9      76.985 -71.842 -23.927  1.00120.64           O
ATOM     71  N   THR    10      77.490 -70.369 -22.299  1.00122.26           N
ATOM     72  CA  THR    10      76.135 -69.919 -22.269  1.00122.26           C
ATOM     73  CB  THR    10      75.558 -69.845 -20.887  1.00122.26           C
ATOM     74  OG1 THR    10      74.149 -69.717 -20.959  1.00122.26           O
ATOM     75  CG2 THR    10      76.158 -68.634 -20.154  1.00122.26           C
ATOM     76  C   THR    10      76.161 -68.539 -22.823  1.00122.26           C
ATOM     77  O   THR    10      77.108 -67.795 -22.587  1.00122.26           O
ATOM     78  N   THR    11      75.140 -68.178 -23.619  1.00 37.18           N
ATOM     79  CA  THR    11      75.080 -66.856 -24.152  1.00 37.18           C
ATOM     80  CB  THR    11      74.284 -66.750 -25.420  1.00 37.18           C
ATOM     81  OG1 THR    11      72.936 -67.128 -25.185  1.00 37.18           O
ATOM     82  CG2 THR    11      74.915 -67.675 -26.475  1.00 37.18           C
ATOM     83  C   THR    11      74.410 -66.003 -23.131  1.00 37.18           C
ATOM     84  O   THR    11      73.773 -66.502 -22.203  1.00 37.18           O
ATOM     85  N   CYS    12      74.566 -64.674 -23.266  1.00 51.41           N
ATOM     86  CA  CYS    12      73.905 -63.812 -22.341  1.00 51.41           C
ATOM     87  CB  CYS    12      74.503 -62.398 -22.260  1.00 51.41           C
ATOM     88  SG  CYS    12      73.556 -61.290 -21.171  1.00 51.41           S
ATOM     89  C   CYS    12      72.500 -63.664 -22.812  1.00 51.41           C
ATOM     90  O   CYS    12      72.176 -62.766 -23.588  1.00 51.41           O
ATOM     91  N   CYS    13      71.637 -64.582 -22.350  1.00 66.81           N
ATOM     92  CA  CYS    13      70.230 -64.520 -22.594  1.00 66.81           C
ATOM     93  CB  CYS    13      69.620 -63.262 -21.966  1.00 66.81           C
ATOM     94  SG  CYS    13      70.156 -63.149 -20.239  1.00 66.81           S
ATOM     95  C   CYS    13      69.944 -64.528 -24.060  1.00 66.81           C
ATOM     96  O   CYS    13      68.917 -64.000 -24.490  1.00 66.81           O
ATOM     97  N   GLY    14      70.810 -65.182 -24.859  1.00 27.14           N
ATOM     98  CA  GLY    14      70.563 -65.254 -26.273  1.00 27.14           C
ATOM     99  C   GLY    14      71.405 -64.257 -27.009  1.00 27.14           C
ATOM    100  O   GLY    14      71.260 -64.095 -28.220  1.00 27.14           O
ATOM    101  N   ASN    15      72.304 -63.550 -26.302  1.00 44.54           N
ATOM    102  CA  ASN    15      73.177 -62.615 -26.957  1.00 44.54           C
ATOM    103  CB  ASN    15      73.714 -61.511 -26.031  1.00 44.54           C
ATOM    104  CG  ASN    15      72.536 -60.612 -25.685  1.00 44.54           C
ATOM    105  OD1 ASN    15      71.588 -60.490 -26.459  1.00 44.54           O
ATOM    106  ND2 ASN    15      72.591 -59.965 -24.490  1.00 44.54           N
ATOM    107  C   ASN    15      74.338 -63.392 -27.496  1.00 44.54           C
ATOM    108  O   ASN    15      74.302 -64.619 -27.561  1.00 44.54           O
ATOM    109  N   GLU    16      75.391 -62.684 -27.944  1.00 59.59           N
ATOM    110  CA  GLU    16      76.529 -63.340 -28.519  1.00 59.59           C
ATOM    111  CB  GLU    16      77.572 -62.356 -29.065  1.00 59.59           C
ATOM    112  CG  GLU    16      77.060 -61.522 -30.239  1.00 59.59           C
ATOM    113  CD  GLU    16      78.177 -60.581 -30.667  1.00 59.59           C
ATOM    114  OE1 GLU    16      78.694 -59.839 -29.790  1.00 59.59           O
ATOM    115  OE2 GLU    16      78.526 -60.589 -31.878  1.00 59.59           O
ATOM    116  C   GLU    16      77.209 -64.161 -27.468  1.00 59.59           C
ATOM    117  O   GLU    16      77.268 -63.785 -26.298  1.00 59.59           O
ATOM    118  N   PRO    17      77.716 -65.302 -27.870  1.00231.54           N
ATOM    119  CA  PRO    17      78.462 -66.161 -26.986  1.00231.54           C
ATOM    120  CD  PRO    17      77.991 -65.585 -29.267  1.00231.54           C
ATOM    121  CB  PRO    17      78.890 -67.344 -27.849  1.00231.54           C
ATOM    122  CG  PRO    17      79.044 -66.709 -29.246  1.00231.54           C
ATOM    123  C   PRO    17      79.626 -65.297 -26.668  1.00231.54           C
ATOM    124  O   PRO    17      79.923 -64.481 -27.508  1.00231.54           O
ATOM    125  N   GLY    18      80.332 -65.393 -25.541  1.00241.87           N
ATOM    126  CA  GLY    18      81.387 -64.436 -25.342  1.00241.87           C
ATOM    127  C   GLY    18      80.859 -63.515 -24.301  1.00241.87           C
ATOM    128  O   GLY    18      81.602 -62.982 -23.477  1.00241.87           O
ATOM    129  N   THR    19      79.530 -63.317 -24.322  1.00 70.79           N
ATOM    130  CA  THR    19      78.890 -62.579 -23.281  1.00 70.79           C
ATOM    131  CB  THR    19      77.980 -61.485 -23.760  1.00 70.79           C
ATOM    132  OG1 THR    19      76.870 -62.030 -24.455  1.00 70.79           O
ATOM    133  CG2 THR    19      78.778 -60.558 -24.694  1.00 70.79           C
ATOM    134  C   THR    19      78.048 -63.613 -22.612  1.00 70.79           C
ATOM    135  O   THR    19      77.309 -64.339 -23.274  1.00 70.79           O
ATOM    136  N   MET    20      78.161 -63.734 -21.278  1.00 40.73           N
ATOM    137  CA  MET    20      77.431 -64.773 -20.610  1.00 40.73           C
ATOM    138  CB  MET    20      78.335 -65.795 -19.904  1.00 40.73           C
ATOM    139  CG  MET    20      79.191 -66.620 -20.865  1.00 40.73           C
ATOM    140  SD  MET    20      80.347 -67.757 -20.044  1.00 40.73           S
ATOM    141  CE  MET    20      79.049 -68.801 -19.320  1.00 40.73           C
ATOM    142  C   MET    20      76.566 -64.170 -19.556  1.00 40.73           C
ATOM    143  O   MET    20      76.914 -63.163 -18.940  1.00 40.73           O
ATOM    144  N   CYS    21      75.387 -64.785 -19.343  1.00 54.31           N
ATOM    145  CA  CYS    21      74.491 -64.304 -18.332  1.00 54.31           C
ATOM    146  CB  CYS    21      73.459 -63.307 -18.885  1.00 54.31           C
ATOM    147  SG  CYS    21      74.237 -61.719 -19.307  1.00 54.31           S
ATOM    148  C   CYS    21      73.766 -65.471 -17.723  1.00 54.31           C
ATOM    149  O   CYS    21      73.526 -66.491 -18.367  1.00 54.31           O
ATOM    150  N   PRO    22      73.445 -65.335 -16.460  1.00 76.46           N
ATOM    151  CA  PRO    22      72.727 -66.364 -15.748  1.00 76.46           C
ATOM    152  CD  PRO    22      74.284 -64.551 -15.570  1.00 76.46           C
ATOM    153  CB  PRO    22      73.071 -66.185 -14.268  1.00 76.46           C
ATOM    154  CG  PRO    22      73.675 -64.774 -14.178  1.00 76.46           C
ATOM    155  C   PRO    22      71.258 -66.292 -16.039  1.00 76.46           C
ATOM    156  O   PRO    22      70.789 -65.254 -16.498  1.00 76.46           O
ATOM    157  N   LYS    23      70.514 -67.376 -15.743  1.00 88.78           N
ATOM    158  CA  LYS    23      69.109 -67.481 -16.023  1.00 88.78           C
ATOM    159  CB  LYS    23      68.525 -68.841 -15.598  1.00 88.78           C
ATOM    160  CG  LYS    23      67.175 -69.168 -16.239  1.00 88.78           C
ATOM    161  CD  LYS    23      66.772 -70.637 -16.087  1.00 88.78           C
ATOM    162  CE  LYS    23      65.580 -71.043 -16.955  1.00 88.78           C
ATOM    163  NZ  LYS    23      66.013 -71.230 -18.359  1.00 88.78           N
ATOM    164  C   LYS    23      68.393 -66.404 -15.269  1.00 88.78           C
ATOM    165  O   LYS    23      67.410 -65.838 -15.747  1.00 88.78           O
ATOM    166  N   CYS    24      68.890 -66.077 -14.066  1.00 43.23           N
ATOM    167  CA  CYS    24      68.270 -65.075 -13.254  1.00 43.23           C
ATOM    168  CB  CYS    24      69.057 -64.822 -11.954  1.00 43.23           C
ATOM    169  SG  CYS    24      68.392 -63.457 -10.954  1.00 43.23           S
ATOM    170  C   CYS    24      68.253 -63.809 -14.045  1.00 43.23           C
ATOM    171  O   CYS    24      67.302 -63.034 -13.973  1.00 43.23           O
ATOM    172  N   MET    25      69.340 -63.518 -14.773  1.00 86.57           N
ATOM    173  CA  MET    25      69.359 -62.349 -15.600  1.00 86.57           C
ATOM    174  CB  MET    25      70.767 -62.012 -16.109  1.00 86.57           C
ATOM    175  CG  MET    25      71.738 -61.688 -14.974  1.00 86.57           C
ATOM    176  SD  MET    25      71.263 -60.252 -13.966  1.00 86.57           S
ATOM    177  CE  MET    25      72.781 -60.259 -12.969  1.00 86.57           C
ATOM    178  C   MET    25      68.477 -62.523 -16.807  1.00 86.57           C
ATOM    179  O   MET    25      67.876 -61.566 -17.285  1.00 86.57           O
ATOM    180  N   CYS    26      68.468 -63.725 -17.418  1.00 75.46           N
ATOM    181  CA  CYS    26      67.713 -63.920 -18.628  1.00 75.46           C
ATOM    182  CB  CYS    26      68.173 -65.188 -19.353  1.00 75.46           C
ATOM    183  SG  CYS    26      69.961 -65.067 -19.614  1.00 75.46           S
ATOM    184  C   CYS    26      66.232 -64.000 -18.426  1.00 75.46           C
ATOM    185  O   CYS    26      65.477 -63.155 -18.904  1.00 75.46           O
ATOM    186  N   ASP    27      65.806 -65.063 -17.714  1.00127.29           N
ATOM    187  CA  ASP    27      64.445 -65.393 -17.393  1.00127.29           C
ATOM    188  CB  ASP    27      64.284 -66.859 -16.958  1.00127.29           C
ATOM    189  CG  ASP    27      64.415 -67.729 -18.201  1.00127.29           C
ATOM    190  OD1 ASP    27      63.614 -67.519 -19.152  1.00127.29           O
ATOM    191  OD2 ASP    27      65.307 -68.619 -18.212  1.00127.29           O
ATOM    192  C   ASP    27      63.975 -64.534 -16.273  1.00127.29           C
ATOM    193  O   ASP    27      62.784 -64.258 -16.136  1.00127.29           O
ATOM    194  N   ASN    28      64.925 -64.081 -15.443  1.00 64.69           N
ATOM    195  CA  ASN    28      64.607 -63.381 -14.240  1.00 64.69           C
ATOM    196  CB  ASN    28      63.563 -62.263 -14.417  1.00 64.69           C
ATOM    197  CG  ASN    28      63.598 -61.378 -13.175  1.00 64.69           C
ATOM    198  OD1 ASN    28      64.242 -61.700 -12.178  1.00 64.69           O
ATOM    199  ND2 ASN    28      62.882 -60.225 -13.234  1.00 64.69           N
ATOM    200  C   ASN    28      64.068 -64.399 -13.300  1.00 64.69           C
ATOM    201  O   ASN    28      63.371 -64.078 -12.342  1.00 64.69           O
ATOM    202  N   THR    29      64.414 -65.676 -13.549  1.00100.82           N
ATOM    203  CA  THR    29      64.027 -66.711 -12.645  1.00100.82           C
ATOM    204  CB  THR    29      63.746 -68.018 -13.321  1.00100.82           C
ATOM    205  OG1 THR    29      62.714 -67.858 -14.283  1.00100.82           O
ATOM    206  CG2 THR    29      63.319 -69.037 -12.252  1.00100.82           C
ATOM    207  C   THR    29      65.223 -66.896 -11.782  1.00100.82           C
ATOM    208  O   THR    29      66.297 -67.254 -12.264  1.00100.82           O
ATOM    209  N   CYS    30      65.078 -66.642 -10.470  1.00 76.28           N
ATOM    210  CA  CYS    30      66.263 -66.684  -9.675  1.00 76.28           C
ATOM    211  CB  CYS    30      66.685 -65.283  -9.207  1.00 76.28           C
ATOM    212  SG  CYS    30      66.498 -64.037 -10.519  1.00 76.28           S
ATOM    213  C   CYS    30      65.967 -67.465  -8.441  1.00 76.28           C
ATOM    214  O   CYS    30      64.818 -67.645  -8.040  1.00 76.28           O
ATOM    215  N   PRO    31      67.017 -67.966  -7.863  1.00 61.50           N
ATOM    216  CA  PRO    31      66.890 -68.659  -6.616  1.00 61.50           C
ATOM    217  CD  PRO    31      68.123 -68.476  -8.652  1.00 61.50           C
ATOM    218  CB  PRO    31      68.132 -69.547  -6.487  1.00 61.50           C
ATOM    219  CG  PRO    31      69.075 -69.069  -7.605  1.00 61.50           C
ATOM    220  C   PRO    31      66.769 -67.594  -5.580  1.00 61.50           C
ATOM    221  O   PRO    31      67.077 -66.446  -5.894  1.00 61.50           O
ATOM    222  N   PRO    32      66.328 -67.902  -4.399  1.00152.73           N
ATOM    223  CA  PRO    32      66.200 -66.861  -3.423  1.00152.73           C
ATOM    224  CD  PRO    32      65.325 -68.938  -4.225  1.00152.73           C
ATOM    225  CB  PRO    32      65.349 -67.449  -2.302  1.00152.73           C
ATOM    226  CG  PRO    32      64.472 -68.486  -3.028  1.00152.73           C
ATOM    227  C   PRO    32      67.542 -66.364  -3.000  1.00152.73           C
ATOM    228  O   PRO    32      68.495 -67.140  -3.009  1.00152.73           O
ATOM    229  N   LYS    33      67.638 -65.066  -2.648  1.00208.00           N
ATOM    230  CA  LYS    33      68.892 -64.509  -2.237  1.00208.00           C
ATOM    231  CB  LYS    33      69.100 -63.047  -2.665  1.00208.00           C
ATOM    232  CG  LYS    33      70.453 -62.481  -2.229  1.00208.00           C
ATOM    233  CD  LYS    33      70.756 -61.093  -2.796  1.00208.00           C
ATOM    234  CE  LYS    33      70.810 -61.042  -4.324  1.00208.00           C
ATOM    235  NZ  LYS    33      69.456 -60.786  -4.863  1.00208.00           N
ATOM    236  C   LYS    33      68.913 -64.522  -0.747  1.00208.00           C
ATOM    237  O   LYS    33      67.878 -64.675  -0.102  1.00208.00           O
ATOM    238  N   LYS    34      70.114 -64.384  -0.155  1.00100.67           N
ATOM    239  CA  LYS    34      70.192 -64.369   1.274  1.00100.67           C
ATOM    240  CB  LYS    34      71.630 -64.162   1.787  1.00100.67           C
ATOM    241  CG  LYS    34      71.751 -64.151   3.313  1.00100.67           C
ATOM    242  CD  LYS    34      73.186 -63.974   3.819  1.00100.67           C
ATOM    243  CE  LYS    34      74.093 -65.183   3.582  1.00100.67           C
ATOM    244  NZ  LYS    34      75.461 -64.892   4.070  1.00100.67           N
ATOM    245  C   LYS    34      69.390 -63.193   1.720  1.00100.67           C
ATOM    246  O   LYS    34      68.572 -63.293   2.632  1.00100.67           O
ATOM    247  N   LYS    35      69.594 -62.041   1.054  1.00178.42           N
ATOM    248  CA  LYS    35      68.879 -60.855   1.413  1.00178.42           C
ATOM    249  CB  LYS    35      69.527 -59.561   0.887  1.00178.42           C
ATOM    250  CG  LYS    35      70.849 -59.235   1.588  1.00178.42           C
ATOM    251  CD  LYS    35      71.662 -58.123   0.917  1.00178.42           C
ATOM    252  CE  LYS    35      72.608 -58.615  -0.181  1.00178.42           C
ATOM    253  NZ  LYS    35      73.360 -57.476  -0.755  1.00178.42           N
ATOM    254  C   LYS    35      67.505 -60.972   0.849  1.00178.42           C
ATOM    255  O   LYS    35      67.289 -61.621  -0.173  1.00178.42           O
ATOM    256  N   LYS    36      66.529 -60.352   1.535  1.00243.03           N
ATOM    257  CA  LYS    36      65.173 -60.421   1.091  1.00243.03           C
ATOM    258  CB  LYS    36      64.153 -60.469   2.238  1.00243.03           C
ATOM    259  CG  LYS    36      64.301 -61.687   3.147  1.00243.03           C
ATOM    260  CD  LYS    36      63.518 -61.552   4.453  1.00243.03           C
ATOM    261  CE  LYS    36      63.742 -62.713   5.422  1.00243.03           C
ATOM    262  NZ  LYS    36      65.071 -62.582   6.060  1.00243.03           N
ATOM    263  C   LYS    36      64.879 -59.170   0.338  1.00243.03           C
ATOM    264  O   LYS    36      65.597 -58.176   0.444  1.00243.03           O
ATOM    265  N   ARG    37      63.814 -59.212  -0.479  1.00277.35           N
ATOM    266  CA  ARG    37      63.395 -58.039  -1.178  1.00277.35           C
ATOM    267  CB  ARG    37      62.995 -58.292  -2.644  1.00277.35           C
ATOM    268  CG  ARG    37      64.175 -58.606  -3.569  1.00277.35           C
ATOM    269  CD  ARG    37      63.749 -59.050  -4.970  1.00277.35           C
ATOM    270  NE  ARG    37      63.097 -60.381  -4.819  1.00277.35           N
ATOM    271  CZ  ARG    37      61.998 -60.698  -5.564  1.00277.35           C
ATOM    272  NH1 ARG    37      61.493 -59.802  -6.461  1.00277.35           N
ATOM    273  NH2 ARG    37      61.400 -61.915  -5.406  1.00277.35           N
ATOM    274  C   ARG    37      62.179 -57.567  -0.455  1.00277.35           C
ATOM    275  O   ARG    37      61.389 -58.368   0.044  1.00277.35           O
ATOM    276  N   PRO    38      62.048 -56.272  -0.370  1.00 71.42           N
ATOM    277  CA  PRO    38      60.940 -55.664   0.316  1.00 71.42           C
ATOM    278  CD  PRO    38      62.580 -55.404  -1.408  1.00 71.42           C
ATOM    279  CB  PRO    38      61.024 -54.178  -0.015  1.00 71.42           C
ATOM    280  CG  PRO    38      61.657 -54.173  -1.417  1.00 71.42           C
ATOM    281  C   PRO    38      59.665 -56.257  -0.188  1.00 71.42           C
ATOM    282  O   PRO    38      59.594 -56.563  -1.408  1.00 71.42           O
ATOM    283  OXT PRO    38      58.717 -56.405   0.630  1.00 71.42           O
TER     284      PRO    38
CONECT   88  147
CONECT   94  183
CONECT  169  212
END
