# Supplementary material for: Graph-Directed Approach for Downselecting Toxins for Experimental Structure Determination
Source: Mar Drugs. 2020 May 14;18(5):256. doi: 10.3390/md18050256 (PMC7281422; doi:10.3390/md18050256)
Supplement: Supplementary file 1 [file marinedrugs-18-00256-s001.zip › SupplementaryMaterial/finalmodels/6C_finalmodels/seq109/seq109model1_B99990009.pdb]

EXPDTA    THEORETICAL MODEL, MODELLER 9.19 2019/07/19 22:40:37
REMARK   6 MODELLER OBJECTIVE FUNCTION:       163.1757
REMARK   6 MODELLER BEST TEMPLATE % SEQ ID:  73.333
REMARK   6 SEQUENCE: subject
REMARK   6 ALIGNMENT: subject-mult.ali
REMARK   6 DOPE score: -1563.17212
REMARK   6 GA341 score: 0.99265
REMARK   6 TEMPLATE: 4b1qPA 1:A - 30:A MODELS 1: - 30: AT 73.3%
REMARK   6 TEMPLATE: 4b1qPA 1:A - 30:A MODELS 1: - 30: AT 73.3%
SSBOND   1 CYS     12    CYS     21                          1555   1555  2.03
SSBOND   2 CYS     13    CYS     26                          1555   1555  2.03
SSBOND   3 CYS     24    CYS     30                          1555   1555  2.03
ATOM      1  N   GLN     1      36.935 -60.077  -9.097  1.00 66.61           N
ATOM      2  CA  GLN     1      37.660 -61.199  -8.461  1.00 66.61           C
ATOM      3  CB  GLN     1      38.379 -60.706  -7.195  1.00 66.61           C
ATOM      4  CG  GLN     1      39.434 -59.644  -7.513  1.00 66.61           C
ATOM      5  CD  GLN     1      40.037 -59.144  -6.209  1.00 66.61           C
ATOM      6  OE1 GLN     1      40.231 -57.946  -6.018  1.00 66.61           O
ATOM      7  NE2 GLN     1      40.360 -60.094  -5.290  1.00 66.61           N
ATOM      8  C   GLN     1      36.716 -62.303  -8.116  1.00 66.61           C
ATOM      9  O   GLN     1      35.573 -62.321  -8.565  1.00 66.61           O
ATOM     10  N   LYS     2      37.188 -63.268  -7.306  1.00108.15           N
ATOM     11  CA  LYS     2      36.385 -64.403  -6.965  1.00108.15           C
ATOM     12  CB  LYS     2      37.193 -65.576  -6.394  1.00108.15           C
ATOM     13  CG  LYS     2      37.906 -65.253  -5.079  1.00108.15           C
ATOM     14  CD  LYS     2      38.373 -66.505  -4.336  1.00108.15           C
ATOM     15  CE  LYS     2      39.055 -67.529  -5.246  1.00108.15           C
ATOM     16  NZ  LYS     2      39.568 -68.658  -4.441  1.00108.15           N
ATOM     17  C   LYS     2      35.377 -64.019  -5.934  1.00108.15           C
ATOM     18  O   LYS     2      35.539 -63.034  -5.211  1.00108.15           O
ATOM     19  N   GLU     3      34.284 -64.803  -5.866  1.00101.25           N
ATOM     20  CA  GLU     3      33.238 -64.572  -4.917  1.00101.25           C
ATOM     21  CB  GLU     3      31.887 -65.151  -5.361  1.00101.25           C
ATOM     22  CG  GLU     3      31.361 -64.549  -6.668  1.00101.25           C
ATOM     23  CD  GLU     3      31.011 -63.084  -6.437  1.00101.25           C
ATOM     24  OE1 GLU     3      29.892 -62.817  -5.919  1.00101.25           O
ATOM     25  OE2 GLU     3      31.853 -62.212  -6.775  1.00101.25           O
ATOM     26  C   GLU     3      33.632 -65.279  -3.663  1.00101.25           C
ATOM     27  O   GLU     3      34.350 -66.276  -3.701  1.00101.25           O
ATOM     28  N   LEU     4      33.178 -64.776  -2.502  1.00 79.71           N
ATOM     29  CA  LEU     4      33.572 -65.424  -1.291  1.00 79.71           C
ATOM     30  CB  LEU     4      33.690 -64.462  -0.098  1.00 79.71           C
ATOM     31  CG  LEU     4      34.794 -63.408  -0.294  1.00 79.71           C
ATOM     32  CD1 LEU     4      36.168 -64.077  -0.442  1.00 79.71           C
ATOM     33  CD2 LEU     4      34.470 -62.463  -1.460  1.00 79.71           C
ATOM     34  C   LEU     4      32.545 -66.462  -0.973  1.00 79.71           C
ATOM     35  O   LEU     4      31.363 -66.167  -0.806  1.00 79.71           O
ATOM     36  N   VAL     5      32.999 -67.727  -0.903  1.00 44.08           N
ATOM     37  CA  VAL     5      32.150 -68.849  -0.630  1.00 44.08           C
ATOM     38  CB  VAL     5      32.704 -70.143  -1.147  1.00 44.08           C
ATOM     39  CG1 VAL     5      32.785 -70.048  -2.679  1.00 44.08           C
ATOM     40  CG2 VAL     5      34.062 -70.407  -0.473  1.00 44.08           C
ATOM     41  C   VAL     5      31.998 -68.976   0.846  1.00 44.08           C
ATOM     42  O   VAL     5      32.774 -68.430   1.632  1.00 44.08           O
ATOM     43  N   PRO     6      30.962 -69.669   1.217  1.00 74.12           N
ATOM     44  CA  PRO     6      30.621 -69.931   2.586  1.00 74.12           C
ATOM     45  CD  PRO     6      29.935 -70.097   0.283  1.00 74.12           C
ATOM     46  CB  PRO     6      29.193 -70.478   2.551  1.00 74.12           C
ATOM     47  CG  PRO     6      29.021 -71.008   1.115  1.00 74.12           C
ATOM     48  C   PRO     6      31.569 -70.902   3.211  1.00 74.12           C
ATOM     49  O   PRO     6      32.261 -71.621   2.493  1.00 74.12           O
ATOM     50  N   SER     7      31.614 -70.910   4.558  1.00 41.68           N
ATOM     51  CA  SER     7      32.414 -71.817   5.329  1.00 41.68           C
ATOM     52  CB  SER     7      32.766 -71.275   6.725  1.00 41.68           C
ATOM     53  OG  SER     7      33.486 -70.057   6.612  1.00 41.68           O
ATOM     54  C   SER     7      31.557 -73.023   5.520  1.00 41.68           C
ATOM     55  O   SER     7      30.614 -73.233   4.757  1.00 41.68           O
ATOM     56  N   THR     8      31.859 -73.876   6.518  1.00 45.77           N
ATOM     57  CA  THR     8      30.985 -74.996   6.689  1.00 45.77           C
ATOM     58  CB  THR     8      31.544 -76.089   7.554  1.00 45.77           C
ATOM     59  OG1 THR     8      32.749 -76.589   6.994  1.00 45.77           O
ATOM     60  CG2 THR     8      30.502 -77.218   7.655  1.00 45.77           C
ATOM     61  C   THR     8      29.767 -74.462   7.365  1.00 45.77           C
ATOM     62  O   THR     8      29.640 -74.491   8.587  1.00 45.77           O
ATOM     63  N   ILE     9      28.834 -73.951   6.544  1.00 50.69           N
ATOM     64  CA  ILE     9      27.604 -73.384   7.007  1.00 50.69           C
ATOM     65  CB  ILE     9      27.496 -71.915   6.708  1.00 50.69           C
ATOM     66  CG1 ILE     9      28.663 -71.150   7.359  1.00 50.69           C
ATOM     67  CG2 ILE     9      26.112 -71.424   7.166  1.00 50.69           C
ATOM     68  CD1 ILE     9      28.791 -69.699   6.893  1.00 50.69           C
ATOM     69  C   ILE     9      26.563 -74.072   6.198  1.00 50.69           C
ATOM     70  O   ILE     9      26.839 -74.496   5.079  1.00 50.69           O
ATOM     71  N   THR    10      25.349 -74.245   6.750  1.00 36.38           N
ATOM     72  CA  THR    10      24.345 -74.921   5.987  1.00 36.38           C
ATOM     73  CB  THR    10      23.381 -75.699   6.829  1.00 36.38           C
ATOM     74  OG1 THR    10      24.087 -76.630   7.635  1.00 36.38           O
ATOM     75  CG2 THR    10      22.410 -76.442   5.896  1.00 36.38           C
ATOM     76  C   THR    10      23.553 -73.899   5.246  1.00 36.38           C
ATOM     77  O   THR    10      23.381 -72.768   5.700  1.00 36.38           O
ATOM     78  N   THR    11      23.058 -74.279   4.058  1.00 33.88           N
ATOM     79  CA  THR    11      22.232 -73.387   3.310  1.00 33.88           C
ATOM     80  CB  THR    11      22.382 -73.556   1.831  1.00 33.88           C
ATOM     81  OG1 THR    11      22.001 -74.871   1.453  1.00 33.88           O
ATOM     82  CG2 THR    11      23.852 -73.304   1.460  1.00 33.88           C
ATOM     83  C   THR    11      20.826 -73.735   3.656  1.00 33.88           C
ATOM     84  O   THR    11      20.559 -74.797   4.217  1.00 33.88           O
ATOM     85  N   CYS    12      19.877 -72.836   3.344  1.00 53.12           N
ATOM     86  CA  CYS    12      18.525 -73.172   3.635  1.00 53.12           C
ATOM     87  CB  CYS    12      17.575 -71.967   3.714  1.00 53.12           C
ATOM     88  SG  CYS    12      15.842 -72.464   3.949  1.00 53.12           S
ATOM     89  C   CYS    12      18.043 -74.031   2.518  1.00 53.12           C
ATOM     90  O   CYS    12      17.521 -73.545   1.518  1.00 53.12           O
ATOM     91  N   CYS    13      18.241 -75.351   2.671  1.00 63.54           N
ATOM     92  CA  CYS    13      17.729 -76.313   1.746  1.00 63.54           C
ATOM     93  CB  CYS    13      16.201 -76.256   1.673  1.00 63.54           C
ATOM     94  SG  CYS    13      15.536 -76.329   3.353  1.00 63.54           S
ATOM     95  C   CYS    13      18.271 -76.064   0.378  1.00 63.54           C
ATOM     96  O   CYS    13      17.649 -76.462  -0.606  1.00 63.54           O
ATOM     97  N   GLY    14      19.469 -75.456   0.279  1.00 29.81           N
ATOM     98  CA  GLY    14      20.040 -75.203  -1.014  1.00 29.81           C
ATOM     99  C   GLY    14      19.835 -73.772  -1.425  1.00 29.81           C
ATOM    100  O   GLY    14      20.135 -73.415  -2.562  1.00 29.81           O
ATOM    101  N   ASN    15      19.311 -72.915  -0.525  1.00 50.73           N
ATOM    102  CA  ASN    15      19.117 -71.522  -0.835  1.00 50.73           C
ATOM    103  CB  ASN    15      17.977 -70.869  -0.037  1.00 50.73           C
ATOM    104  CG  ASN    15      16.691 -71.548  -0.487  1.00 50.73           C
ATOM    105  OD1 ASN    15      16.696 -72.346  -1.424  1.00 50.73           O
ATOM    106  ND2 ASN    15      15.559 -71.230   0.195  1.00 50.73           N
ATOM    107  C   ASN    15      20.398 -70.789  -0.546  1.00 50.73           C
ATOM    108  O   ASN    15      21.457 -71.404  -0.425  1.00 50.73           O
ATOM    109  N   GLU    16      20.337 -69.438  -0.471  1.00 51.19           N
ATOM    110  CA  GLU    16      21.514 -68.643  -0.232  1.00 51.19           C
ATOM    111  CB  GLU    16      21.280 -67.121  -0.158  1.00 51.19           C
ATOM    112  CG  GLU    16      20.965 -66.429  -1.482  1.00 51.19           C
ATOM    113  CD  GLU    16      21.056 -64.932  -1.220  1.00 51.19           C
ATOM    114  OE1 GLU    16      21.607 -64.566  -0.148  1.00 51.19           O
ATOM    115  OE2 GLU    16      20.590 -64.138  -2.081  1.00 51.19           O
ATOM    116  C   GLU    16      22.106 -69.019   1.092  1.00 51.19           C
ATOM    117  O   GLU    16      21.416 -69.378   2.042  1.00 51.19           O
ATOM    118  N   PRO    17      23.410 -68.934   1.129  1.00 66.72           N
ATOM    119  CA  PRO    17      24.211 -69.280   2.275  1.00 66.72           C
ATOM    120  CD  PRO    17      24.166 -68.214   0.120  1.00 66.72           C
ATOM    121  CB  PRO    17      25.657 -69.078   1.826  1.00 66.72           C
ATOM    122  CG  PRO    17      25.545 -67.974   0.759  1.00 66.72           C
ATOM    123  C   PRO    17      23.879 -68.422   3.456  1.00 66.72           C
ATOM    124  O   PRO    17      24.193 -68.816   4.578  1.00 66.72           O
ATOM    125  N   GLY    18      23.300 -67.232   3.218  1.00 25.47           N
ATOM    126  CA  GLY    18      22.953 -66.324   4.271  1.00 25.47           C
ATOM    127  C   GLY    18      21.889 -66.935   5.122  1.00 25.47           C
ATOM    128  O   GLY    18      21.855 -66.717   6.334  1.00 25.47           O
ATOM    129  N   THR    19      20.966 -67.689   4.498  1.00 39.22           N
ATOM    130  CA  THR    19      19.889 -68.257   5.251  1.00 39.22           C
ATOM    131  CB  THR    19      18.559 -68.137   4.567  1.00 39.22           C
ATOM    132  OG1 THR    19      18.604 -68.779   3.301  1.00 39.22           O
ATOM    133  CG2 THR    19      18.224 -66.644   4.397  1.00 39.22           C
ATOM    134  C   THR    19      20.182 -69.700   5.484  1.00 39.22           C
ATOM    135  O   THR    19      20.759 -70.385   4.641  1.00 39.22           O
ATOM    136  N   MET    20      19.798 -70.191   6.679  1.00 38.94           N
ATOM    137  CA  MET    20      20.095 -71.548   7.014  1.00 38.94           C
ATOM    138  CB  MET    20      21.089 -71.662   8.179  1.00 38.94           C
ATOM    139  CG  MET    20      22.449 -71.031   7.858  1.00 38.94           C
ATOM    140  SD  MET    20      23.600 -70.937   9.262  1.00 38.94           S
ATOM    141  CE  MET    20      23.901 -72.725   9.347  1.00 38.94           C
ATOM    142  C   MET    20      18.819 -72.206   7.420  1.00 38.94           C
ATOM    143  O   MET    20      17.933 -71.576   7.992  1.00 38.94           O
ATOM    144  N   CYS    21      18.690 -73.507   7.094  1.00 47.31           N
ATOM    145  CA  CYS    21      17.506 -74.229   7.443  1.00 47.31           C
ATOM    146  CB  CYS    21      16.505 -74.328   6.277  1.00 47.31           C
ATOM    147  SG  CYS    21      15.681 -72.737   5.955  1.00 47.31           S
ATOM    148  C   CYS    21      17.911 -75.613   7.854  1.00 47.31           C
ATOM    149  O   CYS    21      18.919 -76.151   7.399  1.00 47.31           O
ATOM    150  N   PRO    22      17.147 -76.164   8.760  1.00 75.63           N
ATOM    151  CA  PRO    22      17.382 -77.502   9.245  1.00 75.63           C
ATOM    152  CD  PRO    22      16.514 -75.330   9.765  1.00 75.63           C
ATOM    153  CB  PRO    22      16.750 -77.562  10.639  1.00 75.63           C
ATOM    154  CG  PRO    22      15.839 -76.325  10.716  1.00 75.63           C
ATOM    155  C   PRO    22      16.837 -78.521   8.288  1.00 75.63           C
ATOM    156  O   PRO    22      15.992 -78.172   7.469  1.00 75.63           O
ATOM    157  N   LYS    23      17.281 -79.792   8.399  1.00 44.91           N
ATOM    158  CA  LYS    23      16.880 -80.848   7.509  1.00 44.91           C
ATOM    159  CB  LYS    23      17.452 -82.232   7.881  1.00 44.91           C
ATOM    160  CG  LYS    23      18.956 -82.392   7.649  1.00 44.91           C
ATOM    161  CD  LYS    23      19.521 -83.694   8.227  1.00 44.91           C
ATOM    162  CE  LYS    23      20.981 -83.960   7.859  1.00 44.91           C
ATOM    163  NZ  LYS    23      21.347 -85.341   8.244  1.00 44.91           N
ATOM    164  C   LYS    23      15.397 -80.989   7.589  1.00 44.91           C
ATOM    165  O   LYS    23      14.741 -81.274   6.591  1.00 44.91           O
ATOM    166  N   CYS    24      14.825 -80.786   8.784  1.00 91.33           N
ATOM    167  CA  CYS    24      13.412 -80.947   8.967  1.00 91.33           C
ATOM    168  CB  CYS    24      12.964 -80.618  10.399  1.00 91.33           C
ATOM    169  SG  CYS    24      13.584 -81.827  11.598  1.00 91.33           S
ATOM    170  C   CYS    24      12.722 -79.989   8.051  1.00 91.33           C
ATOM    171  O   CYS    24      11.634 -80.262   7.551  1.00 91.33           O
ATOM    172  N   MET    25      13.283 -78.785   7.886  1.00 88.13           N
ATOM    173  CA  MET    25      12.701 -77.862   6.958  1.00 88.13           C
ATOM    174  CB  MET    25      13.278 -76.443   7.114  1.00 88.13           C
ATOM    175  CG  MET    25      12.982 -75.820   8.478  1.00 88.13           C
ATOM    176  SD  MET    25      11.214 -75.557   8.811  1.00 88.13           S
ATOM    177  CE  MET    25      11.475 -74.698  10.389  1.00 88.13           C
ATOM    178  C   MET    25      12.957 -78.296   5.536  1.00 88.13           C
ATOM    179  O   MET    25      12.119 -78.114   4.660  1.00 88.13           O
ATOM    180  N   CYS    26      14.178 -78.784   5.237  1.00 76.18           N
ATOM    181  CA  CYS    26      14.515 -79.132   3.878  1.00 76.18           C
ATOM    182  CB  CYS    26      16.033 -79.238   3.708  1.00 76.18           C
ATOM    183  SG  CYS    26      16.772 -77.672   4.232  1.00 76.18           S
ATOM    184  C   CYS    26      13.891 -80.401   3.385  1.00 76.18           C
ATOM    185  O   CYS    26      13.112 -80.400   2.434  1.00 76.18           O
ATOM    186  N   ASP    27      14.278 -81.522   4.029  1.00124.49           N
ATOM    187  CA  ASP    27      13.859 -82.871   3.768  1.00124.49           C
ATOM    188  CB  ASP    27      14.785 -83.917   4.420  1.00124.49           C
ATOM    189  CG  ASP    27      16.116 -83.901   3.681  1.00124.49           C
ATOM    190  OD1 ASP    27      16.104 -83.584   2.463  1.00124.49           O
ATOM    191  OD2 ASP    27      17.160 -84.204   4.318  1.00124.49           O
ATOM    192  C   ASP    27      12.499 -83.077   4.335  1.00124.49           C
ATOM    193  O   ASP    27      11.708 -83.881   3.843  1.00124.49           O
ATOM    194  N   ASN    28      12.201 -82.320   5.398  1.00 74.72           N
ATOM    195  CA  ASN    28      11.016 -82.521   6.161  1.00 74.72           C
ATOM    196  CB  ASN    28       9.736 -82.597   5.314  1.00 74.72           C
ATOM    197  CG  ASN    28       8.584 -82.365   6.276  1.00 74.72           C
ATOM    198  OD1 ASN    28       7.665 -83.178   6.376  1.00 74.72           O
ATOM    199  ND2 ASN    28       8.640 -81.228   7.019  1.00 74.72           N
ATOM    200  C   ASN    28      11.224 -83.810   6.871  1.00 74.72           C
ATOM    201  O   ASN    28      10.277 -84.490   7.257  1.00 74.72           O
ATOM    202  N   THR    29      12.509 -84.156   7.078  1.00 88.82           N
ATOM    203  CA  THR    29      12.867 -85.359   7.759  1.00 88.82           C
ATOM    204  CB  THR    29      13.843 -86.197   6.998  1.00 88.82           C
ATOM    205  OG1 THR    29      13.309 -86.539   5.729  1.00 88.82           O
ATOM    206  CG2 THR    29      14.119 -87.470   7.810  1.00 88.82           C
ATOM    207  C   THR    29      13.547 -84.952   9.019  1.00 88.82           C
ATOM    208  O   THR    29      14.332 -84.007   9.037  1.00 88.82           O
ATOM    209  N   CYS    30      13.238 -85.654  10.124  1.00 67.82           N
ATOM    210  CA  CYS    30      13.857 -85.332  11.371  1.00 67.82           C
ATOM    211  CB  CYS    30      12.900 -84.660  12.365  1.00 67.82           C
ATOM    212  SG  CYS    30      12.090 -83.193  11.670  1.00 67.82           S
ATOM    213  C   CYS    30      14.262 -86.626  11.987  1.00 67.82           C
ATOM    214  O   CYS    30      13.711 -87.682  11.670  1.00 67.82           O
ATOM    215  N   PRO    31      15.226 -86.578  12.854  1.00133.44           N
ATOM    216  CA  PRO    31      15.633 -87.796  13.483  1.00133.44           C
ATOM    217  CD  PRO    31      16.351 -85.680  12.645  1.00133.44           C
ATOM    218  CB  PRO    31      17.008 -87.523  14.087  1.00133.44           C
ATOM    219  CG  PRO    31      17.587 -86.438  13.160  1.00133.44           C
ATOM    220  C   PRO    31      14.578 -88.188  14.453  1.00133.44           C
ATOM    221  O   PRO    31      13.859 -87.309  14.926  1.00133.44           O
ATOM    222  N   PRO    32      14.463 -89.447  14.738  1.00155.79           N
ATOM    223  CA  PRO    32      13.440 -89.868  15.650  1.00155.79           C
ATOM    224  CD  PRO    32      14.694 -90.440  13.700  1.00155.79           C
ATOM    225  CB  PRO    32      13.269 -91.366  15.431  1.00155.79           C
ATOM    226  CG  PRO    32      13.673 -91.560  13.961  1.00155.79           C
ATOM    227  C   PRO    32      13.781 -89.492  17.050  1.00155.79           C
ATOM    228  O   PRO    32      14.940 -89.185  17.324  1.00155.79           O
ATOM    229  N   LYS    33      12.772 -89.499  17.940  1.00288.38           N
ATOM    230  CA  LYS    33      12.982 -89.131  19.305  1.00288.38           C
ATOM    231  CB  LYS    33      11.689 -89.092  20.139  1.00288.38           C
ATOM    232  CG  LYS    33      11.117 -90.477  20.466  1.00288.38           C
ATOM    233  CD  LYS    33      10.711 -91.302  19.245  1.00288.38           C
ATOM    234  CE  LYS    33      10.046 -92.632  19.603  1.00288.38           C
ATOM    235  NZ  LYS    33       9.494 -93.260  18.383  1.00288.38           N
ATOM    236  C   LYS    33      13.849 -90.173  19.923  1.00288.38           C
ATOM    237  O   LYS    33      13.687 -91.366  19.670  1.00288.38           O
ATOM    238  N   LYS    34      14.815 -89.730  20.748  1.00263.23           N
ATOM    239  CA  LYS    34      15.679 -90.639  21.435  1.00263.23           C
ATOM    240  CB  LYS    34      17.016 -90.003  21.844  1.00263.23           C
ATOM    241  CG  LYS    34      16.850 -88.702  22.633  1.00263.23           C
ATOM    242  CD  LYS    34      18.161 -88.141  23.187  1.00263.23           C
ATOM    243  CE  LYS    34      18.378 -88.378  24.684  1.00263.23           C
ATOM    244  NZ  LYS    34      18.895 -89.744  24.923  1.00263.23           N
ATOM    245  C   LYS    34      14.965 -91.083  22.667  1.00263.23           C
ATOM    246  O   LYS    34      14.147 -90.347  23.217  1.00263.23           O
ATOM    247  N   LYS    35      15.248 -92.316  23.124  1.00246.54           N
ATOM    248  CA  LYS    35      14.571 -92.822  24.279  1.00246.54           C
ATOM    249  CB  LYS    35      14.136 -94.290  24.114  1.00246.54           C
ATOM    250  CG  LYS    35      13.312 -94.852  25.273  1.00246.54           C
ATOM    251  CD  LYS    35      12.642 -96.183  24.923  1.00246.54           C
ATOM    252  CE  LYS    35      11.644 -96.077  23.766  1.00246.54           C
ATOM    253  NZ  LYS    35      12.356 -96.075  22.467  1.00246.54           N
ATOM    254  C   LYS    35      15.521 -92.761  25.427  1.00246.54           C
ATOM    255  O   LYS    35      16.658 -93.222  25.331  1.00246.54           O
ATOM    256  N   LYS    36      15.082 -92.148  26.540  1.00268.78           N
ATOM    257  CA  LYS    36      15.889 -92.108  27.720  1.00268.78           C
ATOM    258  CB  LYS    36      15.537 -90.935  28.656  1.00268.78           C
ATOM    259  CG  LYS    36      16.416 -90.813  29.904  1.00268.78           C
ATOM    260  CD  LYS    36      16.087 -89.582  30.756  1.00268.78           C
ATOM    261  CE  LYS    36      16.574 -88.259  30.159  1.00268.78           C
ATOM    262  NZ  LYS    36      18.020 -88.079  30.420  1.00268.78           N
ATOM    263  C   LYS    36      15.552 -93.363  28.446  1.00268.78           C
ATOM    264  O   LYS    36      14.412 -93.825  28.385  1.00268.78           O
ATOM    265  N   ARG    37      16.530 -93.980  29.131  1.00226.28           N
ATOM    266  CA  ARG    37      16.162 -95.164  29.843  1.00226.28           C
ATOM    267  CB  ARG    37      17.245 -96.256  29.877  1.00226.28           C
ATOM    268  CG  ARG    37      17.495 -96.856  28.491  1.00226.28           C
ATOM    269  CD  ARG    37      18.341 -98.129  28.498  1.00226.28           C
ATOM    270  NE  ARG    37      19.623 -97.810  29.181  1.00226.28           N
ATOM    271  CZ  ARG    37      20.662 -97.245  28.489  1.00226.28           C
ATOM    272  NH1 ARG    37      20.499 -96.886  27.183  1.00226.28           N
ATOM    273  NH2 ARG    37      21.858 -97.053  29.109  1.00226.28           N
ATOM    274  C   ARG    37      15.831 -94.756  31.238  1.00226.28           C
ATOM    275  O   ARG    37      16.500 -93.934  31.860  1.00226.28           O
ATOM    276  N   PRO    38      14.761 -95.320  31.711  1.00145.71           N
ATOM    277  CA  PRO    38      14.326 -95.001  33.042  1.00145.71           C
ATOM    278  CD  PRO    38      13.639 -95.557  30.818  1.00145.71           C
ATOM    279  CB  PRO    38      12.853 -95.386  33.110  1.00145.71           C
ATOM    280  CG  PRO    38      12.383 -95.262  31.650  1.00145.71           C
ATOM    281  C   PRO    38      15.168 -95.717  34.040  1.00145.71           C
ATOM    282  O   PRO    38      16.222 -95.164  34.449  1.00145.71           O
ATOM    283  OXT PRO    38      14.780 -96.855  34.415  1.00145.71           O
TER     284      PRO    38
CONECT   88  147
CONECT   94  183
CONECT  169  212
END
