# Supplementary material for: Graph-Directed Approach for Downselecting Toxins for Experimental Structure Determination
Source: Mar Drugs. 2020 May 14;18(5):256. doi: 10.3390/md18050256 (PMC7281422; doi:10.3390/md18050256)
Supplement: Supplementary file 1 [file marinedrugs-18-00256-s001.zip › SupplementaryMaterial/finalmodels/6C_finalmodels/seq61/seq61model2_B99990006.pdb]

EXPDTA    THEORETICAL MODEL, MODELLER 9.19 2019/07/19 21:36:02
REMARK   6 MODELLER OBJECTIVE FUNCTION:       222.4769
REMARK   6 MODELLER BEST TEMPLATE % SEQ ID:  88.462
REMARK   6 SEQUENCE: subject
REMARK   6 ALIGNMENT: subject-mult.ali
REMARK   6 DOPE score: -1360.07263
REMARK   6 GA341 score: 0.99986
REMARK   6 TEMPLATE: 1f3kAA 1:A - 26:A MODELS 1: - 26: AT 88.5%
REMARK   6 TEMPLATE: 1f3kAA 1:A - 26:A MODELS 1: - 26: AT 88.5%
SSBOND   1 CYS      1    CYS     16                          1555   1555  2.03
SSBOND   2 CYS      8    CYS     20                          1555   1555  2.03
SSBOND   3 CYS     15    CYS     24                          1555   1555  2.03
ATOM      1  N   CYS     1     -40.515  45.189  10.999  1.00 32.69           N
ATOM      2  CA  CYS     1     -41.887  45.247  10.440  1.00 32.69           C
ATOM      3  CB  CYS     1     -42.409  46.697  10.472  1.00 32.69           C
ATOM      4  SG  CYS     1     -41.186  47.884   9.842  1.00 32.69           S
ATOM      5  C   CYS     1     -41.916  44.731   9.042  1.00 32.69           C
ATOM      6  O   CYS     1     -41.065  43.934   8.650  1.00 32.69           O
ATOM      7  N   LYS     2     -42.930  45.133   8.255  1.00 98.66           N
ATOM      8  CA  LYS     2     -42.972  44.664   6.905  1.00 98.66           C
ATOM      9  CB  LYS     2     -43.896  43.452   6.695  1.00 98.66           C
ATOM     10  CG  LYS     2     -43.335  42.181   7.334  1.00 98.66           C
ATOM     11  CD  LYS     2     -41.957  41.803   6.788  1.00 98.66           C
ATOM     12  CE  LYS     2     -41.299  40.631   7.521  1.00 98.66           C
ATOM     13  NZ  LYS     2     -39.982  40.335   6.913  1.00 98.66           N
ATOM     14  C   LYS     2     -43.461  45.775   6.046  1.00 98.66           C
ATOM     15  O   LYS     2     -44.283  46.588   6.463  1.00 98.66           O
ATOM     16  N   GLN     3     -42.937  45.840   4.810  1.00 87.03           N
ATOM     17  CA  GLN     3     -43.356  46.858   3.900  1.00 87.03           C
ATOM     18  CB  GLN     3     -42.426  47.025   2.686  1.00 87.03           C
ATOM     19  CG  GLN     3     -41.023  47.483   3.080  1.00 87.03           C
ATOM     20  CD  GLN     3     -41.161  48.849   3.732  1.00 87.03           C
ATOM     21  OE1 GLN     3     -42.169  49.532   3.559  1.00 87.03           O
ATOM     22  NE2 GLN     3     -40.125  49.259   4.510  1.00 87.03           N
ATOM     23  C   GLN     3     -44.690  46.436   3.400  1.00 87.03           C
ATOM     24  O   GLN     3     -45.029  45.257   3.472  1.00 87.03           O
ATOM     25  N   ALA     4     -45.474  47.397   2.875  1.00 42.73           N
ATOM     26  CA  ALA     4     -46.799  47.105   2.414  1.00 42.73           C
ATOM     27  CB  ALA     4     -47.479  48.284   1.694  1.00 42.73           C
ATOM     28  C   ALA     4     -46.724  45.961   1.454  1.00 42.73           C
ATOM     29  O   ALA     4     -45.741  45.802   0.732  1.00 42.73           O
ATOM     30  N   ASP     5     -47.792  45.138   1.436  1.00 88.12           N
ATOM     31  CA  ASP     5     -47.864  43.960   0.620  1.00 88.12           C
ATOM     32  CB  ASP     5     -47.584  44.237  -0.866  1.00 88.12           C
ATOM     33  CG  ASP     5     -48.795  44.946  -1.453  1.00 88.12           C
ATOM     34  OD1 ASP     5     -49.909  44.775  -0.891  1.00 88.12           O
ATOM     35  OD2 ASP     5     -48.624  45.665  -2.473  1.00 88.12           O
ATOM     36  C   ASP     5     -46.874  42.940   1.087  1.00 88.12           C
ATOM     37  O   ASP     5     -46.383  42.138   0.294  1.00 88.12           O
ATOM     38  N   GLU     6     -46.559  42.917   2.395  1.00 79.92           N
ATOM     39  CA  GLU     6     -45.665  41.901   2.875  1.00 79.92           C
ATOM     40  CB  GLU     6     -44.474  42.441   3.685  1.00 79.92           C
ATOM     41  CG  GLU     6     -43.420  43.133   2.818  1.00 79.92           C
ATOM     42  CD  GLU     6     -42.695  42.063   2.013  1.00 79.92           C
ATOM     43  OE1 GLU     6     -42.868  40.857   2.335  1.00 79.92           O
ATOM     44  OE2 GLU     6     -41.955  42.439   1.065  1.00 79.92           O
ATOM     45  C   GLU     6     -46.449  40.993   3.769  1.00 79.92           C
ATOM     46  O   GLU     6     -47.299  41.436   4.540  1.00 79.92           O
ATOM     47  N   PRO     7     -46.190  39.715   3.656  1.00 74.65           N
ATOM     48  CA  PRO     7     -46.865  38.732   4.460  1.00 74.65           C
ATOM     49  CD  PRO     7     -45.626  39.143   2.447  1.00 74.65           C
ATOM     50  CB  PRO     7     -46.622  37.383   3.778  1.00 74.65           C
ATOM     51  CG  PRO     7     -45.476  37.651   2.784  1.00 74.65           C
ATOM     52  C   PRO     7     -46.386  38.810   5.873  1.00 74.65           C
ATOM     53  O   PRO     7     -45.204  39.078   6.087  1.00 74.65           O
ATOM     54  N   CYS     8     -47.282  38.563   6.850  1.00 71.95           N
ATOM     55  CA  CYS     8     -46.910  38.723   8.225  1.00 71.95           C
ATOM     56  CB  CYS     8     -46.773  40.216   8.560  1.00 71.95           C
ATOM     57  SG  CYS     8     -47.900  41.185   7.508  1.00 71.95           S
ATOM     58  C   CYS     8     -47.964  38.109   9.100  1.00 71.95           C
ATOM     59  O   CYS     8     -49.018  37.683   8.629  1.00 71.95           O
ATOM     60  N   ASP     9     -47.685  38.031  10.419  1.00 61.10           N
ATOM     61  CA  ASP     9     -48.617  37.451  11.347  1.00 61.10           C
ATOM     62  CB  ASP     9     -47.922  36.683  12.489  1.00 61.10           C
ATOM     63  CG  ASP     9     -48.904  35.706  13.127  1.00 61.10           C
ATOM     64  OD1 ASP     9     -50.098  35.704  12.726  1.00 61.10           O
ATOM     65  OD2 ASP     9     -48.464  34.941  14.027  1.00 61.10           O
ATOM     66  C   ASP     9     -49.427  38.575  11.941  1.00 61.10           C
ATOM     67  O   ASP     9     -48.894  39.608  12.337  1.00 61.10           O
ATOM     68  N   VAL    10     -50.759  38.388  11.992  1.00143.59           N
ATOM     69  CA  VAL    10     -51.743  39.330  12.467  1.00143.59           C
ATOM     70  CB  VAL    10     -53.143  38.940  12.089  1.00143.59           C
ATOM     71  CG1 VAL    10     -53.512  37.642  12.825  1.00143.59           C
ATOM     72  CG2 VAL    10     -54.081  40.125  12.377  1.00143.59           C
ATOM     73  C   VAL    10     -51.681  39.507  13.968  1.00143.59           C
ATOM     74  O   VAL    10     -52.391  40.339  14.536  1.00143.59           O
ATOM     75  N   PHE    11     -50.971  38.609  14.670  1.00 97.06           N
ATOM     76  CA  PHE    11     -50.907  38.650  16.111  1.00 97.06           C
ATOM     77  CB  PHE    11     -50.459  37.321  16.737  1.00 97.06           C
ATOM     78  CG  PHE    11     -50.446  37.551  18.208  1.00 97.06           C
ATOM     79  CD1 PHE    11     -51.620  37.631  18.916  1.00 97.06           C
ATOM     80  CD2 PHE    11     -49.260  37.680  18.888  1.00 97.06           C
ATOM     81  CE1 PHE    11     -51.607  37.844  20.274  1.00 97.06           C
ATOM     82  CE2 PHE    11     -49.236  37.892  20.246  1.00 97.06           C
ATOM     83  CZ  PHE    11     -50.415  37.978  20.944  1.00 97.06           C
ATOM     84  C   PHE    11     -50.049  39.723  16.734  1.00 97.06           C
ATOM     85  O   PHE    11     -50.468  40.345  17.710  1.00 97.06           O
ATOM     86  N   SER    12     -48.826  39.967  16.211  1.00120.67           N
ATOM     87  CA  SER    12     -47.894  40.831  16.891  1.00120.67           C
ATOM     88  CB  SER    12     -46.623  40.095  17.349  1.00120.67           C
ATOM     89  OG  SER    12     -46.945  39.114  18.322  1.00120.67           O
ATOM     90  C   SER    12     -47.448  41.919  15.963  1.00120.67           C
ATOM     91  O   SER    12     -48.113  42.948  15.847  1.00120.67           O
ATOM     92  N   LEU    13     -46.259  41.752  15.338  1.00206.20           N
ATOM     93  CA  LEU    13     -45.765  42.788  14.469  1.00206.20           C
ATOM     94  CB  LEU    13     -44.327  43.219  14.784  1.00206.20           C
ATOM     95  CG  LEU    13     -44.163  43.791  16.199  1.00206.20           C
ATOM     96  CD1 LEU    13     -44.427  42.715  17.263  1.00206.20           C
ATOM     97  CD2 LEU    13     -42.798  44.466  16.370  1.00206.20           C
ATOM     98  C   LEU    13     -45.757  42.310  13.046  1.00206.20           C
ATOM     99  O   LEU    13     -45.204  41.264  12.718  1.00206.20           O
ATOM    100  N   GLU    14     -46.581  42.926  12.189  1.00211.72           N
ATOM    101  CA  GLU    14     -46.492  42.648  10.788  1.00211.72           C
ATOM    102  CB  GLU    14     -47.898  42.359  10.297  1.00211.72           C
ATOM    103  CG  GLU    14     -48.870  43.286  11.016  1.00211.72           C
ATOM    104  CD  GLU    14     -49.386  42.623  12.290  1.00211.72           C
ATOM    105  OE1 GLU    14     -50.275  41.737  12.177  1.00211.72           O
ATOM    106  OE2 GLU    14     -48.908  43.000  13.393  1.00211.72           O
ATOM    107  C   GLU    14     -45.863  43.739   9.951  1.00211.72           C
ATOM    108  O   GLU    14     -44.763  43.627   9.410  1.00211.72           O
ATOM    109  N   CYS    15     -46.556  44.899   9.931  1.00 69.82           N
ATOM    110  CA  CYS    15     -46.234  45.996   9.066  1.00 69.82           C
ATOM    111  CB  CYS    15     -47.443  46.442   8.231  1.00 69.82           C
ATOM    112  SG  CYS    15     -47.103  47.821   7.105  1.00 69.82           S
ATOM    113  C   CYS    15     -45.844  47.128   9.944  1.00 69.82           C
ATOM    114  O   CYS    15     -46.358  47.284  11.048  1.00 69.82           O
ATOM    115  N   CYS    16     -44.941  47.981   9.443  1.00 58.08           N
ATOM    116  CA  CYS    16     -44.408  49.028  10.257  1.00 58.08           C
ATOM    117  CB  CYS    16     -43.442  49.931   9.472  1.00 58.08           C
ATOM    118  SG  CYS    16     -42.209  49.011   8.498  1.00 58.08           S
ATOM    119  C   CYS    16     -45.542  49.899  10.714  1.00 58.08           C
ATOM    120  O   CYS    16     -45.545  50.401  11.838  1.00 58.08           O
ATOM    121  N   THR    17     -46.490  50.171   9.802  1.00160.36           N
ATOM    122  CA  THR    17     -47.610  51.027  10.076  1.00160.36           C
ATOM    123  CB  THR    17     -48.047  51.803   8.866  1.00160.36           C
ATOM    124  OG1 THR    17     -49.158  52.633   9.175  1.00160.36           O
ATOM    125  CG2 THR    17     -48.354  50.834   7.722  1.00160.36           C
ATOM    126  C   THR    17     -48.801  50.406  10.775  1.00160.36           C
ATOM    127  O   THR    17     -49.480  51.118  11.512  1.00160.36           O
ATOM    128  N   GLY    18     -49.136  49.101  10.600  1.00 72.91           N
ATOM    129  CA  GLY    18     -50.406  48.731  11.184  1.00 72.91           C
ATOM    130  C   GLY    18     -50.541  47.272  11.532  1.00 72.91           C
ATOM    131  O   GLY    18     -50.000  46.809  12.536  1.00 72.91           O
ATOM    132  N   ILE    19     -51.329  46.521  10.722  1.00151.63           N
ATOM    133  CA  ILE    19     -51.702  45.167  11.062  1.00151.63           C
ATOM    134  CB  ILE    19     -53.183  45.072  11.332  1.00151.63           C
ATOM    135  CG1 ILE    19     -53.607  46.242  12.237  1.00151.63           C
ATOM    136  CG2 ILE    19     -53.490  43.730  12.023  1.00151.63           C
ATOM    137  CD1 ILE    19     -52.874  46.281  13.577  1.00151.63           C
ATOM    138  C   ILE    19     -51.361  44.286   9.885  1.00151.63           C
ATOM    139  O   ILE    19     -50.590  44.683   9.013  1.00151.63           O
ATOM    140  N   CYS    20     -51.806  43.008   9.895  1.00 84.98           N
ATOM    141  CA  CYS    20     -51.485  42.131   8.808  1.00 84.98           C
ATOM    142  CB  CYS    20     -50.388  41.119   9.180  1.00 84.98           C
ATOM    143  SG  CYS    20     -49.700  40.276   7.731  1.00 84.98           S
ATOM    144  C   CYS    20     -52.703  41.335   8.443  1.00 84.98           C
ATOM    145  O   CYS    20     -52.884  40.212   8.908  1.00 84.98           O
ATOM    146  N   LEU    21     -53.574  41.879   7.572  1.00113.95           N
ATOM    147  CA  LEU    21     -54.710  41.097   7.179  1.00113.95           C
ATOM    148  CB  LEU    21     -55.973  41.943   6.958  1.00113.95           C
ATOM    149  CG  LEU    21     -56.509  42.578   8.255  1.00113.95           C
ATOM    150  CD1 LEU    21     -55.465  43.501   8.905  1.00113.95           C
ATOM    151  CD2 LEU    21     -57.853  43.280   8.010  1.00113.95           C
ATOM    152  C   LEU    21     -54.335  40.476   5.877  1.00113.95           C
ATOM    153  O   LEU    21     -54.850  40.835   4.819  1.00113.95           O
ATOM    154  N   GLY    22     -53.413  39.500   5.948  1.00 33.92           N
ATOM    155  CA  GLY    22     -52.925  38.811   4.791  1.00 33.92           C
ATOM    156  C   GLY    22     -51.615  39.443   4.440  1.00 33.92           C
ATOM    157  O   GLY    22     -50.634  38.759   4.155  1.00 33.92           O
ATOM    158  N   PHE    23     -51.571  40.789   4.479  1.00153.24           N
ATOM    159  CA  PHE    23     -50.374  41.527   4.197  1.00153.24           C
ATOM    160  CB  PHE    23     -49.999  41.538   2.704  1.00153.24           C
ATOM    161  CG  PHE    23     -51.175  42.041   1.944  1.00153.24           C
ATOM    162  CD1 PHE    23     -51.408  43.390   1.801  1.00153.24           C
ATOM    163  CD2 PHE    23     -52.049  41.149   1.365  1.00153.24           C
ATOM    164  CE1 PHE    23     -52.501  43.837   1.097  1.00153.24           C
ATOM    165  CE2 PHE    23     -53.143  41.589   0.660  1.00153.24           C
ATOM    166  CZ  PHE    23     -53.368  42.937   0.523  1.00153.24           C
ATOM    167  C   PHE    23     -50.611  42.929   4.659  1.00153.24           C
ATOM    168  O   PHE    23     -51.752  43.309   4.911  1.00153.24           O
ATOM    169  N   CYS    24     -49.538  43.739   4.780  1.00 51.52           N
ATOM    170  CA  CYS    24     -49.689  45.090   5.250  1.00 51.52           C
ATOM    171  CB  CYS    24     -48.386  45.904   5.170  1.00 51.52           C
ATOM    172  SG  CYS    24     -48.590  47.616   5.743  1.00 51.52           S
ATOM    173  C   CYS    24     -50.695  45.772   4.381  1.00 51.52           C
ATOM    174  O   CYS    24     -50.470  45.978   3.191  1.00 51.52           O
ATOM    175  N   THR    25     -51.852  46.119   4.978  1.00120.00           N
ATOM    176  CA  THR    25     -52.920  46.755   4.259  1.00120.00           C
ATOM    177  CB  THR    25     -54.174  46.883   5.074  1.00120.00           C
ATOM    178  OG1 THR    25     -53.932  47.671   6.230  1.00120.00           O
ATOM    179  CG2 THR    25     -54.647  45.476   5.475  1.00120.00           C
ATOM    180  C   THR    25     -52.483  48.122   3.868  1.00120.00           C
ATOM    181  O   THR    25     -52.769  48.600   2.775  1.00120.00           O
ATOM    182  N   TRP    26     -51.773  48.799   4.773  1.00 97.35           N
ATOM    183  CA  TRP    26     -51.301  50.130   4.554  1.00 97.35           C
ATOM    184  CB  TRP    26     -51.642  50.980   5.778  1.00 97.35           C
ATOM    185  CG  TRP    26     -51.742  50.062   6.972  1.00 97.35           C
ATOM    186  CD2 TRP    26     -52.960  49.857   7.701  1.00 97.35           C
ATOM    187  CD1 TRP    26     -50.811  49.251   7.547  1.00 97.35           C
ATOM    188  NE1 TRP    26     -51.373  48.541   8.579  1.00 97.35           N
ATOM    189  CE2 TRP    26     -52.697  48.907   8.686  1.00 97.35           C
ATOM    190  CE3 TRP    26     -54.198  50.412   7.552  1.00 97.35           C
ATOM    191  CZ2 TRP    26     -53.676  48.495   9.545  1.00 97.35           C
ATOM    192  CZ3 TRP    26     -55.179  49.999   8.423  1.00 97.35           C
ATOM    193  CH2 TRP    26     -54.925  49.059   9.400  1.00 97.35           C
ATOM    194  C   TRP    26     -49.792  50.071   4.362  1.00 97.35           C
ATOM    195  O   TRP    26     -49.077  50.828   5.071  1.00 97.35           O
ATOM    196  OXT TRP    26     -49.334  49.275   3.500  1.00 97.35           O
TER     197      TRP    26
CONECT    4  118
CONECT   57  143
CONECT  112  172
END
