# Supplementary material for: Graph-Directed Approach for Downselecting Toxins for Experimental Structure Determination
Source: Mar Drugs. 2020 May 14;18(5):256. doi: 10.3390/md18050256 (PMC7281422; doi:10.3390/md18050256)
Supplement: Supplementary file 1 [file marinedrugs-18-00256-s001.zip › SupplementaryMaterial/finalmodels/6C_finalmodels/seq61/seq61model3_B99990008.pdb]

EXPDTA    THEORETICAL MODEL, MODELLER 9.19 2019/07/19 21:36:17
REMARK   6 MODELLER OBJECTIVE FUNCTION:       227.1473
REMARK   6 MODELLER BEST TEMPLATE % SEQ ID:  88.462
REMARK   6 SEQUENCE: subject
REMARK   6 ALIGNMENT: subject-mult.ali
REMARK   6 DOPE score: -1367.76953
REMARK   6 GA341 score: 0.99993
REMARK   6 TEMPLATE: 1f3kAA 1:A - 26:A MODELS 1: - 26: AT 88.5%
REMARK   6 TEMPLATE: 1f3kAA 1:A - 26:A MODELS 1: - 26: AT 88.5%
SSBOND   1 CYS      1    CYS     16                          1555   1555  2.03
SSBOND   2 CYS      8    CYS     20                          1555   1555  2.03
SSBOND   3 CYS     15    CYS     24                          1555   1555  2.03
ATOM      1  N   CYS     1      14.414  36.978  -8.275  1.00 33.78           N
ATOM      2  CA  CYS     1      13.845  38.201  -8.895  1.00 33.78           C
ATOM      3  CB  CYS     1      14.981  39.134  -9.370  1.00 33.78           C
ATOM      4  SG  CYS     1      16.271  38.259 -10.306  1.00 33.78           S
ATOM      5  C   CYS     1      12.950  37.860 -10.040  1.00 33.78           C
ATOM      6  O   CYS     1      12.453  36.741 -10.142  1.00 33.78           O
ATOM      7  N   LYS     2      12.678  38.840 -10.920  1.00116.55           N
ATOM      8  CA  LYS     2      11.831  38.556 -12.036  1.00116.55           C
ATOM      9  CB  LYS     2      10.400  39.098 -11.876  1.00116.55           C
ATOM     10  CG  LYS     2       9.588  38.333 -10.830  1.00116.55           C
ATOM     11  CD  LYS     2       9.399  36.859 -11.191  1.00116.55           C
ATOM     12  CE  LYS     2       8.589  36.073 -10.161  1.00116.55           C
ATOM     13  NZ  LYS     2       9.306  36.050  -8.867  1.00116.55           N
ATOM     14  C   LYS     2      12.425  39.220 -13.225  1.00116.55           C
ATOM     15  O   LYS     2      12.954  40.325 -13.135  1.00116.55           O
ATOM     16  N   GLN     3      12.366  38.546 -14.384  1.00 98.28           N
ATOM     17  CA  GLN     3      12.873  39.179 -15.556  1.00 98.28           C
ATOM     18  CB  GLN     3      13.220  38.223 -16.708  1.00 98.28           C
ATOM     19  CG  GLN     3      14.438  37.353 -16.397  1.00 98.28           C
ATOM     20  CD  GLN     3      15.554  38.277 -15.928  1.00 98.28           C
ATOM     21  OE1 GLN     3      15.513  38.800 -14.815  1.00 98.28           O
ATOM     22  NE2 GLN     3      16.584  38.488 -16.791  1.00 98.28           N
ATOM     23  C   GLN     3      11.821  40.128 -16.000  1.00 98.28           C
ATOM     24  O   GLN     3      10.658  39.991 -15.623  1.00 98.28           O
ATOM     25  N   ALA     4      12.223  41.111 -16.826  1.00 47.46           N
ATOM     26  CA  ALA     4      11.344  42.156 -17.255  1.00 47.46           C
ATOM     27  CB  ALA     4      11.940  43.048 -18.358  1.00 47.46           C
ATOM     28  C   ALA     4      10.078  41.562 -17.775  1.00 47.46           C
ATOM     29  O   ALA     4      10.063  40.464 -18.329  1.00 47.46           O
ATOM     30  N   ASP     5       8.972  42.309 -17.592  1.00 92.25           N
ATOM     31  CA  ASP     5       7.662  41.887 -17.992  1.00 92.25           C
ATOM     32  CB  ASP     5       7.608  41.413 -19.455  1.00 92.25           C
ATOM     33  CG  ASP     5       7.801  42.609 -20.376  1.00 92.25           C
ATOM     34  OD1 ASP     5       7.770  43.764 -19.874  1.00 92.25           O
ATOM     35  OD2 ASP     5       7.978  42.378 -21.603  1.00 92.25           O
ATOM     36  C   ASP     5       7.201  40.738 -17.146  1.00 92.25           C
ATOM     37  O   ASP     5       6.383  39.934 -17.589  1.00 92.25           O
ATOM     38  N   GLU     6       7.681  40.634 -15.890  1.00 88.09           N
ATOM     39  CA  GLU     6       7.212  39.568 -15.050  1.00 88.09           C
ATOM     40  CB  GLU     6       8.333  38.677 -14.497  1.00 88.09           C
ATOM     41  CG  GLU     6       8.924  37.754 -15.566  1.00 88.09           C
ATOM     42  CD  GLU     6       7.814  36.811 -16.008  1.00 88.09           C
ATOM     43  OE1 GLU     6       7.054  36.342 -15.121  1.00 88.09           O
ATOM     44  OE2 GLU     6       7.708  36.556 -17.239  1.00 88.09           O
ATOM     45  C   GLU     6       6.459  40.159 -13.899  1.00 88.09           C
ATOM     46  O   GLU     6       6.834  41.190 -13.344  1.00 88.09           O
ATOM     47  N   PRO     7       5.373  39.507 -13.559  1.00150.23           N
ATOM     48  CA  PRO     7       4.541  39.957 -12.476  1.00150.23           C
ATOM     49  CD  PRO     7       4.604  38.792 -14.567  1.00150.23           C
ATOM     50  CB  PRO     7       3.229  39.187 -12.600  1.00150.23           C
ATOM     51  CG  PRO     7       3.138  38.870 -14.102  1.00150.23           C
ATOM     52  C   PRO     7       5.210  39.765 -11.159  1.00150.23           C
ATOM     53  O   PRO     7       5.910  38.769 -10.984  1.00150.23           O
ATOM     54  N   CYS     8       4.986  40.699 -10.215  1.00 67.24           N
ATOM     55  CA  CYS     8       5.644  40.621  -8.945  1.00 67.24           C
ATOM     56  CB  CYS     8       7.129  40.996  -9.074  1.00 67.24           C
ATOM     57  SG  CYS     8       7.407  42.148 -10.458  1.00 67.24           S
ATOM     58  C   CYS     8       4.976  41.561  -7.990  1.00 67.24           C
ATOM     59  O   CYS     8       4.118  42.356  -8.370  1.00 67.24           O
ATOM     60  N   ASP     9       5.347  41.474  -6.694  1.00 57.91           N
ATOM     61  CA  ASP     9       4.761  42.347  -5.717  1.00 57.91           C
ATOM     62  CB  ASP     9       4.570  41.693  -4.335  1.00 57.91           C
ATOM     63  CG  ASP     9       3.544  42.499  -3.543  1.00 57.91           C
ATOM     64  OD1 ASP     9       3.013  43.499  -4.097  1.00 57.91           O
ATOM     65  OD2 ASP     9       3.274  42.119  -2.373  1.00 57.91           O
ATOM     66  C   ASP     9       5.698  43.509  -5.556  1.00 57.91           C
ATOM     67  O   ASP     9       6.907  43.332  -5.451  1.00 57.91           O
ATOM     68  N   VAL    10       5.141  44.734  -5.544  1.00144.21           N
ATOM     69  CA  VAL    10       5.833  45.996  -5.461  1.00144.21           C
ATOM     70  CB  VAL    10       4.953  47.168  -5.791  1.00144.21           C
ATOM     71  CG1 VAL    10       3.876  47.316  -4.703  1.00144.21           C
ATOM     72  CG2 VAL    10       5.847  48.406  -5.972  1.00144.21           C
ATOM     73  C   VAL    10       6.439  46.210  -4.095  1.00144.21           C
ATOM     74  O   VAL    10       7.112  47.212  -3.847  1.00144.21           O
ATOM     75  N   PHE    11       6.069  45.372  -3.114  1.00 99.85           N
ATOM     76  CA  PHE    11       6.544  45.550  -1.766  1.00 99.85           C
ATOM     77  CB  PHE    11       5.699  44.804  -0.727  1.00 99.85           C
ATOM     78  CG  PHE    11       6.247  45.244   0.586  1.00 99.85           C
ATOM     79  CD1 PHE    11       5.955  46.501   1.061  1.00 99.85           C
ATOM     80  CD2 PHE    11       7.046  44.417   1.340  1.00 99.85           C
ATOM     81  CE1 PHE    11       6.452  46.929   2.269  1.00 99.85           C
ATOM     82  CE2 PHE    11       7.546  44.839   2.550  1.00 99.85           C
ATOM     83  CZ  PHE    11       7.253  46.099   3.014  1.00 99.85           C
ATOM     84  C   PHE    11       7.983  45.180  -1.493  1.00 99.85           C
ATOM     85  O   PHE    11       8.682  45.926  -0.806  1.00 99.85           O
ATOM     86  N   SER    12       8.469  44.025  -2.005  1.00121.04           N
ATOM     87  CA  SER    12       9.764  43.526  -1.604  1.00121.04           C
ATOM     88  CB  SER    12       9.681  42.198  -0.833  1.00121.04           C
ATOM     89  OG  SER    12       9.017  42.392   0.405  1.00121.04           O
ATOM     90  C   SER    12      10.627  43.262  -2.805  1.00121.04           C
ATOM     91  O   SER    12      11.315  44.164  -3.286  1.00121.04           O
ATOM     92  N   LEU    13      10.671  41.985  -3.263  1.00163.64           N
ATOM     93  CA  LEU    13      11.518  41.621  -4.377  1.00163.64           C
ATOM     94  CB  LEU    13      12.274  40.306  -4.137  1.00163.64           C
ATOM     95  CG  LEU    13      13.188  40.319  -2.900  1.00163.64           C
ATOM     96  CD1 LEU    13      13.904  38.971  -2.741  1.00163.64           C
ATOM     97  CD2 LEU    13      14.166  41.507  -2.922  1.00163.64           C
ATOM     98  C   LEU    13      10.680  41.390  -5.605  1.00163.64           C
ATOM     99  O   LEU    13       9.770  40.561  -5.611  1.00163.64           O
ATOM    100  N   GLU    14      10.815  42.266  -6.617  1.00194.02           N
ATOM    101  CA  GLU    14      10.124  42.065  -7.861  1.00194.02           C
ATOM    102  CB  GLU    14       9.616  43.429  -8.335  1.00194.02           C
ATOM    103  CG  GLU    14       8.785  44.138  -7.265  1.00194.02           C
ATOM    104  CD  GLU    14       9.645  44.787  -6.190  1.00194.02           C
ATOM    105  OE1 GLU    14      10.492  45.653  -6.529  1.00194.02           O
ATOM    106  OE2 GLU    14       9.453  44.413  -5.002  1.00194.02           O
ATOM    107  C   GLU    14      10.970  41.519  -8.983  1.00194.02           C
ATOM    108  O   GLU    14      10.995  40.339  -9.341  1.00194.02           O
ATOM    109  N   CYS    15      11.813  42.450  -9.476  1.00 73.42           N
ATOM    110  CA  CYS    15      12.613  42.297 -10.646  1.00 73.42           C
ATOM    111  CB  CYS    15      12.357  43.423 -11.658  1.00 73.42           C
ATOM    112  SG  CYS    15      13.336  43.306 -13.177  1.00 73.42           S
ATOM    113  C   CYS    15      14.017  42.408 -10.183  1.00 73.42           C
ATOM    114  O   CYS    15      14.309  43.101  -9.211  1.00 73.42           O
ATOM    115  N   CYS    16      14.933  41.752 -10.903  1.00 56.54           N
ATOM    116  CA  CYS    16      16.288  41.699 -10.456  1.00 56.54           C
ATOM    117  CB  CYS    16      17.192  40.953 -11.455  1.00 56.54           C
ATOM    118  SG  CYS    16      16.508  39.354 -12.001  1.00 56.54           S
ATOM    119  C   CYS    16      16.805  43.104 -10.346  1.00 56.54           C
ATOM    120  O   CYS    16      17.572  43.423  -9.438  1.00 56.54           O
ATOM    121  N   THR    17      16.463  43.951 -11.332  1.00165.88           N
ATOM    122  CA  THR    17      16.914  45.315 -11.378  1.00165.88           C
ATOM    123  CB  THR    17      17.191  45.789 -12.777  1.00165.88           C
ATOM    124  OG1 THR    17      17.606  47.147 -12.769  1.00165.88           O
ATOM    125  CG2 THR    17      15.979  45.565 -13.681  1.00165.88           C
ATOM    126  C   THR    17      16.138  46.347 -10.583  1.00165.88           C
ATOM    127  O   THR    17      16.751  47.318 -10.143  1.00165.88           O
ATOM    128  N   GLY    18      14.805  46.229 -10.350  1.00 78.25           N
ATOM    129  CA  GLY    18      14.199  47.396  -9.742  1.00 78.25           C
ATOM    130  C   GLY    18      12.972  47.104  -8.913  1.00 78.25           C
ATOM    131  O   GLY    18      13.074  46.638  -7.778  1.00 78.25           O
ATOM    132  N   ILE    19      11.771  47.434  -9.449  1.00106.84           N
ATOM    133  CA  ILE    19      10.557  47.361  -8.670  1.00106.84           C
ATOM    134  CB  ILE    19      10.101  48.750  -8.305  1.00106.84           C
ATOM    135  CG1 ILE    19      11.313  49.485  -7.710  1.00106.84           C
ATOM    136  CG2 ILE    19       8.957  48.692  -7.277  1.00106.84           C
ATOM    137  CD1 ILE    19      11.130  50.994  -7.603  1.00106.84           C
ATOM    138  C   ILE    19       9.514  46.627  -9.485  1.00106.84           C
ATOM    139  O   ILE    19       9.861  45.916 -10.426  1.00106.84           O
ATOM    140  N   CYS    20       8.218  46.674  -9.085  1.00 97.61           N
ATOM    141  CA  CYS    20       7.211  45.992  -9.853  1.00 97.61           C
ATOM    142  CB  CYS    20       6.657  44.733  -9.167  1.00 97.61           C
ATOM    143  SG  CYS    20       5.920  43.524 -10.298  1.00 97.61           S
ATOM    144  C   CYS    20       6.006  46.872  -9.971  1.00 97.61           C
ATOM    145  O   CYS    20       5.090  46.782  -9.156  1.00 97.61           O
ATOM    146  N   LEU    21       5.945  47.737 -10.997  1.00117.63           N
ATOM    147  CA  LEU    21       4.735  48.487 -11.147  1.00117.63           C
ATOM    148  CB  LEU    21       4.979  49.927 -11.626  1.00117.63           C
ATOM    149  CG  LEU    21       5.637  50.803 -10.543  1.00117.63           C
ATOM    150  CD1 LEU    21       6.982  50.217 -10.087  1.00117.63           C
ATOM    151  CD2 LEU    21       5.742  52.268 -10.997  1.00117.63           C
ATOM    152  C   LEU    21       3.940  47.749 -12.173  1.00117.63           C
ATOM    153  O   LEU    21       3.795  48.184 -13.314  1.00117.63           O
ATOM    154  N   GLY    22       3.400  46.587 -11.760  1.00 34.42           N
ATOM    155  CA  GLY    22       2.624  45.733 -12.608  1.00 34.42           C
ATOM    156  C   GLY    22       3.542  44.647 -13.073  1.00 34.42           C
ATOM    157  O   GLY    22       3.190  43.469 -13.070  1.00 34.42           O
ATOM    158  N   PHE    23       4.773  45.032 -13.459  1.00151.14           N
ATOM    159  CA  PHE    23       5.749  44.087 -13.918  1.00151.14           C
ATOM    160  CB  PHE    23       5.468  43.569 -15.335  1.00151.14           C
ATOM    161  CG  PHE    23       5.384  44.760 -16.224  1.00151.14           C
ATOM    162  CD1 PHE    23       6.509  45.307 -16.800  1.00151.14           C
ATOM    163  CD2 PHE    23       4.156  45.332 -16.465  1.00151.14           C
ATOM    164  CE1 PHE    23       6.404  46.408 -17.617  1.00151.14           C
ATOM    165  CE2 PHE    23       4.049  46.431 -17.280  1.00151.14           C
ATOM    166  CZ  PHE    23       5.173  46.969 -17.857  1.00151.14           C
ATOM    167  C   PHE    23       7.061  44.799 -13.941  1.00151.14           C
ATOM    168  O   PHE    23       7.096  46.025 -13.862  1.00151.14           O
ATOM    169  N   CYS    24       8.179  44.050 -14.060  1.00 48.56           N
ATOM    170  CA  CYS    24       9.476  44.672 -14.081  1.00 48.56           C
ATOM    171  CB  CYS    24      10.612  43.677 -14.382  1.00 48.56           C
ATOM    172  SG  CYS    24      12.250  44.455 -14.444  1.00 48.56           S
ATOM    173  C   CYS    24       9.469  45.682 -15.181  1.00 48.56           C
ATOM    174  O   CYS    24       9.355  45.335 -16.355  1.00 48.56           O
ATOM    175  N   THR    25       9.566  46.975 -14.812  1.00119.43           N
ATOM    176  CA  THR    25       9.541  48.045 -15.770  1.00119.43           C
ATOM    177  CB  THR    25       9.479  49.399 -15.128  1.00119.43           C
ATOM    178  OG1 THR    25      10.603  49.589 -14.283  1.00119.43           O
ATOM    179  CG2 THR    25       8.178  49.511 -14.317  1.00119.43           C
ATOM    180  C   THR    25      10.782  47.994 -16.591  1.00119.43           C
ATOM    181  O   THR    25      10.755  48.170 -17.804  1.00119.43           O
ATOM    182  N   TRP    26      11.916  47.757 -15.929  1.00 91.49           N
ATOM    183  CA  TRP    26      13.198  47.674 -16.554  1.00 91.49           C
ATOM    184  CB  TRP    26      14.242  48.214 -15.582  1.00 91.49           C
ATOM    185  CG  TRP    26      13.691  48.102 -14.181  1.00 91.49           C
ATOM    186  CD2 TRP    26      13.238  49.246 -13.447  1.00 91.49           C
ATOM    187  CD1 TRP    26      13.460  47.019 -13.385  1.00 91.49           C
ATOM    188  NE1 TRP    26      12.893  47.416 -12.200  1.00 91.49           N
ATOM    189  CE2 TRP    26      12.750  48.787 -12.225  1.00 91.49           C
ATOM    190  CE3 TRP    26      13.225  50.572 -13.774  1.00 91.49           C
ATOM    191  CZ2 TRP    26      12.235  49.652 -11.305  1.00 91.49           C
ATOM    192  CZ3 TRP    26      12.715  51.445 -12.841  1.00 91.49           C
ATOM    193  CH2 TRP    26      12.231  50.991 -11.633  1.00 91.49           C
ATOM    194  C   TRP    26      13.487  46.223 -16.914  1.00 91.49           C
ATOM    195  O   TRP    26      14.401  45.620 -16.292  1.00 91.49           O
ATOM    196  OXT TRP    26      12.800  45.701 -17.834  1.00 91.49           O
TER     197      TRP    26
CONECT    4  118
CONECT   57  143
CONECT  112  172
END
