# Supplementary material for: Graph-Directed Approach for Downselecting Toxins for Experimental Structure Determination
Source: Mar Drugs. 2020 May 14;18(5):256. doi: 10.3390/md18050256 (PMC7281422; doi:10.3390/md18050256)
Supplement: Supplementary file 1 [file marinedrugs-18-00256-s001.zip › SupplementaryMaterial/finalmodels/6C_finalmodels/seq61/seq61model1_B99990001.pdb]

EXPDTA    THEORETICAL MODEL, MODELLER 9.19 2019/07/19 21:35:26
REMARK   6 MODELLER OBJECTIVE FUNCTION:       230.3344
REMARK   6 MODELLER BEST TEMPLATE % SEQ ID:  88.462
REMARK   6 SEQUENCE: subject
REMARK   6 ALIGNMENT: subject-mult.ali
REMARK   6 DOPE score: -1389.39160
REMARK   6 GA341 score: 1.00000
REMARK   6 TEMPLATE: 1f3kAA 1:A - 26:A MODELS 1: - 26: AT 88.5%
REMARK   6 TEMPLATE: 1f3kAA 1:A - 26:A MODELS 1: - 26: AT 88.5%
SSBOND   1 CYS      1    CYS     16                          1555   1555  2.03
SSBOND   2 CYS      8    CYS     20                          1555   1555  2.03
SSBOND   3 CYS     15    CYS     24                          1555   1555  2.03
ATOM      1  N   CYS     1      28.666  38.634  -2.317  1.00 35.02           N
ATOM      2  CA  CYS     1      29.670  38.282  -3.351  1.00 35.02           C
ATOM      3  CB  CYS     1      31.068  38.781  -2.927  1.00 35.02           C
ATOM      4  SG  CYS     1      31.441  38.417  -1.184  1.00 35.02           S
ATOM      5  C   CYS     1      29.702  36.811  -3.585  1.00 35.02           C
ATOM      6  O   CYS     1      28.735  36.107  -3.303  1.00 35.02           O
ATOM      7  N   LYS     2      30.806  36.304  -4.158  1.00 93.88           N
ATOM      8  CA  LYS     2      30.884  34.892  -4.377  1.00 93.88           C
ATOM      9  CB  LYS     2      30.648  34.472  -5.839  1.00 93.88           C
ATOM     10  CG  LYS     2      29.195  34.639  -6.287  1.00 93.88           C
ATOM     11  CD  LYS     2      28.207  33.809  -5.461  1.00 93.88           C
ATOM     12  CE  LYS     2      26.750  33.973  -5.897  1.00 93.88           C
ATOM     13  NZ  LYS     2      25.872  33.136  -5.050  1.00 93.88           N
ATOM     14  C   LYS     2      32.260  34.467  -4.007  1.00 93.88           C
ATOM     15  O   LYS     2      33.221  35.211  -4.187  1.00 93.88           O
ATOM     16  N   GLN     3      32.391  33.252  -3.451  1.00133.47           N
ATOM     17  CA  GLN     3      33.704  32.809  -3.110  1.00133.47           C
ATOM     18  CB  GLN     3      33.752  31.705  -2.041  1.00133.47           C
ATOM     19  CG  GLN     3      35.166  31.454  -1.507  1.00133.47           C
ATOM     20  CD  GLN     3      35.576  32.645  -0.645  1.00133.47           C
ATOM     21  OE1 GLN     3      35.861  32.495   0.541  1.00133.47           O
ATOM     22  NE2 GLN     3      35.607  33.865  -1.247  1.00133.47           N
ATOM     23  C   GLN     3      34.305  32.293  -4.371  1.00133.47           C
ATOM     24  O   GLN     3      33.584  31.990  -5.321  1.00133.47           O
ATOM     25  N   ALA     4      35.647  32.176  -4.396  1.00 47.88           N
ATOM     26  CA  ALA     4      36.364  31.774  -5.571  1.00 47.88           C
ATOM     27  CB  ALA     4      37.855  31.487  -5.317  1.00 47.88           C
ATOM     28  C   ALA     4      35.748  30.530  -6.121  1.00 47.88           C
ATOM     29  O   ALA     4      35.250  29.678  -5.385  1.00 47.88           O
ATOM     30  N   ASP     5      35.783  30.417  -7.464  1.00 90.05           N
ATOM     31  CA  ASP     5      35.205  29.324  -8.189  1.00 90.05           C
ATOM     32  CB  ASP     5      35.688  27.946  -7.705  1.00 90.05           C
ATOM     33  CG  ASP     5      37.126  27.747  -8.161  1.00 90.05           C
ATOM     34  OD1 ASP     5      37.671  28.659  -8.838  1.00 90.05           O
ATOM     35  OD2 ASP     5      37.695  26.668  -7.846  1.00 90.05           O
ATOM     36  C   ASP     5      33.714  29.345  -8.061  1.00 90.05           C
ATOM     37  O   ASP     5      33.072  28.300  -8.134  1.00 90.05           O
ATOM     38  N   GLU     6      33.106  30.536  -7.890  1.00 82.00           N
ATOM     39  CA  GLU     6      31.672  30.573  -7.833  1.00 82.00           C
ATOM     40  CB  GLU     6      31.109  31.269  -6.581  1.00 82.00           C
ATOM     41  CG  GLU     6      31.198  30.406  -5.320  1.00 82.00           C
ATOM     42  CD  GLU     6      30.154  29.302  -5.445  1.00 82.00           C
ATOM     43  OE1 GLU     6      29.054  29.587  -5.991  1.00 82.00           O
ATOM     44  OE2 GLU     6      30.444  28.157  -5.004  1.00 82.00           O
ATOM     45  C   GLU     6      31.174  31.303  -9.039  1.00 82.00           C
ATOM     46  O   GLU     6      31.752  32.306  -9.463  1.00 82.00           O
ATOM     47  N   PRO     7      30.115  30.790  -9.617  1.00151.79           N
ATOM     48  CA  PRO     7      29.549  31.404 -10.787  1.00151.79           C
ATOM     49  CD  PRO     7      29.914  29.349  -9.619  1.00151.79           C
ATOM     50  CB  PRO     7      28.631  30.361 -11.418  1.00151.79           C
ATOM     51  CG  PRO     7      29.245  29.025 -10.966  1.00151.79           C
ATOM     52  C   PRO     7      28.863  32.687 -10.453  1.00151.79           C
ATOM     53  O   PRO     7      28.270  32.788  -9.379  1.00151.79           O
ATOM     54  N   CYS     8      28.917  33.671 -11.369  1.00 65.17           N
ATOM     55  CA  CYS     8      28.335  34.946 -11.078  1.00 65.17           C
ATOM     56  CB  CYS     8      29.179  35.729 -10.059  1.00 65.17           C
ATOM     57  SG  CYS     8      30.946  35.309 -10.185  1.00 65.17           S
ATOM     58  C   CYS     8      28.215  35.742 -12.341  1.00 65.17           C
ATOM     59  O   CYS     8      28.663  35.323 -13.406  1.00 65.17           O
ATOM     60  N   ASP     9      27.575  36.924 -12.240  1.00 57.35           N
ATOM     61  CA  ASP     9      27.376  37.780 -13.373  1.00 57.35           C
ATOM     62  CB  ASP     9      26.076  38.599 -13.264  1.00 57.35           C
ATOM     63  CG  ASP     9      25.718  39.175 -14.626  1.00 57.35           C
ATOM     64  OD1 ASP     9      26.398  38.813 -15.623  1.00 57.35           O
ATOM     65  OD2 ASP     9      24.754  39.985 -14.688  1.00 57.35           O
ATOM     66  C   ASP     9      28.531  38.742 -13.426  1.00 57.35           C
ATOM     67  O   ASP     9      28.902  39.351 -12.427  1.00 57.35           O
ATOM     68  N   VAL    10      29.132  38.883 -14.622  1.00142.43           N
ATOM     69  CA  VAL    10      30.270  39.712 -14.933  1.00142.43           C
ATOM     70  CB  VAL    10      30.847  39.406 -16.287  1.00142.43           C
ATOM     71  CG1 VAL    10      29.802  39.748 -17.361  1.00142.43           C
ATOM     72  CG2 VAL    10      32.180  40.159 -16.446  1.00142.43           C
ATOM     73  C   VAL    10      29.909  41.179 -14.892  1.00142.43           C
ATOM     74  O   VAL    10      30.768  42.049 -15.043  1.00142.43           O
ATOM     75  N   PHE    11      28.603  41.493 -14.873  1.00 97.29           N
ATOM     76  CA  PHE    11      28.159  42.864 -14.921  1.00 97.29           C
ATOM     77  CB  PHE    11      26.687  43.010 -15.327  1.00 97.29           C
ATOM     78  CG  PHE    11      26.456  44.476 -15.450  1.00 97.29           C
ATOM     79  CD1 PHE    11      26.873  45.142 -16.578  1.00 97.29           C
ATOM     80  CD2 PHE    11      25.830  45.182 -14.450  1.00 97.29           C
ATOM     81  CE1 PHE    11      26.671  46.495 -16.709  1.00 97.29           C
ATOM     82  CE2 PHE    11      25.625  46.536 -14.576  1.00 97.29           C
ATOM     83  CZ  PHE    11      26.045  47.194 -15.706  1.00 97.29           C
ATOM     84  C   PHE    11      28.329  43.678 -13.662  1.00 97.29           C
ATOM     85  O   PHE    11      28.782  44.821 -13.735  1.00 97.29           O
ATOM     86  N   SER    12      27.974  43.135 -12.475  1.00119.04           N
ATOM     87  CA  SER    12      27.933  43.952 -11.288  1.00119.04           C
ATOM     88  CB  SER    12      26.507  44.147 -10.743  1.00119.04           C
ATOM     89  OG  SER    12      25.728  44.894 -11.666  1.00119.04           O
ATOM     90  C   SER    12      28.739  43.318 -10.191  1.00119.04           C
ATOM     91  O   SER    12      29.932  43.594 -10.063  1.00119.04           O
ATOM     92  N   LEU    13      28.093  42.508  -9.319  1.00194.96           N
ATOM     93  CA  LEU    13      28.816  41.914  -8.221  1.00194.96           C
ATOM     94  CB  LEU    13      28.136  42.181  -6.862  1.00194.96           C
ATOM     95  CG  LEU    13      26.693  41.647  -6.726  1.00194.96           C
ATOM     96  CD1 LEU    13      26.642  40.148  -6.388  1.00194.96           C
ATOM     97  CD2 LEU    13      25.876  42.513  -5.760  1.00194.96           C
ATOM     98  C   LEU    13      28.977  40.432  -8.438  1.00194.96           C
ATOM     99  O   LEU    13      28.016  39.713  -8.705  1.00194.96           O
ATOM    100  N   GLU    14      30.234  39.970  -8.587  1.00184.82           N
ATOM    101  CA  GLU    14      30.469  38.556  -8.691  1.00184.82           C
ATOM    102  CB  GLU    14      31.512  38.340  -9.787  1.00184.82           C
ATOM    103  CG  GLU    14      31.235  39.239 -10.994  1.00184.82           C
ATOM    104  CD  GLU    14      31.913  40.585 -10.774  1.00184.82           C
ATOM    105  OE1 GLU    14      32.550  40.758  -9.701  1.00184.82           O
ATOM    106  OE2 GLU    14      31.805  41.457 -11.676  1.00184.82           O
ATOM    107  C   GLU    14      31.032  37.926  -7.445  1.00184.82           C
ATOM    108  O   GLU    14      30.389  37.246  -6.644  1.00184.82           O
ATOM    109  N   CYS    15      32.309  38.296  -7.224  1.00 74.83           N
ATOM    110  CA  CYS    15      33.169  37.731  -6.238  1.00 74.83           C
ATOM    111  CB  CYS    15      34.456  37.187  -6.869  1.00 74.83           C
ATOM    112  SG  CYS    15      35.617  36.439  -5.698  1.00 74.83           S
ATOM    113  C   CYS    15      33.542  38.841  -5.331  1.00 74.83           C
ATOM    114  O   CYS    15      33.630  39.994  -5.744  1.00 74.83           O
ATOM    115  N   CYS    16      33.818  38.506  -4.068  1.00 57.71           N
ATOM    116  CA  CYS    16      34.067  39.517  -3.090  1.00 57.71           C
ATOM    117  CB  CYS    16      34.422  38.911  -1.721  1.00 57.71           C
ATOM    118  SG  CYS    16      33.291  37.581  -1.206  1.00 57.71           S
ATOM    119  C   CYS    16      35.248  40.329  -3.537  1.00 57.71           C
ATOM    120  O   CYS    16      35.304  41.538  -3.319  1.00 57.71           O
ATOM    121  N   THR    17      36.266  39.651  -4.093  1.00162.04           N
ATOM    122  CA  THR    17      37.485  40.277  -4.525  1.00162.04           C
ATOM    123  CB  THR    17      38.681  39.381  -4.352  1.00162.04           C
ATOM    124  OG1 THR    17      39.860  40.037  -4.790  1.00162.04           O
ATOM    125  CG2 THR    17      38.451  38.051  -5.073  1.00162.04           C
ATOM    126  C   THR    17      37.491  40.936  -5.890  1.00162.04           C
ATOM    127  O   THR    17      38.211  41.919  -6.060  1.00162.04           O
ATOM    128  N   GLY    18      36.737  40.464  -6.914  1.00 77.38           N
ATOM    129  CA  GLY    18      37.004  41.078  -8.195  1.00 77.38           C
ATOM    130  C   GLY    18      35.847  41.029  -9.159  1.00 77.38           C
ATOM    131  O   GLY    18      34.907  41.816  -9.060  1.00 77.38           O
ATOM    132  N   ILE    19      35.923  40.123 -10.166  1.00106.18           N
ATOM    133  CA  ILE    19      34.968  40.108 -11.250  1.00106.18           C
ATOM    134  CB  ILE    19      35.609  40.635 -12.508  1.00106.18           C
ATOM    135  CG1 ILE    19      36.303  41.960 -12.156  1.00106.18           C
ATOM    136  CG2 ILE    19      34.544  40.860 -13.599  1.00106.18           C
ATOM    137  CD1 ILE    19      37.292  42.448 -13.207  1.00106.18           C
ATOM    138  C   ILE    19      34.497  38.681 -11.437  1.00106.18           C
ATOM    139  O   ILE    19      34.640  37.869 -10.526  1.00106.18           O
ATOM    140  N   CYS    20      33.828  38.349 -12.570  1.00 95.78           N
ATOM    141  CA  CYS    20      33.370  36.999 -12.759  1.00 95.78           C
ATOM    142  CB  CYS    20      31.849  36.857 -12.578  1.00 95.78           C
ATOM    143  SG  CYS    20      31.314  35.174 -12.179  1.00 95.78           S
ATOM    144  C   CYS    20      33.633  36.605 -14.179  1.00 95.78           C
ATOM    145  O   CYS    20      32.768  36.764 -15.040  1.00 95.78           O
ATOM    146  N   LEU    21      34.822  36.049 -14.478  1.00126.64           N
ATOM    147  CA  LEU    21      35.027  35.644 -15.836  1.00126.64           C
ATOM    148  CB  LEU    21      36.477  35.842 -16.304  1.00126.64           C
ATOM    149  CG  LEU    21      36.999  37.260 -16.001  1.00126.64           C
ATOM    150  CD1 LEU    21      36.051  38.337 -16.552  1.00126.64           C
ATOM    151  CD2 LEU    21      37.311  37.440 -14.506  1.00126.64           C
ATOM    152  C   LEU    21      34.731  34.181 -15.843  1.00126.64           C
ATOM    153  O   LEU    21      35.617  33.347 -16.023  1.00126.64           O
ATOM    154  N   GLY    22      33.442  33.847 -15.653  1.00 33.65           N
ATOM    155  CA  GLY    22      32.991  32.489 -15.594  1.00 33.65           C
ATOM    156  C   GLY    22      32.852  32.153 -14.140  1.00 33.65           C
ATOM    157  O   GLY    22      31.874  31.536 -13.720  1.00 33.65           O
ATOM    158  N   PHE    23      33.833  32.585 -13.324  1.00153.89           N
ATOM    159  CA  PHE    23      33.813  32.333 -11.911  1.00153.89           C
ATOM    160  CB  PHE    23      34.225  30.896 -11.550  1.00153.89           C
ATOM    161  CG  PHE    23      35.586  30.682 -12.125  1.00153.89           C
ATOM    162  CD1 PHE    23      36.724  31.000 -11.416  1.00153.89           C
ATOM    163  CD2 PHE    23      35.718  30.163 -13.392  1.00153.89           C
ATOM    164  CE1 PHE    23      37.969  30.799 -11.966  1.00153.89           C
ATOM    165  CE2 PHE    23      36.959  29.961 -13.946  1.00153.89           C
ATOM    166  CZ  PHE    23      38.089  30.278 -13.232  1.00153.89           C
ATOM    167  C   PHE    23      34.823  33.247 -11.303  1.00153.89           C
ATOM    168  O   PHE    23      35.685  33.765 -12.009  1.00153.89           O
ATOM    169  N   CYS    24      34.755  33.454  -9.971  1.00 50.13           N
ATOM    170  CA  CYS    24      35.703  34.313  -9.318  1.00 50.13           C
ATOM    171  CB  CYS    24      35.570  34.291  -7.784  1.00 50.13           C
ATOM    172  SG  CYS    24      36.784  35.349  -6.944  1.00 50.13           S
ATOM    173  C   CYS    24      37.066  33.799  -9.648  1.00 50.13           C
ATOM    174  O   CYS    24      37.456  32.719  -9.210  1.00 50.13           O
ATOM    175  N   THR    25      37.815  34.572 -10.459  1.00120.69           N
ATOM    176  CA  THR    25      39.130  34.174 -10.873  1.00120.69           C
ATOM    177  CB  THR    25      39.700  35.053 -11.948  1.00120.69           C
ATOM    178  OG1 THR    25      40.928  34.518 -12.419  1.00120.69           O
ATOM    179  CG2 THR    25      39.916  36.466 -11.395  1.00120.69           C
ATOM    180  C   THR    25      40.038  34.214  -9.692  1.00120.69           C
ATOM    181  O   THR    25      40.899  33.361  -9.512  1.00120.69           O
ATOM    182  N   TRP    26      39.868  35.236  -8.853  1.00 96.32           N
ATOM    183  CA  TRP    26      40.650  35.426  -7.675  1.00 96.32           C
ATOM    184  CB  TRP    26      40.892  36.926  -7.498  1.00 96.32           C
ATOM    185  CG  TRP    26      39.787  37.688  -8.195  1.00 96.32           C
ATOM    186  CD2 TRP    26      40.020  38.549  -9.318  1.00 96.32           C
ATOM    187  CD1 TRP    26      38.441  37.699  -7.977  1.00 96.32           C
ATOM    188  NE1 TRP    26      37.821  38.509  -8.895  1.00 96.32           N
ATOM    189  CE2 TRP    26      38.781  39.041  -9.729  1.00 96.32           C
ATOM    190  CE3 TRP    26      41.173  38.895  -9.964  1.00 96.32           C
ATOM    191  CZ2 TRP    26      38.675  39.889 -10.793  1.00 96.32           C
ATOM    192  CZ3 TRP    26      41.063  39.758 -11.031  1.00 96.32           C
ATOM    193  CH2 TRP    26      39.838  40.246 -11.438  1.00 96.32           C
ATOM    194  C   TRP    26      39.862  34.863  -6.500  1.00 96.32           C
ATOM    195  O   TRP    26      39.677  35.594  -5.492  1.00 96.32           O
ATOM    196  OXT TRP    26      39.439  33.680  -6.598  1.00 96.32           O
TER     197      TRP    26
CONECT    4  118
CONECT   57  143
CONECT  112  172
END
