# Supplementary material for: Graph-Directed Approach for Downselecting Toxins for Experimental Structure Determination
Source: Mar Drugs. 2020 May 14;18(5):256. doi: 10.3390/md18050256 (PMC7281422; doi:10.3390/md18050256)
Supplement: Supplementary file 1 [file marinedrugs-18-00256-s001.zip › SupplementaryMaterial/finalmodels/6C_finalmodels/seq100/seq100model2_B99990001.pdb]

EXPDTA    THEORETICAL MODEL, MODELLER 9.19 2019/07/19 22:26:43
REMARK   6 MODELLER OBJECTIVE FUNCTION:       221.8654
REMARK   6 MODELLER BEST TEMPLATE % SEQ ID:  83.333
REMARK   6 SEQUENCE: subject
REMARK   6 ALIGNMENT: subject-mult.ali
REMARK   6 DOPE score: -3349.18066
REMARK   6 GA341 score: 1.00000
REMARK   6 TEMPLATE: 2lmzAA 1:A - 42:A MODELS 1: - 42: AT 83.3%
REMARK   6 TEMPLATE: 2lmzAA 1:A - 42:A MODELS 1: - 42: AT 83.3%
SSBOND   1 CYS      4    CYS     11                          1555   1555  2.03
SSBOND   2 CYS     15    CYS     25                          1555   1555  2.02
SSBOND   3 CYS     26    CYS     41                          1555   1555  2.04
ATOM      1  N   ILE     1      55.170   6.294 -23.156  1.00114.49           N
ATOM      2  CA  ILE     1      54.850   5.026 -23.844  1.00114.49           C
ATOM      3  CB  ILE     1      53.875   4.206 -23.051  1.00114.49           C
ATOM      4  CG1 ILE     1      54.430   3.823 -21.666  1.00114.49           C
ATOM      5  CG2 ILE     1      53.517   2.987 -23.913  1.00114.49           C
ATOM      6  CD1 ILE     1      54.496   4.975 -20.662  1.00114.49           C
ATOM      7  C   ILE     1      54.214   5.363 -25.142  1.00114.49           C
ATOM      8  O   ILE     1      53.546   6.383 -25.302  1.00114.49           O
ATOM      9  N   PRO     2      54.431   4.493 -26.075  1.00168.29           N
ATOM     10  CA  PRO     2      53.862   4.658 -27.379  1.00168.29           C
ATOM     11  CD  PRO     2      55.700   3.785 -26.121  1.00168.29           C
ATOM     12  CB  PRO     2      54.661   3.748 -28.308  1.00168.29           C
ATOM     13  CG  PRO     2      56.025   3.619 -27.611  1.00168.29           C
ATOM     14  C   PRO     2      52.459   4.210 -27.203  1.00168.29           C
ATOM     15  O   PRO     2      52.064   3.965 -26.064  1.00168.29           O
ATOM     16  N   TYR     3      51.688   4.104 -28.297  1.00 95.51           N
ATOM     17  CA  TYR     3      50.329   3.696 -28.146  1.00 95.51           C
ATOM     18  CB  TYR     3      49.684   3.538 -29.541  1.00 95.51           C
ATOM     19  CG  TYR     3      50.784   3.121 -30.479  1.00 95.51           C
ATOM     20  CD1 TYR     3      51.141   1.811 -30.702  1.00 95.51           C
ATOM     21  CD2 TYR     3      51.487   4.099 -31.146  1.00 95.51           C
ATOM     22  CE1 TYR     3      52.162   1.480 -31.564  1.00 95.51           C
ATOM     23  CE2 TYR     3      52.507   3.785 -32.012  1.00 95.51           C
ATOM     24  CZ  TYR     3      52.845   2.474 -32.223  1.00 95.51           C
ATOM     25  OH  TYR     3      53.895   2.159 -33.112  1.00 95.51           O
ATOM     26  C   TYR     3      50.279   2.390 -27.401  1.00 95.51           C
ATOM     27  O   TYR     3      49.774   2.344 -26.279  1.00 95.51           O
ATOM     28  N   CYS     4      50.838   1.304 -27.960  1.00 58.56           N
ATOM     29  CA  CYS     4      50.853   0.049 -27.265  1.00 58.56           C
ATOM     30  CB  CYS     4      51.161  -1.139 -28.197  1.00 58.56           C
ATOM     31  SG  CYS     4      50.671  -2.744 -27.495  1.00 58.56           S
ATOM     32  C   CYS     4      51.903   0.088 -26.202  1.00 58.56           C
ATOM     33  O   CYS     4      51.675  -0.331 -25.068  1.00 58.56           O
ATOM     34  N   GLY     5      53.097   0.610 -26.554  1.00 54.85           N
ATOM     35  CA  GLY     5      54.186   0.637 -25.619  1.00 54.85           C
ATOM     36  C   GLY     5      55.446   0.253 -26.342  1.00 54.85           C
ATOM     37  O   GLY     5      55.532   0.357 -27.568  1.00 54.85           O
ATOM     38  N   GLN     6      56.497  -0.071 -25.548  1.00155.59           N
ATOM     39  CA  GLN     6      57.795  -0.517 -25.996  1.00155.59           C
ATOM     40  CB  GLN     6      58.874  -0.350 -24.914  1.00155.59           C
ATOM     41  CG  GLN     6      59.310   1.098 -24.719  1.00155.59           C
ATOM     42  CD  GLN     6      60.232   1.414 -25.877  1.00155.59           C
ATOM     43  OE1 GLN     6      60.773   0.506 -26.505  1.00155.59           O
ATOM     44  NE2 GLN     6      60.421   2.730 -26.164  1.00155.59           N
ATOM     45  C   GLN     6      57.879  -1.963 -26.410  1.00155.59           C
ATOM     46  O   GLN     6      58.298  -2.277 -27.523  1.00155.59           O
ATOM     47  N   THR     7      57.444  -2.889 -25.529  1.00 66.97           N
ATOM     48  CA  THR     7      57.686  -4.291 -25.759  1.00 66.97           C
ATOM     49  CB  THR     7      58.554  -4.907 -24.704  1.00 66.97           C
ATOM     50  OG1 THR     7      57.897  -4.862 -23.444  1.00 66.97           O
ATOM     51  CG2 THR     7      59.876  -4.124 -24.636  1.00 66.97           C
ATOM     52  C   THR     7      56.375  -5.004 -25.703  1.00 66.97           C
ATOM     53  O   THR     7      55.343  -4.386 -25.456  1.00 66.97           O
ATOM     54  N   GLY     8      56.373  -6.319 -26.006  1.00 46.31           N
ATOM     55  CA  GLY     8      55.165  -7.095 -25.955  1.00 46.31           C
ATOM     56  C   GLY     8      54.679  -7.276 -24.544  1.00 46.31           C
ATOM     57  O   GLY     8      53.498  -7.093 -24.251  1.00 46.31           O
ATOM     58  N   ALA     9      55.598  -7.597 -23.615  1.00 46.91           N
ATOM     59  CA  ALA     9      55.200  -7.957 -22.283  1.00 46.91           C
ATOM     60  CB  ALA     9      56.402  -8.219 -21.364  1.00 46.91           C
ATOM     61  C   ALA     9      54.411  -6.839 -21.679  1.00 46.91           C
ATOM     62  O   ALA     9      53.372  -7.063 -21.063  1.00 46.91           O
ATOM     63  N   GLU    10      54.865  -5.592 -21.853  1.00 83.83           N
ATOM     64  CA  GLU    10      54.150  -4.487 -21.282  1.00 83.83           C
ATOM     65  CB  GLU    10      54.933  -3.168 -21.424  1.00 83.83           C
ATOM     66  CG  GLU    10      55.294  -2.818 -22.864  1.00 83.83           C
ATOM     67  CD  GLU    10      54.117  -2.057 -23.439  1.00 83.83           C
ATOM     68  OE1 GLU    10      53.291  -1.562 -22.633  1.00 83.83           O
ATOM     69  OE2 GLU    10      54.042  -1.942 -24.688  1.00 83.83           O
ATOM     70  C   GLU    10      52.784  -4.382 -21.919  1.00 83.83           C
ATOM     71  O   GLU    10      51.795  -4.137 -21.231  1.00 83.83           O
ATOM     72  N   CYS    11      52.685  -4.591 -23.248  1.00 60.73           N
ATOM     73  CA  CYS    11      51.434  -4.521 -23.960  1.00 60.73           C
ATOM     74  CB  CYS    11      51.583  -4.751 -25.476  1.00 60.73           C
ATOM     75  SG  CYS    11      52.254  -3.327 -26.373  1.00 60.73           S
ATOM     76  C   CYS    11      50.507  -5.601 -23.480  1.00 60.73           C
ATOM     77  O   CYS    11      49.295  -5.408 -23.397  1.00 60.73           O
ATOM     78  N   TYR    12      51.060  -6.763 -23.104  1.00101.78           N
ATOM     79  CA  TYR    12      50.276  -7.917 -22.768  1.00101.78           C
ATOM     80  CB  TYR    12      51.165  -9.094 -22.315  1.00101.78           C
ATOM     81  CG  TYR    12      50.444 -10.389 -22.491  1.00101.78           C
ATOM     82  CD1 TYR    12      49.481 -10.810 -21.605  1.00101.78           C
ATOM     83  CD2 TYR    12      50.752 -11.196 -23.563  1.00101.78           C
ATOM     84  CE1 TYR    12      48.840 -12.017 -21.791  1.00101.78           C
ATOM     85  CE2 TYR    12      50.115 -12.402 -23.755  1.00101.78           C
ATOM     86  CZ  TYR    12      49.149 -12.813 -22.866  1.00101.78           C
ATOM     87  OH  TYR    12      48.484 -14.046 -23.046  1.00101.78           O
ATOM     88  C   TYR    12      49.347  -7.538 -21.642  1.00101.78           C
ATOM     89  O   TYR    12      48.289  -8.137 -21.471  1.00101.78           O
ATOM     90  N   SER    13      49.756  -6.595 -20.775  1.00 52.92           N
ATOM     91  CA  SER    13      48.909  -6.190 -19.686  1.00 52.92           C
ATOM     92  CB  SER    13      49.651  -5.325 -18.655  1.00 52.92           C
ATOM     93  OG  SER    13      50.661  -6.097 -18.020  1.00 52.92           O
ATOM     94  C   SER    13      47.678  -5.440 -20.147  1.00 52.92           C
ATOM     95  O   SER    13      46.610  -5.608 -19.561  1.00 52.92           O
ATOM     96  N   TRP    14      47.791  -4.576 -21.178  1.00 73.30           N
ATOM     97  CA  TRP    14      46.693  -3.759 -21.640  1.00 73.30           C
ATOM     98  CB  TRP    14      47.154  -2.701 -22.655  1.00 73.30           C
ATOM     99  CG  TRP    14      46.010  -1.909 -23.232  1.00 73.30           C
ATOM    100  CD2 TRP    14      45.540  -2.045 -24.578  1.00 73.30           C
ATOM    101  CD1 TRP    14      45.219  -0.977 -22.631  1.00 73.30           C
ATOM    102  NE1 TRP    14      44.263  -0.540 -23.514  1.00 73.30           N
ATOM    103  CE2 TRP    14      44.453  -1.186 -24.720  1.00 73.30           C
ATOM    104  CE3 TRP    14      45.981  -2.823 -25.611  1.00 73.30           C
ATOM    105  CZ2 TRP    14      43.783  -1.087 -25.905  1.00 73.30           C
ATOM    106  CZ3 TRP    14      45.303  -2.727 -26.804  1.00 73.30           C
ATOM    107  CH2 TRP    14      44.225  -1.877 -26.947  1.00 73.30           C
ATOM    108  C   TRP    14      45.589  -4.559 -22.273  1.00 73.30           C
ATOM    109  O   TRP    14      44.417  -4.423 -21.921  1.00 73.30           O
ATOM    110  N   CYS    15      45.952  -5.467 -23.189  1.00 73.52           N
ATOM    111  CA  CYS    15      45.003  -6.225 -23.953  1.00 73.52           C
ATOM    112  CB  CYS    15      45.727  -7.212 -24.879  1.00 73.52           C
ATOM    113  SG  CYS    15      47.234  -7.761 -24.040  1.00 73.52           S
ATOM    114  C   CYS    15      44.120  -6.969 -23.005  1.00 73.52           C
ATOM    115  O   CYS    15      42.935  -7.155 -23.274  1.00 73.52           O
ATOM    116  N   ILE    16      44.668  -7.397 -21.859  1.00118.54           N
ATOM    117  CA  ILE    16      43.947  -8.156 -20.878  1.00118.54           C
ATOM    118  CB  ILE    16      44.827  -8.597 -19.743  1.00118.54           C
ATOM    119  CG1 ILE    16      46.051  -9.355 -20.293  1.00118.54           C
ATOM    120  CG2 ILE    16      43.973  -9.424 -18.769  1.00118.54           C
ATOM    121  CD1 ILE    16      45.714 -10.519 -21.227  1.00118.54           C
ATOM    122  C   ILE    16      42.801  -7.345 -20.327  1.00118.54           C
ATOM    123  O   ILE    16      41.765  -7.899 -19.974  1.00118.54           O
ATOM    124  N   LYS    17      42.945  -6.009 -20.232  1.00 51.94           N
ATOM    125  CA  LYS    17      41.934  -5.179 -19.629  1.00 51.94           C
ATOM    126  CB  LYS    17      42.245  -3.681 -19.749  1.00 51.94           C
ATOM    127  CG  LYS    17      43.513  -3.261 -19.011  1.00 51.94           C
ATOM    128  CD  LYS    17      44.010  -1.879 -19.437  1.00 51.94           C
ATOM    129  CE  LYS    17      45.326  -1.471 -18.780  1.00 51.94           C
ATOM    130  NZ  LYS    17      45.891  -0.305 -19.496  1.00 51.94           N
ATOM    131  C   LYS    17      40.624  -5.407 -20.323  1.00 51.94           C
ATOM    132  O   LYS    17      39.564  -5.294 -19.709  1.00 51.94           O
ATOM    133  N   GLN    18      40.663  -5.739 -21.624  1.00 65.34           N
ATOM    134  CA  GLN    18      39.471  -5.946 -22.397  1.00 65.34           C
ATOM    135  CB  GLN    18      39.773  -6.297 -23.867  1.00 65.34           C
ATOM    136  CG  GLN    18      40.473  -5.159 -24.631  1.00 65.34           C
ATOM    137  CD  GLN    18      39.473  -4.051 -24.942  1.00 65.34           C
ATOM    138  OE1 GLN    18      39.389  -3.572 -26.073  1.00 65.34           O
ATOM    139  NE2 GLN    18      38.700  -3.628 -23.907  1.00 65.34           N
ATOM    140  C   GLN    18      38.691  -7.058 -21.747  1.00 65.34           C
ATOM    141  O   GLN    18      37.465  -7.103 -21.833  1.00 65.34           O
ATOM    142  N   ASP    19      39.396  -7.988 -21.078  1.00 78.16           N
ATOM    143  CA  ASP    19      38.801  -9.069 -20.335  1.00 78.16           C
ATOM    144  CB  ASP    19      37.756  -8.563 -19.331  1.00 78.16           C
ATOM    145  CG  ASP    19      37.559  -9.620 -18.262  1.00 78.16           C
ATOM    146  OD1 ASP    19      38.430 -10.522 -18.134  1.00 78.16           O
ATOM    147  OD2 ASP    19      36.530  -9.523 -17.539  1.00 78.16           O
ATOM    148  C   ASP    19      38.141 -10.041 -21.265  1.00 78.16           C
ATOM    149  O   ASP    19      37.190 -10.727 -20.883  1.00 78.16           O
ATOM    150  N   LEU    20      38.624 -10.093 -22.523  1.00 77.32           N
ATOM    151  CA  LEU    20      38.123 -10.999 -23.516  1.00 77.32           C
ATOM    152  CB  LEU    20      38.675 -10.629 -24.894  1.00 77.32           C
ATOM    153  CG  LEU    20      38.486  -9.120 -25.138  1.00 77.32           C
ATOM    154  CD1 LEU    20      38.812  -8.726 -26.585  1.00 77.32           C
ATOM    155  CD2 LEU    20      37.105  -8.642 -24.657  1.00 77.32           C
ATOM    156  C   LEU    20      38.524 -12.416 -23.206  1.00 77.32           C
ATOM    157  O   LEU    20      37.669 -13.292 -23.087  1.00 77.32           O
ATOM    158  N   SER    21      39.841 -12.683 -23.042  1.00101.49           N
ATOM    159  CA  SER    21      40.281 -14.022 -22.740  1.00101.49           C
ATOM    160  CB  SER    21      39.771 -15.088 -23.729  1.00101.49           C
ATOM    161  OG  SER    21      40.294 -14.871 -25.031  1.00101.49           O
ATOM    162  C   SER    21      41.785 -14.055 -22.745  1.00101.49           C
ATOM    163  O   SER    21      42.443 -13.223 -23.360  1.00101.49           O
ATOM    164  N   LYS    22      42.379 -15.056 -22.070  1.00130.71           N
ATOM    165  CA  LYS    22      43.812 -15.126 -21.959  1.00130.71           C
ATOM    166  CB  LYS    22      44.301 -16.310 -21.116  1.00130.71           C
ATOM    167  CG  LYS    22      43.896 -16.203 -19.647  1.00130.71           C
ATOM    168  CD  LYS    22      44.446 -14.970 -18.928  1.00130.71           C
ATOM    169  CE  LYS    22      43.467 -13.791 -18.876  1.00130.71           C
ATOM    170  NZ  LYS    22      43.638 -12.928 -20.065  1.00130.71           N
ATOM    171  C   LYS    22      44.391 -15.303 -23.317  1.00130.71           C
ATOM    172  O   LYS    22      45.440 -14.750 -23.640  1.00130.71           O
ATOM    173  N   ASP    23      43.720 -16.115 -24.137  1.00 57.42           N
ATOM    174  CA  ASP    23      44.158 -16.399 -25.465  1.00 57.42           C
ATOM    175  CB  ASP    23      43.314 -17.510 -26.118  1.00 57.42           C
ATOM    176  CG  ASP    23      44.025 -18.046 -27.353  1.00 57.42           C
ATOM    177  OD1 ASP    23      45.274 -17.875 -27.443  1.00 57.42           O
ATOM    178  OD2 ASP    23      43.325 -18.631 -28.221  1.00 57.42           O
ATOM    179  C   ASP    23      44.011 -15.171 -26.309  1.00 57.42           C
ATOM    180  O   ASP    23      44.766 -14.984 -27.261  1.00 57.42           O
ATOM    181  N   TRP    24      43.029 -14.301 -25.995  1.00 87.49           N
ATOM    182  CA  TRP    24      42.751 -13.228 -26.908  1.00 87.49           C
ATOM    183  CB  TRP    24      41.556 -12.332 -26.531  1.00 87.49           C
ATOM    184  CG  TRP    24      41.872 -11.049 -25.802  1.00 87.49           C
ATOM    185  CD2 TRP    24      41.988  -9.806 -26.509  1.00 87.49           C
ATOM    186  CD1 TRP    24      42.057 -10.758 -24.483  1.00 87.49           C
ATOM    187  NE1 TRP    24      42.286  -9.412 -24.328  1.00 87.49           N
ATOM    188  CE2 TRP    24      42.243  -8.814 -25.570  1.00 87.49           C
ATOM    189  CE3 TRP    24      41.889  -9.520 -27.841  1.00 87.49           C
ATOM    190  CZ2 TRP    24      42.403  -7.511 -25.951  1.00 87.49           C
ATOM    191  CZ3 TRP    24      42.049  -8.206 -28.224  1.00 87.49           C
ATOM    192  CH2 TRP    24      42.301  -7.219 -27.293  1.00 87.49           C
ATOM    193  C   TRP    24      43.955 -12.337 -27.024  1.00 87.49           C
ATOM    194  O   TRP    24      44.364 -11.995 -28.131  1.00 87.49           O
ATOM    195  N   CYS    25      44.554 -11.926 -25.888  1.00 57.96           N
ATOM    196  CA  CYS    25      45.699 -11.059 -25.940  1.00 57.96           C
ATOM    197  CB  CYS    25      46.165 -10.526 -24.582  1.00 57.96           C
ATOM    198  SG  CYS    25      47.677  -9.560 -24.841  1.00 57.96           S
ATOM    199  C   CYS    25      46.883 -11.766 -26.518  1.00 57.96           C
ATOM    200  O   CYS    25      47.618 -11.187 -27.315  1.00 57.96           O
ATOM    201  N   CYS    26      47.073 -13.051 -26.157  1.00 56.41           N
ATOM    202  CA  CYS    26      48.239 -13.790 -26.550  1.00 56.41           C
ATOM    203  CB  CYS    26      48.162 -15.265 -26.084  1.00 56.41           C
ATOM    204  SG  CYS    26      49.625 -16.275 -26.476  1.00 56.41           S
ATOM    205  C   CYS    26      48.325 -13.724 -28.045  1.00 56.41           C
ATOM    206  O   CYS    26      49.413 -13.582 -28.599  1.00 56.41           O
ATOM    207  N   ASP    27      47.179 -13.837 -28.739  1.00 59.63           N
ATOM    208  CA  ASP    27      47.149 -13.716 -30.172  1.00 59.63           C
ATOM    209  CB  ASP    27      45.790 -14.077 -30.793  1.00 59.63           C
ATOM    210  CG  ASP    27      45.612 -15.584 -30.744  1.00 59.63           C
ATOM    211  OD1 ASP    27      46.630 -16.294 -30.931  1.00 59.63           O
ATOM    212  OD2 ASP    27      44.458 -16.040 -30.512  1.00 59.63           O
ATOM    213  C   ASP    27      47.404 -12.297 -30.600  1.00 59.63           C
ATOM    214  O   ASP    27      48.073 -12.068 -31.604  1.00 59.63           O
ATOM    215  N   PHE    28      46.827 -11.314 -29.876  1.00 79.31           N
ATOM    216  CA  PHE    28      46.870  -9.918 -30.236  1.00 79.31           C
ATOM    217  CB  PHE    28      45.964  -9.078 -29.319  1.00 79.31           C
ATOM    218  CG  PHE    28      46.204  -7.644 -29.636  1.00 79.31           C
ATOM    219  CD1 PHE    28      45.669  -7.072 -30.767  1.00 79.31           C
ATOM    220  CD2 PHE    28      46.959  -6.869 -28.786  1.00 79.31           C
ATOM    221  CE1 PHE    28      45.893  -5.747 -31.051  1.00 79.31           C
ATOM    222  CE2 PHE    28      47.185  -5.543 -29.064  1.00 79.31           C
ATOM    223  CZ  PHE    28      46.650  -4.981 -30.198  1.00 79.31           C
ATOM    224  C   PHE    28      48.247  -9.317 -30.195  1.00 79.31           C
ATOM    225  O   PHE    28      48.739  -8.807 -31.199  1.00 79.31           O
ATOM    226  N   VAL    29      48.923  -9.398 -29.036  1.00119.33           N
ATOM    227  CA  VAL    29      50.218  -8.807 -28.850  1.00119.33           C
ATOM    228  CB  VAL    29      50.727  -9.011 -27.450  1.00119.33           C
ATOM    229  CG1 VAL    29      50.669 -10.511 -27.099  1.00119.33           C
ATOM    230  CG2 VAL    29      52.144  -8.427 -27.364  1.00119.33           C
ATOM    231  C   VAL    29      51.178  -9.458 -29.791  1.00119.33           C
ATOM    232  O   VAL    29      52.131  -8.835 -30.254  1.00119.33           O
ATOM    233  N   LYS    30      50.962 -10.756 -30.048  1.00111.94           N
ATOM    234  CA  LYS    30      51.762 -11.563 -30.926  1.00111.94           C
ATOM    235  CB  LYS    30      51.305 -13.038 -30.911  1.00111.94           C
ATOM    236  CG  LYS    30      52.132 -14.023 -31.754  1.00111.94           C
ATOM    237  CD  LYS    30      52.059 -13.829 -33.275  1.00111.94           C
ATOM    238  CE  LYS    30      52.801 -14.906 -34.076  1.00111.94           C
ATOM    239  NZ  LYS    30      52.988 -14.464 -35.478  1.00111.94           N
ATOM    240  C   LYS    30      51.620 -11.074 -32.343  1.00111.94           C
ATOM    241  O   LYS    30      52.589 -11.068 -33.099  1.00111.94           O
ATOM    242  N   THR    31      50.403 -10.662 -32.744  1.00 58.57           N
ATOM    243  CA  THR    31      50.100 -10.268 -34.101  1.00 58.57           C
ATOM    244  CB  THR    31      48.647  -9.985 -34.316  1.00 58.57           C
ATOM    245  OG1 THR    31      47.879 -11.132 -34.000  1.00 58.57           O
ATOM    246  CG2 THR    31      48.443  -9.616 -35.794  1.00 58.57           C
ATOM    247  C   THR    31      50.851  -9.032 -34.478  1.00 58.57           C
ATOM    248  O   THR    31      51.209  -8.823 -35.635  1.00 58.57           O
ATOM    249  N   ILE    32      51.111  -8.194 -33.478  1.00127.59           N
ATOM    250  CA  ILE    32      51.748  -6.916 -33.512  1.00127.59           C
ATOM    251  CB  ILE    32      51.725  -6.273 -32.149  1.00127.59           C
ATOM    252  CG1 ILE    32      50.247  -6.091 -31.774  1.00127.59           C
ATOM    253  CG2 ILE    32      52.490  -4.937 -32.137  1.00127.59           C
ATOM    254  CD1 ILE    32      50.020  -5.689 -30.324  1.00127.59           C
ATOM    255  C   ILE    32      53.144  -7.034 -34.057  1.00127.59           C
ATOM    256  O   ILE    32      53.820  -6.029 -34.247  1.00127.59           O
ATOM    257  N   ALA    33      53.677  -8.257 -34.224  1.00 65.75           N
ATOM    258  CA  ALA    33      55.018  -8.344 -34.726  1.00 65.75           C
ATOM    259  CB  ALA    33      55.229  -7.563 -36.036  1.00 65.75           C
ATOM    260  C   ALA    33      55.894  -7.743 -33.681  1.00 65.75           C
ATOM    261  O   ALA    33      56.805  -6.972 -33.962  1.00 65.75           O
ATOM    262  N   ARG    34      55.587  -8.101 -32.421  1.00159.29           N
ATOM    263  CA  ARG    34      56.326  -7.680 -31.269  1.00159.29           C
ATOM    264  CB  ARG    34      55.452  -6.969 -30.216  1.00159.29           C
ATOM    265  CG  ARG    34      56.173  -6.556 -28.927  1.00159.29           C
ATOM    266  CD  ARG    34      57.289  -5.518 -29.109  1.00159.29           C
ATOM    267  NE  ARG    34      58.408  -6.127 -29.889  1.00159.29           N
ATOM    268  CZ  ARG    34      58.999  -5.406 -30.889  1.00159.29           C
ATOM    269  NH1 ARG    34      58.532  -4.156 -31.183  1.00159.29           N
ATOM    270  NH2 ARG    34      60.035  -5.934 -31.598  1.00159.29           N
ATOM    271  C   ARG    34      56.897  -8.927 -30.669  1.00159.29           C
ATOM    272  O   ARG    34      56.643 -10.025 -31.157  1.00159.29           O
ATOM    273  N   LEU    35      57.745  -8.780 -29.628  1.00 72.12           N
ATOM    274  CA  LEU    35      58.339  -9.906 -28.961  1.00 72.12           C
ATOM    275  CB  LEU    35      59.804  -9.635 -28.545  1.00 72.12           C
ATOM    276  CG  LEU    35      60.505 -10.755 -27.745  1.00 72.12           C
ATOM    277  CD1 LEU    35      60.840 -11.980 -28.611  1.00 72.12           C
ATOM    278  CD2 LEU    35      61.716 -10.207 -26.975  1.00 72.12           C
ATOM    279  C   LEU    35      57.589 -10.141 -27.686  1.00 72.12           C
ATOM    280  O   LEU    35      57.781  -9.409 -26.714  1.00 72.12           O
ATOM    281  N   PRO    36      56.739 -11.133 -27.654  1.00169.15           N
ATOM    282  CA  PRO    36      56.054 -11.437 -26.420  1.00169.15           C
ATOM    283  CD  PRO    36      55.884 -11.386 -28.803  1.00169.15           C
ATOM    284  CB  PRO    36      54.806 -12.233 -26.798  1.00169.15           C
ATOM    285  CG  PRO    36      54.506 -11.763 -28.229  1.00169.15           C
ATOM    286  C   PRO    36      56.952 -12.176 -25.472  1.00169.15           C
ATOM    287  O   PRO    36      57.907 -12.801 -25.917  1.00169.15           O
ATOM    288  N   PRO    37      56.673 -12.092 -24.195  1.00 82.39           N
ATOM    289  CA  PRO    37      57.446 -12.808 -23.211  1.00 82.39           C
ATOM    290  CD  PRO    37      56.034 -10.914 -23.638  1.00 82.39           C
ATOM    291  CB  PRO    37      57.231 -12.072 -21.886  1.00 82.39           C
ATOM    292  CG  PRO    37      55.992 -11.187 -22.127  1.00 82.39           C
ATOM    293  C   PRO    37      57.031 -14.249 -23.170  1.00 82.39           C
ATOM    294  O   PRO    37      55.888 -14.552 -23.503  1.00 82.39           O
ATOM    295  N   ALA    38      57.955 -15.158 -22.798  1.00 38.77           N
ATOM    296  CA  ALA    38      57.672 -16.565 -22.698  1.00 38.77           C
ATOM    297  CB  ALA    38      58.938 -17.400 -22.449  1.00 38.77           C
ATOM    298  C   ALA    38      56.741 -16.831 -21.555  1.00 38.77           C
ATOM    299  O   ALA    38      55.821 -17.643 -21.650  1.00 38.77           O
ATOM    300  N   HIS    39      56.965 -16.128 -20.435  1.00 93.24           N
ATOM    301  CA  HIS    39      56.271 -16.385 -19.207  1.00 93.24           C
ATOM    302  ND1 HIS    39      58.660 -13.980 -18.854  1.00 93.24           N
ATOM    303  CG  HIS    39      57.385 -14.236 -18.392  1.00 93.24           C
ATOM    304  CB  HIS    39      56.881 -15.602 -18.027  1.00 93.24           C
ATOM    305  NE2 HIS    39      57.615 -12.020 -18.754  1.00 93.24           N
ATOM    306  CD2 HIS    39      56.762 -13.027 -18.340  1.00 93.24           C
ATOM    307  CE1 HIS    39      58.744 -12.641 -19.053  1.00 93.24           C
ATOM    308  C   HIS    39      54.784 -16.142 -19.278  1.00 93.24           C
ATOM    309  O   HIS    39      54.001 -16.920 -18.743  1.00 93.24           O
ATOM    310  N   ILE    40      54.319 -15.073 -19.929  1.00 59.87           N
ATOM    311  CA  ILE    40      52.909 -14.788 -19.855  1.00 59.87           C
ATOM    312  CB  ILE    40      52.572 -13.440 -20.412  1.00 59.87           C
ATOM    313  CG1 ILE    40      53.400 -12.350 -19.706  1.00 59.87           C
ATOM    314  CG2 ILE    40      51.060 -13.235 -20.227  1.00 59.87           C
ATOM    315  CD1 ILE    40      53.355 -10.984 -20.389  1.00 59.87           C
ATOM    316  C   ILE    40      52.025 -15.803 -20.543  1.00 59.87           C
ATOM    317  O   ILE    40      50.985 -16.186 -20.009  1.00 59.87           O
ATOM    318  N   CYS    41      52.376 -16.261 -21.761  1.00 53.45           N
ATOM    319  CA  CYS    41      51.474 -17.138 -22.467  1.00 53.45           C
ATOM    320  CB  CYS    41      51.194 -16.604 -23.893  1.00 53.45           C
ATOM    321  SG  CYS    41      49.897 -17.464 -24.837  1.00 53.45           S
ATOM    322  C   CYS    41      52.126 -18.479 -22.568  1.00 53.45           C
ATOM    323  O   CYS    41      53.272 -18.578 -22.999  1.00 53.45           O
ATOM    324  N   SER    42      51.403 -19.552 -22.181  1.00 63.75           N
ATOM    325  CA  SER    42      51.959 -20.878 -22.175  1.00 63.75           C
ATOM    326  CB  SER    42      50.949 -21.943 -21.703  1.00 63.75           C
ATOM    327  OG  SER    42      51.539 -23.236 -21.716  1.00 63.75           O
ATOM    328  C   SER    42      52.354 -21.217 -23.573  1.00 63.75           C
ATOM    329  O   SER    42      53.396 -21.821 -23.817  1.00 63.75           O
ATOM    330  N   GLN    43      51.522 -20.845 -24.558  1.00 54.09           N
ATOM    331  CA  GLN    43      51.931 -21.146 -25.893  1.00 54.09           C
ATOM    332  CB  GLN    43      50.797 -21.068 -26.929  1.00 54.09           C
ATOM    333  CG  GLN    43      51.220 -21.581 -28.304  1.00 54.09           C
ATOM    334  CD  GLN    43      49.986 -21.638 -29.188  1.00 54.09           C
ATOM    335  OE1 GLN    43      49.475 -20.610 -29.628  1.00 54.09           O
ATOM    336  NE2 GLN    43      49.497 -22.879 -29.458  1.00 54.09           N
ATOM    337  C   GLN    43      52.980 -20.102 -26.249  1.00 54.09           C
ATOM    338  O   GLN    43      54.042 -20.074 -25.571  1.00 54.09           O
ATOM    339  OXT GLN    43      52.727 -19.309 -27.194  1.00 54.09           O
TER     340      GLN    43
CONECT   31   75
CONECT  113  198
CONECT  204  321
END
