# Supplementary material for: Graph-Directed Approach for Downselecting Toxins for Experimental Structure Determination
Source: Mar Drugs. 2020 May 14;18(5):256. doi: 10.3390/md18050256 (PMC7281422; doi:10.3390/md18050256)
Supplement: Supplementary file 1 [file marinedrugs-18-00256-s001.zip › SupplementaryMaterial/finalmodels/6C_finalmodels/seq100/seq100model1_B99990005.pdb]

EXPDTA    THEORETICAL MODEL, MODELLER 9.19 2019/07/19 22:27:32
REMARK   6 MODELLER OBJECTIVE FUNCTION:       217.0572
REMARK   6 MODELLER BEST TEMPLATE % SEQ ID:  83.333
REMARK   6 SEQUENCE: subject
REMARK   6 ALIGNMENT: subject-mult.ali
REMARK   6 DOPE score: -3347.18896
REMARK   6 GA341 score: 1.00000
REMARK   6 TEMPLATE: 2lmzAA 1:A - 42:A MODELS 1: - 42: AT 83.3%
REMARK   6 TEMPLATE: 2lmzAA 1:A - 42:A MODELS 1: - 42: AT 83.3%
SSBOND   1 CYS      4    CYS     11                          1555   1555  2.03
SSBOND   2 CYS     15    CYS     25                          1555   1555  2.02
SSBOND   3 CYS     26    CYS     41                          1555   1555  2.02
ATOM      1  N   ILE     1     -26.446  -0.180 -75.543  1.00 31.04           N
ATOM      2  CA  ILE     1     -26.160   1.238 -75.839  1.00 31.04           C
ATOM      3  CB  ILE     1     -25.006   1.342 -76.795  1.00 31.04           C
ATOM      4  CG1 ILE     1     -24.524   2.794 -76.917  1.00 31.04           C
ATOM      5  CG2 ILE     1     -25.430   0.706 -78.131  1.00 31.04           C
ATOM      6  CD1 ILE     1     -23.178   2.923 -77.630  1.00 31.04           C
ATOM      7  C   ILE     1     -27.348   1.885 -76.463  1.00 31.04           C
ATOM      8  O   ILE     1     -28.069   1.302 -77.272  1.00 31.04           O
ATOM      9  N   PRO     2     -27.547   3.105 -76.069  1.00168.66           N
ATOM     10  CA  PRO     2     -28.602   3.901 -76.625  1.00168.66           C
ATOM     11  CD  PRO     2     -27.269   3.467 -74.689  1.00168.66           C
ATOM     12  CB  PRO     2     -28.802   5.070 -75.662  1.00168.66           C
ATOM     13  CG  PRO     2     -28.330   4.511 -74.311  1.00168.66           C
ATOM     14  C   PRO     2     -28.103   4.303 -77.968  1.00168.66           C
ATOM     15  O   PRO     2     -27.051   3.815 -78.377  1.00168.66           O
ATOM     16  N   TYR     3     -28.827   5.181 -78.677  1.00147.44           N
ATOM     17  CA  TYR     3     -28.418   5.511 -80.006  1.00147.44           C
ATOM     18  CB  TYR     3     -29.361   6.598 -80.573  1.00147.44           C
ATOM     19  CG  TYR     3     -29.682   7.544 -79.450  1.00147.44           C
ATOM     20  CD1 TYR     3     -30.737   7.259 -78.610  1.00147.44           C
ATOM     21  CD2 TYR     3     -28.962   8.694 -79.212  1.00147.44           C
ATOM     22  CE1 TYR     3     -31.064   8.088 -77.563  1.00147.44           C
ATOM     23  CE2 TYR     3     -29.277   9.530 -78.167  1.00147.44           C
ATOM     24  CZ  TYR     3     -30.331   9.226 -77.340  1.00147.44           C
ATOM     25  OH  TYR     3     -30.661  10.079 -76.266  1.00147.44           O
ATOM     26  C   TYR     3     -26.990   5.985 -80.036  1.00147.44           C
ATOM     27  O   TYR     3     -26.134   5.316 -80.612  1.00147.44           O
ATOM     28  N   CYS     4     -26.666   7.110 -79.384  1.00 57.65           N
ATOM     29  CA  CYS     4     -25.313   7.577 -79.373  1.00 57.65           C
ATOM     30  CB  CYS     4     -25.212   9.032 -78.883  1.00 57.65           C
ATOM     31  SG  CYS     4     -23.595   9.777 -79.235  1.00 57.65           S
ATOM     32  C   CYS     4     -24.544   6.705 -78.439  1.00 57.65           C
ATOM     33  O   CYS     4     -23.450   6.235 -78.750  1.00 57.65           O
ATOM     34  N   GLY     5     -25.144   6.443 -77.259  1.00 55.10           N
ATOM     35  CA  GLY     5     -24.497   5.664 -76.245  1.00 55.10           C
ATOM     36  C   GLY     5     -24.822   6.301 -74.927  1.00 55.10           C
ATOM     37  O   GLY     5     -25.807   7.032 -74.821  1.00 55.10           O
ATOM     38  N   GLN     6     -24.069   5.914 -73.866  1.00127.32           N
ATOM     39  CA  GLN     6     -24.214   6.455 -72.534  1.00127.32           C
ATOM     40  CB  GLN     6     -23.631   5.540 -71.444  1.00127.32           C
ATOM     41  CG  GLN     6     -24.290   4.162 -71.347  1.00127.32           C
ATOM     42  CD  GLN     6     -23.413   3.171 -72.096  1.00127.32           C
ATOM     43  OE1 GLN     6     -23.223   3.272 -73.307  1.00127.32           O
ATOM     44  NE2 GLN     6     -22.848   2.186 -71.346  1.00127.32           N
ATOM     45  C   GLN     6     -23.547   7.790 -72.326  1.00127.32           C
ATOM     46  O   GLN     6     -24.166   8.743 -71.856  1.00127.32           O
ATOM     47  N   THR     7     -22.256   7.905 -72.698  1.00 64.09           N
ATOM     48  CA  THR     7     -21.512   9.092 -72.369  1.00 64.09           C
ATOM     49  CB  THR     7     -20.411   8.848 -71.381  1.00 64.09           C
ATOM     50  OG1 THR     7     -19.436   7.982 -71.943  1.00 64.09           O
ATOM     51  CG2 THR     7     -21.012   8.217 -70.113  1.00 64.09           C
ATOM     52  C   THR     7     -20.860   9.589 -73.618  1.00 64.09           C
ATOM     53  O   THR     7     -21.045   9.026 -74.692  1.00 64.09           O
ATOM     54  N   GLY     8     -20.132  10.716 -73.508  1.00 45.46           N
ATOM     55  CA  GLY     8     -19.455  11.297 -74.633  1.00 45.46           C
ATOM     56  C   GLY     8     -18.299  10.462 -75.099  1.00 45.46           C
ATOM     57  O   GLY     8     -18.128  10.249 -76.298  1.00 45.46           O
ATOM     58  N   ALA     9     -17.485   9.934 -74.164  1.00 44.64           N
ATOM     59  CA  ALA     9     -16.266   9.275 -74.544  1.00 44.64           C
ATOM     60  CB  ALA     9     -15.529   8.678 -73.334  1.00 44.64           C
ATOM     61  C   ALA     9     -16.575   8.148 -75.477  1.00 44.64           C
ATOM     62  O   ALA     9     -15.940   8.000 -76.518  1.00 44.64           O
ATOM     63  N   GLU    10     -17.592   7.340 -75.151  1.00 80.50           N
ATOM     64  CA  GLU    10     -17.938   6.225 -75.982  1.00 80.50           C
ATOM     65  CB  GLU    10     -18.997   5.325 -75.321  1.00 80.50           C
ATOM     66  CG  GLU    10     -20.217   6.092 -74.812  1.00 80.50           C
ATOM     67  CD  GLU    10     -21.190   6.264 -75.962  1.00 80.50           C
ATOM     68  OE1 GLU    10     -20.974   5.624 -77.025  1.00 80.50           O
ATOM     69  OE2 GLU    10     -22.171   7.033 -75.783  1.00 80.50           O
ATOM     70  C   GLU    10     -18.411   6.709 -77.327  1.00 80.50           C
ATOM     71  O   GLU    10     -18.073   6.122 -78.353  1.00 80.50           O
ATOM     72  N   CYS    11     -19.196   7.801 -77.369  1.00 55.18           N
ATOM     73  CA  CYS    11     -19.703   8.330 -78.611  1.00 55.18           C
ATOM     74  CB  CYS    11     -20.718   9.467 -78.429  1.00 55.18           C
ATOM     75  SG  CYS    11     -22.348   8.852 -77.933  1.00 55.18           S
ATOM     76  C   CYS    11     -18.582   8.865 -79.449  1.00 55.18           C
ATOM     77  O   CYS    11     -18.638   8.836 -80.678  1.00 55.18           O
ATOM     78  N   TYR    12     -17.516   9.345 -78.794  1.00 93.37           N
ATOM     79  CA  TYR    12     -16.422   9.980 -79.459  1.00 93.37           C
ATOM     80  CB  TYR    12     -15.305  10.364 -78.477  1.00 93.37           C
ATOM     81  CG  TYR    12     -14.494  11.446 -79.100  1.00 93.37           C
ATOM     82  CD1 TYR    12     -13.617  11.197 -80.130  1.00 93.37           C
ATOM     83  CD2 TYR    12     -14.615  12.733 -78.628  1.00 93.37           C
ATOM     84  CE1 TYR    12     -12.881  12.221 -80.683  1.00 93.37           C
ATOM     85  CE2 TYR    12     -13.882  13.760 -79.175  1.00 93.37           C
ATOM     86  CZ  TYR    12     -13.011  13.504 -80.208  1.00 93.37           C
ATOM     87  OH  TYR    12     -12.256  14.555 -80.776  1.00 93.37           O
ATOM     88  C   TYR    12     -15.872   8.988 -80.446  1.00 93.37           C
ATOM     89  O   TYR    12     -15.279   9.366 -81.454  1.00 93.37           O
ATOM     90  N   SER    13     -15.975   7.681 -80.147  1.00 92.05           N
ATOM     91  CA  SER    13     -15.463   6.688 -81.053  1.00 92.05           C
ATOM     92  CB  SER    13     -15.475   5.266 -80.463  1.00 92.05           C
ATOM     93  OG  SER    13     -16.806   4.818 -80.264  1.00 92.05           O
ATOM     94  C   SER    13     -16.232   6.650 -82.354  1.00 92.05           C
ATOM     95  O   SER    13     -15.635   6.475 -83.414  1.00 92.05           O
ATOM     96  N   TRP    14     -17.574   6.792 -82.317  1.00 70.83           N
ATOM     97  CA  TRP    14     -18.421   6.688 -83.485  1.00 70.83           C
ATOM     98  CB  TRP    14     -19.910   6.715 -83.109  1.00 70.83           C
ATOM     99  CG  TRP    14     -20.834   6.782 -84.295  1.00 70.83           C
ATOM    100  CD2 TRP    14     -21.581   7.954 -84.653  1.00 70.83           C
ATOM    101  CD1 TRP    14     -21.158   5.821 -85.206  1.00 70.83           C
ATOM    102  NE1 TRP    14     -22.055   6.323 -86.116  1.00 70.83           N
ATOM    103  CE2 TRP    14     -22.327   7.634 -85.787  1.00 70.83           C
ATOM    104  CE3 TRP    14     -21.644   9.194 -84.084  1.00 70.83           C
ATOM    105  CZ2 TRP    14     -23.148   8.555 -86.371  1.00 70.83           C
ATOM    106  CZ3 TRP    14     -22.474  10.122 -84.676  1.00 70.83           C
ATOM    107  CH2 TRP    14     -23.211   9.807 -85.800  1.00 70.83           C
ATOM    108  C   TRP    14     -18.191   7.787 -84.485  1.00 70.83           C
ATOM    109  O   TRP    14     -18.003   7.540 -85.676  1.00 70.83           O
ATOM    110  N   CYS    15     -18.159   9.040 -84.018  1.00 71.63           N
ATOM    111  CA  CYS    15     -18.054  10.192 -84.869  1.00 71.63           C
ATOM    112  CB  CYS    15     -18.058  11.469 -84.024  1.00 71.63           C
ATOM    113  SG  CYS    15     -17.239  11.112 -82.451  1.00 71.63           S
ATOM    114  C   CYS    15     -16.793  10.098 -85.677  1.00 71.63           C
ATOM    115  O   CYS    15     -16.744  10.544 -86.821  1.00 71.63           O
ATOM    116  N   ILE    16     -15.740   9.493 -85.108  1.00114.59           N
ATOM    117  CA  ILE    16     -14.462   9.333 -85.748  1.00114.59           C
ATOM    118  CB  ILE    16     -13.449   8.663 -84.869  1.00114.59           C
ATOM    119  CG1 ILE    16     -13.181   9.525 -83.627  1.00114.59           C
ATOM    120  CG2 ILE    16     -12.190   8.396 -85.712  1.00114.59           C
ATOM    121  CD1 ILE    16     -12.626  10.910 -83.961  1.00114.59           C
ATOM    122  C   ILE    16     -14.609   8.497 -86.985  1.00114.59           C
ATOM    123  O   ILE    16     -13.862   8.675 -87.944  1.00114.59           O
ATOM    124  N   LYS    17     -15.574   7.560 -87.000  1.00120.06           N
ATOM    125  CA  LYS    17     -15.746   6.644 -88.096  1.00120.06           C
ATOM    126  CB  LYS    17     -17.025   5.801 -87.961  1.00120.06           C
ATOM    127  CG  LYS    17     -17.002   4.811 -86.794  1.00120.06           C
ATOM    128  CD  LYS    17     -15.901   3.755 -86.916  1.00120.06           C
ATOM    129  CE  LYS    17     -15.957   2.676 -85.832  1.00120.06           C
ATOM    130  NZ  LYS    17     -17.032   1.706 -86.138  1.00120.06           N
ATOM    131  C   LYS    17     -15.871   7.432 -89.364  1.00120.06           C
ATOM    132  O   LYS    17     -15.482   6.963 -90.433  1.00120.06           O
ATOM    133  N   GLN    18     -16.422   8.653 -89.278  1.00 57.31           N
ATOM    134  CA  GLN    18     -16.613   9.500 -90.421  1.00 57.31           C
ATOM    135  CB  GLN    18     -17.262  10.843 -90.049  1.00 57.31           C
ATOM    136  CG  GLN    18     -18.687  10.690 -89.524  1.00 57.31           C
ATOM    137  CD  GLN    18     -19.521  10.134 -90.666  1.00 57.31           C
ATOM    138  OE1 GLN    18     -19.257  10.419 -91.833  1.00 57.31           O
ATOM    139  NE2 GLN    18     -20.545   9.307 -90.327  1.00 57.31           N
ATOM    140  C   GLN    18     -15.276   9.793 -91.051  1.00 57.31           C
ATOM    141  O   GLN    18     -15.174   9.935 -92.268  1.00 57.31           O
ATOM    142  N   ASP    19     -14.213   9.886 -90.230  1.00103.48           N
ATOM    143  CA  ASP    19     -12.869  10.177 -90.657  1.00103.48           C
ATOM    144  CB  ASP    19     -12.308   9.176 -91.677  1.00103.48           C
ATOM    145  CG  ASP    19     -11.935   7.921 -90.905  1.00103.48           C
ATOM    146  OD1 ASP    19     -11.558   8.056 -89.710  1.00103.48           O
ATOM    147  OD2 ASP    19     -12.031   6.812 -91.494  1.00103.48           O
ATOM    148  C   ASP    19     -12.814  11.551 -91.230  1.00103.48           C
ATOM    149  O   ASP    19     -12.030  11.832 -92.137  1.00103.48           O
ATOM    150  N   LEU    20     -13.691  12.437 -90.722  1.00 76.83           N
ATOM    151  CA  LEU    20     -13.692  13.808 -91.133  1.00 76.83           C
ATOM    152  CB  LEU    20     -14.953  14.526 -90.638  1.00 76.83           C
ATOM    153  CG  LEU    20     -16.224  13.752 -91.035  1.00 76.83           C
ATOM    154  CD1 LEU    20     -17.498  14.557 -90.738  1.00 76.83           C
ATOM    155  CD2 LEU    20     -16.138  13.240 -92.481  1.00 76.83           C
ATOM    156  C   LEU    20     -12.487  14.523 -90.579  1.00 76.83           C
ATOM    157  O   LEU    20     -11.724  15.133 -91.329  1.00 76.83           O
ATOM    158  N   SER    21     -12.271  14.445 -89.244  1.00 52.36           N
ATOM    159  CA  SER    21     -11.152  15.110 -88.625  1.00 52.36           C
ATOM    160  CB  SER    21     -11.142  16.630 -88.853  1.00 52.36           C
ATOM    161  OG  SER    21     -10.015  17.210 -88.212  1.00 52.36           O
ATOM    162  C   SER    21     -11.249  14.898 -87.142  1.00 52.36           C
ATOM    163  O   SER    21     -12.334  14.715 -86.599  1.00 52.36           O
ATOM    164  N   LYS    22     -10.112  14.959 -86.425  1.00 82.32           N
ATOM    165  CA  LYS    22     -10.158  14.732 -85.008  1.00 82.32           C
ATOM    166  CB  LYS    22      -8.775  14.690 -84.340  1.00 82.32           C
ATOM    167  CG  LYS    22      -8.043  13.385 -84.647  1.00 82.32           C
ATOM    168  CD  LYS    22      -6.614  13.330 -84.115  1.00 82.32           C
ATOM    169  CE  LYS    22      -6.008  11.930 -84.208  1.00 82.32           C
ATOM    170  NZ  LYS    22      -6.873  10.962 -83.493  1.00 82.32           N
ATOM    171  C   LYS    22     -10.969  15.807 -84.367  1.00 82.32           C
ATOM    172  O   LYS    22     -11.663  15.578 -83.378  1.00 82.32           O
ATOM    173  N   ASP    23     -10.865  17.029 -84.903  1.00 51.44           N
ATOM    174  CA  ASP    23     -11.590  18.148 -84.391  1.00 51.44           C
ATOM    175  CB  ASP    23     -11.115  19.478 -85.002  1.00 51.44           C
ATOM    176  CG  ASP    23     -11.641  20.603 -84.124  1.00 51.44           C
ATOM    177  OD1 ASP    23     -12.305  20.284 -83.102  1.00 51.44           O
ATOM    178  OD2 ASP    23     -11.381  21.791 -84.455  1.00 51.44           O
ATOM    179  C   ASP    23     -13.051  17.994 -84.698  1.00 51.44           C
ATOM    180  O   ASP    23     -13.895  18.490 -83.954  1.00 51.44           O
ATOM    181  N   TRP    24     -13.402  17.306 -85.806  1.00 85.95           N
ATOM    182  CA  TRP    24     -14.782  17.319 -86.209  1.00 85.95           C
ATOM    183  CB  TRP    24     -15.089  16.574 -87.526  1.00 85.95           C
ATOM    184  CG  TRP    24     -15.552  15.141 -87.402  1.00 85.95           C
ATOM    185  CD2 TRP    24     -16.947  14.800 -87.394  1.00 85.95           C
ATOM    186  CD1 TRP    24     -14.866  13.964 -87.313  1.00 85.95           C
ATOM    187  NE1 TRP    24     -15.751  12.913 -87.235  1.00 85.95           N
ATOM    188  CE2 TRP    24     -17.035  13.415 -87.288  1.00 85.95           C
ATOM    189  CE3 TRP    24     -18.065  15.580 -87.471  1.00 85.95           C
ATOM    190  CZ2 TRP    24     -18.250  12.790 -87.257  1.00 85.95           C
ATOM    191  CZ3 TRP    24     -19.288  14.946 -87.436  1.00 85.95           C
ATOM    192  CH2 TRP    24     -19.379  13.576 -87.331  1.00 85.95           C
ATOM    193  C   TRP    24     -15.625  16.691 -85.136  1.00 85.95           C
ATOM    194  O   TRP    24     -16.655  17.242 -84.752  1.00 85.95           O
ATOM    195  N   CYS    25     -15.221  15.514 -84.620  1.00 57.45           N
ATOM    196  CA  CYS    25     -16.012  14.864 -83.609  1.00 57.45           C
ATOM    197  CB  CYS    25     -15.530  13.467 -83.213  1.00 57.45           C
ATOM    198  SG  CYS    25     -16.533  12.891 -81.818  1.00 57.45           S
ATOM    199  C   CYS    25     -16.002  15.651 -82.343  1.00 57.45           C
ATOM    200  O   CYS    25     -17.016  15.745 -81.652  1.00 57.45           O
ATOM    201  N   CYS    26     -14.850  16.261 -82.025  1.00 58.71           N
ATOM    202  CA  CYS    26     -14.654  16.940 -80.781  1.00 58.71           C
ATOM    203  CB  CYS    26     -13.335  17.713 -80.786  1.00 58.71           C
ATOM    204  SG  CYS    26     -12.831  18.204 -79.125  1.00 58.71           S
ATOM    205  C   CYS    26     -15.748  17.945 -80.652  1.00 58.71           C
ATOM    206  O   CYS    26     -16.322  18.123 -79.581  1.00 58.71           O
ATOM    207  N   ASP    27     -16.048  18.649 -81.752  1.00 52.31           N
ATOM    208  CA  ASP    27     -17.118  19.602 -81.753  1.00 52.31           C
ATOM    209  CB  ASP    27     -17.117  20.499 -83.001  1.00 52.31           C
ATOM    210  CG  ASP    27     -15.942  21.457 -82.874  1.00 52.31           C
ATOM    211  OD1 ASP    27     -15.372  21.541 -81.753  1.00 52.31           O
ATOM    212  OD2 ASP    27     -15.601  22.119 -83.890  1.00 52.31           O
ATOM    213  C   ASP    27     -18.453  18.913 -81.694  1.00 52.31           C
ATOM    214  O   ASP    27     -19.375  19.424 -81.065  1.00 52.31           O
ATOM    215  N   PHE    28     -18.605  17.763 -82.388  1.00 77.41           N
ATOM    216  CA  PHE    28     -19.865  17.068 -82.503  1.00 77.41           C
ATOM    217  CB  PHE    28     -19.770  15.930 -83.535  1.00 77.41           C
ATOM    218  CG  PHE    28     -21.013  15.115 -83.481  1.00 77.41           C
ATOM    219  CD1 PHE    28     -22.172  15.541 -84.088  1.00 77.41           C
ATOM    220  CD2 PHE    28     -21.005  13.905 -82.828  1.00 77.41           C
ATOM    221  CE1 PHE    28     -23.310  14.772 -84.034  1.00 77.41           C
ATOM    222  CE2 PHE    28     -22.141  13.133 -82.771  1.00 77.41           C
ATOM    223  CZ  PHE    28     -23.298  13.566 -83.374  1.00 77.41           C
ATOM    224  C   PHE    28     -20.374  16.488 -81.208  1.00 77.41           C
ATOM    225  O   PHE    28     -21.467  16.817 -80.753  1.00 77.41           O
ATOM    226  N   VAL    29     -19.580  15.630 -80.547  1.00113.88           N
ATOM    227  CA  VAL    29     -20.015  14.973 -79.344  1.00113.88           C
ATOM    228  CB  VAL    29     -19.020  13.956 -78.855  1.00113.88           C
ATOM    229  CG1 VAL    29     -17.669  14.656 -78.628  1.00113.88           C
ATOM    230  CG2 VAL    29     -19.590  13.269 -77.601  1.00113.88           C
ATOM    231  C   VAL    29     -20.220  16.002 -78.276  1.00113.88           C
ATOM    232  O   VAL    29     -21.062  15.842 -77.395  1.00113.88           O
ATOM    233  N   LYS    30     -19.401  17.066 -78.310  1.00115.93           N
ATOM    234  CA  LYS    30     -19.443  18.156 -77.374  1.00115.93           C
ATOM    235  CB  LYS    30     -18.265  19.127 -77.570  1.00115.93           C
ATOM    236  CG  LYS    30     -18.302  20.337 -76.636  1.00115.93           C
ATOM    237  CD  LYS    30     -18.179  19.991 -75.154  1.00115.93           C
ATOM    238  CE  LYS    30     -19.525  19.845 -74.448  1.00115.93           C
ATOM    239  NZ  LYS    30     -19.330  19.726 -72.992  1.00115.93           N
ATOM    240  C   LYS    30     -20.716  18.951 -77.509  1.00115.93           C
ATOM    241  O   LYS    30     -21.265  19.418 -76.514  1.00115.93           O
ATOM    242  N   THR    31     -21.214  19.143 -78.745  1.00119.76           N
ATOM    243  CA  THR    31     -22.380  19.953 -79.022  1.00119.76           C
ATOM    244  CB  THR    31     -22.620  20.193 -80.485  1.00119.76           C
ATOM    245  OG1 THR    31     -23.552  21.251 -80.651  1.00119.76           O
ATOM    246  CG2 THR    31     -23.185  18.914 -81.123  1.00119.76           C
ATOM    247  C   THR    31     -23.612  19.303 -78.471  1.00119.76           C
ATOM    248  O   THR    31     -24.597  19.959 -78.137  1.00119.76           O
ATOM    249  N   ILE    32     -23.549  17.973 -78.366  1.00172.13           N
ATOM    250  CA  ILE    32     -24.547  17.027 -77.966  1.00172.13           C
ATOM    251  CB  ILE    32     -24.048  15.614 -78.083  1.00172.13           C
ATOM    252  CG1 ILE    32     -23.469  15.421 -79.492  1.00172.13           C
ATOM    253  CG2 ILE    32     -25.211  14.646 -77.807  1.00172.13           C
ATOM    254  CD1 ILE    32     -24.450  15.806 -80.594  1.00172.13           C
ATOM    255  C   ILE    32     -24.992  17.305 -76.558  1.00172.13           C
ATOM    256  O   ILE    32     -25.878  16.625 -76.047  1.00172.13           O
ATOM    257  N   ALA    33     -24.308  18.210 -75.830  1.00 61.65           N
ATOM    258  CA  ALA    33     -24.701  18.474 -74.476  1.00 61.65           C
ATOM    259  CB  ALA    33     -26.189  18.843 -74.333  1.00 61.65           C
ATOM    260  C   ALA    33     -24.444  17.229 -73.706  1.00 61.65           C
ATOM    261  O   ALA    33     -25.210  16.836 -72.828  1.00 61.65           O
ATOM    262  N   ARG    34     -23.321  16.573 -74.045  1.00110.32           N
ATOM    263  CA  ARG    34     -22.898  15.386 -73.368  1.00110.32           C
ATOM    264  CB  ARG    34     -22.621  14.204 -74.312  1.00110.32           C
ATOM    265  CG  ARG    34     -23.877  13.699 -75.029  1.00110.32           C
ATOM    266  CD  ARG    34     -24.886  13.017 -74.100  1.00110.32           C
ATOM    267  NE  ARG    34     -26.045  12.583 -74.933  1.00110.32           N
ATOM    268  CZ  ARG    34     -27.088  13.436 -75.162  1.00110.32           C
ATOM    269  NH1 ARG    34     -27.081  14.683 -74.609  1.00110.32           N
ATOM    270  NH2 ARG    34     -28.131  13.041 -75.952  1.00110.32           N
ATOM    271  C   ARG    34     -21.628  15.735 -72.663  1.00110.32           C
ATOM    272  O   ARG    34     -21.158  16.869 -72.748  1.00110.32           O
ATOM    273  N   LEU    35     -21.060  14.786 -71.893  1.00156.77           N
ATOM    274  CA  LEU    35     -19.841  15.109 -71.206  1.00156.77           C
ATOM    275  CB  LEU    35     -19.855  14.730 -69.715  1.00156.77           C
ATOM    276  CG  LEU    35     -20.898  15.518 -68.906  1.00156.77           C
ATOM    277  CD1 LEU    35     -20.871  15.137 -67.416  1.00156.77           C
ATOM    278  CD2 LEU    35     -20.747  17.028 -69.145  1.00156.77           C
ATOM    279  C   LEU    35     -18.718  14.363 -71.851  1.00156.77           C
ATOM    280  O   LEU    35     -18.574  13.152 -71.688  1.00156.77           O
ATOM    281  N   PRO    36     -17.914  15.091 -72.580  1.00 85.82           N
ATOM    282  CA  PRO    36     -16.766  14.521 -73.241  1.00 85.82           C
ATOM    283  CD  PRO    36     -18.389  16.286 -73.257  1.00 85.82           C
ATOM    284  CB  PRO    36     -16.416  15.472 -74.391  1.00 85.82           C
ATOM    285  CG  PRO    36     -17.176  16.770 -74.067  1.00 85.82           C
ATOM    286  C   PRO    36     -15.633  14.285 -72.287  1.00 85.82           C
ATOM    287  O   PRO    36     -15.580  14.924 -71.237  1.00 85.82           O
ATOM    288  N   PRO    37     -14.760  13.372 -72.625  1.00 78.32           N
ATOM    289  CA  PRO    37     -13.609  13.069 -71.809  1.00 78.32           C
ATOM    290  CD  PRO    37     -15.122  12.267 -73.497  1.00 78.32           C
ATOM    291  CB  PRO    37     -13.181  11.652 -72.197  1.00 78.32           C
ATOM    292  CG  PRO    37     -13.855  11.401 -73.558  1.00 78.32           C
ATOM    293  C   PRO    37     -12.526  14.084 -72.009  1.00 78.32           C
ATOM    294  O   PRO    37     -12.473  14.702 -73.070  1.00 78.32           O
ATOM    295  N   ALA    38     -11.679  14.294 -70.986  1.00 38.31           N
ATOM    296  CA  ALA    38     -10.579  15.212 -71.062  1.00 38.31           C
ATOM    297  CB  ALA    38      -9.908  15.437 -69.696  1.00 38.31           C
ATOM    298  C   ALA    38      -9.523  14.695 -71.991  1.00 38.31           C
ATOM    299  O   ALA    38      -8.910  15.452 -72.743  1.00 38.31           O
ATOM    300  N   HIS    39      -9.282  13.371 -71.937  1.00118.64           N
ATOM    301  CA  HIS    39      -8.198  12.735 -72.632  1.00118.64           C
ATOM    302  ND1 HIS    39      -5.593  10.620 -72.164  1.00118.64           N
ATOM    303  CG  HIS    39      -6.809  10.614 -72.811  1.00118.64           C
ATOM    304  CB  HIS    39      -8.055  11.246 -72.263  1.00118.64           C
ATOM    305  NE2 HIS    39      -5.286   9.526 -74.075  1.00118.64           N
ATOM    306  CD2 HIS    39      -6.603   9.940 -73.978  1.00118.64           C
ATOM    307  CE1 HIS    39      -4.719   9.956 -72.963  1.00118.64           C
ATOM    308  C   HIS    39      -8.340  12.812 -74.122  1.00118.64           C
ATOM    309  O   HIS    39      -7.368  13.033 -74.834  1.00118.64           O
ATOM    310  N   ILE    40      -9.546  12.611 -74.664  1.00 52.47           N
ATOM    311  CA  ILE    40      -9.654  12.532 -76.094  1.00 52.47           C
ATOM    312  CB  ILE    40     -11.018  12.114 -76.557  1.00 52.47           C
ATOM    313  CG1 ILE    40     -11.369  10.710 -76.042  1.00 52.47           C
ATOM    314  CG2 ILE    40     -11.036  12.219 -78.089  1.00 52.47           C
ATOM    315  CD1 ILE    40     -12.827  10.330 -76.296  1.00 52.47           C
ATOM    316  C   ILE    40      -9.339  13.822 -76.799  1.00 52.47           C
ATOM    317  O   ILE    40      -8.618  13.815 -77.795  1.00 52.47           O
ATOM    318  N   CYS    41      -9.872  14.967 -76.334  1.00100.45           N
ATOM    319  CA  CYS    41      -9.653  16.183 -77.069  1.00100.45           C
ATOM    320  CB  CYS    41     -10.901  17.061 -77.201  1.00100.45           C
ATOM    321  SG  CYS    41     -12.088  16.462 -78.418  1.00100.45           S
ATOM    322  C   CYS    41      -8.688  17.044 -76.344  1.00100.45           C
ATOM    323  O   CYS    41      -8.956  17.474 -75.225  1.00100.45           O
ATOM    324  N   SER    42      -7.534  17.316 -76.980  1.00 66.55           N
ATOM    325  CA  SER    42      -6.565  18.200 -76.407  1.00 66.55           C
ATOM    326  CB  SER    42      -5.263  18.257 -77.227  1.00 66.55           C
ATOM    327  OG  SER    42      -4.337  19.145 -76.619  1.00 66.55           O
ATOM    328  C   SER    42      -7.155  19.573 -76.388  1.00 66.55           C
ATOM    329  O   SER    42      -7.168  20.238 -75.353  1.00 66.55           O
ATOM    330  N   GLN    43      -7.680  20.020 -77.547  1.00 98.01           N
ATOM    331  CA  GLN    43      -8.246  21.333 -77.603  1.00 98.01           C
ATOM    332  CB  GLN    43      -7.555  22.271 -78.611  1.00 98.01           C
ATOM    333  CG  GLN    43      -7.765  21.904 -80.082  1.00 98.01           C
ATOM    334  CD  GLN    43      -6.944  20.669 -80.412  1.00 98.01           C
ATOM    335  OE1 GLN    43      -5.738  20.627 -80.171  1.00 98.01           O
ATOM    336  NE2 GLN    43      -7.614  19.629 -80.978  1.00 98.01           N
ATOM    337  C   GLN    43      -9.694  21.182 -78.058  1.00 98.01           C
ATOM    338  O   GLN    43     -10.117  20.025 -78.323  1.00 98.01           O
ATOM    339  OXT GLN    43     -10.395  22.226 -78.156  1.00 98.01           O
TER     340      GLN    43
CONECT   31   75
CONECT  113  198
CONECT  204  321
END
