# Supplementary material for: Graph-Directed Approach for Downselecting Toxins for Experimental Structure Determination
Source: Mar Drugs. 2020 May 14;18(5):256. doi: 10.3390/md18050256 (PMC7281422; doi:10.3390/md18050256)
Supplement: Supplementary file 1 [file marinedrugs-18-00256-s001.zip › SupplementaryMaterial/finalmodels/6C_finalmodels/seq100/seq100model3_B99990004.pdb]

EXPDTA    THEORETICAL MODEL, MODELLER 9.19 2019/07/19 22:27:20
REMARK   6 MODELLER OBJECTIVE FUNCTION:       222.7956
REMARK   6 MODELLER BEST TEMPLATE % SEQ ID:  83.333
REMARK   6 SEQUENCE: subject
REMARK   6 ALIGNMENT: subject-mult.ali
REMARK   6 DOPE score: -3373.94116
REMARK   6 GA341 score: 1.00000
REMARK   6 TEMPLATE: 2lmzAA 1:A - 42:A MODELS 1: - 42: AT 83.3%
REMARK   6 TEMPLATE: 2lmzAA 1:A - 42:A MODELS 1: - 42: AT 83.3%
SSBOND   1 CYS      4    CYS     11                          1555   1555  2.03
SSBOND   2 CYS     15    CYS     25                          1555   1555  2.02
SSBOND   3 CYS     26    CYS     41                          1555   1555  2.04
ATOM      1  N   ILE     1       7.303 -47.966 -10.977  1.00 75.05           N
ATOM      2  CA  ILE     1       6.671 -49.002 -11.816  1.00 75.05           C
ATOM      3  CB  ILE     1       5.614 -48.359 -12.666  1.00 75.05           C
ATOM      4  CG1 ILE     1       4.597 -49.396 -13.155  1.00 75.05           C
ATOM      5  CG2 ILE     1       6.322 -47.590 -13.793  1.00 75.05           C
ATOM      6  CD1 ILE     1       3.784 -50.034 -12.030  1.00 75.05           C
ATOM      7  C   ILE     1       7.745 -49.620 -12.658  1.00 75.05           C
ATOM      8  O   ILE     1       8.859 -49.106 -12.739  1.00 75.05           O
ATOM      9  N   PRO     2       7.437 -50.722 -13.270  1.00166.62           N
ATOM     10  CA  PRO     2       8.393 -51.395 -14.110  1.00166.62           C
ATOM     11  CD  PRO     2       6.529 -51.668 -12.639  1.00166.62           C
ATOM     12  CB  PRO     2       7.835 -52.794 -14.343  1.00166.62           C
ATOM     13  CG  PRO     2       6.994 -53.062 -13.085  1.00166.62           C
ATOM     14  C   PRO     2       8.546 -50.589 -15.351  1.00166.62           C
ATOM     15  O   PRO     2       7.995 -49.492 -15.417  1.00166.62           O
ATOM     16  N   TYR     3       9.296 -51.098 -16.344  1.00137.33           N
ATOM     17  CA  TYR     3       9.561 -50.302 -17.499  1.00137.33           C
ATOM     18  CB  TYR     3      10.378 -51.119 -18.532  1.00137.33           C
ATOM     19  CG  TYR     3       9.731 -52.464 -18.708  1.00137.33           C
ATOM     20  CD1 TYR     3       9.954 -53.458 -17.779  1.00137.33           C
ATOM     21  CD2 TYR     3       8.908 -52.752 -19.775  1.00137.33           C
ATOM     22  CE1 TYR     3       9.371 -54.698 -17.906  1.00137.33           C
ATOM     23  CE2 TYR     3       8.319 -53.986 -19.910  1.00137.33           C
ATOM     24  CZ  TYR     3       8.547 -54.963 -18.975  1.00137.33           C
ATOM     25  OH  TYR     3       7.944 -56.229 -19.113  1.00137.33           O
ATOM     26  C   TYR     3       8.280 -49.820 -18.124  1.00137.33           C
ATOM     27  O   TYR     3       8.037 -48.617 -18.168  1.00137.33           O
ATOM     28  N   CYS     4       7.405 -50.727 -18.589  1.00 55.91           N
ATOM     29  CA  CYS     4       6.172 -50.309 -19.185  1.00 55.91           C
ATOM     30  CB  CYS     4       5.458 -51.458 -19.923  1.00 55.91           C
ATOM     31  SG  CYS     4       4.074 -50.897 -20.958  1.00 55.91           S
ATOM     32  C   CYS     4       5.290 -49.855 -18.082  1.00 55.91           C
ATOM     33  O   CYS     4       4.685 -48.787 -18.138  1.00 55.91           O
ATOM     34  N   GLY     5       5.240 -50.679 -17.018  1.00 58.11           N
ATOM     35  CA  GLY     5       4.390 -50.386 -15.907  1.00 58.11           C
ATOM     36  C   GLY     5       3.839 -51.683 -15.394  1.00 58.11           C
ATOM     37  O   GLY     5       4.398 -52.751 -15.655  1.00 58.11           O
ATOM     38  N   GLN     6       2.806 -51.570 -14.527  1.00 81.57           N
ATOM     39  CA  GLN     6       2.063 -52.655 -13.935  1.00 81.57           C
ATOM     40  CB  GLN     6       1.308 -52.187 -12.679  1.00 81.57           C
ATOM     41  CG  GLN     6       0.390 -53.249 -12.072  1.00 81.57           C
ATOM     42  CD  GLN     6       1.239 -54.257 -11.313  1.00 81.57           C
ATOM     43  OE1 GLN     6       2.409 -54.467 -11.624  1.00 81.57           O
ATOM     44  NE2 GLN     6       0.629 -54.900 -10.281  1.00 81.57           N
ATOM     45  C   GLN     6       1.025 -53.257 -14.841  1.00 81.57           C
ATOM     46  O   GLN     6       0.996 -54.467 -15.069  1.00 81.57           O
ATOM     47  N   THR     7       0.159 -52.410 -15.425  1.00 71.92           N
ATOM     48  CA  THR     7      -0.985 -52.902 -16.141  1.00 71.92           C
ATOM     49  CB  THR     7      -2.270 -52.481 -15.501  1.00 71.92           C
ATOM     50  OG1 THR     7      -2.389 -51.063 -15.534  1.00 71.92           O
ATOM     51  CG2 THR     7      -2.270 -52.973 -14.045  1.00 71.92           C
ATOM     52  C   THR     7      -0.971 -52.283 -17.496  1.00 71.92           C
ATOM     53  O   THR     7      -0.088 -51.494 -17.820  1.00 71.92           O
ATOM     54  N   GLY     8      -1.919 -52.701 -18.356  1.00 59.05           N
ATOM     55  CA  GLY     8      -2.042 -52.156 -19.677  1.00 59.05           C
ATOM     56  C   GLY     8      -2.544 -50.740 -19.653  1.00 59.05           C
ATOM     57  O   GLY     8      -2.009 -49.872 -20.341  1.00 59.05           O
ATOM     58  N   ALA     9      -3.569 -50.458 -18.823  1.00 47.46           N
ATOM     59  CA  ALA     9      -4.219 -49.175 -18.859  1.00 47.46           C
ATOM     60  CB  ALA     9      -5.306 -49.029 -17.780  1.00 47.46           C
ATOM     61  C   ALA     9      -3.197 -48.115 -18.609  1.00 47.46           C
ATOM     62  O   ALA     9      -3.156 -47.096 -19.293  1.00 47.46           O
ATOM     63  N   GLU    10      -2.317 -48.359 -17.634  1.00144.82           N
ATOM     64  CA  GLU    10      -1.283 -47.442 -17.269  1.00144.82           C
ATOM     65  CB  GLU    10      -0.467 -48.059 -16.123  1.00144.82           C
ATOM     66  CG  GLU    10       0.906 -47.452 -15.907  1.00144.82           C
ATOM     67  CD  GLU    10       1.881 -48.154 -16.842  1.00144.82           C
ATOM     68  OE1 GLU    10       1.884 -49.414 -16.870  1.00144.82           O
ATOM     69  OE2 GLU    10       2.624 -47.427 -17.553  1.00144.82           O
ATOM     70  C   GLU    10      -0.380 -47.211 -18.451  1.00144.82           C
ATOM     71  O   GLU    10      -0.036 -46.075 -18.773  1.00144.82           O
ATOM     72  N   CYS    11       0.025 -48.298 -19.130  1.00 58.81           N
ATOM     73  CA  CYS    11       0.925 -48.247 -20.253  1.00 58.81           C
ATOM     74  CB  CYS    11       1.373 -49.640 -20.723  1.00 58.81           C
ATOM     75  SG  CYS    11       2.635 -50.357 -19.636  1.00 58.81           S
ATOM     76  C   CYS    11       0.282 -47.558 -21.416  1.00 58.81           C
ATOM     77  O   CYS    11       0.947 -46.907 -22.220  1.00 58.81           O
ATOM     78  N   TYR    12      -1.049 -47.661 -21.517  1.00 95.02           N
ATOM     79  CA  TYR    12      -1.775 -47.151 -22.639  1.00 95.02           C
ATOM     80  CB  TYR    12      -3.291 -47.331 -22.470  1.00 95.02           C
ATOM     81  CG  TYR    12      -3.901 -47.361 -23.828  1.00 95.02           C
ATOM     82  CD1 TYR    12      -3.995 -46.233 -24.609  1.00 95.02           C
ATOM     83  CD2 TYR    12      -4.393 -48.552 -24.313  1.00 95.02           C
ATOM     84  CE1 TYR    12      -4.570 -46.300 -25.856  1.00 95.02           C
ATOM     85  CE2 TYR    12      -4.968 -48.624 -25.558  1.00 95.02           C
ATOM     86  CZ  TYR    12      -5.053 -47.497 -26.335  1.00 95.02           C
ATOM     87  OH  TYR    12      -5.643 -47.564 -27.616  1.00 95.02           O
ATOM     88  C   TYR    12      -1.469 -45.681 -22.727  1.00 95.02           C
ATOM     89  O   TYR    12      -1.547 -45.080 -23.796  1.00 95.02           O
ATOM     90  N   SER    13      -1.192 -45.033 -21.583  1.00 49.26           N
ATOM     91  CA  SER    13      -0.890 -43.627 -21.576  1.00 49.26           C
ATOM     92  CB  SER    13      -0.751 -43.069 -20.150  1.00 49.26           C
ATOM     93  OG  SER    13      -1.980 -43.194 -19.458  1.00 49.26           O
ATOM     94  C   SER    13       0.399 -43.308 -22.301  1.00 49.26           C
ATOM     95  O   SER    13       0.470 -42.319 -23.025  1.00 49.26           O
ATOM     96  N   TRP    14       1.456 -44.124 -22.102  1.00 77.53           N
ATOM     97  CA  TRP    14       2.783 -43.888 -22.628  1.00 77.53           C
ATOM     98  CB  TRP    14       3.772 -44.901 -22.031  1.00 77.53           C
ATOM     99  CG  TRP    14       5.219 -44.720 -22.416  1.00 77.53           C
ATOM    100  CD2 TRP    14       5.913 -45.562 -23.343  1.00 77.53           C
ATOM    101  CD1 TRP    14       6.123 -43.813 -21.956  1.00 77.53           C
ATOM    102  NE1 TRP    14       7.350 -44.038 -22.539  1.00 77.53           N
ATOM    103  CE2 TRP    14       7.230 -45.113 -23.394  1.00 77.53           C
ATOM    104  CE3 TRP    14       5.491 -46.631 -24.085  1.00 77.53           C
ATOM    105  CZ2 TRP    14       8.154 -45.724 -24.196  1.00 77.53           C
ATOM    106  CZ3 TRP    14       6.418 -47.242 -24.897  1.00 77.53           C
ATOM    107  CH2 TRP    14       7.723 -46.796 -24.948  1.00 77.53           C
ATOM    108  C   TRP    14       2.840 -43.974 -24.134  1.00 77.53           C
ATOM    109  O   TRP    14       3.354 -43.085 -24.809  1.00 77.53           O
ATOM    110  N   CYS    15       2.260 -45.036 -24.707  1.00 68.19           N
ATOM    111  CA  CYS    15       2.316 -45.307 -26.119  1.00 68.19           C
ATOM    112  CB  CYS    15       1.562 -46.602 -26.439  1.00 68.19           C
ATOM    113  SG  CYS    15       0.142 -46.724 -25.322  1.00 68.19           S
ATOM    114  C   CYS    15       1.709 -44.165 -26.875  1.00 68.19           C
ATOM    115  O   CYS    15       2.130 -43.851 -27.986  1.00 68.19           O
ATOM    116  N   ILE    16       0.699 -43.514 -26.280  1.00113.06           N
ATOM    117  CA  ILE    16      -0.023 -42.417 -26.862  1.00113.06           C
ATOM    118  CB  ILE    16      -1.165 -41.963 -26.004  1.00113.06           C
ATOM    119  CG1 ILE    16      -2.151 -43.123 -25.806  1.00113.06           C
ATOM    120  CG2 ILE    16      -1.797 -40.730 -26.667  1.00113.06           C
ATOM    121  CD1 ILE    16      -2.724 -43.660 -27.117  1.00113.06           C
ATOM    122  C   ILE    16       0.885 -41.247 -27.083  1.00113.06           C
ATOM    123  O   ILE    16       0.673 -40.463 -28.007  1.00113.06           O
ATOM    124  N   LYS    17       1.918 -41.084 -26.240  1.00 84.17           N
ATOM    125  CA  LYS    17       2.794 -39.947 -26.303  1.00 84.17           C
ATOM    126  CB  LYS    17       3.945 -40.066 -25.295  1.00 84.17           C
ATOM    127  CG  LYS    17       3.449 -39.998 -23.847  1.00 84.17           C
ATOM    128  CD  LYS    17       4.438 -40.559 -22.824  1.00 84.17           C
ATOM    129  CE  LYS    17       5.850 -39.984 -22.931  1.00 84.17           C
ATOM    130  NZ  LYS    17       6.717 -40.602 -21.901  1.00 84.17           N
ATOM    131  C   LYS    17       3.365 -39.844 -27.687  1.00 84.17           C
ATOM    132  O   LYS    17       3.667 -38.747 -28.158  1.00 84.17           O
ATOM    133  N   GLN    18       3.519 -40.984 -28.381  1.00 63.32           N
ATOM    134  CA  GLN    18       4.057 -41.012 -29.714  1.00 63.32           C
ATOM    135  CB  GLN    18       4.080 -42.428 -30.306  1.00 63.32           C
ATOM    136  CG  GLN    18       5.098 -43.349 -29.636  1.00 63.32           C
ATOM    137  CD  GLN    18       6.474 -42.945 -30.145  1.00 63.32           C
ATOM    138  OE1 GLN    18       7.139 -43.709 -30.844  1.00 63.32           O
ATOM    139  NE2 GLN    18       6.914 -41.707 -29.796  1.00 63.32           N
ATOM    140  C   GLN    18       3.179 -40.172 -30.600  1.00 63.32           C
ATOM    141  O   GLN    18       3.649 -39.544 -31.548  1.00 63.32           O
ATOM    142  N   ASP    19       1.870 -40.146 -30.298  1.00 76.02           N
ATOM    143  CA  ASP    19       0.859 -39.406 -30.999  1.00 76.02           C
ATOM    144  CB  ASP    19       1.147 -37.899 -31.085  1.00 76.02           C
ATOM    145  CG  ASP    19      -0.184 -37.221 -31.379  1.00 76.02           C
ATOM    146  OD1 ASP    19      -1.230 -37.915 -31.265  1.00 76.02           O
ATOM    147  OD2 ASP    19      -0.173 -36.010 -31.711  1.00 76.02           O
ATOM    148  C   ASP    19       0.710 -39.947 -32.383  1.00 76.02           C
ATOM    149  O   ASP    19       0.391 -39.213 -33.319  1.00 76.02           O
ATOM    150  N   LEU    20       0.983 -41.257 -32.543  1.00 75.08           N
ATOM    151  CA  LEU    20       0.828 -41.914 -33.808  1.00 75.08           C
ATOM    152  CB  LEU    20       1.456 -43.310 -33.787  1.00 75.08           C
ATOM    153  CG  LEU    20       2.915 -43.260 -33.303  1.00 75.08           C
ATOM    154  CD1 LEU    20       3.627 -44.605 -33.504  1.00 75.08           C
ATOM    155  CD2 LEU    20       3.662 -42.061 -33.909  1.00 75.08           C
ATOM    156  C   LEU    20      -0.629 -42.067 -34.147  1.00 75.08           C
ATOM    157  O   LEU    20      -1.066 -41.643 -35.216  1.00 75.08           O
ATOM    158  N   SER    21      -1.426 -42.661 -33.231  1.00 49.19           N
ATOM    159  CA  SER    21      -2.824 -42.867 -33.506  1.00 49.19           C
ATOM    160  CB  SER    21      -3.070 -43.764 -34.731  1.00 49.19           C
ATOM    161  OG  SER    21      -4.464 -43.931 -34.944  1.00 49.19           O
ATOM    162  C   SER    21      -3.440 -43.562 -32.325  1.00 49.19           C
ATOM    163  O   SER    21      -2.771 -44.294 -31.600  1.00 49.19           O
ATOM    164  N   LYS    22      -4.756 -43.378 -32.114  1.00124.02           N
ATOM    165  CA  LYS    22      -5.401 -43.992 -30.985  1.00124.02           C
ATOM    166  CB  LYS    22      -6.879 -43.601 -30.837  1.00124.02           C
ATOM    167  CG  LYS    22      -7.071 -42.183 -30.297  1.00124.02           C
ATOM    168  CD  LYS    22      -6.406 -41.974 -28.935  1.00124.02           C
ATOM    169  CE  LYS    22      -6.846 -42.985 -27.874  1.00124.02           C
ATOM    170  NZ  LYS    22      -6.040 -42.811 -26.644  1.00124.02           N
ATOM    171  C   LYS    22      -5.329 -45.475 -31.140  1.00124.02           C
ATOM    172  O   LYS    22      -5.188 -46.214 -30.168  1.00124.02           O
ATOM    173  N   ASP    23      -5.470 -45.945 -32.386  1.00 51.72           N
ATOM    174  CA  ASP    23      -5.433 -47.339 -32.693  1.00 51.72           C
ATOM    175  CB  ASP    23      -5.890 -47.612 -34.138  1.00 51.72           C
ATOM    176  CG  ASP    23      -6.284 -49.078 -34.274  1.00 51.72           C
ATOM    177  OD1 ASP    23      -5.966 -49.871 -33.349  1.00 51.72           O
ATOM    178  OD2 ASP    23      -6.919 -49.422 -35.307  1.00 51.72           O
ATOM    179  C   ASP    23      -4.034 -47.852 -32.527  1.00 51.72           C
ATOM    180  O   ASP    23      -3.835 -49.029 -32.231  1.00 51.72           O
ATOM    181  N   TRP    24      -3.013 -46.989 -32.721  1.00 88.43           N
ATOM    182  CA  TRP    24      -1.678 -47.516 -32.751  1.00 88.43           C
ATOM    183  CB  TRP    24      -0.581 -46.486 -33.081  1.00 88.43           C
ATOM    184  CG  TRP    24       0.144 -45.893 -31.902  1.00 88.43           C
ATOM    185  CD2 TRP    24       1.404 -46.420 -31.464  1.00 88.43           C
ATOM    186  CD1 TRP    24      -0.138 -44.836 -31.086  1.00 88.43           C
ATOM    187  NE1 TRP    24       0.862 -44.685 -30.156  1.00 88.43           N
ATOM    188  CE2 TRP    24       1.820 -45.654 -30.379  1.00 88.43           C
ATOM    189  CE3 TRP    24       2.151 -47.463 -31.934  1.00 88.43           C
ATOM    190  CZ2 TRP    24       2.998 -45.916 -29.743  1.00 88.43           C
ATOM    191  CZ3 TRP    24       3.338 -47.729 -31.289  1.00 88.43           C
ATOM    192  CH2 TRP    24       3.752 -46.970 -30.215  1.00 88.43           C
ATOM    193  C   TRP    24      -1.348 -48.120 -31.413  1.00 88.43           C
ATOM    194  O   TRP    24      -0.830 -49.232 -31.348  1.00 88.43           O
ATOM    195  N   CYS    25      -1.624 -47.410 -30.305  1.00 57.04           N
ATOM    196  CA  CYS    25      -1.305 -47.951 -29.010  1.00 57.04           C
ATOM    197  CB  CYS    25      -1.489 -46.978 -27.844  1.00 57.04           C
ATOM    198  SG  CYS    25      -1.206 -47.870 -26.292  1.00 57.04           S
ATOM    199  C   CYS    25      -2.164 -49.130 -28.694  1.00 57.04           C
ATOM    200  O   CYS    25      -1.692 -50.101 -28.104  1.00 57.04           O
ATOM    201  N   CYS    26      -3.444 -49.086 -29.112  1.00 53.01           N
ATOM    202  CA  CYS    26      -4.392 -50.107 -28.766  1.00 53.01           C
ATOM    203  CB  CYS    26      -5.764 -49.864 -29.440  1.00 53.01           C
ATOM    204  SG  CYS    26      -7.037 -51.108 -29.057  1.00 53.01           S
ATOM    205  C   CYS    26      -3.815 -51.411 -29.207  1.00 53.01           C
ATOM    206  O   CYS    26      -3.920 -52.414 -28.503  1.00 53.01           O
ATOM    207  N   ASP    27      -3.185 -51.441 -30.395  1.00 58.87           N
ATOM    208  CA  ASP    27      -2.524 -52.635 -30.836  1.00 58.87           C
ATOM    209  CB  ASP    27      -2.135 -52.618 -32.325  1.00 58.87           C
ATOM    210  CG  ASP    27      -3.377 -52.978 -33.129  1.00 58.87           C
ATOM    211  OD1 ASP    27      -4.399 -53.343 -32.490  1.00 58.87           O
ATOM    212  OD2 ASP    27      -3.318 -52.910 -34.385  1.00 58.87           O
ATOM    213  C   ASP    27      -1.272 -52.898 -30.044  1.00 58.87           C
ATOM    214  O   ASP    27      -0.954 -54.053 -29.776  1.00 58.87           O
ATOM    215  N   PHE    28      -0.509 -51.846 -29.681  1.00 79.17           N
ATOM    216  CA  PHE    28       0.770 -51.981 -29.021  1.00 79.17           C
ATOM    217  CB  PHE    28       1.457 -50.607 -28.907  1.00 79.17           C
ATOM    218  CG  PHE    28       2.649 -50.709 -28.020  1.00 79.17           C
ATOM    219  CD1 PHE    28       3.840 -51.221 -28.479  1.00 79.17           C
ATOM    220  CD2 PHE    28       2.567 -50.265 -26.721  1.00 79.17           C
ATOM    221  CE1 PHE    28       4.927 -51.300 -27.641  1.00 79.17           C
ATOM    222  CE2 PHE    28       3.651 -50.343 -25.881  1.00 79.17           C
ATOM    223  CZ  PHE    28       4.836 -50.860 -26.343  1.00 79.17           C
ATOM    224  C   PHE    28       0.693 -52.583 -27.641  1.00 79.17           C
ATOM    225  O   PHE    28       1.290 -53.623 -27.365  1.00 79.17           O
ATOM    226  N   VAL    29      -0.078 -51.965 -26.732  1.00113.08           N
ATOM    227  CA  VAL    29      -0.170 -52.408 -25.368  1.00113.08           C
ATOM    228  CB  VAL    29      -1.025 -51.499 -24.535  1.00113.08           C
ATOM    229  CG1 VAL    29      -2.431 -51.428 -25.158  1.00113.08           C
ATOM    230  CG2 VAL    29      -1.016 -52.015 -23.088  1.00113.08           C
ATOM    231  C   VAL    29      -0.794 -53.764 -25.344  1.00113.08           C
ATOM    232  O   VAL    29      -0.517 -54.580 -24.468  1.00113.08           O
ATOM    233  N   LYS    30      -1.709 -53.998 -26.293  1.00126.70           N
ATOM    234  CA  LYS    30      -2.445 -55.221 -26.428  1.00126.70           C
ATOM    235  CB  LYS    30      -3.525 -55.105 -27.513  1.00126.70           C
ATOM    236  CG  LYS    30      -4.406 -56.344 -27.591  1.00126.70           C
ATOM    237  CD  LYS    30      -5.267 -56.524 -26.346  1.00126.70           C
ATOM    238  CE  LYS    30      -5.855 -57.928 -26.241  1.00126.70           C
ATOM    239  NZ  LYS    30      -6.562 -58.272 -27.493  1.00126.70           N
ATOM    240  C   LYS    30      -1.540 -56.361 -26.811  1.00126.70           C
ATOM    241  O   LYS    30      -1.726 -57.484 -26.345  1.00126.70           O
ATOM    242  N   THR    31      -0.545 -56.112 -27.687  1.00129.26           N
ATOM    243  CA  THR    31       0.341 -57.138 -28.187  1.00129.26           C
ATOM    244  CB  THR    31       1.251 -56.680 -29.289  1.00129.26           C
ATOM    245  OG1 THR    31       2.046 -55.587 -28.855  1.00129.26           O
ATOM    246  CG2 THR    31       0.416 -56.304 -30.523  1.00129.26           C
ATOM    247  C   THR    31       1.213 -57.661 -27.088  1.00129.26           C
ATOM    248  O   THR    31       1.652 -58.808 -27.107  1.00129.26           O
ATOM    249  N   ILE    32       1.460 -56.799 -26.099  1.00172.56           N
ATOM    250  CA  ILE    32       2.314 -56.932 -24.958  1.00172.56           C
ATOM    251  CB  ILE    32       2.341 -55.671 -24.139  1.00172.56           C
ATOM    252  CG1 ILE    32       2.661 -54.496 -25.076  1.00172.56           C
ATOM    253  CG2 ILE    32       3.393 -55.811 -23.024  1.00172.56           C
ATOM    254  CD1 ILE    32       3.965 -54.681 -25.849  1.00172.56           C
ATOM    255  C   ILE    32       1.884 -58.098 -24.108  1.00172.56           C
ATOM    256  O   ILE    32       2.528 -58.400 -23.108  1.00172.56           O
ATOM    257  N   ALA    33       0.716 -58.709 -24.387  1.00 60.95           N
ATOM    258  CA  ALA    33       0.283 -59.810 -23.569  1.00 60.95           C
ATOM    259  CB  ALA    33       1.362 -60.889 -23.370  1.00 60.95           C
ATOM    260  C   ALA    33      -0.039 -59.241 -22.234  1.00 60.95           C
ATOM    261  O   ALA    33       0.161 -59.867 -21.194  1.00 60.95           O
ATOM    262  N   ARG    34      -0.563 -58.006 -22.253  1.00110.38           N
ATOM    263  CA  ARG    34      -0.960 -57.339 -21.055  1.00110.38           C
ATOM    264  CB  ARG    34      -0.424 -55.901 -20.937  1.00110.38           C
ATOM    265  CG  ARG    34       1.032 -55.824 -20.469  1.00110.38           C
ATOM    266  CD  ARG    34       1.148 -55.725 -18.945  1.00110.38           C
ATOM    267  NE  ARG    34       2.592 -55.647 -18.585  1.00110.38           N
ATOM    268  CZ  ARG    34       3.302 -56.779 -18.292  1.00110.38           C
ATOM    269  NH1 ARG    34       2.700 -58.002 -18.379  1.00110.38           N
ATOM    270  NH2 ARG    34       4.605 -56.685 -17.906  1.00110.38           N
ATOM    271  C   ARG    34      -2.451 -57.286 -21.050  1.00110.38           C
ATOM    272  O   ARG    34      -3.100 -57.760 -21.981  1.00110.38           O
ATOM    273  N   LEU    35      -3.036 -56.756 -19.957  1.00170.60           N
ATOM    274  CA  LEU    35      -4.468 -56.702 -19.872  1.00170.60           C
ATOM    275  CB  LEU    35      -5.001 -57.088 -18.481  1.00170.60           C
ATOM    276  CG  LEU    35      -4.555 -58.472 -17.970  1.00170.60           C
ATOM    277  CD1 LEU    35      -5.076 -59.608 -18.863  1.00170.60           C
ATOM    278  CD2 LEU    35      -3.036 -58.516 -17.744  1.00170.60           C
ATOM    279  C   LEU    35      -4.878 -55.273 -20.066  1.00170.60           C
ATOM    280  O   LEU    35      -4.752 -54.459 -19.162  1.00170.60           O
ATOM    281  N   PRO    36      -5.376 -54.959 -21.236  1.00 86.07           N
ATOM    282  CA  PRO    36      -5.836 -53.623 -21.519  1.00 86.07           C
ATOM    283  CD  PRO    36      -4.987 -55.666 -22.441  1.00 86.07           C
ATOM    284  CB  PRO    36      -5.814 -53.476 -23.042  1.00 86.07           C
ATOM    285  CG  PRO    36      -5.718 -54.918 -23.567  1.00 86.07           C
ATOM    286  C   PRO    36      -7.184 -53.367 -20.918  1.00 86.07           C
ATOM    287  O   PRO    36      -7.930 -54.323 -20.691  1.00 86.07           O
ATOM    288  N   PRO    37      -7.494 -52.130 -20.647  1.00 78.00           N
ATOM    289  CA  PRO    37      -8.781 -51.768 -20.107  1.00 78.00           C
ATOM    290  CD  PRO    37      -6.476 -51.140 -20.338  1.00 78.00           C
ATOM    291  CB  PRO    37      -8.588 -50.424 -19.406  1.00 78.00           C
ATOM    292  CG  PRO    37      -7.273 -49.874 -19.985  1.00 78.00           C
ATOM    293  C   PRO    37      -9.807 -51.723 -21.196  1.00 78.00           C
ATOM    294  O   PRO    37      -9.451 -51.491 -22.349  1.00 78.00           O
ATOM    295  N   ALA    38     -11.084 -51.981 -20.854  1.00 37.34           N
ATOM    296  CA  ALA    38     -12.160 -51.937 -21.800  1.00 37.34           C
ATOM    297  CB  ALA    38     -13.475 -52.493 -21.224  1.00 37.34           C
ATOM    298  C   ALA    38     -12.424 -50.526 -22.235  1.00 37.34           C
ATOM    299  O   ALA    38     -12.716 -50.265 -23.402  1.00 37.34           O
ATOM    300  N   HIS    39     -12.338 -49.577 -21.286  1.00 95.05           N
ATOM    301  CA  HIS    39     -12.714 -48.211 -21.529  1.00 95.05           C
ATOM    302  ND1 HIS    39     -11.479 -48.359 -18.292  1.00 95.05           N
ATOM    303  CG  HIS    39     -11.556 -47.490 -19.351  1.00 95.05           C
ATOM    304  CB  HIS    39     -12.757 -47.355 -20.245  1.00 95.05           C
ATOM    305  NE2 HIS    39      -9.551 -47.254 -18.341  1.00 95.05           N
ATOM    306  CD2 HIS    39     -10.366 -46.820 -19.369  1.00 95.05           C
ATOM    307  CE1 HIS    39     -10.261 -48.180 -17.718  1.00 95.05           C
ATOM    308  C   HIS    39     -11.839 -47.529 -22.539  1.00 95.05           C
ATOM    309  O   HIS    39     -12.318 -46.770 -23.375  1.00 95.05           O
ATOM    310  N   ILE    40     -10.524 -47.753 -22.519  1.00 52.36           N
ATOM    311  CA  ILE    40      -9.687 -46.982 -23.396  1.00 52.36           C
ATOM    312  CB  ILE    40      -8.228 -47.178 -23.106  1.00 52.36           C
ATOM    313  CG1 ILE    40      -7.919 -46.709 -21.672  1.00 52.36           C
ATOM    314  CG2 ILE    40      -7.414 -46.435 -24.180  1.00 52.36           C
ATOM    315  CD1 ILE    40      -6.537 -47.126 -21.169  1.00 52.36           C
ATOM    316  C   ILE    40      -9.913 -47.261 -24.863  1.00 52.36           C
ATOM    317  O   ILE    40      -9.990 -46.326 -25.657  1.00 52.36           O
ATOM    318  N   CYS    41     -10.018 -48.540 -25.282  1.00 51.48           N
ATOM    319  CA  CYS    41     -10.091 -48.794 -26.697  1.00 51.48           C
ATOM    320  CB  CYS    41      -8.863 -49.622 -27.155  1.00 51.48           C
ATOM    321  SG  CYS    41      -8.775 -50.045 -28.920  1.00 51.48           S
ATOM    322  C   CYS    41     -11.346 -49.555 -27.009  1.00 51.48           C
ATOM    323  O   CYS    41     -11.639 -50.576 -26.395  1.00 51.48           O
ATOM    324  N   SER    42     -12.128 -49.045 -27.985  1.00 67.95           N
ATOM    325  CA  SER    42     -13.351 -49.669 -28.403  1.00 67.95           C
ATOM    326  CB  SER    42     -14.100 -48.832 -29.450  1.00 67.95           C
ATOM    327  OG  SER    42     -13.313 -48.715 -30.627  1.00 67.95           O
ATOM    328  C   SER    42     -13.008 -50.976 -29.048  1.00 67.95           C
ATOM    329  O   SER    42     -13.700 -51.972 -28.852  1.00 67.95           O
ATOM    330  N   GLN    43     -11.915 -50.995 -29.840  1.00 58.55           N
ATOM    331  CA  GLN    43     -11.531 -52.194 -30.529  1.00 58.55           C
ATOM    332  CB  GLN    43     -10.458 -51.979 -31.616  1.00 58.55           C
ATOM    333  CG  GLN    43     -10.111 -53.270 -32.369  1.00 58.55           C
ATOM    334  CD  GLN    43      -9.053 -52.969 -33.420  1.00 58.55           C
ATOM    335  OE1 GLN    43      -8.826 -53.764 -34.331  1.00 58.55           O
ATOM    336  NE2 GLN    43      -8.387 -51.790 -33.293  1.00 58.55           N
ATOM    337  C   GLN    43     -10.949 -53.165 -29.513  1.00 58.55           C
ATOM    338  O   GLN    43     -10.089 -52.735 -28.698  1.00 58.55           O
ATOM    339  OXT GLN    43     -11.352 -54.359 -29.548  1.00 58.55           O
TER     340      GLN    43
CONECT   31   75
CONECT  113  198
CONECT  204  321
END
