# Supplementary material for: Graph-Directed Approach for Downselecting Toxins for Experimental Structure Determination
Source: Mar Drugs. 2020 May 14;18(5):256. doi: 10.3390/md18050256 (PMC7281422; doi:10.3390/md18050256)
Supplement: Supplementary file 1 [file marinedrugs-18-00256-s001.zip › SupplementaryMaterial/finalmodels/6C_finalmodels/seq68/seq68model2_B99990001.pdb]

EXPDTA    THEORETICAL MODEL, MODELLER 9.19 2019/07/19 21:44:55
REMARK   6 MODELLER OBJECTIVE FUNCTION:       925.2402
REMARK   6 MODELLER BEST TEMPLATE % SEQ ID:  72.000
REMARK   6 SEQUENCE: subject
REMARK   6 ALIGNMENT: subject-mult.ali
REMARK   6 DOPE score: -1305.51367
REMARK   6 GA341 score: 1.00000
REMARK   6 TEMPLATE: 1cnnAA 1:A - 26:A MODELS 1: - 25: AT 64.0%
REMARK   6 TEMPLATE: 1tt3AA 1:A - 25:A MODELS 1: - 25: AT 68.0%
REMARK   6 TEMPLATE: 2km9AA 1:A - 25:A MODELS 1: - 25: AT 72.0%
REMARK   6 TEMPLATE: 2km9AA 1:A - 25:A MODELS 1: - 25: AT 72.0%
SSBOND   1 CYS      1    CYS     16                          1555   1555  2.03
SSBOND   2 CYS      8    CYS     20                          1555   1555  2.03
SSBOND   3 CYS     15    CYS     25                          1555   1555  2.04
ATOM      1  N   CYS     1     -27.879  33.136  31.567  1.00 54.08           N
ATOM      2  CA  CYS     1     -26.679  32.950  32.414  1.00 54.08           C
ATOM      3  CB  CYS     1     -25.767  34.193  32.323  1.00 54.08           C
ATOM      4  SG  CYS     1     -26.618  35.727  32.806  1.00 54.08           S
ATOM      5  C   CYS     1     -27.053  32.734  33.842  1.00 54.08           C
ATOM      6  O   CYS     1     -28.173  33.031  34.260  1.00 54.08           O
ATOM      7  N   LYS     2     -26.112  32.170  34.619  1.00305.93           N
ATOM      8  CA  LYS     2     -26.341  31.973  36.016  1.00305.93           C
ATOM      9  CB  LYS     2     -25.440  30.889  36.626  1.00305.93           C
ATOM     10  CG  LYS     2     -25.498  29.528  35.930  1.00305.93           C
ATOM     11  CD  LYS     2     -26.852  28.825  36.007  1.00305.93           C
ATOM     12  CE  LYS     2     -26.848  27.433  35.366  1.00305.93           C
ATOM     13  NZ  LYS     2     -28.194  26.825  35.458  1.00305.93           N
ATOM     14  C   LYS     2     -25.878  33.247  36.624  1.00305.93           C
ATOM     15  O   LYS     2     -24.770  33.704  36.364  1.00305.93           O
ATOM     16  N   SER     3     -26.723  33.861  37.455  1.00104.97           N
ATOM     17  CA  SER     3     -26.381  35.126  38.026  1.00104.97           C
ATOM     18  CB  SER     3     -27.600  35.938  38.491  1.00104.97           C
ATOM     19  OG  SER     3     -28.265  35.253  39.541  1.00104.97           O
ATOM     20  C   SER     3     -25.518  34.890  39.210  1.00104.97           C
ATOM     21  O   SER     3     -25.427  33.776  39.723  1.00104.97           O
ATOM     22  N   THR     4     -24.850  35.958  39.676  1.00114.91           N
ATOM     23  CA  THR     4     -24.001  35.788  40.807  1.00114.91           C
ATOM     24  CB  THR     4     -23.198  37.011  41.140  1.00114.91           C
ATOM     25  OG1 THR     4     -22.331  36.740  42.229  1.00114.91           O
ATOM     26  CG2 THR     4     -24.142  38.176  41.469  1.00114.91           C
ATOM     27  C   THR     4     -24.860  35.405  41.965  1.00114.91           C
ATOM     28  O   THR     4     -25.954  35.932  42.160  1.00114.91           O
ATOM     29  N   GLY     5     -24.365  34.445  42.767  1.00 27.03           N
ATOM     30  CA  GLY     5     -25.103  33.955  43.892  1.00 27.03           C
ATOM     31  C   GLY     5     -25.664  32.629  43.502  1.00 27.03           C
ATOM     32  O   GLY     5     -26.070  31.844  44.357  1.00 27.03           O
ATOM     33  N   ALA     6     -25.692  32.348  42.186  1.00 45.65           N
ATOM     34  CA  ALA     6     -26.186  31.090  41.711  1.00 45.65           C
ATOM     35  CB  ALA     6     -26.501  31.088  40.205  1.00 45.65           C
ATOM     36  C   ALA     6     -25.113  30.084  41.969  1.00 45.65           C
ATOM     37  O   ALA     6     -23.970  30.443  42.242  1.00 45.65           O
ATOM     38  N   SER     7     -25.464  28.785  41.916  1.00 97.38           N
ATOM     39  CA  SER     7     -24.492  27.766  42.185  1.00 97.38           C
ATOM     40  CB  SER     7     -25.076  26.555  42.927  1.00 97.38           C
ATOM     41  OG  SER     7     -24.069  25.574  43.118  1.00 97.38           O
ATOM     42  C   SER     7     -23.957  27.277  40.882  1.00 97.38           C
ATOM     43  O   SER     7     -24.707  26.869  39.995  1.00 97.38           O
ATOM     44  N   CYS     8     -22.617  27.291  40.752  1.00113.35           N
ATOM     45  CA  CYS     8     -22.012  26.925  39.512  1.00113.35           C
ATOM     46  CB  CYS     8     -21.409  28.131  38.777  1.00113.35           C
ATOM     47  SG  CYS     8     -20.312  29.082  39.860  1.00113.35           S
ATOM     48  C   CYS     8     -20.931  25.929  39.727  1.00113.35           C
ATOM     49  O   CYS     8     -20.508  25.647  40.845  1.00113.35           O
ATOM     50  N   ARG     9     -20.456  25.389  38.597  1.00220.87           N
ATOM     51  CA  ARG     9     -19.503  24.331  38.522  1.00220.87           C
ATOM     52  CB  ARG     9     -20.136  23.149  37.779  1.00220.87           C
ATOM     53  CG  ARG     9     -20.706  23.581  36.416  1.00220.87           C
ATOM     54  CD  ARG     9     -22.225  23.791  36.378  1.00220.87           C
ATOM     55  NE  ARG     9     -22.519  25.243  36.502  1.00220.87           N
ATOM     56  CZ  ARG     9     -23.771  25.632  36.882  1.00220.87           C
ATOM     57  NH1 ARG     9     -24.692  24.692  37.250  1.00220.87           N
ATOM     58  NH2 ARG     9     -24.105  26.951  36.893  1.00220.87           N
ATOM     59  C   ARG     9     -18.341  24.812  37.712  1.00220.87           C
ATOM     60  O   ARG     9     -18.388  25.850  37.057  1.00220.87           O
ATOM     61  N   ARG    10     -17.235  24.065  37.770  1.00170.81           N
ATOM     62  CA  ARG    10     -16.053  24.393  37.039  1.00170.81           C
ATOM     63  CB  ARG    10     -14.888  23.500  37.469  1.00170.81           C
ATOM     64  CG  ARG    10     -13.526  24.012  37.033  1.00170.81           C
ATOM     65  CD  ARG    10     -12.396  23.432  37.882  1.00170.81           C
ATOM     66  NE  ARG    10     -12.635  21.966  38.023  1.00170.81           N
ATOM     67  CZ  ARG    10     -13.320  21.477  39.097  1.00170.81           C
ATOM     68  NH1 ARG    10     -13.793  22.325  40.058  1.00170.81           N
ATOM     69  NH2 ARG    10     -13.532  20.132  39.213  1.00170.81           N
ATOM     70  C   ARG    10     -16.335  24.221  35.578  1.00170.81           C
ATOM     71  O   ARG    10     -15.645  24.785  34.728  1.00170.81           O
ATOM     72  N   THR    11     -17.287  23.328  35.254  1.00156.19           N
ATOM     73  CA  THR    11     -17.658  23.058  33.892  1.00156.19           C
ATOM     74  CB  THR    11     -18.449  21.787  33.748  1.00156.19           C
ATOM     75  OG1 THR    11     -19.655  21.868  34.492  1.00156.19           O
ATOM     76  CG2 THR    11     -17.602  20.610  34.255  1.00156.19           C
ATOM     77  C   THR    11     -18.462  24.156  33.266  1.00156.19           C
ATOM     78  O   THR    11     -18.163  24.587  32.151  1.00156.19           O
ATOM     79  N   SER    12     -19.483  24.683  33.967  1.00198.83           N
ATOM     80  CA  SER    12     -20.359  25.565  33.252  1.00198.83           C
ATOM     81  CB  SER    12     -21.838  25.411  33.658  1.00198.83           C
ATOM     82  OG  SER    12     -22.317  24.117  33.314  1.00198.83           O
ATOM     83  C   SER    12     -19.985  26.985  33.483  1.00198.83           C
ATOM     84  O   SER    12     -20.297  27.561  34.524  1.00198.83           O
ATOM     85  N   TYR    13     -19.365  27.622  32.475  1.00194.59           N
ATOM     86  CA  TYR    13     -19.049  29.000  32.698  1.00194.59           C
ATOM     87  CB  TYR    13     -17.758  29.465  32.014  1.00194.59           C
ATOM     88  CG  TYR    13     -16.608  28.794  32.681  1.00194.59           C
ATOM     89  CD1 TYR    13     -16.124  29.240  33.892  1.00194.59           C
ATOM     90  CD2 TYR    13     -15.998  27.721  32.077  1.00194.59           C
ATOM     91  CE1 TYR    13     -15.056  28.617  34.496  1.00194.59           C
ATOM     92  CE2 TYR    13     -14.933  27.095  32.675  1.00194.59           C
ATOM     93  CZ  TYR    13     -14.462  27.540  33.886  1.00194.59           C
ATOM     94  OH  TYR    13     -13.367  26.897  34.499  1.00194.59           O
ATOM     95  C   TYR    13     -20.159  29.820  32.114  1.00194.59           C
ATOM     96  O   TYR    13     -19.924  30.835  31.458  1.00194.59           O
ATOM     97  N   ASP    14     -21.399  29.424  32.437  1.00257.93           N
ATOM     98  CA  ASP    14     -22.664  29.987  32.057  1.00257.93           C
ATOM     99  CB  ASP    14     -23.848  29.211  32.677  1.00257.93           C
ATOM    100  CG  ASP    14     -23.800  27.724  32.376  1.00257.93           C
ATOM    101  OD1 ASP    14     -22.980  27.294  31.525  1.00257.93           O
ATOM    102  OD2 ASP    14     -24.594  26.992  33.024  1.00257.93           O
ATOM    103  C   ASP    14     -22.788  31.310  32.751  1.00257.93           C
ATOM    104  O   ASP    14     -23.634  32.123  32.392  1.00257.93           O
ATOM    105  N   CYS    15     -21.985  31.536  33.807  1.00166.95           N
ATOM    106  CA  CYS    15     -22.200  32.631  34.723  1.00166.95           C
ATOM    107  CB  CYS    15     -21.139  32.749  35.838  1.00166.95           C
ATOM    108  SG  CYS    15     -21.037  31.293  36.922  1.00166.95           S
ATOM    109  C   CYS    15     -22.273  33.968  34.058  1.00166.95           C
ATOM    110  O   CYS    15     -21.517  34.300  33.148  1.00166.95           O
ATOM    111  N   CYS    16     -23.219  34.789  34.554  1.00 54.09           N
ATOM    112  CA  CYS    16     -23.466  36.110  34.057  1.00 54.09           C
ATOM    113  CB  CYS    16     -24.608  36.818  34.812  1.00 54.09           C
ATOM    114  SG  CYS    16     -26.194  35.929  34.780  1.00 54.09           S
ATOM    115  C   CYS    16     -22.222  36.898  34.304  1.00 54.09           C
ATOM    116  O   CYS    16     -21.810  37.708  33.474  1.00 54.09           O
ATOM    117  N   THR    17     -21.611  36.682  35.483  1.00 72.10           N
ATOM    118  CA  THR    17     -20.407  37.350  35.883  1.00 72.10           C
ATOM    119  CB  THR    17     -20.046  37.042  37.301  1.00 72.10           C
ATOM    120  OG1 THR    17     -21.146  37.323  38.151  1.00 72.10           O
ATOM    121  CG2 THR    17     -18.861  37.936  37.694  1.00 72.10           C
ATOM    122  C   THR    17     -19.295  36.860  35.005  1.00 72.10           C
ATOM    123  O   THR    17     -18.400  37.613  34.630  1.00 72.10           O
ATOM    124  N   GLY    18     -19.322  35.558  34.669  1.00 52.07           N
ATOM    125  CA  GLY    18     -18.348  34.955  33.804  1.00 52.07           C
ATOM    126  C   GLY    18     -17.498  34.033  34.614  1.00 52.07           C
ATOM    127  O   GLY    18     -17.251  32.895  34.218  1.00 52.07           O
ATOM    128  N   SER    19     -17.072  34.473  35.808  1.00 66.34           N
ATOM    129  CA  SER    19     -16.210  33.618  36.564  1.00 66.34           C
ATOM    130  CB  SER    19     -15.057  34.372  37.244  1.00 66.34           C
ATOM    131  OG  SER    19     -15.582  35.374  38.102  1.00 66.34           O
ATOM    132  C   SER    19     -17.022  32.956  37.622  1.00 66.34           C
ATOM    133  O   SER    19     -17.785  33.598  38.343  1.00 66.34           O
ATOM    134  N   CYS    20     -16.870  31.626  37.722  1.00 83.78           N
ATOM    135  CA  CYS    20     -17.590  30.857  38.686  1.00 83.78           C
ATOM    136  CB  CYS    20     -17.775  29.392  38.235  1.00 83.78           C
ATOM    137  SG  CYS    20     -18.467  28.318  39.524  1.00 83.78           S
ATOM    138  C   CYS    20     -16.803  30.857  39.956  1.00 83.78           C
ATOM    139  O   CYS    20     -15.711  30.307  40.037  1.00 83.78           O
ATOM    140  N   ARG    21     -17.370  31.484  40.995  1.00211.91           N
ATOM    141  CA  ARG    21     -16.832  31.508  42.322  1.00211.91           C
ATOM    142  CB  ARG    21     -17.735  32.214  43.343  1.00211.91           C
ATOM    143  CG  ARG    21     -17.926  33.704  43.102  1.00211.91           C
ATOM    144  CD  ARG    21     -19.031  34.296  43.974  1.00211.91           C
ATOM    145  NE  ARG    21     -18.561  34.248  45.386  1.00211.91           N
ATOM    146  CZ  ARG    21     -17.944  35.333  45.938  1.00211.91           C
ATOM    147  NH1 ARG    21     -17.812  36.485  45.215  1.00211.91           N
ATOM    148  NH2 ARG    21     -17.481  35.276  47.219  1.00211.91           N
ATOM    149  C   ARG    21     -16.805  30.090  42.767  1.00211.91           C
ATOM    150  O   ARG    21     -17.305  29.202  42.081  1.00211.91           O
ATOM    151  N   SER    22     -16.188  29.824  43.927  1.00106.29           N
ATOM    152  CA  SER    22     -16.164  28.456  44.322  1.00106.29           C
ATOM    153  CB  SER    22     -15.202  28.184  45.494  1.00106.29           C
ATOM    154  OG  SER    22     -15.579  28.942  46.634  1.00106.29           O
ATOM    155  C   SER    22     -17.553  28.081  44.734  1.00106.29           C
ATOM    156  O   SER    22     -17.954  28.278  45.879  1.00106.29           O
ATOM    157  N   GLY    23     -18.324  27.507  43.787  1.00 51.81           N
ATOM    158  CA  GLY    23     -19.645  27.023  44.067  1.00 51.81           C
ATOM    159  C   GLY    23     -20.701  28.054  43.779  1.00 51.81           C
ATOM    160  O   GLY    23     -21.888  27.742  43.857  1.00 51.81           O
ATOM    161  N   ARG    24     -20.337  29.304  43.434  1.00101.03           N
ATOM    162  CA  ARG    24     -21.388  30.264  43.201  1.00101.03           C
ATOM    163  CB  ARG    24     -21.609  31.219  44.387  1.00101.03           C
ATOM    164  CG  ARG    24     -22.136  30.532  45.649  1.00101.03           C
ATOM    165  CD  ARG    24     -22.350  31.494  46.819  1.00101.03           C
ATOM    166  NE  ARG    24     -23.027  30.743  47.917  1.00101.03           N
ATOM    167  CZ  ARG    24     -22.295  30.115  48.883  1.00101.03           C
ATOM    168  NH1 ARG    24     -20.933  30.148  48.851  1.00101.03           N
ATOM    169  NH2 ARG    24     -22.927  29.441  49.889  1.00101.03           N
ATOM    170  C   ARG    24     -20.978  31.115  42.051  1.00101.03           C
ATOM    171  O   ARG    24     -19.806  31.136  41.709  1.00101.03           O
ATOM    172  N   CYS    25     -21.911  31.832  41.392  1.00 44.20           N
ATOM    173  CA  CYS    25     -21.478  32.666  40.305  1.00 44.20           C
ATOM    174  CB  CYS    25     -22.492  32.823  39.145  1.00 44.20           C
ATOM    175  SG  CYS    25     -22.700  31.346  38.098  1.00 44.20           S
ATOM    176  C   CYS    25     -21.247  34.056  40.883  1.00 44.20           C
ATOM    177  O   CYS    25     -21.179  34.186  42.135  1.00 44.20           O
ATOM    178  OXT CYS    25     -21.139  35.011  40.067  1.00 44.20           O
TER     179      CYS    25
CONECT    4  114
CONECT   47  137
CONECT  108  175
END
