# Supplementary material for: Graph-Directed Approach for Downselecting Toxins for Experimental Structure Determination
Source: Mar Drugs. 2020 May 14;18(5):256. doi: 10.3390/md18050256 (PMC7281422; doi:10.3390/md18050256)
Supplement: Supplementary file 1 [file marinedrugs-18-00256-s001.zip › SupplementaryMaterial/finalmodels/6C_finalmodels/seq68/seq68model1_B99990009.pdb]

EXPDTA    THEORETICAL MODEL, MODELLER 9.19 2019/07/19 21:46:00
REMARK   6 MODELLER OBJECTIVE FUNCTION:       931.0172
REMARK   6 MODELLER BEST TEMPLATE % SEQ ID:  72.000
REMARK   6 SEQUENCE: subject
REMARK   6 ALIGNMENT: subject-mult.ali
REMARK   6 DOPE score: -1300.40649
REMARK   6 GA341 score: 1.00000
REMARK   6 TEMPLATE: 1cnnAA 1:A - 26:A MODELS 1: - 25: AT 64.0%
REMARK   6 TEMPLATE: 1tt3AA 1:A - 25:A MODELS 1: - 25: AT 68.0%
REMARK   6 TEMPLATE: 2km9AA 1:A - 25:A MODELS 1: - 25: AT 72.0%
REMARK   6 TEMPLATE: 2km9AA 1:A - 25:A MODELS 1: - 25: AT 72.0%
SSBOND   1 CYS      1    CYS     16                          1555   1555  2.03
SSBOND   2 CYS      8    CYS     20                          1555   1555  2.03
SSBOND   3 CYS     15    CYS     25                          1555   1555  2.04
ATOM      1  N   CYS     1      -5.945  -0.444  65.331  1.00 56.75           N
ATOM      2  CA  CYS     1      -7.001   0.577  65.520  1.00 56.75           C
ATOM      3  CB  CYS     1      -7.712   0.854  64.183  1.00 56.75           C
ATOM      4  SG  CYS     1      -8.433  -0.646  63.456  1.00 56.75           S
ATOM      5  C   CYS     1      -8.011   0.158  66.537  1.00 56.75           C
ATOM      6  O   CYS     1      -8.011  -0.986  66.992  1.00 56.75           O
ATOM      7  N   LYS     2      -8.883   1.103  66.941  1.00276.06           N
ATOM      8  CA  LYS     2      -9.907   0.794  67.892  1.00276.06           C
ATOM      9  CB  LYS     2     -10.003   1.800  69.046  1.00276.06           C
ATOM     10  CG  LYS     2      -8.762   1.739  69.936  1.00276.06           C
ATOM     11  CD  LYS     2      -8.664   2.858  70.967  1.00276.06           C
ATOM     12  CE  LYS     2      -7.416   2.747  71.847  1.00276.06           C
ATOM     13  NZ  LYS     2      -7.397   3.848  72.835  1.00276.06           N
ATOM     14  C   LYS     2     -11.200   0.805  67.148  1.00276.06           C
ATOM     15  O   LYS     2     -11.430   1.651  66.287  1.00276.06           O
ATOM     16  N   SER     3     -12.079  -0.155  67.465  1.00 78.70           N
ATOM     17  CA  SER     3     -13.322  -0.335  66.774  1.00 78.70           C
ATOM     18  CB  SER     3     -13.886  -1.761  66.923  1.00 78.70           C
ATOM     19  OG  SER     3     -12.971  -2.712  66.401  1.00 78.70           O
ATOM     20  C   SER     3     -14.350   0.587  67.336  1.00 78.70           C
ATOM     21  O   SER     3     -14.161   1.177  68.399  1.00 78.70           O
ATOM     22  N   THR     4     -15.487   0.730  66.630  1.00115.91           N
ATOM     23  CA  THR     4     -16.498   1.596  67.156  1.00115.91           C
ATOM     24  CB  THR     4     -17.742   1.720  66.316  1.00115.91           C
ATOM     25  OG1 THR     4     -18.268   0.438  66.013  1.00115.91           O
ATOM     26  CG2 THR     4     -17.428   2.503  65.038  1.00115.91           C
ATOM     27  C   THR     4     -16.901   1.066  68.484  1.00115.91           C
ATOM     28  O   THR     4     -16.904  -0.142  68.721  1.00115.91           O
ATOM     29  N   GLY     5     -17.223   1.994  69.402  1.00 29.39           N
ATOM     30  CA  GLY     5     -17.619   1.617  70.723  1.00 29.39           C
ATOM     31  C   GLY     5     -16.420   1.762  71.603  1.00 29.39           C
ATOM     32  O   GLY     5     -16.543   1.843  72.823  1.00 29.39           O
ATOM     33  N   ALA     6     -15.220   1.807  70.996  1.00 53.11           N
ATOM     34  CA  ALA     6     -14.028   1.979  71.775  1.00 53.11           C
ATOM     35  CB  ALA     6     -12.734   1.688  70.998  1.00 53.11           C
ATOM     36  C   ALA     6     -14.013   3.409  72.189  1.00 53.11           C
ATOM     37  O   ALA     6     -14.747   4.220  71.629  1.00 53.11           O
ATOM     38  N   SER     7     -13.210   3.761  73.212  1.00 66.91           N
ATOM     39  CA  SER     7     -13.208   5.133  73.632  1.00 66.91           C
ATOM     40  CB  SER     7     -13.179   5.312  75.159  1.00 66.91           C
ATOM     41  OG  SER     7     -11.970   4.794  75.692  1.00 66.91           O
ATOM     42  C   SER     7     -11.993   5.801  73.070  1.00 66.91           C
ATOM     43  O   SER     7     -10.870   5.327  73.239  1.00 66.91           O
ATOM     44  N   CYS     8     -12.201   6.944  72.383  1.00113.84           N
ATOM     45  CA  CYS     8     -11.097   7.622  71.776  1.00113.84           C
ATOM     46  CB  CYS     8     -11.035   7.424  70.251  1.00113.84           C
ATOM     47  SG  CYS     8     -12.599   7.853  69.438  1.00113.84           S
ATOM     48  C   CYS     8     -11.163   9.085  72.059  1.00113.84           C
ATOM     49  O   CYS     8     -12.072   9.580  72.720  1.00113.84           O
ATOM     50  N   ARG     9     -10.147   9.802  71.550  1.00245.25           N
ATOM     51  CA  ARG     9      -9.949  11.201  71.772  1.00245.25           C
ATOM     52  CB  ARG     9      -8.748  11.462  72.700  1.00245.25           C
ATOM     53  CG  ARG     9      -7.400  10.946  72.167  1.00245.25           C
ATOM     54  CD  ARG     9      -7.370   9.478  71.748  1.00245.25           C
ATOM     55  NE  ARG     9      -7.709   8.647  72.931  1.00245.25           N
ATOM     56  CZ  ARG     9      -8.089   7.351  72.769  1.00245.25           C
ATOM     57  NH1 ARG     9      -8.196   6.826  71.511  1.00245.25           N
ATOM     58  NH2 ARG     9      -8.353   6.586  73.867  1.00245.25           N
ATOM     59  C   ARG     9      -9.633  11.795  70.439  1.00245.25           C
ATOM     60  O   ARG     9      -9.433  11.090  69.452  1.00245.25           O
ATOM     61  N   ARG    10      -9.578  13.129  70.378  1.00150.07           N
ATOM     62  CA  ARG    10      -9.349  13.821  69.148  1.00150.07           C
ATOM     63  CB  ARG    10      -9.442  15.334  69.384  1.00150.07           C
ATOM     64  CG  ARG    10     -10.839  15.703  69.890  1.00150.07           C
ATOM     65  CD  ARG    10     -10.906  16.942  70.785  1.00150.07           C
ATOM     66  NE  ARG    10     -10.164  16.635  72.040  1.00150.07           N
ATOM     67  CZ  ARG    10     -10.735  15.900  73.041  1.00150.07           C
ATOM     68  NH1 ARG    10     -12.026  15.463  72.943  1.00150.07           N
ATOM     69  NH2 ARG    10      -9.990  15.572  74.134  1.00150.07           N
ATOM     70  C   ARG    10      -7.991  13.439  68.637  1.00150.07           C
ATOM     71  O   ARG    10      -7.779  13.280  67.434  1.00150.07           O
ATOM     72  N   THR    11      -7.042  13.252  69.564  1.00 73.70           N
ATOM     73  CA  THR    11      -5.664  13.005  69.256  1.00 73.70           C
ATOM     74  CB  THR    11      -4.881  12.889  70.527  1.00 73.70           C
ATOM     75  OG1 THR    11      -5.093  14.054  71.305  1.00 73.70           O
ATOM     76  CG2 THR    11      -3.385  12.734  70.206  1.00 73.70           C
ATOM     77  C   THR    11      -5.479  11.734  68.478  1.00 73.70           C
ATOM     78  O   THR    11      -4.803  11.718  67.451  1.00 73.70           O
ATOM     79  N   SER    12      -6.093  10.629  68.928  1.00245.39           N
ATOM     80  CA  SER    12      -5.786   9.381  68.294  1.00245.39           C
ATOM     81  CB  SER    12      -6.522   8.197  68.932  1.00245.39           C
ATOM     82  OG  SER    12      -5.864   7.818  70.131  1.00245.39           O
ATOM     83  C   SER    12      -6.083   9.379  66.823  1.00245.39           C
ATOM     84  O   SER    12      -5.178   9.433  65.993  1.00245.39           O
ATOM     85  N   TYR    13      -7.368   9.363  66.449  1.00287.90           N
ATOM     86  CA  TYR    13      -7.752   9.186  65.073  1.00287.90           C
ATOM     87  CB  TYR    13      -7.135  10.186  64.080  1.00287.90           C
ATOM     88  CG  TYR    13      -7.643  11.563  64.329  1.00287.90           C
ATOM     89  CD1 TYR    13      -8.984  11.856  64.224  1.00287.90           C
ATOM     90  CD2 TYR    13      -6.759  12.580  64.608  1.00287.90           C
ATOM     91  CE1 TYR    13      -9.435  13.137  64.438  1.00287.90           C
ATOM     92  CE2 TYR    13      -7.205  13.862  64.821  1.00287.90           C
ATOM     93  CZ  TYR    13      -8.546  14.142  64.735  1.00287.90           C
ATOM     94  OH  TYR    13      -9.006  15.458  64.953  1.00287.90           O
ATOM     95  C   TYR    13      -7.323   7.806  64.624  1.00287.90           C
ATOM     96  O   TYR    13      -7.409   7.462  63.446  1.00287.90           O
ATOM     97  N   ASP    14      -6.897   6.965  65.586  1.00232.08           N
ATOM     98  CA  ASP    14      -6.458   5.598  65.436  1.00232.08           C
ATOM     99  CB  ASP    14      -5.693   5.093  66.686  1.00232.08           C
ATOM    100  CG  ASP    14      -6.480   5.262  67.988  1.00232.08           C
ATOM    101  OD1 ASP    14      -7.736   5.152  67.996  1.00232.08           O
ATOM    102  OD2 ASP    14      -5.794   5.500  69.015  1.00232.08           O
ATOM    103  C   ASP    14      -7.624   4.699  65.148  1.00232.08           C
ATOM    104  O   ASP    14      -7.451   3.506  64.903  1.00232.08           O
ATOM    105  N   CYS    15      -8.855   5.228  65.228  1.00165.21           N
ATOM    106  CA  CYS    15     -10.035   4.399  65.118  1.00165.21           C
ATOM    107  CB  CYS    15     -11.374   5.164  65.264  1.00165.21           C
ATOM    108  SG  CYS    15     -11.687   5.815  66.935  1.00165.21           S
ATOM    109  C   CYS    15     -10.106   3.658  63.820  1.00165.21           C
ATOM    110  O   CYS    15      -9.729   4.138  62.753  1.00165.21           O
ATOM    111  N   CYS    16     -10.632   2.421  63.906  1.00 57.93           N
ATOM    112  CA  CYS    16     -10.791   1.558  62.774  1.00 57.93           C
ATOM    113  CB  CYS    16     -11.352   0.178  63.155  1.00 57.93           C
ATOM    114  SG  CYS    16     -10.276  -0.745  64.301  1.00 57.93           S
ATOM    115  C   CYS    16     -11.762   2.224  61.852  1.00 57.93           C
ATOM    116  O   CYS    16     -11.658   2.113  60.633  1.00 57.93           O
ATOM    117  N   THR    17     -12.764   2.910  62.431  1.00 73.75           N
ATOM    118  CA  THR    17     -13.745   3.610  61.658  1.00 73.75           C
ATOM    119  CB  THR    17     -14.816   4.164  62.526  1.00 73.75           C
ATOM    120  OG1 THR    17     -15.350   3.111  63.307  1.00 73.75           O
ATOM    121  CG2 THR    17     -15.911   4.780  61.640  1.00 73.75           C
ATOM    122  C   THR    17     -13.056   4.755  60.994  1.00 73.75           C
ATOM    123  O   THR    17     -13.332   5.076  59.842  1.00 73.75           O
ATOM    124  N   GLY    18     -12.129   5.399  61.730  1.00 52.71           N
ATOM    125  CA  GLY    18     -11.378   6.513  61.236  1.00 52.71           C
ATOM    126  C   GLY    18     -11.860   7.731  61.946  1.00 52.71           C
ATOM    127  O   GLY    18     -11.072   8.608  62.295  1.00 52.71           O
ATOM    128  N   SER    19     -13.172   7.780  62.237  1.00112.34           N
ATOM    129  CA  SER    19     -13.715   8.966  62.824  1.00112.34           C
ATOM    130  CB  SER    19     -15.093   9.322  62.247  1.00112.34           C
ATOM    131  OG  SER    19     -14.997   9.470  60.839  1.00112.34           O
ATOM    132  C   SER    19     -13.912   8.712  64.278  1.00112.34           C
ATOM    133  O   SER    19     -14.609   7.778  64.668  1.00112.34           O
ATOM    134  N   CYS    20     -13.292   9.553  65.125  1.00 79.68           N
ATOM    135  CA  CYS    20     -13.469   9.412  66.537  1.00 79.68           C
ATOM    136  CB  CYS    20     -12.280   9.974  67.329  1.00 79.68           C
ATOM    137  SG  CYS    20     -12.485   9.851  69.125  1.00 79.68           S
ATOM    138  C   CYS    20     -14.672  10.224  66.881  1.00 79.68           C
ATOM    139  O   CYS    20     -14.743  11.415  66.590  1.00 79.68           O
ATOM    140  N   ARG    21     -15.674   9.599  67.513  1.00160.21           N
ATOM    141  CA  ARG    21     -16.880  10.307  67.818  1.00160.21           C
ATOM    142  CB  ARG    21     -18.136   9.551  67.402  1.00160.21           C
ATOM    143  CG  ARG    21     -19.373  10.085  68.118  1.00160.21           C
ATOM    144  CD  ARG    21     -20.632   9.289  67.792  1.00160.21           C
ATOM    145  NE  ARG    21     -20.907   9.515  66.348  1.00160.21           N
ATOM    146  CZ  ARG    21     -22.033   9.006  65.774  1.00160.21           C
ATOM    147  NH1 ARG    21     -22.934   8.299  66.523  1.00160.21           N
ATOM    148  NH2 ARG    21     -22.253   9.203  64.445  1.00160.21           N
ATOM    149  C   ARG    21     -17.057  10.481  69.288  1.00160.21           C
ATOM    150  O   ARG    21     -17.215   9.500  70.006  1.00160.21           O
ATOM    151  N   SER    22     -17.017  11.746  69.756  1.00171.25           N
ATOM    152  CA  SER    22     -17.386  12.159  71.081  1.00171.25           C
ATOM    153  CB  SER    22     -18.904  12.320  71.277  1.00171.25           C
ATOM    154  OG  SER    22     -19.531  11.047  71.239  1.00171.25           O
ATOM    155  C   SER    22     -16.893  11.208  72.118  1.00171.25           C
ATOM    156  O   SER    22     -17.662  10.831  73.001  1.00171.25           O
ATOM    157  N   GLY    23     -15.615  10.791  72.068  1.00 67.08           N
ATOM    158  CA  GLY    23     -15.123   9.954  73.132  1.00 67.08           C
ATOM    159  C   GLY    23     -15.261   8.486  72.826  1.00 67.08           C
ATOM    160  O   GLY    23     -15.004   7.647  73.689  1.00 67.08           O
ATOM    161  N   ARG    24     -15.681   8.119  71.603  1.00 77.70           N
ATOM    162  CA  ARG    24     -15.809   6.723  71.285  1.00 77.70           C
ATOM    163  CB  ARG    24     -17.234   6.208  71.495  1.00 77.70           C
ATOM    164  CG  ARG    24     -17.697   6.382  72.940  1.00 77.70           C
ATOM    165  CD  ARG    24     -19.116   5.890  73.209  1.00 77.70           C
ATOM    166  NE  ARG    24     -19.447   6.331  74.591  1.00 77.70           N
ATOM    167  CZ  ARG    24     -19.912   5.442  75.520  1.00 77.70           C
ATOM    168  NH1 ARG    24     -20.131   4.142  75.180  1.00 77.70           N
ATOM    169  NH2 ARG    24     -20.173   5.869  76.790  1.00 77.70           N
ATOM    170  C   ARG    24     -15.489   6.608  69.832  1.00 77.70           C
ATOM    171  O   ARG    24     -15.399   7.622  69.158  1.00 77.70           O
ATOM    172  N   CYS    25     -15.278   5.389  69.292  1.00 49.54           N
ATOM    173  CA  CYS    25     -14.987   5.349  67.887  1.00 49.54           C
ATOM    174  CB  CYS    25     -14.166   4.122  67.450  1.00 49.54           C
ATOM    175  SG  CYS    25     -12.428   4.234  67.982  1.00 49.54           S
ATOM    176  C   CYS    25     -16.294   5.386  67.104  1.00 49.54           C
ATOM    177  O   CYS    25     -17.189   4.541  67.384  1.00 49.54           O
ATOM    178  OXT CYS    25     -16.409   6.267  66.211  1.00 49.54           O
TER     179      CYS    25
CONECT    4  114
CONECT   47  137
CONECT  108  175
END
