# Supplementary material for: Graph-Directed Approach for Downselecting Toxins for Experimental Structure Determination
Source: Mar Drugs. 2020 May 14;18(5):256. doi: 10.3390/md18050256 (PMC7281422; doi:10.3390/md18050256)
Supplement: Supplementary file 1 [file marinedrugs-18-00256-s001.zip › SupplementaryMaterial/finalmodels/6C_finalmodels/seq68/seq68model3_B99990010.pdb]

EXPDTA    THEORETICAL MODEL, MODELLER 9.19 2019/07/19 21:46:09
REMARK   6 MODELLER OBJECTIVE FUNCTION:       957.8785
REMARK   6 MODELLER BEST TEMPLATE % SEQ ID:  72.000
REMARK   6 SEQUENCE: subject
REMARK   6 ALIGNMENT: subject-mult.ali
REMARK   6 DOPE score: -1273.50732
REMARK   6 GA341 score: 1.00000
REMARK   6 TEMPLATE: 1cnnAA 1:A - 26:A MODELS 1: - 25: AT 64.0%
REMARK   6 TEMPLATE: 1tt3AA 1:A - 25:A MODELS 1: - 25: AT 68.0%
REMARK   6 TEMPLATE: 2km9AA 1:A - 25:A MODELS 1: - 25: AT 72.0%
REMARK   6 TEMPLATE: 2km9AA 1:A - 25:A MODELS 1: - 25: AT 72.0%
SSBOND   1 CYS      1    CYS     16                          1555   1555  2.03
SSBOND   2 CYS      8    CYS     20                          1555   1555  2.03
SSBOND   3 CYS     15    CYS     25                          1555   1555  2.02
ATOM      1  N   CYS     1       9.405  -3.043 -34.467  1.00 64.57           N
ATOM      2  CA  CYS     1       8.774  -3.372 -35.767  1.00 64.57           C
ATOM      3  CB  CYS     1       9.059  -2.263 -36.800  1.00 64.57           C
ATOM      4  SG  CYS     1      10.837  -2.032 -37.103  1.00 64.57           S
ATOM      5  C   CYS     1       9.323  -4.653 -36.291  1.00 64.57           C
ATOM      6  O   CYS     1      10.220  -5.247 -35.696  1.00 64.57           O
ATOM      7  N   LYS     2       8.763  -5.133 -37.416  1.00343.70           N
ATOM      8  CA  LYS     2       9.283  -6.329 -38.005  1.00343.70           C
ATOM      9  CB  LYS     2       8.291  -7.495 -38.086  1.00343.70           C
ATOM     10  CG  LYS     2       8.065  -8.174 -36.738  1.00343.70           C
ATOM     11  CD  LYS     2       6.964  -9.232 -36.769  1.00343.70           C
ATOM     12  CE  LYS     2       5.576  -8.654 -36.525  1.00343.70           C
ATOM     13  NZ  LYS     2       5.453  -8.207 -35.118  1.00343.70           N
ATOM     14  C   LYS     2       9.678  -5.988 -39.397  1.00343.70           C
ATOM     15  O   LYS     2       9.071  -5.137 -40.042  1.00343.70           O
ATOM     16  N   SER     3      10.733  -6.650 -39.889  1.00122.96           N
ATOM     17  CA  SER     3      11.246  -6.388 -41.196  1.00122.96           C
ATOM     18  CB  SER     3      12.720  -6.786 -41.384  1.00122.96           C
ATOM     19  OG  SER     3      12.865  -8.191 -41.250  1.00122.96           O
ATOM     20  C   SER     3      10.447  -7.170 -42.176  1.00122.96           C
ATOM     21  O   SER     3       9.563  -7.946 -41.814  1.00122.96           O
ATOM     22  N   THR     4      10.751  -6.970 -43.469  1.00118.27           N
ATOM     23  CA  THR     4      10.026  -7.656 -44.491  1.00118.27           C
ATOM     24  CB  THR     4      10.523  -7.380 -45.881  1.00118.27           C
ATOM     25  OG1 THR     4      11.876  -7.793 -46.007  1.00118.27           O
ATOM     26  CG2 THR     4      10.399  -5.874 -46.167  1.00118.27           C
ATOM     27  C   THR     4      10.133  -9.122 -44.249  1.00118.27           C
ATOM     28  O   THR     4      11.196  -9.639 -43.909  1.00118.27           O
ATOM     29  N   GLY     5       8.997  -9.825 -44.416  1.00 34.26           N
ATOM     30  CA  GLY     5       8.975 -11.248 -44.260  1.00 34.26           C
ATOM     31  C   GLY     5       8.263 -11.603 -42.993  1.00 34.26           C
ATOM     32  O   GLY     5       7.759 -12.717 -42.858  1.00 34.26           O
ATOM     33  N   ALA     6       8.204 -10.673 -42.021  1.00 66.28           N
ATOM     34  CA  ALA     6       7.528 -10.958 -40.785  1.00 66.28           C
ATOM     35  CB  ALA     6       7.954 -10.021 -39.646  1.00 66.28           C
ATOM     36  C   ALA     6       6.057 -10.773 -40.994  1.00 66.28           C
ATOM     37  O   ALA     6       5.645  -9.928 -41.784  1.00 66.28           O
ATOM     38  N   SER     7       5.210 -11.561 -40.295  1.00 79.42           N
ATOM     39  CA  SER     7       3.794 -11.384 -40.478  1.00 79.42           C
ATOM     40  CB  SER     7       2.940 -12.578 -40.010  1.00 79.42           C
ATOM     41  OG  SER     7       3.034 -12.731 -38.602  1.00 79.42           O
ATOM     42  C   SER     7       3.377 -10.184 -39.691  1.00 79.42           C
ATOM     43  O   SER     7       3.649 -10.092 -38.496  1.00 79.42           O
ATOM     44  N   CYS     8       2.663  -9.246 -40.351  1.00157.82           N
ATOM     45  CA  CYS     8       2.288  -7.995 -39.738  1.00157.82           C
ATOM     46  CB  CYS     8       3.043  -6.795 -40.338  1.00157.82           C
ATOM     47  SG  CYS     8       3.105  -6.863 -42.153  1.00157.82           S
ATOM     48  C   CYS     8       0.818  -7.765 -39.899  1.00157.82           C
ATOM     49  O   CYS     8       0.141  -8.554 -40.549  1.00157.82           O
ATOM     50  N   ARG     9       0.285  -6.661 -39.320  1.00283.83           N
ATOM     51  CA  ARG     9      -1.146  -6.470 -39.306  1.00283.83           C
ATOM     52  CB  ARG     9      -1.716  -6.296 -37.890  1.00283.83           C
ATOM     53  CG  ARG     9      -1.330  -7.432 -36.951  1.00283.83           C
ATOM     54  CD  ARG     9       0.145  -7.377 -36.571  1.00283.83           C
ATOM     55  NE  ARG     9       0.512  -8.718 -36.044  1.00283.83           N
ATOM     56  CZ  ARG     9       1.825  -9.083 -36.048  1.00283.83           C
ATOM     57  NH1 ARG     9       2.753  -8.181 -36.467  1.00283.83           N
ATOM     58  NH2 ARG     9       2.220 -10.326 -35.644  1.00283.83           N
ATOM     59  C   ARG     9      -1.559  -5.230 -40.043  1.00283.83           C
ATOM     60  O   ARG     9      -0.805  -4.266 -40.148  1.00283.83           O
ATOM     61  N   ARG    10      -2.797  -5.225 -40.588  1.00148.07           N
ATOM     62  CA  ARG    10      -3.234  -4.052 -41.285  1.00148.07           C
ATOM     63  CB  ARG    10      -4.589  -4.233 -41.980  1.00148.07           C
ATOM     64  CG  ARG    10      -4.501  -5.273 -43.099  1.00148.07           C
ATOM     65  CD  ARG    10      -5.809  -5.497 -43.858  1.00148.07           C
ATOM     66  NE  ARG    10      -5.842  -4.541 -45.003  1.00148.07           N
ATOM     67  CZ  ARG    10      -6.387  -3.299 -44.846  1.00148.07           C
ATOM     68  NH1 ARG    10      -6.851  -2.914 -43.620  1.00148.07           N
ATOM     69  NH2 ARG    10      -6.472  -2.449 -45.910  1.00148.07           N
ATOM     70  C   ARG    10      -3.326  -2.986 -40.255  1.00148.07           C
ATOM     71  O   ARG    10      -2.847  -1.863 -40.421  1.00148.07           O
ATOM     72  N   THR    11      -3.908  -3.377 -39.116  1.00 78.43           N
ATOM     73  CA  THR    11      -4.148  -2.485 -38.034  1.00 78.43           C
ATOM     74  CB  THR    11      -4.827  -3.196 -36.906  1.00 78.43           C
ATOM     75  OG1 THR    11      -6.013  -3.817 -37.375  1.00 78.43           O
ATOM     76  CG2 THR    11      -5.161  -2.180 -35.799  1.00 78.43           C
ATOM     77  C   THR    11      -2.844  -2.007 -37.501  1.00 78.43           C
ATOM     78  O   THR    11      -2.617  -0.813 -37.318  1.00 78.43           O
ATOM     79  N   SER    12      -1.932  -2.957 -37.264  1.00247.91           N
ATOM     80  CA  SER    12      -0.706  -2.638 -36.609  1.00247.91           C
ATOM     81  CB  SER    12       0.108  -3.888 -36.241  1.00247.91           C
ATOM     82  OG  SER    12       1.244  -3.508 -35.478  1.00247.91           O
ATOM     83  C   SER    12       0.156  -1.724 -37.428  1.00247.91           C
ATOM     84  O   SER    12       0.587  -0.678 -36.950  1.00247.91           O
ATOM     85  N   TYR    13       0.407  -2.050 -38.705  1.00299.31           N
ATOM     86  CA  TYR    13       1.372  -1.245 -39.408  1.00299.31           C
ATOM     87  CB  TYR    13       1.048   0.258 -39.486  1.00299.31           C
ATOM     88  CG  TYR    13      -0.138   0.486 -40.354  1.00299.31           C
ATOM     89  CD1 TYR    13      -0.034   0.383 -41.721  1.00299.31           C
ATOM     90  CD2 TYR    13      -1.351   0.826 -39.806  1.00299.31           C
ATOM     91  CE1 TYR    13      -1.126   0.605 -42.526  1.00299.31           C
ATOM     92  CE2 TYR    13      -2.446   1.049 -40.607  1.00299.31           C
ATOM     93  CZ  TYR    13      -2.337   0.938 -41.971  1.00299.31           C
ATOM     94  OH  TYR    13      -3.462   1.167 -42.793  1.00299.31           O
ATOM     95  C   TYR    13       2.649  -1.341 -38.626  1.00299.31           C
ATOM     96  O   TYR    13       3.472  -0.428 -38.646  1.00299.31           O
ATOM     97  N   ASP    14       2.857  -2.491 -37.954  1.00219.95           N
ATOM     98  CA  ASP    14       3.977  -2.719 -37.070  1.00219.95           C
ATOM     99  CB  ASP    14       3.855  -4.031 -36.265  1.00219.95           C
ATOM    100  CG  ASP    14       3.676  -5.203 -37.213  1.00219.95           C
ATOM    101  OD1 ASP    14       2.809  -5.122 -38.124  1.00219.95           O
ATOM    102  OD2 ASP    14       4.427  -6.196 -37.041  1.00219.95           O
ATOM    103  C   ASP    14       5.275  -2.717 -37.816  1.00219.95           C
ATOM    104  O   ASP    14       6.345  -2.477 -37.252  1.00219.95           O
ATOM    105  N   CYS    15       5.182  -2.968 -39.126  1.00163.08           N
ATOM    106  CA  CYS    15       6.277  -3.215 -40.016  1.00163.08           C
ATOM    107  CB  CYS    15       5.748  -3.387 -41.439  1.00163.08           C
ATOM    108  SG  CYS    15       6.956  -4.133 -42.542  1.00163.08           S
ATOM    109  C   CYS    15       7.322  -2.130 -40.054  1.00163.08           C
ATOM    110  O   CYS    15       7.043  -0.934 -40.061  1.00163.08           O
ATOM    111  N   CYS    16       8.597  -2.565 -40.099  1.00 67.76           N
ATOM    112  CA  CYS    16       9.741  -1.706 -40.182  1.00 67.76           C
ATOM    113  CB  CYS    16      11.064  -2.485 -40.102  1.00 67.76           C
ATOM    114  SG  CYS    16      11.268  -3.399 -38.543  1.00 67.76           S
ATOM    115  C   CYS    16       9.694  -1.017 -41.513  1.00 67.76           C
ATOM    116  O   CYS    16      10.094   0.138 -41.644  1.00 67.76           O
ATOM    117  N   THR    17       9.227  -1.744 -42.545  1.00 73.24           N
ATOM    118  CA  THR    17       9.102  -1.246 -43.883  1.00 73.24           C
ATOM    119  CB  THR    17       8.654  -2.325 -44.820  1.00 73.24           C
ATOM    120  OG1 THR    17       9.538  -3.433 -44.732  1.00 73.24           O
ATOM    121  CG2 THR    17       8.663  -1.773 -46.254  1.00 73.24           C
ATOM    122  C   THR    17       8.054  -0.181 -43.850  1.00 73.24           C
ATOM    123  O   THR    17       8.143   0.824 -44.551  1.00 73.24           O
ATOM    124  N   GLY    18       7.012  -0.393 -43.029  1.00 60.33           N
ATOM    125  CA  GLY    18       5.973   0.576 -42.869  1.00 60.33           C
ATOM    126  C   GLY    18       4.745   0.056 -43.533  1.00 60.33           C
ATOM    127  O   GLY    18       3.653   0.143 -42.977  1.00 60.33           O
ATOM    128  N   SER    19       4.889  -0.557 -44.719  1.00111.75           N
ATOM    129  CA  SER    19       3.715  -1.018 -45.397  1.00111.75           C
ATOM    130  CB  SER    19       3.775  -0.806 -46.916  1.00111.75           C
ATOM    131  OG  SER    19       3.917   0.577 -47.198  1.00111.75           O
ATOM    132  C   SER    19       3.609  -2.483 -45.147  1.00111.75           C
ATOM    133  O   SER    19       4.539  -3.242 -45.415  1.00111.75           O
ATOM    134  N   CYS    20       2.450  -2.919 -44.624  1.00 86.41           N
ATOM    135  CA  CYS    20       2.302  -4.310 -44.337  1.00 86.41           C
ATOM    136  CB  CYS    20       1.387  -4.585 -43.127  1.00 86.41           C
ATOM    137  SG  CYS    20       1.236  -6.355 -42.754  1.00 86.41           S
ATOM    138  C   CYS    20       1.704  -4.976 -45.535  1.00 86.41           C
ATOM    139  O   CYS    20       0.607  -4.653 -45.982  1.00 86.41           O
ATOM    140  N   ARG    21       2.439  -5.940 -46.098  1.00138.28           N
ATOM    141  CA  ARG    21       1.949  -6.732 -47.184  1.00138.28           C
ATOM    142  CB  ARG    21       3.015  -7.676 -47.782  1.00138.28           C
ATOM    143  CG  ARG    21       2.489  -8.728 -48.761  1.00138.28           C
ATOM    144  CD  ARG    21       3.578  -9.334 -49.643  1.00138.28           C
ATOM    145  NE  ARG    21       3.817  -8.357 -50.742  1.00138.28           N
ATOM    146  CZ  ARG    21       5.040  -8.242 -51.335  1.00138.28           C
ATOM    147  NH1 ARG    21       6.083  -9.022 -50.925  1.00138.28           N
ATOM    148  NH2 ARG    21       5.216  -7.345 -52.348  1.00138.28           N
ATOM    149  C   ARG    21       0.821  -7.518 -46.603  1.00138.28           C
ATOM    150  O   ARG    21       0.616  -7.493 -45.391  1.00138.28           O
ATOM    151  N   SER    22       0.046  -8.212 -47.458  1.00126.45           N
ATOM    152  CA  SER    22      -1.138  -8.893 -47.025  1.00126.45           C
ATOM    153  CB  SER    22      -1.751  -9.780 -48.118  1.00126.45           C
ATOM    154  OG  SER    22      -2.921 -10.418 -47.629  1.00126.45           O
ATOM    155  C   SER    22      -0.819  -9.763 -45.851  1.00126.45           C
ATOM    156  O   SER    22      -1.441  -9.626 -44.806  1.00126.45           O
ATOM    157  N   GLY    23       0.083 -10.742 -45.996  1.00160.88           N
ATOM    158  CA  GLY    23       0.468 -11.552 -44.871  1.00160.88           C
ATOM    159  C   GLY    23       1.530 -10.950 -44.009  1.00160.88           C
ATOM    160  O   GLY    23       1.491 -11.048 -42.783  1.00160.88           O
ATOM    161  N   ARG    24       2.533 -10.322 -44.647  1.00159.16           N
ATOM    162  CA  ARG    24       3.716 -10.009 -43.904  1.00159.16           C
ATOM    163  CB  ARG    24       4.790 -11.086 -44.114  1.00159.16           C
ATOM    164  CG  ARG    24       4.487 -12.383 -43.359  1.00159.16           C
ATOM    165  CD  ARG    24       5.171 -13.620 -43.944  1.00159.16           C
ATOM    166  NE  ARG    24       4.316 -14.105 -45.065  1.00159.16           N
ATOM    167  CZ  ARG    24       4.798 -15.014 -45.961  1.00159.16           C
ATOM    168  NH1 ARG    24       6.097 -15.429 -45.887  1.00159.16           N
ATOM    169  NH2 ARG    24       3.982 -15.516 -46.933  1.00159.16           N
ATOM    170  C   ARG    24       4.285  -8.720 -44.375  1.00159.16           C
ATOM    171  O   ARG    24       3.657  -8.006 -45.141  1.00159.16           O
ATOM    172  N   CYS    25       5.482  -8.364 -43.877  1.00 56.04           N
ATOM    173  CA  CYS    25       6.151  -7.164 -44.278  1.00 56.04           C
ATOM    174  CB  CYS    25       7.398  -6.889 -43.433  1.00 56.04           C
ATOM    175  SG  CYS    25       6.993  -6.047 -41.891  1.00 56.04           S
ATOM    176  C   CYS    25       6.601  -7.313 -45.725  1.00 56.04           C
ATOM    177  O   CYS    25       7.398  -8.248 -45.998  1.00 56.04           O
ATOM    178  OXT CYS    25       6.175  -6.484 -46.574  1.00 56.04           O
TER     179      CYS    25
CONECT    4  114
CONECT   47  137
CONECT  108  175
END
