# Supplementary material for: Graph-Directed Approach for Downselecting Toxins for Experimental Structure Determination
Source: Mar Drugs. 2020 May 14;18(5):256. doi: 10.3390/md18050256 (PMC7281422; doi:10.3390/md18050256)
Supplement: Supplementary file 1 [file marinedrugs-18-00256-s001.zip › SupplementaryMaterial/finalmodels/6C_finalmodels/seq57/seq57model3_B99990003.pdb]

EXPDTA    THEORETICAL MODEL, MODELLER 9.19 2019/07/19 21:30:16
REMARK   6 MODELLER OBJECTIVE FUNCTION:       796.5540
REMARK   6 MODELLER BEST TEMPLATE % SEQ ID:  76.000
REMARK   6 SEQUENCE: subject
REMARK   6 ALIGNMENT: subject-mult.ali
REMARK   6 DOPE score: -1451.92078
REMARK   6 GA341 score: 0.99997
REMARK   6 TEMPLATE: 1tt3AA 1:A - 25:A MODELS 1: - 25: AT 60.0%
REMARK   6 TEMPLATE: 2km9AA 1:A - 25:A MODELS 1: - 25: AT 76.0%
REMARK   6 TEMPLATE: 2km9AA 1:A - 25:A MODELS 1: - 25: AT 76.0%
SSBOND   1 CYS      1    CYS     16                          1555   1555  2.03
SSBOND   2 CYS      8    CYS     20                          1555   1555  2.03
SSBOND   3 CYS     15    CYS     25                          1555   1555  2.03
ATOM      1  N   CYS     1      30.152 -39.628  43.348  1.00 31.16           N
ATOM      2  CA  CYS     1      29.445 -38.596  42.554  1.00 31.16           C
ATOM      3  CB  CYS     1      28.857 -37.519  43.485  1.00 31.16           C
ATOM      4  SG  CYS     1      30.137 -36.701  44.482  1.00 31.16           S
ATOM      5  C   CYS     1      30.370 -37.963  41.567  1.00 31.16           C
ATOM      6  O   CYS     1      31.590 -38.019  41.711  1.00 31.16           O
ATOM      7  N   LYS     2      29.794 -37.370  40.506  1.00143.30           N
ATOM      8  CA  LYS     2      30.587 -36.810  39.451  1.00143.30           C
ATOM      9  CB  LYS     2      29.703 -36.251  38.320  1.00143.30           C
ATOM     10  CG  LYS     2      28.613 -37.222  37.857  1.00143.30           C
ATOM     11  CD  LYS     2      29.127 -38.551  37.306  1.00143.30           C
ATOM     12  CE  LYS     2      28.008 -39.521  36.922  1.00143.30           C
ATOM     13  NZ  LYS     2      27.385 -39.095  35.649  1.00143.30           N
ATOM     14  C   LYS     2      31.399 -35.657  39.961  1.00143.30           C
ATOM     15  O   LYS     2      32.627 -35.689  39.944  1.00143.30           O
ATOM     16  N   GLY     3      30.725 -34.633  40.511  1.00 40.50           N
ATOM     17  CA  GLY     3      31.401 -33.441  40.934  1.00 40.50           C
ATOM     18  C   GLY     3      31.101 -32.387  39.913  1.00 40.50           C
ATOM     19  O   GLY     3      30.990 -32.660  38.720  1.00 40.50           O
ATOM     20  N   PRO     4      30.999 -31.170  40.365  1.00127.41           N
ATOM     21  CA  PRO     4      30.655 -30.113  39.462  1.00127.41           C
ATOM     22  CD  PRO     4      30.529 -30.907  41.713  1.00127.41           C
ATOM     23  CB  PRO     4      30.341 -28.905  40.340  1.00127.41           C
ATOM     24  CG  PRO     4      29.818 -29.543  41.641  1.00127.41           C
ATOM     25  C   PRO     4      31.715 -29.896  38.438  1.00127.41           C
ATOM     26  O   PRO     4      32.898 -29.996  38.761  1.00127.41           O
ATOM     27  N   GLY     5      31.300 -29.589  37.197  1.00 25.85           N
ATOM     28  CA  GLY     5      32.232 -29.382  36.131  1.00 25.85           C
ATOM     29  C   GLY     5      32.281 -30.639  35.323  1.00 25.85           C
ATOM     30  O   GLY     5      32.719 -30.634  34.175  1.00 25.85           O
ATOM     31  N   ALA     6      31.820 -31.759  35.910  1.00 40.69           N
ATOM     32  CA  ALA     6      31.800 -33.012  35.208  1.00 40.69           C
ATOM     33  CB  ALA     6      31.631 -34.234  36.126  1.00 40.69           C
ATOM     34  C   ALA     6      30.632 -32.979  34.277  1.00 40.69           C
ATOM     35  O   ALA     6      29.726 -32.166  34.440  1.00 40.69           O
ATOM     36  N   SER     7      30.637 -33.862  33.256  1.00 82.46           N
ATOM     37  CA  SER     7      29.568 -33.886  32.302  1.00 82.46           C
ATOM     38  CB  SER     7      30.058 -34.179  30.872  1.00 82.46           C
ATOM     39  OG  SER     7      28.969 -34.194  29.961  1.00 82.46           O
ATOM     40  C   SER     7      28.605 -34.964  32.686  1.00 82.46           C
ATOM     41  O   SER     7      29.003 -36.075  33.032  1.00 82.46           O
ATOM     42  N   CYS     8      27.294 -34.650  32.648  1.00 72.15           N
ATOM     43  CA  CYS     8      26.304 -35.629  33.009  1.00 72.15           C
ATOM     44  CB  CYS     8      25.947 -35.654  34.509  1.00 72.15           C
ATOM     45  SG  CYS     8      25.603 -34.017  35.213  1.00 72.15           S
ATOM     46  C   CYS     8      25.061 -35.391  32.213  1.00 72.15           C
ATOM     47  O   CYS     8      24.909 -34.362  31.560  1.00 72.15           O
ATOM     48  N   ILE     9      24.125 -36.358  32.268  1.00125.20           N
ATOM     49  CA  ILE     9      22.932 -36.325  31.481  1.00125.20           C
ATOM     50  CB  ILE     9      22.903 -37.483  30.513  1.00125.20           C
ATOM     51  CG1 ILE     9      24.243 -37.543  29.760  1.00125.20           C
ATOM     52  CG2 ILE     9      21.725 -37.323  29.533  1.00125.20           C
ATOM     53  CD1 ILE     9      24.558 -36.277  28.966  1.00125.20           C
ATOM     54  C   ILE     9      21.793 -36.454  32.452  1.00125.20           C
ATOM     55  O   ILE     9      22.000 -36.488  33.664  1.00125.20           O
ATOM     56  N   ARG    10      20.554 -36.483  31.941  1.00142.12           N
ATOM     57  CA  ARG    10      19.367 -36.579  32.734  1.00142.12           C
ATOM     58  CB  ARG    10      18.102 -36.515  31.871  1.00142.12           C
ATOM     59  CG  ARG    10      17.890 -35.162  31.187  1.00142.12           C
ATOM     60  CD  ARG    10      16.773 -35.215  30.148  1.00142.12           C
ATOM     61  NE  ARG    10      15.817 -36.251  30.625  1.00142.12           N
ATOM     62  CZ  ARG    10      14.886 -36.773  29.778  1.00142.12           C
ATOM     63  NH1 ARG    10      14.777 -36.300  28.504  1.00142.12           N
ATOM     64  NH2 ARG    10      14.070 -37.780  30.206  1.00142.12           N
ATOM     65  C   ARG    10      19.359 -37.891  33.460  1.00142.12           C
ATOM     66  O   ARG    10      18.669 -38.045  34.466  1.00142.12           O
ATOM     67  N   ILE    11      20.021 -38.909  32.885  1.00 70.39           N
ATOM     68  CA  ILE    11      20.064 -40.229  33.451  1.00 70.39           C
ATOM     69  CB  ILE    11      20.588 -41.210  32.454  1.00 70.39           C
ATOM     70  CG1 ILE    11      19.716 -41.149  31.190  1.00 70.39           C
ATOM     71  CG2 ILE    11      20.637 -42.601  33.110  1.00 70.39           C
ATOM     72  CD1 ILE    11      20.355 -41.819  29.978  1.00 70.39           C
ATOM     73  C   ILE    11      20.924 -40.330  34.682  1.00 70.39           C
ATOM     74  O   ILE    11      20.472 -40.818  35.717  1.00 70.39           O
ATOM     75  N   ALA    12      22.185 -39.849  34.625  1.00 78.52           N
ATOM     76  CA  ALA    12      23.052 -40.070  35.755  1.00 78.52           C
ATOM     77  CB  ALA    12      24.547 -40.079  35.389  1.00 78.52           C
ATOM     78  C   ALA    12      22.855 -38.989  36.771  1.00 78.52           C
ATOM     79  O   ALA    12      23.517 -37.955  36.787  1.00 78.52           O
ATOM     80  N   TYR    13      21.957 -39.281  37.710  1.00177.43           N
ATOM     81  CA  TYR    13      21.542 -38.449  38.797  1.00177.43           C
ATOM     82  CB  TYR    13      20.300 -39.037  39.475  1.00177.43           C
ATOM     83  CG  TYR    13      20.567 -40.501  39.541  1.00177.43           C
ATOM     84  CD1 TYR    13      21.277 -41.063  40.576  1.00177.43           C
ATOM     85  CD2 TYR    13      20.111 -41.313  38.529  1.00177.43           C
ATOM     86  CE1 TYR    13      21.517 -42.418  40.605  1.00177.43           C
ATOM     87  CE2 TYR    13      20.345 -42.665  38.550  1.00177.43           C
ATOM     88  CZ  TYR    13      21.048 -43.222  39.590  1.00177.43           C
ATOM     89  OH  TYR    13      21.286 -44.612  39.607  1.00177.43           O
ATOM     90  C   TYR    13      22.619 -38.269  39.820  1.00177.43           C
ATOM     91  O   TYR    13      22.587 -37.292  40.566  1.00177.43           O
ATOM     92  N   ASN    14      23.545 -39.241  39.945  1.00160.72           N
ATOM     93  CA  ASN    14      24.508 -39.198  41.012  1.00160.72           C
ATOM     94  CB  ASN    14      25.225 -40.549  41.202  1.00160.72           C
ATOM     95  CG  ASN    14      25.917 -40.919  39.896  1.00160.72           C
ATOM     96  OD1 ASN    14      25.267 -41.156  38.878  1.00160.72           O
ATOM     97  ND2 ASN    14      27.277 -40.945  39.914  1.00160.72           N
ATOM     98  C   ASN    14      25.552 -38.139  40.804  1.00160.72           C
ATOM     99  O   ASN    14      26.736 -38.420  40.629  1.00160.72           O
ATOM    100  N   CYS    15      25.147 -36.867  40.912  1.00 81.62           N
ATOM    101  CA  CYS    15      26.060 -35.771  40.766  1.00 81.62           C
ATOM    102  CB  CYS    15      25.496 -34.640  39.892  1.00 81.62           C
ATOM    103  SG  CYS    15      26.531 -33.149  39.871  1.00 81.62           S
ATOM    104  C   CYS    15      26.307 -35.241  42.146  1.00 81.62           C
ATOM    105  O   CYS    15      25.393 -35.182  42.967  1.00 81.62           O
ATOM    106  N   CYS    16      27.552 -34.803  42.425  1.00 63.86           N
ATOM    107  CA  CYS    16      27.918 -34.393  43.754  1.00 63.86           C
ATOM    108  CB  CYS    16      29.348 -33.838  43.835  1.00 63.86           C
ATOM    109  SG  CYS    16      30.619 -35.062  43.391  1.00 63.86           S
ATOM    110  C   CYS    16      26.979 -33.313  44.185  1.00 63.86           C
ATOM    111  O   CYS    16      26.498 -33.322  45.318  1.00 63.86           O
ATOM    112  N   LYS    17      26.703 -32.339  43.302  1.00246.22           N
ATOM    113  CA  LYS    17      25.676 -31.391  43.617  1.00246.22           C
ATOM    114  CB  LYS    17      26.004 -29.934  43.246  1.00246.22           C
ATOM    115  CG  LYS    17      27.082 -29.296  44.129  1.00246.22           C
ATOM    116  CD  LYS    17      27.552 -27.926  43.633  1.00246.22           C
ATOM    117  CE  LYS    17      28.701 -27.335  44.455  1.00246.22           C
ATOM    118  NZ  LYS    17      28.275 -27.108  45.855  1.00246.22           N
ATOM    119  C   LYS    17      24.583 -31.842  42.728  1.00246.22           C
ATOM    120  O   LYS    17      24.562 -31.442  41.575  1.00246.22           O
ATOM    121  N   TYR    18      23.560 -32.493  43.305  1.00197.10           N
ATOM    122  CA  TYR    18      22.624 -33.388  42.679  1.00197.10           C
ATOM    123  CB  TYR    18      21.453 -33.751  43.611  1.00197.10           C
ATOM    124  CG  TYR    18      20.684 -32.515  43.928  1.00197.10           C
ATOM    125  CD1 TYR    18      21.024 -31.740  45.014  1.00197.10           C
ATOM    126  CD2 TYR    18      19.625 -32.131  43.140  1.00197.10           C
ATOM    127  CE1 TYR    18      20.318 -30.597  45.313  1.00197.10           C
ATOM    128  CE2 TYR    18      18.916 -30.990  43.433  1.00197.10           C
ATOM    129  CZ  TYR    18      19.260 -30.225  44.521  1.00197.10           C
ATOM    130  OH  TYR    18      18.530 -29.054  44.821  1.00197.10           O
ATOM    131  C   TYR    18      22.072 -32.913  41.372  1.00197.10           C
ATOM    132  O   TYR    18      21.899 -33.734  40.473  1.00197.10           O
ATOM    133  N   SER    19      21.739 -31.630  41.192  1.00 73.18           N
ATOM    134  CA  SER    19      21.208 -31.289  39.900  1.00 73.18           C
ATOM    135  CB  SER    19      20.615 -29.876  39.861  1.00 73.18           C
ATOM    136  OG  SER    19      21.621 -28.934  40.201  1.00 73.18           O
ATOM    137  C   SER    19      22.288 -31.351  38.859  1.00 73.18           C
ATOM    138  O   SER    19      23.405 -30.883  39.074  1.00 73.18           O
ATOM    139  N   CYS    20      21.961 -31.926  37.680  1.00 69.72           N
ATOM    140  CA  CYS    20      22.912 -32.025  36.614  1.00 69.72           C
ATOM    141  CB  CYS    20      22.720 -33.304  35.772  1.00 69.72           C
ATOM    142  SG  CYS    20      23.857 -33.439  34.360  1.00 69.72           S
ATOM    143  C   CYS    20      22.643 -30.866  35.713  1.00 69.72           C
ATOM    144  O   CYS    20      21.553 -30.748  35.162  1.00 69.72           O
ATOM    145  N   ARG    21      23.640 -29.984  35.525  1.00177.91           N
ATOM    146  CA  ARG    21      23.527 -28.851  34.660  1.00177.91           C
ATOM    147  CB  ARG    21      24.796 -27.980  34.629  1.00177.91           C
ATOM    148  CG  ARG    21      24.710 -26.758  33.708  1.00177.91           C
ATOM    149  CD  ARG    21      23.721 -25.700  34.196  1.00177.91           C
ATOM    150  NE  ARG    21      24.213 -25.232  35.520  1.00177.91           N
ATOM    151  CZ  ARG    21      24.160 -23.911  35.849  1.00177.91           C
ATOM    152  NH1 ARG    21      23.630 -23.002  34.979  1.00177.91           N
ATOM    153  NH2 ARG    21      24.657 -23.492  37.049  1.00177.91           N
ATOM    154  C   ARG    21      23.326 -29.404  33.293  1.00177.91           C
ATOM    155  O   ARG    21      23.398 -30.614  33.095  1.00177.91           O
ATOM    156  N   ASN    22      23.020 -28.532  32.314  1.00172.92           N
ATOM    157  CA  ASN    22      22.806 -29.026  30.990  1.00172.92           C
ATOM    158  CB  ASN    22      22.305 -27.935  30.025  1.00172.92           C
ATOM    159  CG  ASN    22      21.927 -28.562  28.687  1.00172.92           C
ATOM    160  OD1 ASN    22      22.547 -29.523  28.234  1.00172.92           O
ATOM    161  ND2 ASN    22      20.882 -27.991  28.032  1.00172.92           N
ATOM    162  C   ASN    22      24.119 -29.527  30.478  1.00172.92           C
ATOM    163  O   ASN    22      24.895 -28.778  29.885  1.00172.92           O
ATOM    164  N   GLY    23      24.379 -30.834  30.692  1.00 53.90           N
ATOM    165  CA  GLY    23      25.562 -31.494  30.223  1.00 53.90           C
ATOM    166  C   GLY    23      26.660 -31.420  31.242  1.00 53.90           C
ATOM    167  O   GLY    23      27.751 -31.939  31.013  1.00 53.90           O
ATOM    168  N   LYS    24      26.417 -30.790  32.405  1.00 94.70           N
ATOM    169  CA  LYS    24      27.505 -30.653  33.331  1.00 94.70           C
ATOM    170  CB  LYS    24      28.103 -29.239  33.268  1.00 94.70           C
ATOM    171  CG  LYS    24      28.741 -28.951  31.908  1.00 94.70           C
ATOM    172  CD  LYS    24      28.834 -27.466  31.559  1.00 94.70           C
ATOM    173  CE  LYS    24      29.687 -26.645  32.520  1.00 94.70           C
ATOM    174  NZ  LYS    24      29.658 -25.227  32.099  1.00 94.70           N
ATOM    175  C   LYS    24      26.990 -30.883  34.711  1.00 94.70           C
ATOM    176  O   LYS    24      25.828 -31.225  34.898  1.00 94.70           O
ATOM    177  N   CYS    25      27.869 -30.770  35.724  1.00 60.89           N
ATOM    178  CA  CYS    25      27.384 -30.878  37.070  1.00 60.89           C
ATOM    179  CB  CYS    25      28.308 -31.639  38.040  1.00 60.89           C
ATOM    180  SG  CYS    25      27.769 -33.356  38.273  1.00 60.89           S
ATOM    181  C   CYS    25      27.205 -29.494  37.585  1.00 60.89           C
ATOM    182  O   CYS    25      28.120 -28.677  37.530  1.00 60.89           O
ATOM    183  N   SER    26      25.993 -29.198  38.091  1.00 48.77           N
ATOM    184  CA  SER    26      25.707 -27.885  38.578  1.00 48.77           C
ATOM    185  CB  SER    26      24.202 -27.618  38.737  1.00 48.77           C
ATOM    186  OG  SER    26      23.567 -27.626  37.468  1.00 48.77           O
ATOM    187  C   SER    26      26.348 -27.740  39.952  1.00 48.77           C
ATOM    188  O   SER    26      27.383 -27.025  40.043  1.00 48.77           O
ATOM    189  OXT SER    26      25.808 -28.328  40.926  1.00 48.77           O
TER     190      SER    26
CONECT    4  109
CONECT   45  142
CONECT  103  180
END
