# Supplementary material for: Graph-Directed Approach for Downselecting Toxins for Experimental Structure Determination
Source: Mar Drugs. 2020 May 14;18(5):256. doi: 10.3390/md18050256 (PMC7281422; doi:10.3390/md18050256)
Supplement: Supplementary file 1 [file marinedrugs-18-00256-s001.zip › SupplementaryMaterial/finalmodels/6C_finalmodels/seq57/seq57model2_B99990001.pdb]

EXPDTA    THEORETICAL MODEL, MODELLER 9.19 2019/07/19 21:29:59
REMARK   6 MODELLER OBJECTIVE FUNCTION:       805.2708
REMARK   6 MODELLER BEST TEMPLATE % SEQ ID:  76.000
REMARK   6 SEQUENCE: subject
REMARK   6 ALIGNMENT: subject-mult.ali
REMARK   6 DOPE score: -1480.72131
REMARK   6 GA341 score: 1.00000
REMARK   6 TEMPLATE: 1tt3AA 1:A - 25:A MODELS 1: - 25: AT 60.0%
REMARK   6 TEMPLATE: 2km9AA 1:A - 25:A MODELS 1: - 25: AT 76.0%
REMARK   6 TEMPLATE: 2km9AA 1:A - 25:A MODELS 1: - 25: AT 76.0%
SSBOND   1 CYS      1    CYS     16                          1555   1555  2.03
SSBOND   2 CYS      8    CYS     20                          1555   1555  2.03
SSBOND   3 CYS     15    CYS     25                          1555   1555  2.02
ATOM      1  N   CYS     1      14.842  52.911  29.597  1.00 45.29           N
ATOM      2  CA  CYS     1      15.420  53.598  30.773  1.00 45.29           C
ATOM      3  CB  CYS     1      15.824  55.042  30.415  1.00 45.29           C
ATOM      4  SG  CYS     1      14.422  56.034  29.817  1.00 45.29           S
ATOM      5  C   CYS     1      14.453  53.659  31.904  1.00 45.29           C
ATOM      6  O   CYS     1      13.267  53.369  31.748  1.00 45.29           O
ATOM      7  N   LYS     2      14.969  54.020  33.092  1.00257.41           N
ATOM      8  CA  LYS     2      14.144  54.157  34.250  1.00257.41           C
ATOM      9  CB  LYS     2      14.746  53.493  35.497  1.00257.41           C
ATOM     10  CG  LYS     2      14.816  51.968  35.374  1.00257.41           C
ATOM     11  CD  LYS     2      15.733  51.307  36.404  1.00257.41           C
ATOM     12  CE  LYS     2      17.208  51.313  36.008  1.00257.41           C
ATOM     13  NZ  LYS     2      18.015  50.639  37.051  1.00257.41           N
ATOM     14  C   LYS     2      14.057  55.627  34.486  1.00257.41           C
ATOM     15  O   LYS     2      15.062  56.330  34.502  1.00257.41           O
ATOM     16  N   GLY     3      12.828  56.135  34.646  1.00113.98           N
ATOM     17  CA  GLY     3      12.614  57.542  34.789  1.00113.98           C
ATOM     18  C   GLY     3      12.787  57.933  36.213  1.00113.98           C
ATOM     19  O   GLY     3      12.828  57.112  37.129  1.00113.98           O
ATOM     20  N   PRO     4      12.841  59.221  36.381  1.00106.20           N
ATOM     21  CA  PRO     4      13.046  59.815  37.669  1.00106.20           C
ATOM     22  CD  PRO     4      12.159  60.121  35.468  1.00106.20           C
ATOM     23  CB  PRO     4      12.866  61.316  37.454  1.00106.20           C
ATOM     24  CG  PRO     4      11.847  61.373  36.302  1.00106.20           C
ATOM     25  C   PRO     4      12.027  59.272  38.614  1.00106.20           C
ATOM     26  O   PRO     4      10.868  59.107  38.230  1.00106.20           O
ATOM     27  N   GLY     5      12.450  58.985  39.856  1.00 25.44           N
ATOM     28  CA  GLY     5      11.544  58.470  40.838  1.00 25.44           C
ATOM     29  C   GLY     5      11.759  56.997  40.927  1.00 25.44           C
ATOM     30  O   GLY     5      11.403  56.370  41.923  1.00 25.44           O
ATOM     31  N   ALA     6      12.351  56.401  39.876  1.00 43.30           N
ATOM     32  CA  ALA     6      12.641  54.997  39.900  1.00 43.30           C
ATOM     33  CB  ALA     6      12.993  54.419  38.519  1.00 43.30           C
ATOM     34  C   ALA     6      13.840  54.845  40.772  1.00 43.30           C
ATOM     35  O   ALA     6      14.535  55.822  41.040  1.00 43.30           O
ATOM     36  N   SER     7      14.102  53.625  41.277  1.00 49.28           N
ATOM     37  CA  SER     7      15.270  53.500  42.099  1.00 49.28           C
ATOM     38  CB  SER     7      15.057  52.661  43.372  1.00 49.28           C
ATOM     39  OG  SER     7      14.716  51.327  43.028  1.00 49.28           O
ATOM     40  C   SER     7      16.337  52.847  41.286  1.00 49.28           C
ATOM     41  O   SER     7      16.095  51.865  40.586  1.00 49.28           O
ATOM     42  N   CYS     8      17.563  53.399  41.347  1.00 76.68           N
ATOM     43  CA  CYS     8      18.632  52.840  40.577  1.00 76.68           C
ATOM     44  CB  CYS     8      18.861  53.568  39.236  1.00 76.68           C
ATOM     45  SG  CYS     8      18.943  55.377  39.393  1.00 76.68           S
ATOM     46  C   CYS     8      19.876  52.877  41.396  1.00 76.68           C
ATOM     47  O   CYS     8      19.907  53.440  42.490  1.00 76.68           O
ATOM     48  N   ILE     9      20.951  52.265  40.863  1.00116.53           N
ATOM     49  CA  ILE     9      22.174  52.124  41.598  1.00116.53           C
ATOM     50  CB  ILE     9      22.514  50.683  41.874  1.00116.53           C
ATOM     51  CG1 ILE     9      23.612  50.554  42.944  1.00116.53           C
ATOM     52  CG2 ILE     9      22.860  50.018  40.532  1.00116.53           C
ATOM     53  CD1 ILE     9      23.713  49.146  43.532  1.00116.53           C
ATOM     54  C   ILE     9      23.263  52.705  40.759  1.00116.53           C
ATOM     55  O   ILE     9      23.020  53.232  39.678  1.00116.53           O
ATOM     56  N   ARG    10      24.498  52.659  41.271  1.00169.44           N
ATOM     57  CA  ARG    10      25.644  53.194  40.600  1.00169.44           C
ATOM     58  CB  ARG    10      26.903  53.165  41.481  1.00169.44           C
ATOM     59  CG  ARG    10      26.745  54.000  42.753  1.00169.44           C
ATOM     60  CD  ARG    10      28.081  54.503  43.290  1.00169.44           C
ATOM     61  NE  ARG    10      28.766  55.073  42.101  1.00169.44           N
ATOM     62  CZ  ARG    10      28.370  56.298  41.646  1.00169.44           C
ATOM     63  NH1 ARG    10      27.446  57.010  42.351  1.00169.44           N
ATOM     64  NH2 ARG    10      28.848  56.782  40.464  1.00169.44           N
ATOM     65  C   ARG    10      25.886  52.381  39.371  1.00169.44           C
ATOM     66  O   ARG    10      26.601  52.804  38.461  1.00169.44           O
ATOM     67  N   ILE    11      25.399  51.130  39.379  1.00 90.61           N
ATOM     68  CA  ILE    11      25.597  50.219  38.286  1.00 90.61           C
ATOM     69  CB  ILE    11      25.204  48.833  38.678  1.00 90.61           C
ATOM     70  CG1 ILE    11      25.976  48.417  39.939  1.00 90.61           C
ATOM     71  CG2 ILE    11      25.438  47.920  37.464  1.00 90.61           C
ATOM     72  CD1 ILE    11      25.380  47.201  40.639  1.00 90.61           C
ATOM     73  C   ILE    11      24.797  50.546  37.047  1.00 90.61           C
ATOM     74  O   ILE    11      25.344  50.659  35.952  1.00 90.61           O
ATOM     75  N   ALA    12      23.471  50.752  37.183  1.00239.21           N
ATOM     76  CA  ALA    12      22.641  50.762  36.003  1.00239.21           C
ATOM     77  CB  ALA    12      21.148  50.922  36.340  1.00239.21           C
ATOM     78  C   ALA    12      23.000  51.827  35.001  1.00239.21           C
ATOM     79  O   ALA    12      23.298  51.525  33.854  1.00239.21           O
ATOM     80  N   TYR    13      23.029  53.104  35.381  1.00333.42           N
ATOM     81  CA  TYR    13      23.341  54.154  34.447  1.00333.42           C
ATOM     82  CB  TYR    13      24.682  53.956  33.719  1.00333.42           C
ATOM     83  CG  TYR    13      25.837  54.224  34.618  1.00333.42           C
ATOM     84  CD1 TYR    13      26.210  55.523  34.866  1.00333.42           C
ATOM     85  CD2 TYR    13      26.553  53.195  35.189  1.00333.42           C
ATOM     86  CE1 TYR    13      27.282  55.801  35.678  1.00333.42           C
ATOM     87  CE2 TYR    13      27.627  53.472  36.002  1.00333.42           C
ATOM     88  CZ  TYR    13      27.993  54.772  36.247  1.00333.42           C
ATOM     89  OH  TYR    13      29.098  55.054  37.080  1.00333.42           O
ATOM     90  C   TYR    13      22.307  54.281  33.347  1.00333.42           C
ATOM     91  O   TYR    13      22.329  55.269  32.613  1.00333.42           O
ATOM     92  N   ASN    14      21.337  53.352  33.206  1.00169.17           N
ATOM     93  CA  ASN    14      20.405  53.508  32.113  1.00169.17           C
ATOM     94  CB  ASN    14      19.933  52.163  31.529  1.00169.17           C
ATOM     95  CG  ASN    14      19.297  51.352  32.649  1.00169.17           C
ATOM     96  OD1 ASN    14      19.965  50.953  33.601  1.00169.17           O
ATOM     97  ND2 ASN    14      17.961  51.118  32.537  1.00169.17           N
ATOM     98  C   ASN    14      19.200  54.240  32.618  1.00169.17           C
ATOM     99  O   ASN    14      18.061  53.787  32.491  1.00169.17           O
ATOM    100  N   CYS    15      19.429  55.447  33.153  1.00 83.16           N
ATOM    101  CA  CYS    15      18.367  56.224  33.714  1.00 83.16           C
ATOM    102  CB  CYS    15      18.872  57.069  34.891  1.00 83.16           C
ATOM    103  SG  CYS    15      17.608  58.140  35.614  1.00 83.16           S
ATOM    104  C   CYS    15      17.871  57.146  32.648  1.00 83.16           C
ATOM    105  O   CYS    15      18.635  57.650  31.830  1.00 83.16           O
ATOM    106  N   CYS    16      16.559  57.420  32.639  1.00 51.77           N
ATOM    107  CA  CYS    16      16.033  58.249  31.598  1.00 51.77           C
ATOM    108  CB  CYS    16      14.511  58.421  31.703  1.00 51.77           C
ATOM    109  SG  CYS    16      13.625  56.845  31.501  1.00 51.77           S
ATOM    110  C   CYS    16      16.698  59.587  31.695  1.00 51.77           C
ATOM    111  O   CYS    16      16.988  60.212  30.677  1.00 51.77           O
ATOM    112  N   LYS    17      16.916  60.082  32.929  1.00131.41           N
ATOM    113  CA  LYS    17      17.595  61.335  33.107  1.00131.41           C
ATOM    114  CB  LYS    17      17.342  62.053  34.437  1.00131.41           C
ATOM    115  CG  LYS    17      17.795  63.509  34.317  1.00131.41           C
ATOM    116  CD  LYS    17      17.180  64.466  35.334  1.00131.41           C
ATOM    117  CE  LYS    17      17.463  65.931  35.001  1.00131.41           C
ATOM    118  NZ  LYS    17      16.657  66.819  35.866  1.00131.41           N
ATOM    119  C   LYS    17      19.067  61.167  32.887  1.00131.41           C
ATOM    120  O   LYS    17      19.771  62.131  32.592  1.00131.41           O
ATOM    121  N   TYR    18      19.555  59.921  33.042  1.00240.38           N
ATOM    122  CA  TYR    18      20.922  59.498  32.900  1.00240.38           C
ATOM    123  CB  TYR    18      21.678  60.268  31.803  1.00240.38           C
ATOM    124  CG  TYR    18      21.122  59.860  30.478  1.00240.38           C
ATOM    125  CD1 TYR    18      20.014  60.479  29.945  1.00240.38           C
ATOM    126  CD2 TYR    18      21.717  58.843  29.765  1.00240.38           C
ATOM    127  CE1 TYR    18      19.513  60.093  28.721  1.00240.38           C
ATOM    128  CE2 TYR    18      21.221  58.454  28.543  1.00240.38           C
ATOM    129  CZ  TYR    18      20.116  59.076  28.018  1.00240.38           C
ATOM    130  OH  TYR    18      19.610  58.672  26.763  1.00240.38           O
ATOM    131  C   TYR    18      21.684  59.645  34.180  1.00240.38           C
ATOM    132  O   TYR    18      22.636  58.901  34.406  1.00240.38           O
ATOM    133  N   SER    19      21.242  60.502  35.113  1.00 84.27           N
ATOM    134  CA  SER    19      21.997  60.611  36.329  1.00 84.27           C
ATOM    135  CB  SER    19      22.230  62.071  36.767  1.00 84.27           C
ATOM    136  OG  SER    19      20.990  62.743  36.917  1.00 84.27           O
ATOM    137  C   SER    19      21.202  59.916  37.384  1.00 84.27           C
ATOM    138  O   SER    19      20.050  60.265  37.640  1.00 84.27           O
ATOM    139  N   CYS    20      21.805  58.893  38.021  1.00 75.69           N
ATOM    140  CA  CYS    20      21.095  58.163  39.026  1.00 75.69           C
ATOM    141  CB  CYS    20      21.625  56.725  39.176  1.00 75.69           C
ATOM    142  SG  CYS    20      20.689  55.724  40.368  1.00 75.69           S
ATOM    143  C   CYS    20      21.298  58.865  40.331  1.00 75.69           C
ATOM    144  O   CYS    20      22.397  58.903  40.876  1.00 75.69           O
ATOM    145  N   ARG    21      20.223  59.436  40.889  1.00149.69           N
ATOM    146  CA  ARG    21      20.345  60.083  42.158  1.00149.69           C
ATOM    147  CB  ARG    21      19.080  60.832  42.581  1.00149.69           C
ATOM    148  CG  ARG    21      19.211  61.521  43.934  1.00149.69           C
ATOM    149  CD  ARG    21      18.074  62.502  44.198  1.00149.69           C
ATOM    150  NE  ARG    21      16.826  61.874  43.689  1.00149.69           N
ATOM    151  CZ  ARG    21      15.715  62.643  43.509  1.00149.69           C
ATOM    152  NH1 ARG    21      15.740  63.961  43.866  1.00149.69           N
ATOM    153  NH2 ARG    21      14.596  62.099  42.948  1.00149.69           N
ATOM    154  C   ARG    21      20.618  59.004  43.146  1.00149.69           C
ATOM    155  O   ARG    21      20.548  57.828  42.803  1.00149.69           O
ATOM    156  N   ASN    22      20.976  59.359  44.396  1.00154.84           N
ATOM    157  CA  ASN    22      21.310  58.326  45.335  1.00154.84           C
ATOM    158  CB  ASN    22      21.835  58.842  46.691  1.00154.84           C
ATOM    159  CG  ASN    22      23.257  59.352  46.494  1.00154.84           C
ATOM    160  OD1 ASN    22      23.889  59.073  45.477  1.00154.84           O
ATOM    161  ND2 ASN    22      23.785  60.106  47.496  1.00154.84           N
ATOM    162  C   ASN    22      20.089  57.513  45.613  1.00154.84           C
ATOM    163  O   ASN    22      19.275  57.860  46.466  1.00154.84           O
ATOM    164  N   GLY    23      19.953  56.385  44.886  1.00 61.70           N
ATOM    165  CA  GLY    23      18.876  55.467  45.092  1.00 61.70           C
ATOM    166  C   GLY    23      17.736  55.716  44.148  1.00 61.70           C
ATOM    167  O   GLY    23      16.814  54.906  44.086  1.00 61.70           O
ATOM    168  N   LYS    24      17.736  56.822  43.379  1.00 94.63           N
ATOM    169  CA  LYS    24      16.610  57.018  42.504  1.00 94.63           C
ATOM    170  CB  LYS    24      15.547  57.976  43.074  1.00 94.63           C
ATOM    171  CG  LYS    24      14.946  57.525  44.410  1.00 94.63           C
ATOM    172  CD  LYS    24      14.126  58.608  45.122  1.00 94.63           C
ATOM    173  CE  LYS    24      13.811  58.268  46.582  1.00 94.63           C
ATOM    174  NZ  LYS    24      13.235  56.907  46.672  1.00 94.63           N
ATOM    175  C   LYS    24      17.101  57.627  41.235  1.00 94.63           C
ATOM    176  O   LYS    24      18.303  57.689  40.998  1.00 94.63           O
ATOM    177  N   CYS    25      16.170  58.036  40.353  1.00 57.69           N
ATOM    178  CA  CYS    25      16.527  58.735  39.157  1.00 57.69           C
ATOM    179  CB  CYS    25      15.779  58.250  37.908  1.00 57.69           C
ATOM    180  SG  CYS    25      16.703  56.982  37.006  1.00 57.69           S
ATOM    181  C   CYS    25      16.158  60.161  39.372  1.00 57.69           C
ATOM    182  O   CYS    25      15.075  60.458  39.875  1.00 57.69           O
ATOM    183  N   SER    26      17.072  61.086  39.021  1.00  6.82           N
ATOM    184  CA  SER    26      16.777  62.477  39.183  1.00  6.82           C
ATOM    185  CB  SER    26      18.024  63.358  39.359  1.00  6.82           C
ATOM    186  OG  SER    26      18.768  63.371  38.152  1.00  6.82           O
ATOM    187  C   SER    26      16.100  62.921  37.894  1.00  6.82           C
ATOM    188  O   SER    26      15.802  64.139  37.774  1.00  6.82           O
ATOM    189  OXT SER    26      15.879  62.053  37.008  1.00  6.82           O
TER     190      SER    26
CONECT    4  109
CONECT   45  142
CONECT  103  180
END
