# Supplementary material for: Graph-Directed Approach for Downselecting Toxins for Experimental Structure Determination
Source: Mar Drugs. 2020 May 14;18(5):256. doi: 10.3390/md18050256 (PMC7281422; doi:10.3390/md18050256)
Supplement: Supplementary file 1 [file marinedrugs-18-00256-s001.zip › SupplementaryMaterial/finalmodels/6C_finalmodels/seq57/seq57model1_B99990006.pdb]

EXPDTA    THEORETICAL MODEL, MODELLER 9.19 2019/07/19 21:30:40
REMARK   6 MODELLER OBJECTIVE FUNCTION:       782.0121
REMARK   6 MODELLER BEST TEMPLATE % SEQ ID:  76.000
REMARK   6 SEQUENCE: subject
REMARK   6 ALIGNMENT: subject-mult.ali
REMARK   6 DOPE score: -1503.56006
REMARK   6 GA341 score: 0.99985
REMARK   6 TEMPLATE: 1tt3AA 1:A - 25:A MODELS 1: - 25: AT 60.0%
REMARK   6 TEMPLATE: 2km9AA 1:A - 25:A MODELS 1: - 25: AT 76.0%
REMARK   6 TEMPLATE: 2km9AA 1:A - 25:A MODELS 1: - 25: AT 76.0%
SSBOND   1 CYS      1    CYS     16                          1555   1555  2.04
SSBOND   2 CYS      8    CYS     20                          1555   1555  2.03
SSBOND   3 CYS     15    CYS     25                          1555   1555  2.03
ATOM      1  N   CYS     1     -23.040  55.482  41.255  1.00 46.95           N
ATOM      2  CA  CYS     1     -22.863  56.080  39.914  1.00 46.95           C
ATOM      3  CB  CYS     1     -23.905  57.198  39.692  1.00 46.95           C
ATOM      4  SG  CYS     1     -23.860  58.482  40.981  1.00 46.95           S
ATOM      5  C   CYS     1     -21.488  56.630  39.718  1.00 46.95           C
ATOM      6  O   CYS     1     -20.666  56.641  40.633  1.00 46.95           O
ATOM      7  N   LYS     2     -21.209  57.080  38.481  1.00238.99           N
ATOM      8  CA  LYS     2     -19.951  57.671  38.139  1.00238.99           C
ATOM      9  CB  LYS     2     -19.373  57.064  36.853  1.00238.99           C
ATOM     10  CG  LYS     2     -19.256  55.539  36.936  1.00238.99           C
ATOM     11  CD  LYS     2     -19.091  54.850  35.582  1.00238.99           C
ATOM     12  CE  LYS     2     -19.089  53.321  35.670  1.00238.99           C
ATOM     13  NZ  LYS     2     -18.830  52.737  34.337  1.00238.99           N
ATOM     14  C   LYS     2     -20.280  59.097  37.855  1.00238.99           C
ATOM     15  O   LYS     2     -21.188  59.393  37.080  1.00238.99           O
ATOM     16  N   GLY     3     -19.553  60.024  38.491  1.00108.93           N
ATOM     17  CA  GLY     3     -19.855  61.419  38.379  1.00108.93           C
ATOM     18  C   GLY     3     -19.204  61.982  37.168  1.00108.93           C
ATOM     19  O   GLY     3     -18.334  61.375  36.548  1.00108.93           O
ATOM     20  N   PRO     4     -19.626  63.182  36.875  1.00103.36           N
ATOM     21  CA  PRO     4     -19.134  63.894  35.731  1.00103.36           C
ATOM     22  CD  PRO     4     -20.081  64.090  37.916  1.00103.36           C
ATOM     23  CB  PRO     4     -19.678  65.311  35.864  1.00103.36           C
ATOM     24  CG  PRO     4     -19.771  65.501  37.388  1.00103.36           C
ATOM     25  C   PRO     4     -17.646  63.921  35.805  1.00103.36           C
ATOM     26  O   PRO     4     -17.101  64.082  36.896  1.00103.36           O
ATOM     27  N   GLY     5     -16.975  63.762  34.651  1.00 26.59           N
ATOM     28  CA  GLY     5     -15.545  63.798  34.622  1.00 26.59           C
ATOM     29  C   GLY     5     -15.044  62.393  34.575  1.00 26.59           C
ATOM     30  O   GLY     5     -13.927  62.139  34.126  1.00 26.59           O
ATOM     31  N   ALA     6     -15.863  61.433  35.038  1.00 35.94           N
ATOM     32  CA  ALA     6     -15.444  60.067  34.985  1.00 35.94           C
ATOM     33  CB  ALA     6     -16.307  59.118  35.832  1.00 35.94           C
ATOM     34  C   ALA     6     -15.581  59.658  33.560  1.00 35.94           C
ATOM     35  O   ALA     6     -16.306  60.295  32.799  1.00 35.94           O
ATOM     36  N   SER     7     -14.863  58.597  33.150  1.00 42.92           N
ATOM     37  CA  SER     7     -14.989  58.181  31.788  1.00 42.92           C
ATOM     38  CB  SER     7     -13.664  57.716  31.157  1.00 42.92           C
ATOM     39  OG  SER     7     -13.213  56.524  31.783  1.00 42.92           O
ATOM     40  C   SER     7     -15.921  57.017  31.768  1.00 42.92           C
ATOM     41  O   SER     7     -15.836  56.123  32.606  1.00 42.92           O
ATOM     42  N   CYS     8     -16.861  57.019  30.806  1.00 69.55           N
ATOM     43  CA  CYS     8     -17.790  55.935  30.721  1.00 69.55           C
ATOM     44  CB  CYS     8     -19.099  56.176  31.499  1.00 69.55           C
ATOM     45  SG  CYS     8     -19.876  57.778  31.144  1.00 69.55           S
ATOM     46  C   CYS     8     -18.084  55.677  29.283  1.00 69.55           C
ATOM     47  O   CYS     8     -17.737  56.456  28.399  1.00 69.55           O
ATOM     48  N   ILE     9     -18.749  54.544  29.025  1.00126.47           N
ATOM     49  CA  ILE     9     -19.022  54.111  27.693  1.00126.47           C
ATOM     50  CB  ILE     9     -18.284  52.846  27.368  1.00126.47           C
ATOM     51  CG1 ILE     9     -18.662  51.737  28.364  1.00126.47           C
ATOM     52  CG2 ILE     9     -16.782  53.170  27.347  1.00126.47           C
ATOM     53  CD1 ILE     9     -17.940  50.418  28.100  1.00126.47           C
ATOM     54  C   ILE     9     -20.492  53.910  27.578  1.00126.47           C
ATOM     55  O   ILE     9     -21.249  54.166  28.511  1.00126.47           O
ATOM     56  N   ARG    10     -20.933  53.488  26.385  1.00122.37           N
ATOM     57  CA  ARG    10     -22.322  53.329  26.097  1.00122.37           C
ATOM     58  CB  ARG    10     -22.578  52.958  24.636  1.00122.37           C
ATOM     59  CG  ARG    10     -22.066  54.019  23.663  1.00122.37           C
ATOM     60  CD  ARG    10     -22.642  53.809  22.269  1.00122.37           C
ATOM     61  NE  ARG    10     -22.366  52.392  21.905  1.00122.37           N
ATOM     62  CZ  ARG    10     -21.284  52.085  21.135  1.00122.37           C
ATOM     63  NH1 ARG    10     -20.486  53.086  20.663  1.00122.37           N
ATOM     64  NH2 ARG    10     -21.016  50.783  20.822  1.00122.37           N
ATOM     65  C   ARG    10     -22.895  52.255  26.964  1.00122.37           C
ATOM     66  O   ARG    10     -24.110  52.176  27.139  1.00122.37           O
ATOM     67  N   ILE    11     -22.048  51.318  27.418  1.00 76.70           N
ATOM     68  CA  ILE    11     -22.542  50.254  28.241  1.00 76.70           C
ATOM     69  CB  ILE    11     -21.557  49.133  28.343  1.00 76.70           C
ATOM     70  CG1 ILE    11     -21.223  48.607  26.937  1.00 76.70           C
ATOM     71  CG2 ILE    11     -22.153  48.055  29.262  1.00 76.70           C
ATOM     72  CD1 ILE    11     -20.028  47.656  26.907  1.00 76.70           C
ATOM     73  C   ILE    11     -22.899  50.692  29.637  1.00 76.70           C
ATOM     74  O   ILE    11     -23.995  50.399  30.113  1.00 76.70           O
ATOM     75  N   ALA    12     -22.010  51.434  30.332  1.00 78.98           N
ATOM     76  CA  ALA    12     -22.279  51.701  31.723  1.00 78.98           C
ATOM     77  CB  ALA    12     -20.998  51.924  32.540  1.00 78.98           C
ATOM     78  C   ALA    12     -23.115  52.934  31.870  1.00 78.98           C
ATOM     79  O   ALA    12     -22.620  54.049  32.017  1.00 78.98           O
ATOM     80  N   TYR    13     -24.435  52.720  31.944  1.00196.82           N
ATOM     81  CA  TYR    13     -25.404  53.773  32.014  1.00196.82           C
ATOM     82  CB  TYR    13     -26.864  53.317  32.019  1.00196.82           C
ATOM     83  CG  TYR    13     -27.178  52.555  30.794  1.00196.82           C
ATOM     84  CD1 TYR    13     -27.211  53.176  29.570  1.00196.82           C
ATOM     85  CD2 TYR    13     -27.404  51.202  30.876  1.00196.82           C
ATOM     86  CE1 TYR    13     -27.513  52.452  28.442  1.00196.82           C
ATOM     87  CE2 TYR    13     -27.707  50.476  29.749  1.00196.82           C
ATOM     88  CZ  TYR    13     -27.773  51.105  28.529  1.00196.82           C
ATOM     89  OH  TYR    13     -28.091  50.362  27.372  1.00196.82           O
ATOM     90  C   TYR    13     -25.317  54.502  33.301  1.00196.82           C
ATOM     91  O   TYR    13     -25.726  55.657  33.354  1.00196.82           O
ATOM     92  N   ASN    14     -24.891  53.806  34.375  1.00164.71           N
ATOM     93  CA  ASN    14     -24.943  54.303  35.724  1.00164.71           C
ATOM     94  CB  ASN    14     -24.599  53.218  36.762  1.00164.71           C
ATOM     95  CG  ASN    14     -23.204  52.661  36.487  1.00164.71           C
ATOM     96  OD1 ASN    14     -22.957  52.035  35.460  1.00164.71           O
ATOM     97  ND2 ASN    14     -22.270  52.889  37.449  1.00164.71           N
ATOM     98  C   ASN    14     -24.023  55.460  35.951  1.00164.71           C
ATOM     99  O   ASN    14     -23.073  55.390  36.729  1.00164.71           O
ATOM    100  N   CYS    15     -24.347  56.602  35.332  1.00 85.43           N
ATOM    101  CA  CYS    15     -23.594  57.806  35.482  1.00 85.43           C
ATOM    102  CB  CYS    15     -23.374  58.531  34.142  1.00 85.43           C
ATOM    103  SG  CYS    15     -22.636  60.179  34.311  1.00 85.43           S
ATOM    104  C   CYS    15     -24.435  58.675  36.361  1.00 85.43           C
ATOM    105  O   CYS    15     -25.656  58.713  36.233  1.00 85.43           O
ATOM    106  N   CYS    16     -23.803  59.417  37.282  1.00 53.76           N
ATOM    107  CA  CYS    16     -24.567  60.196  38.210  1.00 53.76           C
ATOM    108  CB  CYS    16     -23.676  60.975  39.192  1.00 53.76           C
ATOM    109  SG  CYS    16     -22.616  59.910  40.227  1.00 53.76           S
ATOM    110  C   CYS    16     -25.404  61.167  37.423  1.00 53.76           C
ATOM    111  O   CYS    16     -26.546  61.454  37.785  1.00 53.76           O
ATOM    112  N   LYS    17     -24.844  61.716  36.331  1.00170.56           N
ATOM    113  CA  LYS    17     -25.524  62.628  35.445  1.00170.56           C
ATOM    114  CB  LYS    17     -24.556  63.319  34.470  1.00170.56           C
ATOM    115  CG  LYS    17     -25.194  64.392  33.582  1.00170.56           C
ATOM    116  CD  LYS    17     -25.695  65.615  34.355  1.00170.56           C
ATOM    117  CE  LYS    17     -27.169  65.522  34.760  1.00170.56           C
ATOM    118  NZ  LYS    17     -27.500  66.611  35.707  1.00170.56           N
ATOM    119  C   LYS    17     -26.562  61.878  34.661  1.00170.56           C
ATOM    120  O   LYS    17     -27.570  62.445  34.245  1.00170.56           O
ATOM    121  N   TYR    18     -26.312  60.572  34.451  1.00286.28           N
ATOM    122  CA  TYR    18     -27.105  59.621  33.719  1.00286.28           C
ATOM    123  CB  TYR    18     -28.615  59.854  33.892  1.00286.28           C
ATOM    124  CG  TYR    18     -29.305  58.849  33.042  1.00286.28           C
ATOM    125  CD1 TYR    18     -29.525  57.565  33.487  1.00286.28           C
ATOM    126  CD2 TYR    18     -29.729  59.206  31.783  1.00286.28           C
ATOM    127  CE1 TYR    18     -30.161  56.646  32.683  1.00286.28           C
ATOM    128  CE2 TYR    18     -30.365  58.291  30.978  1.00286.28           C
ATOM    129  CZ  TYR    18     -30.585  57.011  31.425  1.00286.28           C
ATOM    130  OH  TYR    18     -31.239  56.079  30.590  1.00286.28           O
ATOM    131  C   TYR    18     -26.767  59.648  32.258  1.00286.28           C
ATOM    132  O   TYR    18     -26.825  58.607  31.605  1.00286.28           O
ATOM    133  N   SER    19     -26.284  60.780  31.720  1.00 77.52           N
ATOM    134  CA  SER    19     -25.957  60.744  30.327  1.00 77.52           C
ATOM    135  CB  SER    19     -26.354  62.023  29.573  1.00 77.52           C
ATOM    136  OG  SER    19     -25.609  63.120  30.075  1.00 77.52           O
ATOM    137  C   SER    19     -24.474  60.630  30.266  1.00 77.52           C
ATOM    138  O   SER    19     -23.757  61.395  30.903  1.00 77.52           O
ATOM    139  N   CYS    20     -23.973  59.653  29.489  1.00 70.15           N
ATOM    140  CA  CYS    20     -22.558  59.469  29.423  1.00 70.15           C
ATOM    141  CB  CYS    20     -22.170  57.993  29.196  1.00 70.15           C
ATOM    142  SG  CYS    20     -20.379  57.681  29.181  1.00 70.15           S
ATOM    143  C   CYS    20     -22.082  60.255  28.251  1.00 70.15           C
ATOM    144  O   CYS    20     -22.375  59.912  27.109  1.00 70.15           O
ATOM    145  N   ARG    21     -21.303  61.323  28.501  1.00168.20           N
ATOM    146  CA  ARG    21     -20.770  62.122  27.442  1.00168.20           C
ATOM    147  CB  ARG    21     -19.899  63.290  27.926  1.00168.20           C
ATOM    148  CG  ARG    21     -19.453  64.244  26.816  1.00168.20           C
ATOM    149  CD  ARG    21     -20.592  65.084  26.228  1.00168.20           C
ATOM    150  NE  ARG    21     -19.998  66.099  25.311  1.00168.20           N
ATOM    151  CZ  ARG    21     -20.696  67.233  25.009  1.00168.20           C
ATOM    152  NH1 ARG    21     -21.940  67.430  25.530  1.00168.20           N
ATOM    153  NH2 ARG    21     -20.155  68.164  24.166  1.00168.20           N
ATOM    154  C   ARG    21     -19.902  61.214  26.642  1.00168.20           C
ATOM    155  O   ARG    21     -19.639  60.086  27.049  1.00168.20           O
ATOM    156  N   ASN    22     -19.458  61.658  25.454  1.00188.99           N
ATOM    157  CA  ASN    22     -18.681  60.758  24.656  1.00188.99           C
ATOM    158  CB  ASN    22     -18.420  61.291  23.233  1.00188.99           C
ATOM    159  CG  ASN    22     -17.955  60.154  22.334  1.00188.99           C
ATOM    160  OD1 ASN    22     -18.763  59.415  21.774  1.00188.99           O
ATOM    161  ND2 ASN    22     -16.611  60.018  22.180  1.00188.99           N
ATOM    162  C   ASN    22     -17.370  60.538  25.349  1.00188.99           C
ATOM    163  O   ASN    22     -16.428  61.316  25.200  1.00188.99           O
ATOM    164  N   GLY    23     -17.297  59.437  26.128  1.00 58.12           N
ATOM    165  CA  GLY    23     -16.113  59.038  26.826  1.00 58.12           C
ATOM    166  C   GLY    23     -16.108  59.527  28.247  1.00 58.12           C
ATOM    167  O   GLY    23     -15.225  59.163  29.018  1.00 58.12           O
ATOM    168  N   LYS    24     -17.084  60.353  28.662  1.00130.78           N
ATOM    169  CA  LYS    24     -17.027  60.833  30.016  1.00130.78           C
ATOM    170  CB  LYS    24     -16.358  62.218  30.129  1.00130.78           C
ATOM    171  CG  LYS    24     -16.885  63.236  29.112  1.00130.78           C
ATOM    172  CD  LYS    24     -16.517  64.688  29.428  1.00130.78           C
ATOM    173  CE  LYS    24     -15.016  64.937  29.584  1.00130.78           C
ATOM    174  NZ  LYS    24     -14.776  66.368  29.872  1.00130.78           N
ATOM    175  C   LYS    24     -18.421  60.933  30.534  1.00130.78           C
ATOM    176  O   LYS    24     -19.350  60.397  29.936  1.00130.78           O
ATOM    177  N   CYS    25     -18.596  61.547  31.718  1.00 60.18           N
ATOM    178  CA  CYS    25     -19.910  61.815  32.216  1.00 60.18           C
ATOM    179  CB  CYS    25     -20.082  61.560  33.722  1.00 60.18           C
ATOM    180  SG  CYS    25     -20.650  59.872  34.051  1.00 60.18           S
ATOM    181  C   CYS    25     -20.127  63.267  31.971  1.00 60.18           C
ATOM    182  O   CYS    25     -19.484  64.113  32.589  1.00 60.18           O
ATOM    183  N   SER    26     -21.043  63.585  31.040  1.00 11.64           N
ATOM    184  CA  SER    26     -21.321  64.948  30.705  1.00 11.64           C
ATOM    185  CB  SER    26     -21.789  65.123  29.248  1.00 11.64           C
ATOM    186  OG  SER    26     -22.948  64.340  28.993  1.00 11.64           O
ATOM    187  C   SER    26     -22.437  65.432  31.620  1.00 11.64           C
ATOM    188  O   SER    26     -22.111  66.126  32.617  1.00 11.64           O
ATOM    189  OXT SER    26     -23.627  65.123  31.345  1.00 11.64           O
TER     190      SER    26
CONECT    4  109
CONECT   45  142
CONECT  103  180
END
