# Supplementary material for: Graph-Directed Approach for Downselecting Toxins for Experimental Structure Determination
Source: Mar Drugs. 2020 May 14;18(5):256. doi: 10.3390/md18050256 (PMC7281422; doi:10.3390/md18050256)
Supplement: Supplementary file 1 [file marinedrugs-18-00256-s001.zip › SupplementaryMaterial/finalmodels/6C_finalmodels/seq107/seq107model2_B99990010.pdb]

EXPDTA    THEORETICAL MODEL, MODELLER 9.19 2019/07/19 22:37:58
REMARK   6 MODELLER OBJECTIVE FUNCTION:       155.2537
REMARK   6 MODELLER BEST TEMPLATE % SEQ ID:  80.000
REMARK   6 SEQUENCE: subject
REMARK   6 ALIGNMENT: subject-mult.ali
REMARK   6 DOPE score: -1656.54504
REMARK   6 GA341 score: 0.99926
REMARK   6 TEMPLATE: 4b1qPA 1:A - 30:A MODELS 1: - 30: AT 80.0%
REMARK   6 TEMPLATE: 4b1qPA 1:A - 30:A MODELS 1: - 30: AT 80.0%
SSBOND   1 CYS     12    CYS     21                          1555   1555  2.03
SSBOND   2 CYS     13    CYS     26                          1555   1555  2.03
SSBOND   3 CYS     24    CYS     30                          1555   1555  2.03
ATOM      1  N   GLN     1      16.959 -18.819 -63.614  1.00 64.13           N
ATOM      2  CA  GLN     1      15.567 -19.315 -63.497  1.00 64.13           C
ATOM      3  CB  GLN     1      14.625 -18.498 -64.398  1.00 64.13           C
ATOM      4  CG  GLN     1      14.460 -17.037 -63.982  1.00 64.13           C
ATOM      5  CD  GLN     1      13.486 -16.401 -64.962  1.00 64.13           C
ATOM      6  OE1 GLN     1      13.194 -15.208 -64.881  1.00 64.13           O
ATOM      7  NE2 GLN     1      12.970 -17.219 -65.918  1.00 64.13           N
ATOM      8  C   GLN     1      15.477 -20.738 -63.937  1.00 64.13           C
ATOM      9  O   GLN     1      15.907 -21.655 -63.236  1.00 64.13           O
ATOM     10  N   LYS     2      14.909 -20.940 -65.140  1.00 82.13           N
ATOM     11  CA  LYS     2      14.713 -22.249 -65.688  1.00 82.13           C
ATOM     12  CB  LYS     2      14.018 -22.230 -67.062  1.00 82.13           C
ATOM     13  CG  LYS     2      12.561 -21.759 -67.043  1.00 82.13           C
ATOM     14  CD  LYS     2      11.613 -22.698 -66.295  1.00 82.13           C
ATOM     15  CE  LYS     2      10.142 -22.295 -66.414  1.00 82.13           C
ATOM     16  NZ  LYS     2       9.282 -23.312 -65.768  1.00 82.13           N
ATOM     17  C   LYS     2      16.057 -22.865 -65.897  1.00 82.13           C
ATOM     18  O   LYS     2      17.013 -22.188 -66.279  1.00 82.13           O
ATOM     19  N   GLU     3      16.163 -24.180 -65.624  1.00 82.52           N
ATOM     20  CA  GLU     3      17.400 -24.871 -65.836  1.00 82.52           C
ATOM     21  CB  GLU     3      17.882 -25.678 -64.618  1.00 82.52           C
ATOM     22  CG  GLU     3      18.474 -24.814 -63.503  1.00 82.52           C
ATOM     23  CD  GLU     3      19.975 -24.736 -63.735  1.00 82.52           C
ATOM     24  OE1 GLU     3      20.488 -25.540 -64.560  1.00 82.52           O
ATOM     25  OE2 GLU     3      20.628 -23.879 -63.083  1.00 82.52           O
ATOM     26  C   GLU     3      17.177 -25.855 -66.933  1.00 82.52           C
ATOM     27  O   GLU     3      16.219 -26.631 -66.907  1.00 82.52           O
ATOM     28  N   LEU     4      18.058 -25.837 -67.947  1.00 50.98           N
ATOM     29  CA  LEU     4      17.913 -26.809 -68.981  1.00 50.98           C
ATOM     30  CB  LEU     4      18.248 -26.289 -70.391  1.00 50.98           C
ATOM     31  CG  LEU     4      17.183 -25.307 -70.917  1.00 50.98           C
ATOM     32  CD1 LEU     4      17.516 -24.805 -72.330  1.00 50.98           C
ATOM     33  CD2 LEU     4      15.781 -25.931 -70.824  1.00 50.98           C
ATOM     34  C   LEU     4      18.826 -27.930 -68.632  1.00 50.98           C
ATOM     35  O   LEU     4      20.047 -27.824 -68.731  1.00 50.98           O
ATOM     36  N   VAL     5      18.213 -29.041 -68.188  1.00101.38           N
ATOM     37  CA  VAL     5      18.902 -30.220 -67.764  1.00101.38           C
ATOM     38  CB  VAL     5      18.060 -31.041 -66.826  1.00101.38           C
ATOM     39  CG1 VAL     5      16.706 -31.317 -67.504  1.00101.38           C
ATOM     40  CG2 VAL     5      18.838 -32.303 -66.418  1.00101.38           C
ATOM     41  C   VAL     5      19.233 -31.020 -68.981  1.00101.38           C
ATOM     42  O   VAL     5      18.600 -30.892 -70.027  1.00101.38           O
ATOM     43  N   PRO     6      20.259 -31.811 -68.858  1.00158.04           N
ATOM     44  CA  PRO     6      20.684 -32.644 -69.947  1.00158.04           C
ATOM     45  CD  PRO     6      21.368 -31.425 -68.005  1.00158.04           C
ATOM     46  CB  PRO     6      22.097 -33.103 -69.600  1.00158.04           C
ATOM     47  CG  PRO     6      22.620 -31.979 -68.694  1.00158.04           C
ATOM     48  C   PRO     6      19.719 -33.767 -70.129  1.00158.04           C
ATOM     49  O   PRO     6      18.864 -33.974 -69.268  1.00158.04           O
ATOM     50  N   SER     7      19.825 -34.477 -71.267  1.00 38.80           N
ATOM     51  CA  SER     7      18.972 -35.594 -71.542  1.00 38.80           C
ATOM     52  CB  SER     7      18.934 -35.985 -73.028  1.00 38.80           C
ATOM     53  OG  SER     7      18.391 -34.917 -73.791  1.00 38.80           O
ATOM     54  C   SER     7      19.529 -36.737 -70.763  1.00 38.80           C
ATOM     55  O   SER     7      20.300 -36.526 -69.830  1.00 38.80           O
ATOM     56  N   LYS     8      19.120 -37.980 -71.084  1.00 67.87           N
ATOM     57  CA  LYS     8      19.662 -39.078 -70.340  1.00 67.87           C
ATOM     58  CB  LYS     8      18.945 -40.411 -70.602  1.00 67.87           C
ATOM     59  CG  LYS     8      17.532 -40.466 -70.020  1.00 67.87           C
ATOM     60  CD  LYS     8      16.729 -41.660 -70.535  1.00 67.87           C
ATOM     61  CE  LYS     8      15.314 -41.750 -69.964  1.00 67.87           C
ATOM     62  NZ  LYS     8      15.371 -42.102 -68.529  1.00 67.87           N
ATOM     63  C   LYS     8      21.085 -39.233 -70.761  1.00 67.87           C
ATOM     64  O   LYS     8      21.405 -39.962 -71.696  1.00 67.87           O
ATOM     65  N   THR     9      21.977 -38.523 -70.051  1.00104.90           N
ATOM     66  CA  THR     9      23.380 -38.560 -70.313  1.00104.90           C
ATOM     67  CB  THR     9      23.880 -37.311 -70.981  1.00104.90           C
ATOM     68  OG1 THR     9      25.248 -37.446 -71.335  1.00104.90           O
ATOM     69  CG2 THR     9      23.688 -36.126 -70.021  1.00104.90           C
ATOM     70  C   THR     9      24.024 -38.647 -68.974  1.00104.90           C
ATOM     71  O   THR     9      23.452 -38.204 -67.978  1.00104.90           O
ATOM     72  N   THR    10      25.217 -39.259 -68.903  1.00116.16           N
ATOM     73  CA  THR    10      25.877 -39.345 -67.639  1.00116.16           C
ATOM     74  CB  THR    10      26.700 -40.585 -67.461  1.00116.16           C
ATOM     75  OG1 THR    10      27.672 -40.684 -68.491  1.00116.16           O
ATOM     76  CG2 THR    10      25.774 -41.804 -67.467  1.00116.16           C
ATOM     77  C   THR    10      26.829 -38.209 -67.527  1.00116.16           C
ATOM     78  O   THR    10      27.364 -37.723 -68.520  1.00116.16           O
ATOM     79  N   THR    11      27.044 -37.739 -66.285  1.00 43.23           N
ATOM     80  CA  THR    11      28.032 -36.725 -66.097  1.00 43.23           C
ATOM     81  CB  THR    11      27.751 -35.772 -64.970  1.00 43.23           C
ATOM     82  OG1 THR    11      27.665 -36.474 -63.739  1.00 43.23           O
ATOM     83  CG2 THR    11      26.436 -35.028 -65.257  1.00 43.23           C
ATOM     84  C   THR    11      29.284 -37.455 -65.765  1.00 43.23           C
ATOM     85  O   THR    11      29.253 -38.651 -65.480  1.00 43.23           O
ATOM     86  N   CYS    12      30.429 -36.756 -65.813  1.00 54.32           N
ATOM     87  CA  CYS    12      31.651 -37.411 -65.481  1.00 54.32           C
ATOM     88  CB  CYS    12      32.908 -36.700 -66.012  1.00 54.32           C
ATOM     89  SG  CYS    12      34.440 -37.459 -65.394  1.00 54.32           S
ATOM     90  C   CYS    12      31.759 -37.424 -63.995  1.00 54.32           C
ATOM     91  O   CYS    12      32.281 -36.492 -63.386  1.00 54.32           O
ATOM     92  N   CYS    13      31.222 -38.482 -63.371  1.00 66.58           N
ATOM     93  CA  CYS    13      31.394 -38.673 -61.965  1.00 66.58           C
ATOM     94  CB  CYS    13      32.869 -38.902 -61.598  1.00 66.58           C
ATOM     95  SG  CYS    13      33.555 -40.235 -62.614  1.00 66.58           S
ATOM     96  C   CYS    13      30.892 -37.481 -61.220  1.00 66.58           C
ATOM     97  O   CYS    13      31.358 -37.220 -60.110  1.00 66.58           O
ATOM     98  N   GLY    14      29.884 -36.772 -61.770  1.00 42.12           N
ATOM     99  CA  GLY    14      29.354 -35.624 -61.085  1.00 42.12           C
ATOM    100  C   GLY    14      30.007 -34.357 -61.557  1.00 42.12           C
ATOM    101  O   GLY    14      30.068 -33.372 -60.826  1.00 42.12           O
ATOM    102  N   TYR    15      30.493 -34.334 -62.810  1.00108.60           N
ATOM    103  CA  TYR    15      31.068 -33.132 -63.355  1.00108.60           C
ATOM    104  CB  TYR    15      32.394 -33.310 -64.126  1.00108.60           C
ATOM    105  CG  TYR    15      33.557 -33.407 -63.194  1.00108.60           C
ATOM    106  CD1 TYR    15      34.013 -32.280 -62.547  1.00108.60           C
ATOM    107  CD2 TYR    15      34.217 -34.596 -62.992  1.00108.60           C
ATOM    108  CE1 TYR    15      35.094 -32.337 -61.700  1.00108.60           C
ATOM    109  CE2 TYR    15      35.298 -34.663 -62.146  1.00108.60           C
ATOM    110  CZ  TYR    15      35.736 -33.535 -61.495  1.00108.60           C
ATOM    111  OH  TYR    15      36.847 -33.609 -60.630  1.00108.60           O
ATOM    112  C   TYR    15      30.075 -32.610 -64.350  1.00108.60           C
ATOM    113  O   TYR    15      28.922 -33.033 -64.350  1.00108.60           O
ATOM    114  N   SER    16      30.484 -31.629 -65.187  1.00 83.64           N
ATOM    115  CA  SER    16      29.580 -31.031 -66.135  1.00 83.64           C
ATOM    116  CB  SER    16      30.227 -29.962 -67.037  1.00 83.64           C
ATOM    117  OG  SER    16      31.255 -30.536 -67.831  1.00 83.64           O
ATOM    118  C   SER    16      29.020 -32.095 -67.021  1.00 83.64           C
ATOM    119  O   SER    16      29.631 -33.131 -67.272  1.00 83.64           O
ATOM    120  N   PRO    17      27.830 -31.832 -67.482  1.00157.04           N
ATOM    121  CA  PRO    17      27.113 -32.763 -68.313  1.00157.04           C
ATOM    122  CD  PRO    17      26.937 -30.942 -66.760  1.00157.04           C
ATOM    123  CB  PRO    17      25.699 -32.218 -68.414  1.00157.04           C
ATOM    124  CG  PRO    17      25.521 -31.421 -67.110  1.00157.04           C
ATOM    125  C   PRO    17      27.759 -32.968 -69.638  1.00157.04           C
ATOM    126  O   PRO    17      27.439 -33.946 -70.314  1.00157.04           O
ATOM    127  N   GLY    18      28.610 -32.017 -70.049  1.00 36.88           N
ATOM    128  CA  GLY    18      29.331 -32.091 -71.283  1.00 36.88           C
ATOM    129  C   GLY    18      30.312 -33.214 -71.185  1.00 36.88           C
ATOM    130  O   GLY    18      30.676 -33.825 -72.192  1.00 36.88           O
ATOM    131  N   THR    19      30.802 -33.472 -69.958  1.00104.82           N
ATOM    132  CA  THR    19      31.813 -34.463 -69.731  1.00104.82           C
ATOM    133  CB  THR    19      32.724 -34.114 -68.591  1.00104.82           C
ATOM    134  OG1 THR    19      33.328 -32.846 -68.790  1.00104.82           O
ATOM    135  CG2 THR    19      33.798 -35.205 -68.490  1.00104.82           C
ATOM    136  C   THR    19      31.144 -35.732 -69.307  1.00104.82           C
ATOM    137  O   THR    19      30.196 -35.717 -68.526  1.00104.82           O
ATOM    138  N   MET    20      31.632 -36.879 -69.822  1.00 36.37           N
ATOM    139  CA  MET    20      31.047 -38.131 -69.450  1.00 36.37           C
ATOM    140  CB  MET    20      30.402 -38.886 -70.622  1.00 36.37           C
ATOM    141  CG  MET    20      29.184 -38.181 -71.214  1.00 36.37           C
ATOM    142  SD  MET    20      28.427 -39.061 -72.608  1.00 36.37           S
ATOM    143  CE  MET    20      27.843 -40.444 -71.587  1.00 36.37           C
ATOM    144  C   MET    20      32.138 -39.010 -68.944  1.00 36.37           C
ATOM    145  O   MET    20      33.275 -38.942 -69.411  1.00 36.37           O
ATOM    146  N   CYS    21      31.809 -39.850 -67.946  1.00 48.91           N
ATOM    147  CA  CYS    21      32.761 -40.778 -67.423  1.00 48.91           C
ATOM    148  CB  CYS    21      33.489 -40.264 -66.171  1.00 48.91           C
ATOM    149  SG  CYS    21      34.762 -39.049 -66.618  1.00 48.91           S
ATOM    150  C   CYS    21      32.015 -42.023 -67.073  1.00 48.91           C
ATOM    151  O   CYS    21      30.843 -41.978 -66.701  1.00 48.91           O
ATOM    152  N   PRO    22      32.678 -43.138 -67.229  1.00 72.45           N
ATOM    153  CA  PRO    22      32.089 -44.415 -66.924  1.00 72.45           C
ATOM    154  CD  PRO    22      33.723 -43.248 -68.233  1.00 72.45           C
ATOM    155  CB  PRO    22      32.864 -45.448 -67.746  1.00 72.45           C
ATOM    156  CG  PRO    22      34.150 -44.721 -68.172  1.00 72.45           C
ATOM    157  C   PRO    22      32.113 -44.678 -65.451  1.00 72.45           C
ATOM    158  O   PRO    22      32.917 -44.073 -64.744  1.00 72.45           O
ATOM    159  N   SER    23      31.263 -45.607 -64.977  1.00 32.48           N
ATOM    160  CA  SER    23      31.139 -45.926 -63.583  1.00 32.48           C
ATOM    161  CB  SER    23      30.130 -47.060 -63.342  1.00 32.48           C
ATOM    162  OG  SER    23      28.847 -46.683 -63.817  1.00 32.48           O
ATOM    163  C   SER    23      32.465 -46.406 -63.083  1.00 32.48           C
ATOM    164  O   SER    23      32.829 -46.173 -61.932  1.00 32.48           O
ATOM    165  N   CYS    24      33.238 -47.074 -63.953  1.00 41.04           N
ATOM    166  CA  CYS    24      34.510 -47.611 -63.569  1.00 41.04           C
ATOM    167  CB  CYS    24      35.230 -48.264 -64.766  1.00 41.04           C
ATOM    168  SG  CYS    24      36.793 -49.082 -64.335  1.00 41.04           S
ATOM    169  C   CYS    24      35.348 -46.464 -63.102  1.00 41.04           C
ATOM    170  O   CYS    24      36.131 -46.581 -62.162  1.00 41.04           O
ATOM    171  N   MET    25      35.271 -45.331 -63.811  1.00 66.51           N
ATOM    172  CA  MET    25      36.003 -44.179 -63.387  1.00 66.51           C
ATOM    173  CB  MET    25      36.090 -43.100 -64.475  1.00 66.51           C
ATOM    174  CG  MET    25      36.888 -43.565 -65.695  1.00 66.51           C
ATOM    175  SD  MET    25      38.581 -44.109 -65.318  1.00 66.51           S
ATOM    176  CE  MET    25      39.220 -42.446 -64.965  1.00 66.51           C
ATOM    177  C   MET    25      35.398 -43.547 -62.162  1.00 66.51           C
ATOM    178  O   MET    25      36.114 -43.017 -61.318  1.00 66.51           O
ATOM    179  N   CYS    26      34.056 -43.469 -62.079  1.00 78.82           N
ATOM    180  CA  CYS    26      33.455 -42.789 -60.960  1.00 78.82           C
ATOM    181  CB  CYS    26      32.002 -42.411 -61.263  1.00 78.82           C
ATOM    182  SG  CYS    26      31.962 -41.475 -62.815  1.00 78.82           S
ATOM    183  C   CYS    26      33.494 -43.559 -59.673  1.00 78.82           C
ATOM    184  O   CYS    26      34.139 -43.147 -58.711  1.00 78.82           O
ATOM    185  N   THR    27      32.759 -44.693 -59.641  1.00 68.64           N
ATOM    186  CA  THR    27      32.619 -45.595 -58.526  1.00 68.64           C
ATOM    187  CB  THR    27      31.373 -46.421 -58.606  1.00 68.64           C
ATOM    188  OG1 THR    27      31.391 -47.205 -59.786  1.00 68.64           O
ATOM    189  CG2 THR    27      30.159 -45.479 -58.626  1.00 68.64           C
ATOM    190  C   THR    27      33.787 -46.519 -58.464  1.00 68.64           C
ATOM    191  O   THR    27      34.157 -47.015 -57.404  1.00 68.64           O
ATOM    192  N   ASN    28      34.408 -46.750 -59.630  1.00 70.28           N
ATOM    193  CA  ASN    28      35.454 -47.713 -59.778  1.00 70.28           C
ATOM    194  CB  ASN    28      36.544 -47.644 -58.694  1.00 70.28           C
ATOM    195  CG  ASN    28      37.712 -48.465 -59.225  1.00 70.28           C
ATOM    196  OD1 ASN    28      37.665 -48.967 -60.347  1.00 70.28           O
ATOM    197  ND2 ASN    28      38.784 -48.615 -58.402  1.00 70.28           N
ATOM    198  C   ASN    28      34.837 -49.070 -59.773  1.00 70.28           C
ATOM    199  O   ASN    28      35.498 -50.065 -59.479  1.00 70.28           O
ATOM    200  N   THR    29      33.545 -49.156 -60.139  1.00 45.70           N
ATOM    201  CA  THR    29      32.931 -50.445 -60.228  1.00 45.70           C
ATOM    202  CB  THR    29      31.489 -50.467 -59.807  1.00 45.70           C
ATOM    203  OG1 THR    29      30.725 -49.597 -60.628  1.00 45.70           O
ATOM    204  CG2 THR    29      31.387 -50.027 -58.338  1.00 45.70           C
ATOM    205  C   THR    29      32.978 -50.815 -61.674  1.00 45.70           C
ATOM    206  O   THR    29      32.392 -50.144 -62.520  1.00 45.70           O
ATOM    207  N   CYS    30      33.710 -51.894 -62.004  1.00 47.96           N
ATOM    208  CA  CYS    30      33.824 -52.222 -63.391  1.00 47.96           C
ATOM    209  CB  CYS    30      34.636 -51.179 -64.173  1.00 47.96           C
ATOM    210  SG  CYS    30      36.164 -50.712 -63.307  1.00 47.96           S
ATOM    211  C   CYS    30      34.513 -53.534 -63.512  1.00 47.96           C
ATOM    212  O   CYS    30      34.923 -54.151 -62.529  1.00 47.96           O
ATOM    213  N   PRO    31      34.602 -53.972 -64.733  1.00 72.46           N
ATOM    214  CA  PRO    31      35.253 -55.213 -65.028  1.00 72.46           C
ATOM    215  CD  PRO    31      33.579 -53.652 -65.712  1.00 72.46           C
ATOM    216  CB  PRO    31      34.721 -55.669 -66.392  1.00 72.46           C
ATOM    217  CG  PRO    31      34.004 -54.432 -66.965  1.00 72.46           C
ATOM    218  C   PRO    31      36.724 -54.988 -64.995  1.00 72.46           C
ATOM    219  O   PRO    31      37.156 -53.840 -65.097  1.00 72.46           O
ATOM    220  N   PRO    32      37.476 -56.034 -64.837  1.00228.39           N
ATOM    221  CA  PRO    32      38.901 -55.915 -64.859  1.00228.39           C
ATOM    222  CD  PRO    32      37.032 -57.163 -64.037  1.00228.39           C
ATOM    223  CB  PRO    32      39.429 -57.281 -64.418  1.00228.39           C
ATOM    224  CG  PRO    32      38.316 -57.811 -63.495  1.00228.39           C
ATOM    225  C   PRO    32      39.286 -55.491 -66.233  1.00228.39           C
ATOM    226  O   PRO    32      40.368 -54.934 -66.414  1.00228.39           O
ATOM    227  N   GLN    33      38.402 -55.743 -67.215  1.00195.15           N
ATOM    228  CA  GLN    33      38.689 -55.380 -68.567  1.00195.15           C
ATOM    229  CB  GLN    33      37.614 -55.874 -69.556  1.00195.15           C
ATOM    230  CG  GLN    33      37.540 -57.404 -69.612  1.00195.15           C
ATOM    231  CD  GLN    33      36.275 -57.831 -70.344  1.00195.15           C
ATOM    232  OE1 GLN    33      35.652 -58.830 -69.988  1.00195.15           O
ATOM    233  NE2 GLN    33      35.884 -57.065 -71.397  1.00195.15           N
ATOM    234  C   GLN    33      38.768 -53.889 -68.613  1.00195.15           C
ATOM    235  O   GLN    33      37.900 -53.183 -68.105  1.00195.15           O
ATOM    236  N   LYS    34      39.850 -53.378 -69.231  1.00 51.69           N
ATOM    237  CA  LYS    34      40.079 -51.968 -69.297  1.00 51.69           C
ATOM    238  CB  LYS    34      41.426 -51.617 -69.960  1.00 51.69           C
ATOM    239  CG  LYS    34      42.642 -52.164 -69.201  1.00 51.69           C
ATOM    240  CD  LYS    34      43.956 -52.093 -69.988  1.00 51.69           C
ATOM    241  CE  LYS    34      45.130 -52.786 -69.288  1.00 51.69           C
ATOM    242  NZ  LYS    34      46.386 -52.575 -70.049  1.00 51.69           N
ATOM    243  C   LYS    34      38.966 -51.331 -70.122  1.00 51.69           C
ATOM    244  O   LYS    34      38.096 -52.073 -70.653  1.00 51.69           O
ATOM    245  OXT LYS    34      38.977 -50.075 -70.227  1.00 51.69           O
TER     246      LYS    34
CONECT   89  149
CONECT   95  182
CONECT  168  210
END
