# Supplementary material for: Graph-Directed Approach for Downselecting Toxins for Experimental Structure Determination
Source: Mar Drugs. 2020 May 14;18(5):256. doi: 10.3390/md18050256 (PMC7281422; doi:10.3390/md18050256)
Supplement: Supplementary file 1 [file marinedrugs-18-00256-s001.zip › SupplementaryMaterial/finalmodels/6C_finalmodels/seq107/seq107model1_B99990008.pdb]

EXPDTA    THEORETICAL MODEL, MODELLER 9.19 2019/07/19 22:37:43
REMARK   6 MODELLER OBJECTIVE FUNCTION:       164.3481
REMARK   6 MODELLER BEST TEMPLATE % SEQ ID:  80.000
REMARK   6 SEQUENCE: subject
REMARK   6 ALIGNMENT: subject-mult.ali
REMARK   6 DOPE score: -1684.30579
REMARK   6 GA341 score: 0.97813
REMARK   6 TEMPLATE: 4b1qPA 1:A - 30:A MODELS 1: - 30: AT 80.0%
REMARK   6 TEMPLATE: 4b1qPA 1:A - 30:A MODELS 1: - 30: AT 80.0%
SSBOND   1 CYS     12    CYS     21                          1555   1555  2.03
SSBOND   2 CYS     13    CYS     26                          1555   1555  2.03
SSBOND   3 CYS     24    CYS     30                          1555   1555  2.03
ATOM      1  N   GLN     1       6.628 -37.893 -20.340  1.00 71.54           N
ATOM      2  CA  GLN     1       5.536 -37.518 -21.264  1.00 71.54           C
ATOM      3  CB  GLN     1       4.368 -38.503 -21.092  1.00 71.54           C
ATOM      4  CG  GLN     1       4.762 -39.905 -21.570  1.00 71.54           C
ATOM      5  CD  GLN     1       3.688 -40.920 -21.199  1.00 71.54           C
ATOM      6  OE1 GLN     1       3.816 -42.107 -21.497  1.00 71.54           O
ATOM      7  NE2 GLN     1       2.613 -40.446 -20.514  1.00 71.54           N
ATOM      8  C   GLN     1       5.092 -36.119 -21.001  1.00 71.54           C
ATOM      9  O   GLN     1       5.763 -35.169 -21.402  1.00 71.54           O
ATOM     10  N   LYS     2       3.946 -35.944 -20.318  1.00 37.04           N
ATOM     11  CA  LYS     2       3.503 -34.610 -20.045  1.00 37.04           C
ATOM     12  CB  LYS     2       2.122 -34.513 -19.384  1.00 37.04           C
ATOM     13  CG  LYS     2       0.961 -35.034 -20.221  1.00 37.04           C
ATOM     14  CD  LYS     2      -0.312 -35.166 -19.390  1.00 37.04           C
ATOM     15  CE  LYS     2      -1.470 -35.813 -20.143  1.00 37.04           C
ATOM     16  NZ  LYS     2      -2.592 -36.069 -19.211  1.00 37.04           N
ATOM     17  C   LYS     2       4.448 -34.046 -19.044  1.00 37.04           C
ATOM     18  O   LYS     2       4.953 -34.762 -18.182  1.00 37.04           O
ATOM     19  N   GLU     3       4.714 -32.732 -19.141  1.00 67.48           N
ATOM     20  CA  GLU     3       5.615 -32.131 -18.207  1.00 67.48           C
ATOM     21  CB  GLU     3       6.507 -31.046 -18.848  1.00 67.48           C
ATOM     22  CG  GLU     3       7.398 -31.602 -19.971  1.00 67.48           C
ATOM     23  CD  GLU     3       8.254 -30.495 -20.585  1.00 67.48           C
ATOM     24  OE1 GLU     3       8.033 -29.300 -20.256  1.00 67.48           O
ATOM     25  OE2 GLU     3       9.150 -30.842 -21.401  1.00 67.48           O
ATOM     26  C   GLU     3       4.763 -31.501 -17.156  1.00 67.48           C
ATOM     27  O   GLU     3       3.762 -30.857 -17.465  1.00 67.48           O
ATOM     28  N   LEU     4       5.109 -31.712 -15.870  1.00 54.07           N
ATOM     29  CA  LEU     4       4.305 -31.102 -14.855  1.00 54.07           C
ATOM     30  CB  LEU     4       4.617 -31.536 -13.413  1.00 54.07           C
ATOM     31  CG  LEU     4       4.329 -33.008 -13.104  1.00 54.07           C
ATOM     32  CD1 LEU     4       4.529 -33.295 -11.608  1.00 54.07           C
ATOM     33  CD2 LEU     4       2.943 -33.417 -13.623  1.00 54.07           C
ATOM     34  C   LEU     4       4.628 -29.655 -14.890  1.00 54.07           C
ATOM     35  O   LEU     4       5.794 -29.268 -14.840  1.00 54.07           O
ATOM     36  N   VAL     5       3.590 -28.808 -14.975  1.00109.00           N
ATOM     37  CA  VAL     5       3.832 -27.399 -14.990  1.00109.00           C
ATOM     38  CB  VAL     5       2.996 -26.660 -15.988  1.00109.00           C
ATOM     39  CG1 VAL     5       3.334 -25.169 -15.875  1.00109.00           C
ATOM     40  CG2 VAL     5       3.263 -27.250 -17.381  1.00109.00           C
ATOM     41  C   VAL     5       3.477 -26.891 -13.635  1.00109.00           C
ATOM     42  O   VAL     5       2.666 -27.487 -12.927  1.00109.00           O
ATOM     43  N   PRO     6       4.107 -25.819 -13.246  1.00 82.19           N
ATOM     44  CA  PRO     6       3.813 -25.235 -11.972  1.00 82.19           C
ATOM     45  CD  PRO     6       5.463 -25.525 -13.677  1.00 82.19           C
ATOM     46  CB  PRO     6       5.024 -24.381 -11.592  1.00 82.19           C
ATOM     47  CG  PRO     6       5.829 -24.252 -12.896  1.00 82.19           C
ATOM     48  C   PRO     6       2.530 -24.484 -12.056  1.00 82.19           C
ATOM     49  O   PRO     6       2.017 -24.288 -13.158  1.00 82.19           O
ATOM     50  N   SER     7       1.985 -24.096 -10.890  1.00 82.66           N
ATOM     51  CA  SER     7       0.775 -23.335 -10.817  1.00 82.66           C
ATOM     52  CB  SER     7       0.107 -23.419  -9.431  1.00 82.66           C
ATOM     53  OG  SER     7       1.034 -23.053  -8.419  1.00 82.66           O
ATOM     54  C   SER     7       1.169 -21.927 -11.111  1.00 82.66           C
ATOM     55  O   SER     7       2.196 -21.703 -11.749  1.00 82.66           O
ATOM     56  N   LYS     8       0.354 -20.933 -10.708  1.00112.52           N
ATOM     57  CA  LYS     8       0.771 -19.596 -11.007  1.00112.52           C
ATOM     58  CB  LYS     8      -0.352 -18.556 -10.876  1.00112.52           C
ATOM     59  CG  LYS     8      -0.014 -17.225 -11.546  1.00112.52           C
ATOM     60  CD  LYS     8      -1.251 -16.388 -11.863  1.00112.52           C
ATOM     61  CE  LYS     8      -1.963 -15.863 -10.618  1.00112.52           C
ATOM     62  NZ  LYS     8      -3.321 -15.396 -10.972  1.00112.52           N
ATOM     63  C   LYS     8       1.871 -19.262 -10.055  1.00112.52           C
ATOM     64  O   LYS     8       1.659 -18.700  -8.981  1.00112.52           O
ATOM     65  N   THR     9       3.101 -19.613 -10.465  1.00 38.07           N
ATOM     66  CA  THR     9       4.269 -19.404  -9.670  1.00 38.07           C
ATOM     67  CB  THR     9       4.925 -20.684  -9.229  1.00 38.07           C
ATOM     68  OG1 THR     9       4.037 -21.444  -8.423  1.00 38.07           O
ATOM     69  CG2 THR     9       6.207 -20.352  -8.447  1.00 38.07           C
ATOM     70  C   THR     9       5.244 -18.704 -10.545  1.00 38.07           C
ATOM     71  O   THR     9       5.208 -18.840 -11.766  1.00 38.07           O
ATOM     72  N   THR    10       6.135 -17.920  -9.921  1.00 48.68           N
ATOM     73  CA  THR    10       7.114 -17.169 -10.633  1.00 48.68           C
ATOM     74  CB  THR    10       7.384 -15.878  -9.919  1.00 48.68           C
ATOM     75  OG1 THR    10       6.163 -15.178  -9.732  1.00 48.68           O
ATOM     76  CG2 THR    10       8.336 -15.013 -10.752  1.00 48.68           C
ATOM     77  C   THR    10       8.361 -17.990 -10.622  1.00 48.68           C
ATOM     78  O   THR    10       8.686 -18.615  -9.614  1.00 48.68           O
ATOM     79  N   THR    11       9.080 -18.049 -11.758  1.00 37.98           N
ATOM     80  CA  THR    11      10.307 -18.784 -11.744  1.00 37.98           C
ATOM     81  CB  THR    11      10.677 -19.381 -13.073  1.00 37.98           C
ATOM     82  OG1 THR    11      10.923 -18.354 -14.019  1.00 37.98           O
ATOM     83  CG2 THR    11       9.519 -20.269 -13.564  1.00 37.98           C
ATOM     84  C   THR    11      11.344 -17.782 -11.364  1.00 37.98           C
ATOM     85  O   THR    11      11.071 -16.583 -11.359  1.00 37.98           O
ATOM     86  N   CYS    12      12.551 -18.242 -10.988  1.00 57.43           N
ATOM     87  CA  CYS    12      13.578 -17.313 -10.644  1.00 57.43           C
ATOM     88  CB  CYS    12      14.698 -17.926  -9.785  1.00 57.43           C
ATOM     89  SG  CYS    12      16.100 -16.798  -9.521  1.00 57.43           S
ATOM     90  C   CYS    12      14.199 -16.891 -11.925  1.00 57.43           C
ATOM     91  O   CYS    12      15.160 -17.501 -12.390  1.00 57.43           O
ATOM     92  N   CYS    13      13.611 -15.859 -12.551  1.00 71.78           N
ATOM     93  CA  CYS    13      14.150 -15.251 -13.728  1.00 71.78           C
ATOM     94  CB  CYS    13      15.469 -14.544 -13.426  1.00 71.78           C
ATOM     95  SG  CYS    13      15.222 -13.497 -11.970  1.00 71.78           S
ATOM     96  C   CYS    13      14.360 -16.273 -14.798  1.00 71.78           C
ATOM     97  O   CYS    13      15.256 -16.129 -15.630  1.00 71.78           O
ATOM     98  N   GLY    14      13.491 -17.302 -14.843  1.00 41.09           N
ATOM     99  CA  GLY    14      13.605 -18.302 -15.866  1.00 41.09           C
ATOM    100  C   GLY    14      14.373 -19.493 -15.378  1.00 41.09           C
ATOM    101  O   GLY    14      14.842 -20.300 -16.177  1.00 41.09           O
ATOM    102  N   TYR    15      14.497 -19.678 -14.054  1.00107.88           N
ATOM    103  CA  TYR    15      15.206 -20.838 -13.594  1.00107.88           C
ATOM    104  CB  TYR    15      16.271 -20.563 -12.503  1.00107.88           C
ATOM    105  CG  TYR    15      17.457 -19.861 -13.100  1.00107.88           C
ATOM    106  CD1 TYR    15      18.401 -20.560 -13.820  1.00107.88           C
ATOM    107  CD2 TYR    15      17.652 -18.508 -12.922  1.00107.88           C
ATOM    108  CE1 TYR    15      19.493 -19.918 -14.366  1.00107.88           C
ATOM    109  CE2 TYR    15      18.740 -17.859 -13.464  1.00107.88           C
ATOM    110  CZ  TYR    15      19.667 -18.565 -14.192  1.00107.88           C
ATOM    111  OH  TYR    15      20.786 -17.910 -14.754  1.00107.88           O
ATOM    112  C   TYR    15      14.158 -21.781 -13.068  1.00107.88           C
ATOM    113  O   TYR    15      12.986 -21.650 -13.417  1.00107.88           O
ATOM    114  N   SER    16      14.549 -22.799 -12.271  1.00 86.24           N
ATOM    115  CA  SER    16      13.619 -23.806 -11.823  1.00 86.24           C
ATOM    116  CB  SER    16      14.230 -24.823 -10.843  1.00 86.24           C
ATOM    117  OG  SER    16      13.244 -25.762 -10.438  1.00 86.24           O
ATOM    118  C   SER    16      12.449 -23.176 -11.136  1.00 86.24           C
ATOM    119  O   SER    16      12.550 -22.121 -10.514  1.00 86.24           O
ATOM    120  N   PRO    17      11.328 -23.842 -11.274  1.00152.52           N
ATOM    121  CA  PRO    17      10.075 -23.395 -10.717  1.00152.52           C
ATOM    122  CD  PRO    17      11.144 -24.767 -12.382  1.00152.52           C
ATOM    123  CB  PRO    17       9.015 -24.328 -11.298  1.00152.52           C
ATOM    124  CG  PRO    17       9.629 -24.820 -12.622  1.00152.52           C
ATOM    125  C   PRO    17      10.068 -23.393  -9.222  1.00152.52           C
ATOM    126  O   PRO    17       9.261 -22.681  -8.626  1.00152.52           O
ATOM    127  N   GLY    18      10.917 -24.227  -8.605  1.00 29.09           N
ATOM    128  CA  GLY    18      10.999 -24.322  -7.179  1.00 29.09           C
ATOM    129  C   GLY    18      11.518 -23.030  -6.649  1.00 29.09           C
ATOM    130  O   GLY    18      11.179 -22.623  -5.538  1.00 29.09           O
ATOM    131  N   THR    19      12.395 -22.378  -7.435  1.00 44.56           N
ATOM    132  CA  THR    19      13.039 -21.171  -7.019  1.00 44.56           C
ATOM    133  CB  THR    19      14.459 -21.105  -7.483  1.00 44.56           C
ATOM    134  OG1 THR    19      14.500 -21.101  -8.903  1.00 44.56           O
ATOM    135  CG2 THR    19      15.207 -22.331  -6.930  1.00 44.56           C
ATOM    136  C   THR    19      12.328 -20.015  -7.634  1.00 44.56           C
ATOM    137  O   THR    19      11.872 -20.078  -8.775  1.00 44.56           O
ATOM    138  N   MET    20      12.186 -18.919  -6.866  1.00131.95           N
ATOM    139  CA  MET    20      11.533 -17.787  -7.442  1.00131.95           C
ATOM    140  CB  MET    20      10.077 -17.585  -6.986  1.00131.95           C
ATOM    141  CG  MET    20       9.889 -17.383  -5.488  1.00131.95           C
ATOM    142  SD  MET    20       8.139 -17.331  -5.004  1.00131.95           S
ATOM    143  CE  MET    20       7.729 -15.898  -6.042  1.00131.95           C
ATOM    144  C   MET    20      12.336 -16.567  -7.143  1.00131.95           C
ATOM    145  O   MET    20      13.036 -16.490  -6.135  1.00131.95           O
ATOM    146  N   CYS    21      12.277 -15.588  -8.063  1.00 52.71           N
ATOM    147  CA  CYS    21      13.022 -14.381  -7.902  1.00 52.71           C
ATOM    148  CB  CYS    21      14.336 -14.412  -8.708  1.00 52.71           C
ATOM    149  SG  CYS    21      15.514 -15.601  -7.985  1.00 52.71           S
ATOM    150  C   CYS    21      12.144 -13.256  -8.363  1.00 52.71           C
ATOM    151  O   CYS    21      11.254 -13.444  -9.192  1.00 52.71           O
ATOM    152  N   PRO    22      12.354 -12.098  -7.792  1.00 74.54           N
ATOM    153  CA  PRO    22      11.574 -10.928  -8.109  1.00 74.54           C
ATOM    154  CD  PRO    22      12.928 -12.021  -6.462  1.00 74.54           C
ATOM    155  CB  PRO    22      11.678 -10.000  -6.899  1.00 74.54           C
ATOM    156  CG  PRO    22      12.897 -10.523  -6.124  1.00 74.54           C
ATOM    157  C   PRO    22      12.030 -10.281  -9.373  1.00 74.54           C
ATOM    158  O   PRO    22      13.141 -10.551  -9.824  1.00 74.54           O
ATOM    159  N   SER    23      11.192  -9.391  -9.929  1.00 77.51           N
ATOM    160  CA  SER    23      11.461  -8.726 -11.168  1.00 77.51           C
ATOM    161  CB  SER    23      10.360  -7.718 -11.543  1.00 77.51           C
ATOM    162  OG  SER    23      10.315  -6.660 -10.595  1.00 77.51           O
ATOM    163  C   SER    23      12.734  -7.946 -11.057  1.00 77.51           C
ATOM    164  O   SER    23      13.502  -7.868 -12.014  1.00 77.51           O
ATOM    165  N   CYS    24      13.012  -7.360  -9.879  1.00 88.64           N
ATOM    166  CA  CYS    24      14.187  -6.551  -9.767  1.00 88.64           C
ATOM    167  CB  CYS    24      14.369  -5.909  -8.377  1.00 88.64           C
ATOM    168  SG  CYS    24      13.133  -4.619  -8.037  1.00 88.64           S
ATOM    169  C   CYS    24      15.364  -7.422 -10.035  1.00 88.64           C
ATOM    170  O   CYS    24      16.369  -6.972 -10.575  1.00 88.64           O
ATOM    171  N   MET    25      15.324  -8.680  -9.579  1.00 73.05           N
ATOM    172  CA  MET    25      16.426  -9.545  -9.869  1.00 73.05           C
ATOM    173  CB  MET    25      16.398 -10.849  -9.063  1.00 73.05           C
ATOM    174  CG  MET    25      16.329 -10.613  -7.556  1.00 73.05           C
ATOM    175  SD  MET    25      17.583  -9.462  -6.917  1.00 73.05           S
ATOM    176  CE  MET    25      19.000 -10.551  -7.230  1.00 73.05           C
ATOM    177  C   MET    25      16.440  -9.950 -11.317  1.00 73.05           C
ATOM    178  O   MET    25      17.503 -10.112 -11.909  1.00 73.05           O
ATOM    179  N   CYS    26      15.264 -10.252 -11.900  1.00 79.03           N
ATOM    180  CA  CYS    26      15.262 -10.746 -13.252  1.00 79.03           C
ATOM    181  CB  CYS    26      13.906 -11.369 -13.611  1.00 79.03           C
ATOM    182  SG  CYS    26      13.444 -12.607 -12.369  1.00 79.03           S
ATOM    183  C   CYS    26      15.560  -9.695 -14.275  1.00 79.03           C
ATOM    184  O   CYS    26      16.596  -9.720 -14.936  1.00 79.03           O
ATOM    185  N   THR    27      14.595  -8.761 -14.416  1.00 74.28           N
ATOM    186  CA  THR    27      14.542  -7.640 -15.315  1.00 74.28           C
ATOM    187  CB  THR    27      13.129  -7.233 -15.588  1.00 74.28           C
ATOM    188  OG1 THR    27      12.456  -6.960 -14.368  1.00 74.28           O
ATOM    189  CG2 THR    27      12.447  -8.405 -16.315  1.00 74.28           C
ATOM    190  C   THR    27      15.339  -6.501 -14.779  1.00 74.28           C
ATOM    191  O   THR    27      15.809  -5.643 -15.524  1.00 74.28           O
ATOM    192  N   ASN    28      15.515  -6.480 -13.450  1.00 74.15           N
ATOM    193  CA  ASN    28      16.204  -5.417 -12.794  1.00 74.15           C
ATOM    194  CB  ASN    28      17.529  -5.045 -13.472  1.00 74.15           C
ATOM    195  CG  ASN    28      18.382  -4.353 -12.425  1.00 74.15           C
ATOM    196  OD1 ASN    28      18.193  -4.548 -11.225  1.00 74.15           O
ATOM    197  ND2 ASN    28      19.348  -3.518 -12.889  1.00 74.15           N
ATOM    198  C   ASN    28      15.323  -4.212 -12.760  1.00 74.15           C
ATOM    199  O   ASN    28      15.810  -3.092 -12.639  1.00 74.15           O
ATOM    200  N   THR    29      13.989  -4.408 -12.826  1.00 37.62           N
ATOM    201  CA  THR    29      13.092  -3.290 -12.745  1.00 37.62           C
ATOM    202  CB  THR    29      11.967  -3.336 -13.739  1.00 37.62           C
ATOM    203  OG1 THR    29      11.164  -4.491 -13.539  1.00 37.62           O
ATOM    204  CG2 THR    29      12.573  -3.367 -15.147  1.00 37.62           C
ATOM    205  C   THR    29      12.463  -3.287 -11.388  1.00 37.62           C
ATOM    206  O   THR    29      11.981  -4.312 -10.909  1.00 37.62           O
ATOM    207  N   CYS    30      12.470  -2.116 -10.721  1.00 74.12           N
ATOM    208  CA  CYS    30      11.864  -2.007  -9.428  1.00 74.12           C
ATOM    209  CB  CYS    30      12.856  -1.638  -8.312  1.00 74.12           C
ATOM    210  SG  CYS    30      14.172  -2.881  -8.198  1.00 74.12           S
ATOM    211  C   CYS    30      10.869  -0.898  -9.517  1.00 74.12           C
ATOM    212  O   CYS    30      11.139   0.167 -10.066  1.00 74.12           O
ATOM    213  N   PRO    31       9.706  -1.164  -9.003  1.00140.31           N
ATOM    214  CA  PRO    31       8.667  -0.170  -9.034  1.00140.31           C
ATOM    215  CD  PRO    31       9.179  -2.520  -9.090  1.00140.31           C
ATOM    216  CB  PRO    31       7.358  -0.942  -8.896  1.00140.31           C
ATOM    217  CG  PRO    31       7.693  -2.351  -9.420  1.00140.31           C
ATOM    218  C   PRO    31       8.893   0.863  -7.960  1.00140.31           C
ATOM    219  O   PRO    31       9.680   0.614  -7.048  1.00140.31           O
ATOM    220  N   PRO    32       8.264   2.006  -8.072  1.00160.49           N
ATOM    221  CA  PRO    32       8.415   3.046  -7.079  1.00160.49           C
ATOM    222  CD  PRO    32       8.087   2.564  -9.403  1.00160.49           C
ATOM    223  CB  PRO    32       7.997   4.345  -7.761  1.00160.49           C
ATOM    224  CG  PRO    32       8.277   4.080  -9.247  1.00160.49           C
ATOM    225  C   PRO    32       7.621   2.781  -5.839  1.00160.49           C
ATOM    226  O   PRO    32       6.688   1.983  -5.891  1.00160.49           O
ATOM    227  N   GLN    33       7.976   3.445  -4.718  1.00220.68           N
ATOM    228  CA  GLN    33       7.264   3.259  -3.485  1.00220.68           C
ATOM    229  CB  GLN    33       7.993   3.809  -2.245  1.00220.68           C
ATOM    230  CG  GLN    33       7.126   3.737  -0.980  1.00220.68           C
ATOM    231  CD  GLN    33       7.661   4.698   0.082  1.00220.68           C
ATOM    232  OE1 GLN    33       8.692   5.343  -0.096  1.00220.68           O
ATOM    233  NE2 GLN    33       6.918   4.813   1.216  1.00220.68           N
ATOM    234  C   GLN    33       5.982   4.020  -3.556  1.00220.68           C
ATOM    235  O   GLN    33       5.957   5.191  -3.933  1.00220.68           O
ATOM    236  N   LYS    34       4.875   3.350  -3.183  1.00154.07           N
ATOM    237  CA  LYS    34       3.593   3.985  -3.169  1.00154.07           C
ATOM    238  CB  LYS    34       2.650   3.487  -4.276  1.00154.07           C
ATOM    239  CG  LYS    34       1.278   4.167  -4.259  1.00154.07           C
ATOM    240  CD  LYS    34       1.296   5.676  -4.526  1.00154.07           C
ATOM    241  CE  LYS    34      -0.107   6.249  -4.737  1.00154.07           C
ATOM    242  NZ  LYS    34      -0.742   5.544  -5.872  1.00154.07           N
ATOM    243  C   LYS    34       2.950   3.639  -1.831  1.00154.07           C
ATOM    244  O   LYS    34       2.732   4.571  -1.012  1.00154.07           O
ATOM    245  OXT LYS    34       2.670   2.429  -1.612  1.00154.07           O
TER     246      LYS    34
CONECT   89  149
CONECT   95  182
CONECT  168  210
END
