# Supplementary material for: Graph-Directed Approach for Downselecting Toxins for Experimental Structure Determination
Source: Mar Drugs. 2020 May 14;18(5):256. doi: 10.3390/md18050256 (PMC7281422; doi:10.3390/md18050256)
Supplement: Supplementary file 1 [file marinedrugs-18-00256-s001.zip › SupplementaryMaterial/finalmodels/6C_finalmodels/seq107/seq107model3_B99990003.pdb]

EXPDTA    THEORETICAL MODEL, MODELLER 9.19 2019/07/19 22:37:05
REMARK   6 MODELLER OBJECTIVE FUNCTION:       170.3736
REMARK   6 MODELLER BEST TEMPLATE % SEQ ID:  80.000
REMARK   6 SEQUENCE: subject
REMARK   6 ALIGNMENT: subject-mult.ali
REMARK   6 DOPE score: -1621.65222
REMARK   6 GA341 score: 0.99998
REMARK   6 TEMPLATE: 4b1qPA 1:A - 30:A MODELS 1: - 30: AT 80.0%
REMARK   6 TEMPLATE: 4b1qPA 1:A - 30:A MODELS 1: - 30: AT 80.0%
SSBOND   1 CYS     12    CYS     21                          1555   1555  2.03
SSBOND   2 CYS     13    CYS     26                          1555   1555  2.03
SSBOND   3 CYS     24    CYS     30                          1555   1555  2.03
ATOM      1  N   GLN     1       3.856 -46.973  -9.988  1.00 28.45           N
ATOM      2  CA  GLN     1       4.615 -46.272  -8.924  1.00 28.45           C
ATOM      3  CB  GLN     1       4.238 -44.772  -8.916  1.00 28.45           C
ATOM      4  CG  GLN     1       5.177 -43.854  -8.123  1.00 28.45           C
ATOM      5  CD  GLN     1       4.767 -42.409  -8.414  1.00 28.45           C
ATOM      6  OE1 GLN     1       3.788 -41.904  -7.867  1.00 28.45           O
ATOM      7  NE2 GLN     1       5.527 -41.730  -9.312  1.00 28.45           N
ATOM      8  C   GLN     1       4.320 -46.886  -7.592  1.00 28.45           C
ATOM      9  O   GLN     1       3.820 -48.009  -7.510  1.00 28.45           O
ATOM     10  N   LYS     2       4.632 -46.158  -6.506  1.00154.01           N
ATOM     11  CA  LYS     2       4.432 -46.653  -5.169  1.00154.01           C
ATOM     12  CB  LYS     2       5.089 -45.764  -4.093  1.00154.01           C
ATOM     13  CG  LYS     2       5.125 -46.367  -2.688  1.00154.01           C
ATOM     14  CD  LYS     2       6.260 -47.371  -2.493  1.00154.01           C
ATOM     15  CE  LYS     2       7.592 -46.692  -2.168  1.00154.01           C
ATOM     16  NZ  LYS     2       7.918 -45.709  -3.223  1.00154.01           N
ATOM     17  C   LYS     2       2.963 -46.634  -4.879  1.00154.01           C
ATOM     18  O   LYS     2       2.203 -45.942  -5.552  1.00154.01           O
ATOM     19  N   GLU     3       2.526 -47.434  -3.878  1.00108.26           N
ATOM     20  CA  GLU     3       1.145 -47.430  -3.476  1.00108.26           C
ATOM     21  CB  GLU     3       0.706 -48.673  -2.674  1.00108.26           C
ATOM     22  CG  GLU     3       0.729 -49.993  -3.449  1.00108.26           C
ATOM     23  CD  GLU     3      -0.374 -49.976  -4.497  1.00108.26           C
ATOM     24  OE1 GLU     3      -0.975 -48.893  -4.715  1.00108.26           O
ATOM     25  OE2 GLU     3      -0.610 -51.051  -5.114  1.00108.26           O
ATOM     26  C   GLU     3       1.009 -46.291  -2.523  1.00108.26           C
ATOM     27  O   GLU     3       1.858 -46.091  -1.656  1.00108.26           O
ATOM     28  N   LEU     4      -0.060 -45.490  -2.657  1.00135.99           N
ATOM     29  CA  LEU     4      -0.158 -44.424  -1.715  1.00135.99           C
ATOM     30  CB  LEU     4      -1.031 -43.252  -2.199  1.00135.99           C
ATOM     31  CG  LEU     4      -1.053 -42.050  -1.236  1.00135.99           C
ATOM     32  CD1 LEU     4       0.362 -41.501  -0.996  1.00135.99           C
ATOM     33  CD2 LEU     4      -2.014 -40.961  -1.738  1.00135.99           C
ATOM     34  C   LEU     4      -0.771 -45.035  -0.502  1.00135.99           C
ATOM     35  O   LEU     4      -1.849 -45.623  -0.558  1.00135.99           O
ATOM     36  N   VAL     5      -0.062 -44.952   0.632  1.00106.96           N
ATOM     37  CA  VAL     5      -0.543 -45.538   1.845  1.00106.96           C
ATOM     38  CB  VAL     5       0.558 -46.262   2.567  1.00106.96           C
ATOM     39  CG1 VAL     5       1.700 -45.270   2.818  1.00106.96           C
ATOM     40  CG2 VAL     5       0.006 -46.898   3.845  1.00106.96           C
ATOM     41  C   VAL     5      -1.056 -44.415   2.683  1.00106.96           C
ATOM     42  O   VAL     5      -0.592 -43.282   2.562  1.00106.96           O
ATOM     43  N   PRO     6      -2.022 -44.704   3.517  1.00 89.13           N
ATOM     44  CA  PRO     6      -2.612 -43.683   4.333  1.00 89.13           C
ATOM     45  CD  PRO     6      -2.999 -45.725   3.184  1.00 89.13           C
ATOM     46  CB  PRO     6      -3.946 -44.238   4.842  1.00 89.13           C
ATOM     47  CG  PRO     6      -3.969 -45.704   4.373  1.00 89.13           C
ATOM     48  C   PRO     6      -1.712 -43.176   5.403  1.00 89.13           C
ATOM     49  O   PRO     6      -0.728 -43.829   5.746  1.00 89.13           O
ATOM     50  N   SER     7      -2.045 -41.976   5.909  1.00 40.87           N
ATOM     51  CA  SER     7      -1.282 -41.301   6.909  1.00 40.87           C
ATOM     52  CB  SER     7      -1.494 -39.782   6.893  1.00 40.87           C
ATOM     53  OG  SER     7      -1.057 -39.270   5.643  1.00 40.87           O
ATOM     54  C   SER     7      -1.732 -41.813   8.227  1.00 40.87           C
ATOM     55  O   SER     7      -2.254 -42.927   8.315  1.00 40.87           O
ATOM     56  N   LYS     8      -1.515 -41.027   9.298  1.00 79.26           N
ATOM     57  CA  LYS     8      -1.906 -41.465  10.607  1.00 79.26           C
ATOM     58  CB  LYS     8      -1.335 -40.601  11.750  1.00 79.26           C
ATOM     59  CG  LYS     8       0.184 -40.708  11.904  1.00 79.26           C
ATOM     60  CD  LYS     8       0.787 -39.745  12.933  1.00 79.26           C
ATOM     61  CE  LYS     8       0.929 -38.298  12.457  1.00 79.26           C
ATOM     62  NZ  LYS     8       1.936 -37.595  13.286  1.00 79.26           N
ATOM     63  C   LYS     8      -3.387 -41.383  10.690  1.00 79.26           C
ATOM     64  O   LYS     8      -3.952 -40.444  11.254  1.00 79.26           O
ATOM     65  N   THR     9      -4.048 -42.409  10.137  1.00113.23           N
ATOM     66  CA  THR     9      -5.474 -42.465  10.125  1.00113.23           C
ATOM     67  CB  THR     9      -6.068 -42.237   8.770  1.00113.23           C
ATOM     68  OG1 THR     9      -5.737 -43.308   7.900  1.00113.23           O
ATOM     69  CG2 THR     9      -5.495 -40.927   8.211  1.00113.23           C
ATOM     70  C   THR     9      -5.806 -43.852  10.534  1.00113.23           C
ATOM     71  O   THR     9      -5.017 -44.762  10.294  1.00113.23           O
ATOM     72  N   THR    10      -6.958 -44.060  11.193  1.00 44.28           N
ATOM     73  CA  THR    10      -7.251 -45.399  11.596  1.00 44.28           C
ATOM     74  CB  THR    10      -7.993 -45.452  12.893  1.00 44.28           C
ATOM     75  OG1 THR    10      -7.300 -44.697  13.873  1.00 44.28           O
ATOM     76  CG2 THR    10      -8.035 -46.924  13.338  1.00 44.28           C
ATOM     77  C   THR    10      -8.104 -46.027  10.542  1.00 44.28           C
ATOM     78  O   THR    10      -8.854 -45.351   9.839  1.00 44.28           O
ATOM     79  N   THR    11      -7.979 -47.356  10.388  1.00 38.75           N
ATOM     80  CA  THR    11      -8.790 -48.049   9.440  1.00 38.75           C
ATOM     81  CB  THR    11      -8.146 -49.298   8.908  1.00 38.75           C
ATOM     82  OG1 THR    11      -7.826 -50.182   9.973  1.00 38.75           O
ATOM     83  CG2 THR    11      -6.874 -48.915   8.133  1.00 38.75           C
ATOM     84  C   THR    11     -10.015 -48.454  10.183  1.00 38.75           C
ATOM     85  O   THR    11     -10.020 -48.488  11.413  1.00 38.75           O
ATOM     86  N   CYS    12     -11.108 -48.751   9.467  1.00 60.20           N
ATOM     87  CA  CYS    12     -12.254 -49.180  10.189  1.00 60.20           C
ATOM     88  CB  CYS    12     -13.573 -48.978   9.440  1.00 60.20           C
ATOM     89  SG  CYS    12     -14.954 -49.823  10.260  1.00 60.20           S
ATOM     90  C   CYS    12     -12.089 -50.642  10.386  1.00 60.20           C
ATOM     91  O   CYS    12     -12.394 -51.434   9.500  1.00 60.20           O
ATOM     92  N   CYS    13     -11.560 -51.034  11.555  1.00 71.23           N
ATOM     93  CA  CYS    13     -11.461 -52.420  11.893  1.00 71.23           C
ATOM     94  CB  CYS    13     -12.844 -53.087  11.974  1.00 71.23           C
ATOM     95  SG  CYS    13     -13.859 -52.169  13.154  1.00 71.23           S
ATOM     96  C   CYS    13     -10.637 -53.157  10.889  1.00 71.23           C
ATOM     97  O   CYS    13     -10.789 -54.366  10.731  1.00 71.23           O
ATOM     98  N   GLY    14      -9.692 -52.464  10.228  1.00 38.27           N
ATOM     99  CA  GLY    14      -8.873 -53.133   9.260  1.00 38.27           C
ATOM    100  C   GLY    14      -9.573 -53.123   7.946  1.00 38.27           C
ATOM    101  O   GLY    14      -9.433 -54.055   7.159  1.00 38.27           O
ATOM    102  N   TYR    15     -10.337 -52.057   7.666  1.00110.32           N
ATOM    103  CA  TYR    15     -11.032 -51.958   6.418  1.00110.32           C
ATOM    104  CB  TYR    15     -12.549 -51.700   6.526  1.00110.32           C
ATOM    105  CG  TYR    15     -13.167 -53.003   6.883  1.00110.32           C
ATOM    106  CD1 TYR    15     -13.037 -54.050   6.006  1.00110.32           C
ATOM    107  CD2 TYR    15     -13.886 -53.180   8.042  1.00110.32           C
ATOM    108  CE1 TYR    15     -13.593 -55.272   6.288  1.00110.32           C
ATOM    109  CE2 TYR    15     -14.445 -54.396   8.335  1.00110.32           C
ATOM    110  CZ  TYR    15     -14.283 -55.445   7.461  1.00110.32           C
ATOM    111  OH  TYR    15     -14.854 -56.695   7.761  1.00110.32           O
ATOM    112  C   TYR    15     -10.425 -50.832   5.659  1.00110.32           C
ATOM    113  O   TYR    15      -9.336 -50.362   5.994  1.00110.32           O
ATOM    114  N   SER    16     -11.090 -50.416   4.567  1.00 88.09           N
ATOM    115  CA  SER    16     -10.562 -49.401   3.712  1.00 88.09           C
ATOM    116  CB  SER    16     -11.552 -49.023   2.595  1.00 88.09           C
ATOM    117  OG  SER    16     -12.802 -48.645   3.161  1.00 88.09           O
ATOM    118  C   SER    16     -10.216 -48.199   4.537  1.00 88.09           C
ATOM    119  O   SER    16     -10.914 -47.814   5.476  1.00 88.09           O
ATOM    120  N   PRO    17      -9.100 -47.635   4.156  1.00 70.71           N
ATOM    121  CA  PRO    17      -8.484 -46.514   4.817  1.00 70.71           C
ATOM    122  CD  PRO    17      -8.596 -47.822   2.803  1.00 70.71           C
ATOM    123  CB  PRO    17      -7.238 -46.205   3.986  1.00 70.71           C
ATOM    124  CG  PRO    17      -7.638 -46.642   2.563  1.00 70.71           C
ATOM    125  C   PRO    17      -9.401 -45.335   4.858  1.00 70.71           C
ATOM    126  O   PRO    17      -9.208 -44.462   5.704  1.00 70.71           O
ATOM    127  N   GLY    18     -10.362 -45.262   3.923  1.00 32.38           N
ATOM    128  CA  GLY    18     -11.285 -44.166   3.847  1.00 32.38           C
ATOM    129  C   GLY    18     -12.183 -44.164   5.042  1.00 32.38           C
ATOM    130  O   GLY    18     -12.613 -43.108   5.505  1.00 32.38           O
ATOM    131  N   THR    19     -12.519 -45.375   5.530  1.00 46.15           N
ATOM    132  CA  THR    19     -13.443 -45.548   6.610  1.00 46.15           C
ATOM    133  CB  THR    19     -14.239 -46.815   6.483  1.00 46.15           C
ATOM    134  OG1 THR    19     -13.387 -47.948   6.603  1.00 46.15           O
ATOM    135  CG2 THR    19     -14.910 -46.818   5.099  1.00 46.15           C
ATOM    136  C   THR    19     -12.676 -45.646   7.887  1.00 46.15           C
ATOM    137  O   THR    19     -11.576 -46.196   7.927  1.00 46.15           O
ATOM    138  N   MET    20     -13.251 -45.090   8.975  1.00 41.57           N
ATOM    139  CA  MET    20     -12.605 -45.099  10.256  1.00 41.57           C
ATOM    140  CB  MET    20     -12.302 -43.691  10.798  1.00 41.57           C
ATOM    141  CG  MET    20     -11.274 -42.929   9.966  1.00 41.57           C
ATOM    142  SD  MET    20     -10.971 -41.232  10.527  1.00 41.57           S
ATOM    143  CE  MET    20      -9.988 -41.685  11.983  1.00 41.57           C
ATOM    144  C   MET    20     -13.546 -45.713  11.240  1.00 41.57           C
ATOM    145  O   MET    20     -14.762 -45.567  11.126  1.00 41.57           O
ATOM    146  N   CYS    21     -13.000 -46.443  12.231  1.00 48.06           N
ATOM    147  CA  CYS    21     -13.832 -47.035  13.232  1.00 48.06           C
ATOM    148  CB  CYS    21     -14.284 -48.470  12.898  1.00 48.06           C
ATOM    149  SG  CYS    21     -15.601 -48.495  11.649  1.00 48.06           S
ATOM    150  C   CYS    21     -13.066 -47.075  14.514  1.00 48.06           C
ATOM    151  O   CYS    21     -11.838 -47.146  14.535  1.00 48.06           O
ATOM    152  N   PRO    22     -13.822 -47.003  15.573  1.00159.63           N
ATOM    153  CA  PRO    22     -13.292 -47.019  16.913  1.00159.63           C
ATOM    154  CD  PRO    22     -15.067 -46.257  15.491  1.00159.63           C
ATOM    155  CB  PRO    22     -14.369 -46.390  17.803  1.00159.63           C
ATOM    156  CG  PRO    22     -15.211 -45.539  16.840  1.00159.63           C
ATOM    157  C   PRO    22     -12.992 -48.426  17.327  1.00159.63           C
ATOM    158  O   PRO    22     -13.555 -49.352  16.747  1.00159.63           O
ATOM    159  N   SER    23     -12.143 -48.602  18.360  1.00 31.67           N
ATOM    160  CA  SER    23     -11.758 -49.901  18.830  1.00 31.67           C
ATOM    161  CB  SER    23     -10.768 -49.842  20.013  1.00 31.67           C
ATOM    162  OG  SER    23      -9.524 -49.309  19.577  1.00 31.67           O
ATOM    163  C   SER    23     -12.985 -50.622  19.295  1.00 31.67           C
ATOM    164  O   SER    23     -13.093 -51.839  19.163  1.00 31.67           O
ATOM    165  N   CYS    24     -13.956 -49.872  19.843  1.00 88.86           N
ATOM    166  CA  CYS    24     -15.170 -50.434  20.355  1.00 88.86           C
ATOM    167  CB  CYS    24     -16.107 -49.352  20.909  1.00 88.86           C
ATOM    168  SG  CYS    24     -15.484 -48.610  22.444  1.00 88.86           S
ATOM    169  C   CYS    24     -15.879 -51.098  19.219  1.00 88.86           C
ATOM    170  O   CYS    24     -16.545 -52.115  19.393  1.00 88.86           O
ATOM    171  N   MET    25     -15.836 -50.493  18.027  1.00 74.59           N
ATOM    172  CA  MET    25     -16.485 -51.144  16.936  1.00 74.59           C
ATOM    173  CB  MET    25     -16.646 -50.239  15.702  1.00 74.59           C
ATOM    174  CG  MET    25     -17.442 -48.981  16.028  1.00 74.59           C
ATOM    175  SD  MET    25     -19.005 -49.299  16.891  1.00 74.59           S
ATOM    176  CE  MET    25     -19.850 -50.023  15.456  1.00 74.59           C
ATOM    177  C   MET    25     -15.709 -52.357  16.503  1.00 74.59           C
ATOM    178  O   MET    25     -16.292 -53.362  16.107  1.00 74.59           O
ATOM    179  N   CYS    26     -14.367 -52.271  16.453  1.00 86.08           N
ATOM    180  CA  CYS    26     -13.602 -53.373  15.940  1.00 86.08           C
ATOM    181  CB  CYS    26     -12.205 -52.902  15.522  1.00 86.08           C
ATOM    182  SG  CYS    26     -12.419 -51.488  14.405  1.00 86.08           S
ATOM    183  C   CYS    26     -13.495 -54.550  16.861  1.00 86.08           C
ATOM    184  O   CYS    26     -14.023 -55.621  16.567  1.00 86.08           O
ATOM    185  N   THR    27     -12.765 -54.359  17.984  1.00 72.15           N
ATOM    186  CA  THR    27     -12.537 -55.327  19.024  1.00 72.15           C
ATOM    187  CB  THR    27     -11.253 -55.118  19.770  1.00 72.15           C
ATOM    188  OG1 THR    27     -11.207 -53.824  20.349  1.00 72.15           O
ATOM    189  CG2 THR    27     -10.078 -55.320  18.796  1.00 72.15           C
ATOM    190  C   THR    27     -13.680 -55.347  19.981  1.00 72.15           C
ATOM    191  O   THR    27     -13.926 -56.344  20.660  1.00 72.15           O
ATOM    192  N   ASN    28     -14.415 -54.229  20.045  1.00 84.32           N
ATOM    193  CA  ASN    28     -15.478 -54.043  20.980  1.00 84.32           C
ATOM    194  CB  ASN    28     -16.519 -55.171  20.996  1.00 84.32           C
ATOM    195  CG  ASN    28     -17.811 -54.550  21.518  1.00 84.32           C
ATOM    196  OD1 ASN    28     -18.575 -53.951  20.760  1.00 84.32           O
ATOM    197  ND2 ASN    28     -18.063 -54.693  22.843  1.00 84.32           N
ATOM    198  C   ASN    28     -14.890 -53.862  22.335  1.00 84.32           C
ATOM    199  O   ASN    28     -15.502 -54.200  23.349  1.00 84.32           O
ATOM    200  N   THR    29     -13.672 -53.296  22.390  1.00 96.15           N
ATOM    201  CA  THR    29     -13.095 -52.968  23.656  1.00 96.15           C
ATOM    202  CB  THR    29     -11.629 -53.240  23.760  1.00 96.15           C
ATOM    203  OG1 THR    29     -11.363 -54.615  23.535  1.00 96.15           O
ATOM    204  CG2 THR    29     -11.178 -52.831  25.173  1.00 96.15           C
ATOM    205  C   THR    29     -13.277 -51.496  23.830  1.00 96.15           C
ATOM    206  O   THR    29     -13.095 -50.716  22.895  1.00 96.15           O
ATOM    207  N   CYS    30     -13.683 -51.085  25.045  1.00 85.25           N
ATOM    208  CA  CYS    30     -13.916 -49.698  25.294  1.00 85.25           C
ATOM    209  CB  CYS    30     -15.411 -49.355  25.392  1.00 85.25           C
ATOM    210  SG  CYS    30     -16.296 -49.808  23.868  1.00 85.25           S
ATOM    211  C   CYS    30     -13.288 -49.386  26.616  1.00 85.25           C
ATOM    212  O   CYS    30     -12.910 -50.287  27.357  1.00 85.25           O
ATOM    213  N   PRO    31     -13.125 -48.119  26.902  1.00210.37           N
ATOM    214  CA  PRO    31     -12.535 -47.720  28.151  1.00210.37           C
ATOM    215  CD  PRO    31     -12.909 -47.134  25.856  1.00210.37           C
ATOM    216  CB  PRO    31     -12.221 -46.236  28.015  1.00210.37           C
ATOM    217  CG  PRO    31     -12.026 -46.046  26.498  1.00210.37           C
ATOM    218  C   PRO    31     -13.371 -48.057  29.339  1.00210.37           C
ATOM    219  O   PRO    31     -12.796 -48.439  30.365  1.00210.37           O
ATOM    220  N   PRO    32     -14.663 -47.935  29.247  1.00178.11           N
ATOM    221  CA  PRO    32     -15.452 -48.275  30.392  1.00178.11           C
ATOM    222  CD  PRO    32     -15.246 -46.820  28.511  1.00178.11           C
ATOM    223  CB  PRO    32     -16.817 -47.629  30.189  1.00178.11           C
ATOM    224  CG  PRO    32     -16.486 -46.400  29.319  1.00178.11           C
ATOM    225  C   PRO    32     -15.468 -49.750  30.540  1.00178.11           C
ATOM    226  O   PRO    32     -15.463 -50.450  29.529  1.00178.11           O
ATOM    227  N   GLN    33     -15.504 -50.260  31.778  1.00259.89           N
ATOM    228  CA  GLN    33     -15.418 -51.682  31.885  1.00259.89           C
ATOM    229  CB  GLN    33     -14.022 -52.128  32.343  1.00259.89           C
ATOM    230  CG  GLN    33     -13.623 -51.546  33.698  1.00259.89           C
ATOM    231  CD  GLN    33     -12.106 -51.641  33.809  1.00259.89           C
ATOM    232  OE1 GLN    33     -11.499 -51.013  34.674  1.00259.89           O
ATOM    233  NE2 GLN    33     -11.476 -52.429  32.898  1.00259.89           N
ATOM    234  C   GLN    33     -16.445 -52.161  32.844  1.00259.89           C
ATOM    235  O   GLN    33     -16.963 -51.390  33.650  1.00259.89           O
ATOM    236  N   LYS    34     -16.790 -53.458  32.757  1.00126.87           N
ATOM    237  CA  LYS    34     -17.760 -54.003  33.654  1.00126.87           C
ATOM    238  CB  LYS    34     -18.088 -55.480  33.385  1.00126.87           C
ATOM    239  CG  LYS    34     -16.997 -56.434  33.888  1.00126.87           C
ATOM    240  CD  LYS    34     -17.466 -57.885  34.031  1.00126.87           C
ATOM    241  CE  LYS    34     -16.501 -58.778  34.822  1.00126.87           C
ATOM    242  NZ  LYS    34     -15.148 -58.756  34.210  1.00126.87           N
ATOM    243  C   LYS    34     -17.106 -53.965  35.029  1.00126.87           C
ATOM    244  O   LYS    34     -17.841 -53.800  36.041  1.00126.87           O
ATOM    245  OXT LYS    34     -15.855 -54.113  35.079  1.00126.87           O
TER     246      LYS    34
CONECT   89  149
CONECT   95  182
CONECT  168  210
END
