# Supplementary material for: Graph-Directed Approach for Downselecting Toxins for Experimental Structure Determination
Source: Mar Drugs. 2020 May 14;18(5):256. doi: 10.3390/md18050256 (PMC7281422; doi:10.3390/md18050256)
Supplement: Supplementary file 1 [file marinedrugs-18-00256-s001.zip › SupplementaryMaterial/finalmodels/6C_finalmodels/seq50/seq50model2_B99990009.pdb]

EXPDTA    THEORETICAL MODEL, MODELLER 9.19 2019/07/19 21:21:14
REMARK   6 MODELLER OBJECTIVE FUNCTION:       913.8809
REMARK   6 MODELLER BEST TEMPLATE % SEQ ID:  80.000
REMARK   6 SEQUENCE: subject
REMARK   6 ALIGNMENT: subject-mult.ali
REMARK   6 DOPE score: -1264.95276
REMARK   6 GA341 score: 1.00000
REMARK   6 TEMPLATE: 2km9AA 1:A - 25:A MODELS 1: - 25: AT 76.0%
REMARK   6 TEMPLATE: 1cnnAA 1:A - 26:A MODELS 1: - 25: AT 76.0%
REMARK   6 TEMPLATE: 1tt3AA 1:A - 25:A MODELS 1: - 25: AT 80.0%
REMARK   6 TEMPLATE: 1tt3AA 1:A - 25:A MODELS 1: - 25: AT 80.0%
SSBOND   1 CYS      1    CYS     16                          1555   1555  2.03
SSBOND   2 CYS      8    CYS     20                          1555   1555  2.03
SSBOND   3 CYS     15    CYS     25                          1555   1555  2.02
ATOM      1  N   CYS     1      52.987  67.780 -44.009  1.00 23.12           N
ATOM      2  CA  CYS     1      52.342  67.215 -42.803  1.00 23.12           C
ATOM      3  CB  CYS     1      51.117  66.372 -43.195  1.00 23.12           C
ATOM      4  SG  CYS     1      51.567  64.971 -44.263  1.00 23.12           S
ATOM      5  C   CYS     1      53.294  66.341 -42.061  1.00 23.12           C
ATOM      6  O   CYS     1      54.405  66.074 -42.518  1.00 23.12           O
ATOM      7  N   LYS     2      52.889  65.884 -40.866  1.00 89.82           N
ATOM      8  CA  LYS     2      53.761  65.028 -40.120  1.00 89.82           C
ATOM      9  CB  LYS     2      54.007  65.509 -38.681  1.00 89.82           C
ATOM     10  CG  LYS     2      54.915  66.740 -38.592  1.00 89.82           C
ATOM     11  CD  LYS     2      54.335  68.012 -39.212  1.00 89.82           C
ATOM     12  CE  LYS     2      55.291  69.205 -39.129  1.00 89.82           C
ATOM     13  NZ  LYS     2      54.886  70.263 -40.082  1.00 89.82           N
ATOM     14  C   LYS     2      53.115  63.685 -40.052  1.00 89.82           C
ATOM     15  O   LYS     2      51.895  63.565 -40.104  1.00 89.82           O
ATOM     16  N   GLY     3      53.920  62.618 -39.960  1.00 19.20           N
ATOM     17  CA  GLY     3      53.335  61.312 -39.904  1.00 19.20           C
ATOM     18  C   GLY     3      53.004  61.043 -38.479  1.00 19.20           C
ATOM     19  O   GLY     3      53.190  61.894 -37.612  1.00 19.20           O
ATOM     20  N   LYS     4      52.512  59.826 -38.198  1.00 60.38           N
ATOM     21  CA  LYS     4      52.167  59.476 -36.855  1.00 60.38           C
ATOM     22  CB  LYS     4      51.580  58.065 -36.732  1.00 60.38           C
ATOM     23  CG  LYS     4      50.269  57.850 -37.487  1.00 60.38           C
ATOM     24  CD  LYS     4      49.958  56.368 -37.713  1.00 60.38           C
ATOM     25  CE  LYS     4      48.583  56.087 -38.322  1.00 60.38           C
ATOM     26  NZ  LYS     4      47.579  55.954 -37.244  1.00 60.38           N
ATOM     27  C   LYS     4      53.430  59.465 -36.055  1.00 60.38           C
ATOM     28  O   LYS     4      54.455  58.949 -36.499  1.00 60.38           O
ATOM     29  N   GLY     5      53.375  60.063 -34.846  1.00 26.03           N
ATOM     30  CA  GLY     5      54.487  60.062 -33.935  1.00 26.03           C
ATOM     31  C   GLY     5      55.340  61.268 -34.180  1.00 26.03           C
ATOM     32  O   GLY     5      56.257  61.557 -33.412  1.00 26.03           O
ATOM     33  N   ALA     6      55.068  62.002 -35.272  1.00 41.68           N
ATOM     34  CA  ALA     6      55.838  63.181 -35.544  1.00 41.68           C
ATOM     35  CB  ALA     6      55.836  63.585 -37.029  1.00 41.68           C
ATOM     36  C   ALA     6      55.227  64.295 -34.750  1.00 41.68           C
ATOM     37  O   ALA     6      54.097  64.183 -34.293  1.00 41.68           O
ATOM     38  N   SER     7      55.969  65.409 -34.560  1.00 93.01           N
ATOM     39  CA  SER     7      55.437  66.502 -33.798  1.00 93.01           C
ATOM     40  CB  SER     7      56.395  67.706 -33.730  1.00 93.01           C
ATOM     41  OG  SER     7      55.813  68.758 -32.975  1.00 93.01           O
ATOM     42  C   SER     7      54.150  66.922 -34.444  1.00 93.01           C
ATOM     43  O   SER     7      53.947  66.734 -35.643  1.00 93.01           O
ATOM     44  N   CYS     8      53.214  67.457 -33.636  1.00 94.71           N
ATOM     45  CA  CYS     8      51.935  67.834 -34.175  1.00 94.71           C
ATOM     46  CB  CYS     8      50.794  66.887 -33.758  1.00 94.71           C
ATOM     47  SG  CYS     8      50.786  66.552 -31.976  1.00 94.71           S
ATOM     48  C   CYS     8      51.606  69.221 -33.732  1.00 94.71           C
ATOM     49  O   CYS     8      52.397  69.856 -33.036  1.00 94.71           O
ATOM     50  N   ARG     9      50.441  69.753 -34.159  1.00252.65           N
ATOM     51  CA  ARG     9      50.133  71.104 -33.766  1.00252.65           C
ATOM     52  CB  ARG     9      50.225  72.130 -34.907  1.00252.65           C
ATOM     53  CG  ARG     9      51.640  72.275 -35.461  1.00252.65           C
ATOM     54  CD  ARG     9      52.055  71.054 -36.277  1.00252.65           C
ATOM     55  NE  ARG     9      53.436  71.266 -36.779  1.00252.65           N
ATOM     56  CZ  ARG     9      54.506  70.957 -35.993  1.00252.65           C
ATOM     57  NH1 ARG     9      54.346  70.608 -34.683  1.00252.65           N
ATOM     58  NH2 ARG     9      55.754  71.001 -36.531  1.00252.65           N
ATOM     59  C   ARG     9      48.736  71.189 -33.244  1.00252.65           C
ATOM     60  O   ARG     9      47.773  70.880 -33.939  1.00252.65           O
ATOM     61  N   ARG    10      48.592  71.668 -32.000  1.00165.29           N
ATOM     62  CA  ARG    10      47.294  71.815 -31.413  1.00165.29           C
ATOM     63  CB  ARG    10      47.336  72.317 -29.964  1.00165.29           C
ATOM     64  CG  ARG    10      45.952  72.362 -29.326  1.00165.29           C
ATOM     65  CD  ARG    10      45.425  70.980 -28.948  1.00165.29           C
ATOM     66  NE  ARG    10      45.909  70.688 -27.569  1.00165.29           N
ATOM     67  CZ  ARG    10      46.867  69.740 -27.355  1.00165.29           C
ATOM     68  NH1 ARG    10      47.364  69.019 -28.402  1.00165.29           N
ATOM     69  NH2 ARG    10      47.313  69.503 -26.086  1.00165.29           N
ATOM     70  C   ARG    10      46.580  72.849 -32.214  1.00165.29           C
ATOM     71  O   ARG    10      45.350  72.884 -32.278  1.00165.29           O
ATOM     72  N   THR    11      47.366  73.804 -32.738  1.00 98.53           N
ATOM     73  CA  THR    11      46.845  74.869 -33.540  1.00 98.53           C
ATOM     74  CB  THR    11      47.900  75.894 -33.811  1.00 98.53           C
ATOM     75  OG1 THR    11      48.451  76.363 -32.590  1.00 98.53           O
ATOM     76  CG2 THR    11      47.257  77.054 -34.590  1.00 98.53           C
ATOM     77  C   THR    11      46.383  74.403 -34.895  1.00 98.53           C
ATOM     78  O   THR    11      45.225  74.618 -35.256  1.00 98.53           O
ATOM     79  N   SER    12      47.324  73.808 -35.676  1.00139.95           N
ATOM     80  CA  SER    12      47.158  73.428 -37.062  1.00139.95           C
ATOM     81  CB  SER    12      48.472  73.539 -37.861  1.00139.95           C
ATOM     82  OG  SER    12      49.029  74.839 -37.737  1.00139.95           O
ATOM     83  C   SER    12      46.644  72.031 -37.305  1.00139.95           C
ATOM     84  O   SER    12      45.885  71.803 -38.246  1.00139.95           O
ATOM     85  N   TYR    13      47.029  71.047 -36.471  1.00112.11           N
ATOM     86  CA  TYR    13      46.694  69.676 -36.759  1.00112.11           C
ATOM     87  CB  TYR    13      45.186  69.366 -36.750  1.00112.11           C
ATOM     88  CG  TYR    13      44.702  69.694 -35.387  1.00112.11           C
ATOM     89  CD1 TYR    13      45.215  69.024 -34.306  1.00112.11           C
ATOM     90  CD2 TYR    13      43.791  70.703 -35.177  1.00112.11           C
ATOM     91  CE1 TYR    13      44.791  69.323 -33.037  1.00112.11           C
ATOM     92  CE2 TYR    13      43.362  71.005 -33.906  1.00112.11           C
ATOM     93  CZ  TYR    13      43.860  70.310 -32.831  1.00112.11           C
ATOM     94  OH  TYR    13      43.430  70.609 -31.522  1.00112.11           O
ATOM     95  C   TYR    13      47.244  69.290 -38.110  1.00112.11           C
ATOM     96  O   TYR    13      46.529  68.803 -38.982  1.00112.11           O
ATOM     97  N   ASP    14      48.572  69.468 -38.272  1.00133.34           N
ATOM     98  CA  ASP    14      49.339  69.232 -39.466  1.00133.34           C
ATOM     99  CB  ASP    14      50.818  69.654 -39.345  1.00133.34           C
ATOM    100  CG  ASP    14      50.953  71.161 -39.491  1.00133.34           C
ATOM    101  OD1 ASP    14      49.915  71.832 -39.735  1.00133.34           O
ATOM    102  OD2 ASP    14      52.102  71.662 -39.376  1.00133.34           O
ATOM    103  C   ASP    14      49.365  67.777 -39.842  1.00133.34           C
ATOM    104  O   ASP    14      49.727  67.446 -40.964  1.00133.34           O
ATOM    105  N   CYS    15      49.024  66.869 -38.915  1.00 93.48           N
ATOM    106  CA  CYS    15      49.179  65.444 -39.048  1.00 93.48           C
ATOM    107  CB  CYS    15      48.492  64.707 -37.892  1.00 93.48           C
ATOM    108  SG  CYS    15      49.032  65.435 -36.321  1.00 93.48           S
ATOM    109  C   CYS    15      48.650  64.902 -40.341  1.00 93.48           C
ATOM    110  O   CYS    15      47.503  65.111 -40.729  1.00 93.48           O
ATOM    111  N   CYS    16      49.512  64.117 -41.012  1.00 44.42           N
ATOM    112  CA  CYS    16      49.242  63.537 -42.289  1.00 44.42           C
ATOM    113  CB  CYS    16      50.382  62.619 -42.764  1.00 44.42           C
ATOM    114  SG  CYS    16      51.977  63.468 -42.959  1.00 44.42           S
ATOM    115  C   CYS    16      48.034  62.677 -42.144  1.00 44.42           C
ATOM    116  O   CYS    16      47.133  62.722 -42.979  1.00 44.42           O
ATOM    117  N   THR    17      47.986  61.861 -41.073  1.00153.67           N
ATOM    118  CA  THR    17      46.857  60.995 -40.926  1.00153.67           C
ATOM    119  CB  THR    17      47.251  59.545 -40.904  1.00153.67           C
ATOM    120  OG1 THR    17      46.098  58.736 -40.736  1.00153.67           O
ATOM    121  CG2 THR    17      48.288  59.288 -39.791  1.00153.67           C
ATOM    122  C   THR    17      46.122  61.295 -39.659  1.00153.67           C
ATOM    123  O   THR    17      46.037  60.449 -38.770  1.00153.67           O
ATOM    124  N   GLY    18      45.518  62.493 -39.535  1.00 71.50           N
ATOM    125  CA  GLY    18      44.783  62.647 -38.318  1.00 71.50           C
ATOM    126  C   GLY    18      45.063  63.975 -37.698  1.00 71.50           C
ATOM    127  O   GLY    18      45.248  64.984 -38.377  1.00 71.50           O
ATOM    128  N   SER    19      45.090  63.984 -36.351  1.00105.47           N
ATOM    129  CA  SER    19      45.249  65.198 -35.608  1.00105.47           C
ATOM    130  CB  SER    19      44.017  65.559 -34.748  1.00105.47           C
ATOM    131  OG  SER    19      42.880  65.807 -35.564  1.00105.47           O
ATOM    132  C   SER    19      46.386  65.035 -34.659  1.00105.47           C
ATOM    133  O   SER    19      47.054  64.003 -34.604  1.00105.47           O
ATOM    134  N   CYS    20      46.650  66.107 -33.899  1.00 71.38           N
ATOM    135  CA  CYS    20      47.691  66.127 -32.929  1.00 71.38           C
ATOM    136  CB  CYS    20      47.964  67.562 -32.433  1.00 71.38           C
ATOM    137  SG  CYS    20      49.325  67.748 -31.245  1.00 71.38           S
ATOM    138  C   CYS    20      47.231  65.290 -31.780  1.00 71.38           C
ATOM    139  O   CYS    20      46.047  65.198 -31.472  1.00 71.38           O
ATOM    140  N   ARG    21      48.188  64.617 -31.137  1.00147.27           N
ATOM    141  CA  ARG    21      47.913  63.864 -29.959  1.00147.27           C
ATOM    142  CB  ARG    21      48.453  62.425 -29.966  1.00147.27           C
ATOM    143  CG  ARG    21      47.864  61.589 -28.827  1.00147.27           C
ATOM    144  CD  ARG    21      48.270  60.114 -28.846  1.00147.27           C
ATOM    145  NE  ARG    21      47.603  59.473 -30.014  1.00147.27           N
ATOM    146  CZ  ARG    21      47.537  58.111 -30.073  1.00147.27           C
ATOM    147  NH1 ARG    21      48.068  57.366 -29.061  1.00147.27           N
ATOM    148  NH2 ARG    21      46.940  57.492 -31.132  1.00147.27           N
ATOM    149  C   ARG    21      48.610  64.652 -28.912  1.00147.27           C
ATOM    150  O   ARG    21      48.816  65.848 -29.110  1.00147.27           O
ATOM    151  N   SER    22      48.965  64.052 -27.765  1.00143.62           N
ATOM    152  CA  SER    22      49.628  64.893 -26.814  1.00143.62           C
ATOM    153  CB  SER    22      49.653  64.307 -25.386  1.00143.62           C
ATOM    154  OG  SER    22      50.344  63.066 -25.360  1.00143.62           O
ATOM    155  C   SER    22      51.042  65.117 -27.270  1.00143.62           C
ATOM    156  O   SER    22      51.968  64.436 -26.836  1.00143.62           O
ATOM    157  N   GLY    23      51.230  66.103 -28.175  1.00 46.60           N
ATOM    158  CA  GLY    23      52.519  66.525 -28.643  1.00 46.60           C
ATOM    159  C   GLY    23      52.911  65.777 -29.880  1.00 46.60           C
ATOM    160  O   GLY    23      53.699  66.287 -30.677  1.00 46.60           O
ATOM    161  N   LYS    24      52.376  64.558 -30.097  1.00 77.88           N
ATOM    162  CA  LYS    24      52.774  63.848 -31.279  1.00 77.88           C
ATOM    163  CB  LYS    24      53.360  62.455 -31.025  1.00 77.88           C
ATOM    164  CG  LYS    24      54.692  62.435 -30.277  1.00 77.88           C
ATOM    165  CD  LYS    24      55.043  61.023 -29.803  1.00 77.88           C
ATOM    166  CE  LYS    24      56.307  60.929 -28.945  1.00 77.88           C
ATOM    167  NZ  LYS    24      57.509  61.117 -29.782  1.00 77.88           N
ATOM    168  C   LYS    24      51.559  63.595 -32.089  1.00 77.88           C
ATOM    169  O   LYS    24      50.463  63.454 -31.558  1.00 77.88           O
ATOM    170  N   CYS    25      51.723  63.515 -33.415  1.00 36.96           N
ATOM    171  CA  CYS    25      50.588  63.237 -34.231  1.00 36.96           C
ATOM    172  CB  CYS    25      50.927  63.257 -35.726  1.00 36.96           C
ATOM    173  SG  CYS    25      51.001  64.973 -36.286  1.00 36.96           S
ATOM    174  C   CYS    25      50.037  61.869 -33.845  1.00 36.96           C
ATOM    175  O   CYS    25      50.816  60.880 -33.829  1.00 36.96           O
ATOM    176  OXT CYS    25      48.815  61.795 -33.548  1.00 36.96           O
TER     177      CYS    25
CONECT    4  114
CONECT   47  137
CONECT  108  173
END
