# Supplementary material for: Graph-Directed Approach for Downselecting Toxins for Experimental Structure Determination
Source: Mar Drugs. 2020 May 14;18(5):256. doi: 10.3390/md18050256 (PMC7281422; doi:10.3390/md18050256)
Supplement: Supplementary file 1 [file marinedrugs-18-00256-s001.zip › SupplementaryMaterial/finalmodels/6C_finalmodels/seq50/seq50model3_B99990006.pdb]

EXPDTA    THEORETICAL MODEL, MODELLER 9.19 2019/07/19 21:20:50
REMARK   6 MODELLER OBJECTIVE FUNCTION:       916.6483
REMARK   6 MODELLER BEST TEMPLATE % SEQ ID:  80.000
REMARK   6 SEQUENCE: subject
REMARK   6 ALIGNMENT: subject-mult.ali
REMARK   6 DOPE score: -1235.62268
REMARK   6 GA341 score: 0.99998
REMARK   6 TEMPLATE: 2km9AA 1:A - 25:A MODELS 1: - 25: AT 76.0%
REMARK   6 TEMPLATE: 1cnnAA 1:A - 26:A MODELS 1: - 25: AT 76.0%
REMARK   6 TEMPLATE: 1tt3AA 1:A - 25:A MODELS 1: - 25: AT 80.0%
REMARK   6 TEMPLATE: 1tt3AA 1:A - 25:A MODELS 1: - 25: AT 80.0%
SSBOND   1 CYS      1    CYS     16                          1555   1555  2.02
SSBOND   2 CYS      8    CYS     20                          1555   1555  2.02
SSBOND   3 CYS     15    CYS     25                          1555   1555  2.02
ATOM      1  N   CYS     1      46.344 -50.052  -4.677  1.00 27.39           N
ATOM      2  CA  CYS     1      46.770 -48.852  -3.924  1.00 27.39           C
ATOM      3  CB  CYS     1      47.406 -49.251  -2.590  1.00 27.39           C
ATOM      4  SG  CYS     1      48.928 -50.190  -2.885  1.00 27.39           S
ATOM      5  C   CYS     1      47.809 -48.124  -4.697  1.00 27.39           C
ATOM      6  O   CYS     1      48.166 -48.519  -5.806  1.00 27.39           O
ATOM      7  N   LYS     2      48.325 -47.027  -4.117  1.00137.08           N
ATOM      8  CA  LYS     2      49.316 -46.269  -4.810  1.00137.08           C
ATOM      9  CB  LYS     2      48.865 -44.829  -5.094  1.00137.08           C
ATOM     10  CG  LYS     2      47.513 -44.759  -5.805  1.00137.08           C
ATOM     11  CD  LYS     2      47.473 -45.475  -7.153  1.00137.08           C
ATOM     12  CE  LYS     2      46.059 -45.639  -7.709  1.00137.08           C
ATOM     13  NZ  LYS     2      45.340 -46.685  -6.949  1.00137.08           N
ATOM     14  C   LYS     2      50.493 -46.179  -3.901  1.00137.08           C
ATOM     15  O   LYS     2      50.361 -46.253  -2.681  1.00137.08           O
ATOM     16  N   GLY     3      51.691 -46.039  -4.485  1.00 21.21           N
ATOM     17  CA  GLY     3      52.875 -45.914  -3.695  1.00 21.21           C
ATOM     18  C   GLY     3      53.035 -44.466  -3.375  1.00 21.21           C
ATOM     19  O   GLY     3      52.223 -43.628  -3.765  1.00 21.21           O
ATOM     20  N   LYS     4      54.117 -44.139  -2.648  1.00 43.06           N
ATOM     21  CA  LYS     4      54.370 -42.782  -2.274  1.00 43.06           C
ATOM     22  CB  LYS     4      55.593 -42.626  -1.357  1.00 43.06           C
ATOM     23  CG  LYS     4      55.475 -43.356  -0.019  1.00 43.06           C
ATOM     24  CD  LYS     4      56.824 -43.503   0.686  1.00 43.06           C
ATOM     25  CE  LYS     4      56.748 -44.227   2.030  1.00 43.06           C
ATOM     26  NZ  LYS     4      58.112 -44.479   2.544  1.00 43.06           N
ATOM     27  C   LYS     4      54.674 -42.017  -3.520  1.00 43.06           C
ATOM     28  O   LYS     4      55.438 -42.466  -4.374  1.00 43.06           O
ATOM     29  N   GLY     5      54.058 -40.829  -3.657  1.00 25.14           N
ATOM     30  CA  GLY     5      54.343 -39.984  -4.780  1.00 25.14           C
ATOM     31  C   GLY     5      53.363 -40.264  -5.876  1.00 25.14           C
ATOM     32  O   GLY     5      53.262 -39.496  -6.831  1.00 25.14           O
ATOM     33  N   ALA     6      52.617 -41.379  -5.774  1.00 44.26           N
ATOM     34  CA  ALA     6      51.652 -41.697  -6.786  1.00 44.26           C
ATOM     35  CB  ALA     6      51.240 -43.180  -6.801  1.00 44.26           C
ATOM     36  C   ALA     6      50.432 -40.884  -6.498  1.00 44.26           C
ATOM     37  O   ALA     6      50.282 -40.354  -5.401  1.00 44.26           O
ATOM     38  N   SER     7      49.517 -40.747  -7.476  1.00 93.04           N
ATOM     39  CA  SER     7      48.353 -39.949  -7.224  1.00 93.04           C
ATOM     40  CB  SER     7      47.376 -39.882  -8.408  1.00 93.04           C
ATOM     41  OG  SER     7      47.971 -39.174  -9.483  1.00 93.04           O
ATOM     42  C   SER     7      47.626 -40.551  -6.064  1.00 93.04           C
ATOM     43  O   SER     7      47.744 -41.741  -5.775  1.00 93.04           O
ATOM     44  N   CYS     8      46.867 -39.714  -5.333  1.00 90.11           N
ATOM     45  CA  CYS     8      46.150 -40.233  -4.205  1.00 90.11           C
ATOM     46  CB  CYS     8      46.779 -39.840  -2.861  1.00 90.11           C
ATOM     47  SG  CYS     8      47.236 -38.088  -2.769  1.00 90.11           S
ATOM     48  C   CYS     8      44.748 -39.732  -4.259  1.00 90.11           C
ATOM     49  O   CYS     8      44.336 -39.124  -5.244  1.00 90.11           O
ATOM     50  N   ARG     9      43.937 -40.042  -3.228  1.00196.86           N
ATOM     51  CA  ARG     9      42.608 -39.506  -3.270  1.00196.86           C
ATOM     52  CB  ARG     9      41.584 -40.404  -3.988  1.00196.86           C
ATOM     53  CG  ARG     9      41.570 -41.852  -3.517  1.00196.86           C
ATOM     54  CD  ARG     9      42.790 -42.606  -4.048  1.00196.86           C
ATOM     55  NE  ARG     9      42.882 -42.316  -5.510  1.00196.86           N
ATOM     56  CZ  ARG     9      43.986 -42.696  -6.215  1.00196.86           C
ATOM     57  NH1 ARG     9      44.986 -43.382  -5.593  1.00196.86           N
ATOM     58  NH2 ARG     9      44.091 -42.387  -7.542  1.00196.86           N
ATOM     59  C   ARG     9      42.127 -39.113  -1.910  1.00196.86           C
ATOM     60  O   ARG     9      42.210 -39.860  -0.943  1.00196.86           O
ATOM     61  N   ARG    10      41.577 -37.892  -1.810  1.00158.40           N
ATOM     62  CA  ARG    10      41.115 -37.368  -0.558  1.00158.40           C
ATOM     63  CB  ARG    10      40.649 -35.908  -0.653  1.00158.40           C
ATOM     64  CG  ARG    10      41.820 -34.930  -0.713  1.00158.40           C
ATOM     65  CD  ARG    10      42.332 -34.546   0.678  1.00158.40           C
ATOM     66  NE  ARG    10      42.473 -35.800   1.472  1.00158.40           N
ATOM     67  CZ  ARG    10      42.086 -35.826   2.782  1.00158.40           C
ATOM     68  NH1 ARG    10      41.559 -34.708   3.361  1.00158.40           N
ATOM     69  NH2 ARG    10      42.223 -36.972   3.513  1.00158.40           N
ATOM     70  C   ARG    10      39.968 -38.186  -0.066  1.00158.40           C
ATOM     71  O   ARG    10      39.733 -38.288   1.139  1.00158.40           O
ATOM     72  N   THR    11      39.145 -38.690  -0.996  1.00166.43           N
ATOM     73  CA  THR    11      38.023 -39.479  -0.590  1.00166.43           C
ATOM     74  CB  THR    11      37.023 -39.644  -1.695  1.00166.43           C
ATOM     75  OG1 THR    11      37.620 -40.305  -2.800  1.00166.43           O
ATOM     76  CG2 THR    11      36.525 -38.252  -2.118  1.00166.43           C
ATOM     77  C   THR    11      38.413 -40.854  -0.130  1.00166.43           C
ATOM     78  O   THR    11      37.992 -41.291   0.942  1.00166.43           O
ATOM     79  N   SER    12      39.177 -41.575  -0.986  1.00142.77           N
ATOM     80  CA  SER    12      39.548 -42.954  -0.789  1.00142.77           C
ATOM     81  CB  SER    12      39.699 -43.709  -2.121  1.00142.77           C
ATOM     82  OG  SER    12      38.439 -43.800  -2.770  1.00142.77           O
ATOM     83  C   SER    12      40.809 -43.177   0.006  1.00142.77           C
ATOM     84  O   SER    12      40.898 -44.142   0.762  1.00142.77           O
ATOM     85  N   TYR    13      41.823 -42.304  -0.137  1.00241.27           N
ATOM     86  CA  TYR    13      43.105 -42.491   0.495  1.00241.27           C
ATOM     87  CB  TYR    13      43.175 -42.088   1.990  1.00241.27           C
ATOM     88  CG  TYR    13      42.067 -42.669   2.800  1.00241.27           C
ATOM     89  CD1 TYR    13      42.170 -43.919   3.369  1.00241.27           C
ATOM     90  CD2 TYR    13      40.921 -41.937   3.011  1.00241.27           C
ATOM     91  CE1 TYR    13      41.136 -44.429   4.122  1.00241.27           C
ATOM     92  CE2 TYR    13      39.885 -42.441   3.763  1.00241.27           C
ATOM     93  CZ  TYR    13      39.993 -43.693   4.318  1.00241.27           C
ATOM     94  OH  TYR    13      38.934 -44.219   5.089  1.00241.27           O
ATOM     95  C   TYR    13      43.640 -43.873   0.231  1.00241.27           C
ATOM     96  O   TYR    13      43.931 -44.644   1.144  1.00241.27           O
ATOM     97  N   ASP    14      43.819 -44.178  -1.074  1.00130.79           N
ATOM     98  CA  ASP    14      44.247 -45.433  -1.632  1.00130.79           C
ATOM     99  CB  ASP    14      44.220 -45.466  -3.170  1.00130.79           C
ATOM    100  CG  ASP    14      42.798 -45.657  -3.661  1.00130.79           C
ATOM    101  OD1 ASP    14      41.882 -45.814  -2.811  1.00130.79           O
ATOM    102  OD2 ASP    14      42.611 -45.667  -4.907  1.00130.79           O
ATOM    103  C   ASP    14      45.658 -45.781  -1.262  1.00130.79           C
ATOM    104  O   ASP    14      46.034 -46.947  -1.314  1.00130.79           O
ATOM    105  N   CYS    15      46.484 -44.789  -0.907  1.00 91.27           N
ATOM    106  CA  CYS    15      47.901 -44.938  -0.720  1.00 91.27           C
ATOM    107  CB  CYS    15      48.488 -43.707  -0.025  1.00 91.27           C
ATOM    108  SG  CYS    15      47.917 -42.210  -0.876  1.00 91.27           S
ATOM    109  C   CYS    15      48.257 -46.142   0.097  1.00 91.27           C
ATOM    110  O   CYS    15      47.820 -46.309   1.233  1.00 91.27           O
ATOM    111  N   CYS    16      49.111 -47.021  -0.467  1.00 81.69           N
ATOM    112  CA  CYS    16      49.480 -48.181   0.290  1.00 81.69           C
ATOM    113  CB  CYS    16      50.412 -49.173  -0.424  1.00 81.69           C
ATOM    114  SG  CYS    16      49.564 -50.661  -1.026  1.00 81.69           S
ATOM    115  C   CYS    16      50.186 -47.776   1.536  1.00 81.69           C
ATOM    116  O   CYS    16      49.922 -48.319   2.608  1.00 81.69           O
ATOM    117  N   THR    17      51.127 -46.827   1.421  1.00145.33           N
ATOM    118  CA  THR    17      51.897 -46.412   2.551  1.00145.33           C
ATOM    119  CB  THR    17      53.087 -45.589   2.162  1.00145.33           C
ATOM    120  OG1 THR    17      53.958 -46.357   1.344  1.00145.33           O
ATOM    121  CG2 THR    17      53.816 -45.135   3.434  1.00145.33           C
ATOM    122  C   THR    17      51.071 -45.632   3.527  1.00145.33           C
ATOM    123  O   THR    17      51.215 -45.800   4.733  1.00145.33           O
ATOM    124  N   GLY    18      50.162 -44.761   3.066  1.00 80.63           N
ATOM    125  CA  GLY    18      49.495 -43.971   4.057  1.00 80.63           C
ATOM    126  C   GLY    18      48.290 -43.350   3.444  1.00 80.63           C
ATOM    127  O   GLY    18      47.355 -44.039   3.038  1.00 80.63           O
ATOM    128  N   SER    19      48.268 -42.005   3.401  1.00106.81           N
ATOM    129  CA  SER    19      47.115 -41.341   2.872  1.00106.81           C
ATOM    130  CB  SER    19      46.323 -40.543   3.920  1.00106.81           C
ATOM    131  OG  SER    19      45.742 -41.422   4.872  1.00106.81           O
ATOM    132  C   SER    19      47.556 -40.378   1.820  1.00106.81           C
ATOM    133  O   SER    19      48.735 -40.267   1.491  1.00106.81           O
ATOM    134  N   CYS    20      46.569 -39.676   1.241  1.00 71.07           N
ATOM    135  CA  CYS    20      46.776 -38.726   0.192  1.00 71.07           C
ATOM    136  CB  CYS    20      45.442 -38.243  -0.404  1.00 71.07           C
ATOM    137  SG  CYS    20      45.663 -37.198  -1.864  1.00 71.07           S
ATOM    138  C   CYS    20      47.480 -37.543   0.775  1.00 71.07           C
ATOM    139  O   CYS    20      47.226 -37.159   1.915  1.00 71.07           O
ATOM    140  N   ARG    21      48.424 -36.945   0.021  1.00205.62           N
ATOM    141  CA  ARG    21      49.099 -35.793   0.545  1.00205.62           C
ATOM    142  CB  ARG    21      50.472 -36.125   1.137  1.00205.62           C
ATOM    143  CG  ARG    21      50.383 -37.111   2.298  1.00205.62           C
ATOM    144  CD  ARG    21      51.735 -37.460   2.913  1.00205.62           C
ATOM    145  NE  ARG    21      52.094 -36.354   3.842  1.00205.62           N
ATOM    146  CZ  ARG    21      53.118 -36.526   4.728  1.00205.62           C
ATOM    147  NH1 ARG    21      53.820 -37.698   4.738  1.00205.62           N
ATOM    148  NH2 ARG    21      53.449 -35.525   5.594  1.00205.62           N
ATOM    149  C   ARG    21      49.337 -34.812  -0.556  1.00205.62           C
ATOM    150  O   ARG    21      50.182 -35.016  -1.426  1.00205.62           O
ATOM    151  N   SER    22      48.613 -33.684  -0.521  1.00163.24           N
ATOM    152  CA  SER    22      48.814 -32.656  -1.498  1.00163.24           C
ATOM    153  CB  SER    22      50.225 -32.033  -1.419  1.00163.24           C
ATOM    154  OG  SER    22      50.380 -30.997  -2.380  1.00163.24           O
ATOM    155  C   SER    22      48.601 -33.218  -2.873  1.00163.24           C
ATOM    156  O   SER    22      49.166 -32.732  -3.851  1.00163.24           O
ATOM    157  N   GLY    23      47.755 -34.255  -2.997  1.00 52.22           N
ATOM    158  CA  GLY    23      47.460 -34.772  -4.305  1.00 52.22           C
ATOM    159  C   GLY    23      48.332 -35.952  -4.597  1.00 52.22           C
ATOM    160  O   GLY    23      48.031 -36.738  -5.495  1.00 52.22           O
ATOM    161  N   LYS    24      49.434 -36.125  -3.841  1.00122.62           N
ATOM    162  CA  LYS    24      50.270 -37.264  -4.092  1.00122.62           C
ATOM    163  CB  LYS    24      51.725 -36.912  -4.451  1.00122.62           C
ATOM    164  CG  LYS    24      51.889 -36.238  -5.817  1.00122.62           C
ATOM    165  CD  LYS    24      51.380 -37.080  -6.989  1.00122.62           C
ATOM    166  CE  LYS    24      51.569 -36.406  -8.350  1.00122.62           C
ATOM    167  NZ  LYS    24      50.807 -35.140  -8.399  1.00122.62           N
ATOM    168  C   LYS    24      50.320 -38.072  -2.836  1.00122.62           C
ATOM    169  O   LYS    24      50.253 -37.533  -1.736  1.00122.62           O
ATOM    170  N   CYS    25      50.430 -39.404  -2.973  1.00 35.89           N
ATOM    171  CA  CYS    25      50.512 -40.269  -1.836  1.00 35.89           C
ATOM    172  CB  CYS    25      50.515 -41.759  -2.214  1.00 35.89           C
ATOM    173  SG  CYS    25      48.856 -42.311  -2.667  1.00 35.89           S
ATOM    174  C   CYS    25      51.822 -39.990  -1.114  1.00 35.89           C
ATOM    175  O   CYS    25      52.624 -39.170  -1.632  1.00 35.89           O
ATOM    176  OXT CYS    25      52.039 -40.598  -0.032  1.00 35.89           O
TER     177      CYS    25
CONECT    4  114
CONECT   47  137
CONECT  108  173
END
