# Supplementary material for: Graph-Directed Approach for Downselecting Toxins for Experimental Structure Determination
Source: Mar Drugs. 2020 May 14;18(5):256. doi: 10.3390/md18050256 (PMC7281422; doi:10.3390/md18050256)
Supplement: Supplementary file 1 [file marinedrugs-18-00256-s001.zip › SupplementaryMaterial/finalmodels/6C_finalmodels/seq50/seq50model1_B99990002.pdb]

EXPDTA    THEORETICAL MODEL, MODELLER 9.19 2019/07/19 21:20:17
REMARK   6 MODELLER OBJECTIVE FUNCTION:       893.7661
REMARK   6 MODELLER BEST TEMPLATE % SEQ ID:  80.000
REMARK   6 SEQUENCE: subject
REMARK   6 ALIGNMENT: subject-mult.ali
REMARK   6 DOPE score: -1249.85657
REMARK   6 GA341 score: 0.99999
REMARK   6 TEMPLATE: 2km9AA 1:A - 25:A MODELS 1: - 25: AT 76.0%
REMARK   6 TEMPLATE: 1cnnAA 1:A - 26:A MODELS 1: - 25: AT 76.0%
REMARK   6 TEMPLATE: 1tt3AA 1:A - 25:A MODELS 1: - 25: AT 80.0%
REMARK   6 TEMPLATE: 1tt3AA 1:A - 25:A MODELS 1: - 25: AT 80.0%
SSBOND   1 CYS      1    CYS     16                          1555   1555  2.03
SSBOND   2 CYS      8    CYS     20                          1555   1555  2.02
SSBOND   3 CYS     15    CYS     25                          1555   1555  2.03
ATOM      1  N   CYS     1       0.185  58.448  -3.738  1.00 26.00           N
ATOM      2  CA  CYS     1      -0.210  57.408  -4.720  1.00 26.00           C
ATOM      3  CB  CYS     1       1.020  56.584  -5.142  1.00 26.00           C
ATOM      4  SG  CYS     1       1.866  55.829  -3.724  1.00 26.00           S
ATOM      5  C   CYS     1      -1.256  56.509  -4.148  1.00 26.00           C
ATOM      6  O   CYS     1      -1.597  56.607  -2.971  1.00 26.00           O
ATOM      7  N   LYS     2      -1.811  55.612  -4.985  1.00 85.69           N
ATOM      8  CA  LYS     2      -2.870  54.760  -4.529  1.00 85.69           C
ATOM      9  CB  LYS     2      -4.118  54.819  -5.425  1.00 85.69           C
ATOM     10  CG  LYS     2      -4.860  56.152  -5.338  1.00 85.69           C
ATOM     11  CD  LYS     2      -4.063  57.343  -5.871  1.00 85.69           C
ATOM     12  CE  LYS     2      -4.823  58.659  -5.752  1.00 85.69           C
ATOM     13  NZ  LYS     2      -3.902  59.803  -5.932  1.00 85.69           N
ATOM     14  C   LYS     2      -2.385  53.351  -4.547  1.00 85.69           C
ATOM     15  O   LYS     2      -1.479  52.996  -5.294  1.00 85.69           O
ATOM     16  N   GLY     3      -2.982  52.497  -3.700  1.00 17.35           N
ATOM     17  CA  GLY     3      -2.585  51.121  -3.663  1.00 17.35           C
ATOM     18  C   GLY     3      -3.326  50.432  -4.756  1.00 17.35           C
ATOM     19  O   GLY     3      -4.109  51.051  -5.473  1.00 17.35           O
ATOM     20  N   LYS     4      -3.096  49.114  -4.911  1.00 35.83           N
ATOM     21  CA  LYS     4      -3.765  48.408  -5.959  1.00 35.83           C
ATOM     22  CB  LYS     4      -3.197  47.000  -6.210  1.00 35.83           C
ATOM     23  CG  LYS     4      -1.773  47.040  -6.771  1.00 35.83           C
ATOM     24  CD  LYS     4      -1.034  45.702  -6.760  1.00 35.83           C
ATOM     25  CE  LYS     4       0.369  45.794  -7.369  1.00 35.83           C
ATOM     26  NZ  LYS     4       1.054  44.484  -7.297  1.00 35.83           N
ATOM     27  C   LYS     4      -5.215  48.309  -5.615  1.00 35.83           C
ATOM     28  O   LYS     4      -5.586  48.021  -4.478  1.00 35.83           O
ATOM     29  N   GLY     5      -6.077  48.568  -6.619  1.00 19.50           N
ATOM     30  CA  GLY     5      -7.497  48.494  -6.438  1.00 19.50           C
ATOM     31  C   GLY     5      -8.017  49.871  -6.174  1.00 19.50           C
ATOM     32  O   GLY     5      -9.222  50.109  -6.249  1.00 19.50           O
ATOM     33  N   ALA     6      -7.119  50.820  -5.850  1.00 36.54           N
ATOM     34  CA  ALA     6      -7.553  52.162  -5.593  1.00 36.54           C
ATOM     35  CB  ALA     6      -6.578  52.965  -4.717  1.00 36.54           C
ATOM     36  C   ALA     6      -7.676  52.861  -6.911  1.00 36.54           C
ATOM     37  O   ALA     6      -7.197  52.375  -7.931  1.00 36.54           O
ATOM     38  N   SER     7      -8.330  54.039  -6.926  1.00 89.35           N
ATOM     39  CA  SER     7      -8.522  54.738  -8.162  1.00 89.35           C
ATOM     40  CB  SER     7      -9.231  56.091  -7.994  1.00 89.35           C
ATOM     41  OG  SER     7     -10.528  55.899  -7.457  1.00 89.35           O
ATOM     42  C   SER     7      -7.170  55.011  -8.745  1.00 89.35           C
ATOM     43  O   SER     7      -6.180  55.130  -8.028  1.00 89.35           O
ATOM     44  N   CYS     8      -7.094  55.084 -10.087  1.00 94.53           N
ATOM     45  CA  CYS     8      -5.838  55.328 -10.735  1.00 94.53           C
ATOM     46  CB  CYS     8      -5.278  54.088 -11.447  1.00 94.53           C
ATOM     47  SG  CYS     8      -6.531  53.186 -12.399  1.00 94.53           S
ATOM     48  C   CYS     8      -5.985  56.445 -11.717  1.00 94.53           C
ATOM     49  O   CYS     8      -7.040  57.074 -11.803  1.00 94.53           O
ATOM     50  N   ARG     9      -4.893  56.760 -12.452  1.00208.80           N
ATOM     51  CA  ARG     9      -4.984  57.834 -13.404  1.00208.80           C
ATOM     52  CB  ARG     9      -4.219  59.100 -12.990  1.00208.80           C
ATOM     53  CG  ARG     9      -4.685  59.688 -11.662  1.00208.80           C
ATOM     54  CD  ARG     9      -6.200  59.666 -11.498  1.00208.80           C
ATOM     55  NE  ARG     9      -6.513  60.067 -10.102  1.00208.80           N
ATOM     56  CZ  ARG     9      -6.205  59.216  -9.080  1.00208.80           C
ATOM     57  NH1 ARG     9      -5.462  58.100  -9.327  1.00208.80           N
ATOM     58  NH2 ARG     9      -6.619  59.489  -7.814  1.00208.80           N
ATOM     59  C   ARG     9      -4.385  57.413 -14.713  1.00208.80           C
ATOM     60  O   ARG     9      -3.211  57.070 -14.810  1.00208.80           O
ATOM     61  N   ARG    10      -5.187  57.478 -15.785  1.00192.25           N
ATOM     62  CA  ARG    10      -4.728  57.128 -17.097  1.00192.25           C
ATOM     63  CB  ARG    10      -5.863  57.186 -18.120  1.00192.25           C
ATOM     64  CG  ARG    10      -6.495  58.572 -18.175  1.00192.25           C
ATOM     65  CD  ARG    10      -7.930  58.555 -18.682  1.00192.25           C
ATOM     66  NE  ARG    10      -8.700  57.654 -17.776  1.00192.25           N
ATOM     67  CZ  ARG    10      -9.197  58.118 -16.591  1.00192.25           C
ATOM     68  NH1 ARG    10      -8.960  59.406 -16.206  1.00192.25           N
ATOM     69  NH2 ARG    10      -9.935  57.291 -15.793  1.00192.25           N
ATOM     70  C   ARG    10      -3.681  58.118 -17.498  1.00192.25           C
ATOM     71  O   ARG    10      -2.783  57.820 -18.288  1.00192.25           O
ATOM     72  N   THR    11      -3.850  59.376 -17.055  1.00157.41           N
ATOM     73  CA  THR    11      -2.883  60.384 -17.370  1.00157.41           C
ATOM     74  CB  THR    11      -3.403  61.769 -17.120  1.00157.41           C
ATOM     75  OG1 THR    11      -3.697  61.936 -15.742  1.00157.41           O
ATOM     76  CG2 THR    11      -4.671  61.982 -17.964  1.00157.41           C
ATOM     77  C   THR    11      -1.611  60.247 -16.577  1.00157.41           C
ATOM     78  O   THR    11      -0.523  60.248 -17.155  1.00157.41           O
ATOM     79  N   SER    12      -1.736  60.195 -15.227  1.00100.21           N
ATOM     80  CA  SER    12      -0.616  60.213 -14.314  1.00100.21           C
ATOM     81  CB  SER    12      -0.874  61.091 -13.076  1.00100.21           C
ATOM     82  OG  SER    12      -1.980  60.607 -12.333  1.00100.21           O
ATOM     83  C   SER    12      -0.079  58.875 -13.864  1.00100.21           C
ATOM     84  O   SER    12       1.104  58.769 -13.542  1.00100.21           O
ATOM     85  N   TYR    13      -0.895  57.805 -13.829  1.00107.09           N
ATOM     86  CA  TYR    13      -0.403  56.554 -13.305  1.00107.09           C
ATOM     87  CB  TYR    13       0.798  55.986 -14.080  1.00107.09           C
ATOM     88  CG  TYR    13       0.387  55.792 -15.496  1.00107.09           C
ATOM     89  CD1 TYR    13      -0.475  54.784 -15.856  1.00107.09           C
ATOM     90  CD2 TYR    13       0.887  56.622 -16.472  1.00107.09           C
ATOM     91  CE1 TYR    13      -0.841  54.611 -17.171  1.00107.09           C
ATOM     92  CE2 TYR    13       0.529  56.455 -17.788  1.00107.09           C
ATOM     93  CZ  TYR    13      -0.337  55.451 -18.136  1.00107.09           C
ATOM     94  OH  TYR    13      -0.709  55.277 -19.487  1.00107.09           O
ATOM     95  C   TYR    13       0.055  56.744 -11.883  1.00107.09           C
ATOM     96  O   TYR    13       1.200  56.460 -11.532  1.00107.09           O
ATOM     97  N   ASP    14      -0.877  57.207 -11.030  1.00131.26           N
ATOM     98  CA  ASP    14      -0.758  57.528  -9.632  1.00131.26           C
ATOM     99  CB  ASP    14      -2.005  58.214  -9.047  1.00131.26           C
ATOM    100  CG  ASP    14      -1.998  59.684  -9.421  1.00131.26           C
ATOM    101  OD1 ASP    14      -0.982  60.143 -10.002  1.00131.26           O
ATOM    102  OD2 ASP    14      -3.008  60.371  -9.114  1.00131.26           O
ATOM    103  C   ASP    14      -0.556  56.304  -8.782  1.00131.26           C
ATOM    104  O   ASP    14      -0.542  56.423  -7.566  1.00131.26           O
ATOM    105  N   CYS    15      -0.529  55.089  -9.350  1.00 92.16           N
ATOM    106  CA  CYS    15      -0.480  53.896  -8.544  1.00 92.16           C
ATOM    107  CB  CYS    15      -0.835  52.662  -9.376  1.00 92.16           C
ATOM    108  SG  CYS    15      -2.433  52.964 -10.175  1.00 92.16           S
ATOM    109  C   CYS    15       0.841  53.692  -7.860  1.00 92.16           C
ATOM    110  O   CYS    15       1.912  53.716  -8.464  1.00 92.16           O
ATOM    111  N   CYS    16       0.772  53.411  -6.545  1.00 43.73           N
ATOM    112  CA  CYS    16       1.941  53.247  -5.733  1.00 43.73           C
ATOM    113  CB  CYS    16       1.618  52.864  -4.278  1.00 43.73           C
ATOM    114  SG  CYS    16       0.765  54.170  -3.347  1.00 43.73           S
ATOM    115  C   CYS    16       2.744  52.131  -6.296  1.00 43.73           C
ATOM    116  O   CYS    16       3.962  52.249  -6.440  1.00 43.73           O
ATOM    117  N   THR    17       2.095  51.001  -6.621  1.00150.30           N
ATOM    118  CA  THR    17       2.901  49.955  -7.161  1.00150.30           C
ATOM    119  CB  THR    17       2.974  48.749  -6.264  1.00150.30           C
ATOM    120  OG1 THR    17       3.783  47.748  -6.866  1.00150.30           O
ATOM    121  CG2 THR    17       1.561  48.224  -5.943  1.00150.30           C
ATOM    122  C   THR    17       2.379  49.547  -8.500  1.00150.30           C
ATOM    123  O   THR    17       1.801  48.470  -8.656  1.00150.30           O
ATOM    124  N   GLY    18       2.607  50.383  -9.531  1.00 69.01           N
ATOM    125  CA  GLY    18       2.156  49.954 -10.818  1.00 69.01           C
ATOM    126  C   GLY    18       1.530  51.103 -11.528  1.00 69.01           C
ATOM    127  O   GLY    18       1.910  52.262 -11.350  1.00 69.01           O
ATOM    128  N   SER    19       0.542  50.782 -12.382  1.00 64.27           N
ATOM    129  CA  SER    19      -0.117  51.783 -13.161  1.00 64.27           C
ATOM    130  CB  SER    19       0.276  51.741 -14.649  1.00 64.27           C
ATOM    131  OG  SER    19      -0.026  50.471 -15.206  1.00 64.27           O
ATOM    132  C   SER    19      -1.594  51.561 -13.061  1.00 64.27           C
ATOM    133  O   SER    19      -2.064  50.649 -12.384  1.00 64.27           O
ATOM    134  N   CYS    20      -2.365  52.439 -13.729  1.00 64.23           N
ATOM    135  CA  CYS    20      -3.797  52.405 -13.723  1.00 64.23           C
ATOM    136  CB  CYS    20      -4.393  53.644 -14.419  1.00 64.23           C
ATOM    137  SG  CYS    20      -6.196  53.739 -14.314  1.00 64.23           S
ATOM    138  C   CYS    20      -4.235  51.190 -14.477  1.00 64.23           C
ATOM    139  O   CYS    20      -3.607  50.797 -15.456  1.00 64.23           O
ATOM    140  N   ARG    21      -5.312  50.525 -14.010  1.00166.44           N
ATOM    141  CA  ARG    21      -5.800  49.368 -14.709  1.00166.44           C
ATOM    142  CB  ARG    21      -5.412  48.037 -14.042  1.00166.44           C
ATOM    143  CG  ARG    21      -5.857  46.808 -14.837  1.00166.44           C
ATOM    144  CD  ARG    21      -5.123  46.638 -16.169  1.00166.44           C
ATOM    145  NE  ARG    21      -3.701  46.320 -15.855  1.00166.44           N
ATOM    146  CZ  ARG    21      -2.709  46.718 -16.704  1.00166.44           C
ATOM    147  NH1 ARG    21      -3.020  47.410 -17.839  1.00166.44           N
ATOM    148  NH2 ARG    21      -1.405  46.437 -16.414  1.00166.44           N
ATOM    149  C   ARG    21      -7.299  49.408 -14.747  1.00166.44           C
ATOM    150  O   ARG    21      -7.974  49.081 -13.772  1.00166.44           O
ATOM    151  N   SER    22      -7.858  49.783 -15.912  1.00159.52           N
ATOM    152  CA  SER    22      -9.278  49.808 -16.107  1.00159.52           C
ATOM    153  CB  SER    22      -9.910  48.402 -16.107  1.00159.52           C
ATOM    154  OG  SER    22     -11.304  48.487 -16.371  1.00159.52           O
ATOM    155  C   SER    22      -9.932  50.647 -15.049  1.00159.52           C
ATOM    156  O   SER    22     -11.044  50.357 -14.614  1.00159.52           O
ATOM    157  N   GLY    23      -9.266  51.730 -14.610  1.00 50.32           N
ATOM    158  CA  GLY    23      -9.886  52.619 -13.669  1.00 50.32           C
ATOM    159  C   GLY    23      -9.421  52.314 -12.280  1.00 50.32           C
ATOM    160  O   GLY    23      -9.512  53.165 -11.395  1.00 50.32           O
ATOM    161  N   LYS    24      -8.883  51.104 -12.043  1.00106.21           N
ATOM    162  CA  LYS    24      -8.436  50.796 -10.717  1.00106.21           C
ATOM    163  CB  LYS    24      -9.052  49.505 -10.149  1.00106.21           C
ATOM    164  CG  LYS    24     -10.575  49.407 -10.280  1.00106.21           C
ATOM    165  CD  LYS    24     -11.360  50.544  -9.627  1.00106.21           C
ATOM    166  CE  LYS    24     -12.872  50.404  -9.825  1.00106.21           C
ATOM    167  NZ  LYS    24     -13.569  51.586  -9.273  1.00106.21           N
ATOM    168  C   LYS    24      -6.979  50.508 -10.831  1.00106.21           C
ATOM    169  O   LYS    24      -6.549  49.916 -11.815  1.00106.21           O
ATOM    170  N   CYS    25      -6.173  50.918  -9.838  1.00 31.16           N
ATOM    171  CA  CYS    25      -4.771  50.627  -9.881  1.00 31.16           C
ATOM    172  CB  CYS    25      -4.032  51.048  -8.604  1.00 31.16           C
ATOM    173  SG  CYS    25      -3.736  52.833  -8.630  1.00 31.16           S
ATOM    174  C   CYS    25      -4.605  49.122 -10.050  1.00 31.16           C
ATOM    175  O   CYS    25      -5.172  48.366  -9.222  1.00 31.16           O
ATOM    176  OXT CYS    25      -3.903  48.708 -11.013  1.00 31.16           O
TER     177      CYS    25
CONECT    4  114
CONECT   47  137
CONECT  108  173
END
