# Supplementary material for: Graph-Directed Approach for Downselecting Toxins for Experimental Structure Determination
Source: Mar Drugs. 2020 May 14;18(5):256. doi: 10.3390/md18050256 (PMC7281422; doi:10.3390/md18050256)
Supplement: Supplementary file 1 [file marinedrugs-18-00256-s001.zip › SupplementaryMaterial/finalmodels/6C_finalmodels/seq138/seq138model3_B99990010.pdb]

EXPDTA    THEORETICAL MODEL, MODELLER 9.19 2019/07/19 23:13:32
REMARK   6 MODELLER OBJECTIVE FUNCTION:       676.3035
REMARK   6 MODELLER BEST TEMPLATE % SEQ ID:  86.957
REMARK   6 SEQUENCE: subject
REMARK   6 ALIGNMENT: subject-mult.ali
REMARK   6 DOPE score: -1286.68701
REMARK   6 GA341 score: 1.00000
REMARK   6 TEMPLATE: 2yenAA 1:A - 22:A MODELS 3: - 23: AT 50.0%
REMARK   6 TEMPLATE: 2lo9AA 1:A - 24:A MODELS 1: - 23: AT 87.0%
REMARK   6 TEMPLATE: 2lo9AA 1:A - 24:A MODELS 1: - 23: AT 87.0%
SSBOND   1 CYS      5    CYS     16                          1555   1555  2.03
SSBOND   2 CYS      6    CYS     22                          1555   1555  2.04
SSBOND   3 CYS     12    CYS     23                          1555   1555  2.03
ATOM      1  N   VAL     1       5.447   1.694 -41.427  1.00 52.22           N
ATOM      2  CA  VAL     1       6.588   2.623 -41.556  1.00 52.22           C
ATOM      3  CB  VAL     1       7.378   2.279 -42.779  1.00 52.22           C
ATOM      4  CG1 VAL     1       8.096   0.939 -42.541  1.00 52.22           C
ATOM      5  CG2 VAL     1       6.397   2.230 -43.963  1.00 52.22           C
ATOM      6  C   VAL     1       6.097   4.021 -41.663  1.00 52.22           C
ATOM      7  O   VAL     1       5.296   4.463 -40.845  1.00 52.22           O
ATOM      8  N   THR     2       6.583   4.750 -42.683  1.00 73.28           N
ATOM      9  CA  THR     2       6.201   6.107 -42.950  1.00 73.28           C
ATOM     10  CB  THR     2       4.725   6.308 -42.748  1.00 73.28           C
ATOM     11  OG1 THR     2       3.996   5.417 -43.575  1.00 73.28           O
ATOM     12  CG2 THR     2       4.342   7.772 -42.997  1.00 73.28           C
ATOM     13  C   THR     2       6.886   6.996 -41.962  1.00 73.28           C
ATOM     14  O   THR     2       7.026   8.195 -42.198  1.00 73.28           O
ATOM     15  N   ASP     3       7.383   6.409 -40.859  1.00 44.93           N
ATOM     16  CA  ASP     3       8.053   7.153 -39.829  1.00 44.93           C
ATOM     17  CB  ASP     3       8.345   6.321 -38.572  1.00 44.93           C
ATOM     18  CG  ASP     3       7.027   6.138 -37.838  1.00 44.93           C
ATOM     19  OD1 ASP     3       6.123   6.992 -38.043  1.00 44.93           O
ATOM     20  OD2 ASP     3       6.903   5.152 -37.064  1.00 44.93           O
ATOM     21  C   ASP     3       9.358   7.633 -40.358  1.00 44.93           C
ATOM     22  O   ASP     3       9.815   8.730 -40.040  1.00 44.93           O
ATOM     23  N   ARG     4       9.978   6.809 -41.214  1.00123.95           N
ATOM     24  CA  ARG     4      11.278   7.088 -41.740  1.00123.95           C
ATOM     25  CB  ARG     4      11.693   6.024 -42.772  1.00123.95           C
ATOM     26  CG  ARG     4      13.069   6.236 -43.398  1.00123.95           C
ATOM     27  CD  ARG     4      13.396   5.205 -44.480  1.00123.95           C
ATOM     28  NE  ARG     4      14.775   5.489 -44.962  1.00123.95           N
ATOM     29  CZ  ARG     4      14.990   6.418 -45.940  1.00123.95           C
ATOM     30  NH1 ARG     4      13.939   7.110 -46.471  1.00123.95           N
ATOM     31  NH2 ARG     4      16.260   6.656 -46.381  1.00123.95           N
ATOM     32  C   ARG     4      11.196   8.397 -42.447  1.00123.95           C
ATOM     33  O   ARG     4      12.110   9.217 -42.384  1.00123.95           O
ATOM     34  N   CYS     5      10.083   8.614 -43.162  1.00 71.46           N
ATOM     35  CA  CYS     5       9.896   9.821 -43.904  1.00 71.46           C
ATOM     36  CB  CYS     5       8.615   9.735 -44.777  1.00 71.46           C
ATOM     37  SG  CYS     5       8.282  11.189 -45.816  1.00 71.46           S
ATOM     38  C   CYS     5       9.809  11.007 -42.976  1.00 71.46           C
ATOM     39  O   CYS     5      10.555  11.978 -43.090  1.00 71.46           O
ATOM     40  N   CYS     6       8.977  10.911 -41.933  1.00 65.17           N
ATOM     41  CA  CYS     6       8.703  12.060 -41.120  1.00 65.17           C
ATOM     42  CB  CYS     6       7.626  11.775 -40.071  1.00 65.17           C
ATOM     43  SG  CYS     6       6.072  11.272 -40.876  1.00 65.17           S
ATOM     44  C   CYS     6       9.969  12.542 -40.488  1.00 65.17           C
ATOM     45  O   CYS     6      10.077  13.700 -40.090  1.00 65.17           O
ATOM     46  N   LYS     7      10.979  11.661 -40.401  1.00 86.00           N
ATOM     47  CA  LYS     7      12.225  12.053 -39.813  1.00 86.00           C
ATOM     48  CB  LYS     7      13.305  10.963 -39.906  1.00 86.00           C
ATOM     49  CG  LYS     7      14.631  11.387 -39.274  1.00 86.00           C
ATOM     50  CD  LYS     7      15.664  10.262 -39.174  1.00 86.00           C
ATOM     51  CE  LYS     7      17.001  10.725 -38.594  1.00 86.00           C
ATOM     52  NZ  LYS     7      17.964   9.603 -38.561  1.00 86.00           N
ATOM     53  C   LYS     7      12.788  13.245 -40.539  1.00 86.00           C
ATOM     54  O   LYS     7      13.202  14.203 -39.889  1.00 86.00           O
ATOM     55  N   GLY     8      12.819  13.262 -41.892  1.00 77.14           N
ATOM     56  CA  GLY     8      13.454  14.430 -42.446  1.00 77.14           C
ATOM     57  C   GLY     8      13.400  14.461 -43.940  1.00 77.14           C
ATOM     58  O   GLY     8      12.619  13.760 -44.565  1.00 77.14           O
ATOM     59  N   LYS     9      14.268  15.296 -44.547  1.00 86.47           N
ATOM     60  CA  LYS     9      14.354  15.550 -45.963  1.00 86.47           C
ATOM     61  CB  LYS     9      15.465  16.556 -46.303  1.00 86.47           C
ATOM     62  CG  LYS     9      15.279  17.932 -45.665  1.00 86.47           C
ATOM     63  CD  LYS     9      16.529  18.810 -45.762  1.00 86.47           C
ATOM     64  CE  LYS     9      17.643  18.420 -44.789  1.00 86.47           C
ATOM     65  NZ  LYS     9      18.821  19.296 -44.997  1.00 86.47           N
ATOM     66  C   LYS     9      14.714  14.283 -46.661  1.00 86.47           C
ATOM     67  O   LYS     9      14.326  14.044 -47.804  1.00 86.47           O
ATOM     68  N   ARG    10      15.465  13.431 -45.956  1.00 93.53           N
ATOM     69  CA  ARG    10      15.977  12.207 -46.482  1.00 93.53           C
ATOM     70  CB  ARG    10      16.781  11.414 -45.442  1.00 93.53           C
ATOM     71  CG  ARG    10      17.976  12.196 -44.898  1.00 93.53           C
ATOM     72  CD  ARG    10      18.924  11.355 -44.042  1.00 93.53           C
ATOM     73  NE  ARG    10      20.022  12.257 -43.597  1.00 93.53           N
ATOM     74  CZ  ARG    10      21.046  12.542 -44.451  1.00 93.53           C
ATOM     75  NH1 ARG    10      21.043  11.994 -45.700  1.00 93.53           N
ATOM     76  NH2 ARG    10      22.056  13.375 -44.062  1.00 93.53           N
ATOM     77  C   ARG    10      14.800  11.389 -46.883  1.00 93.53           C
ATOM     78  O   ARG    10      14.915  10.500 -47.723  1.00 93.53           O
ATOM     79  N   GLU    11      13.641  11.696 -46.275  1.00129.91           N
ATOM     80  CA  GLU    11      12.396  10.993 -46.398  1.00129.91           C
ATOM     81  CB  GLU    11      11.244  11.712 -45.688  1.00129.91           C
ATOM     82  CG  GLU    11      10.695  12.998 -46.349  1.00129.91           C
ATOM     83  CD  GLU    11      10.005  13.953 -45.363  1.00129.91           C
ATOM     84  OE1 GLU    11       9.164  13.526 -44.527  1.00129.91           O
ATOM     85  OE2 GLU    11      10.334  15.166 -45.448  1.00129.91           O
ATOM     86  C   GLU    11      11.900  10.906 -47.799  1.00129.91           C
ATOM     87  O   GLU    11      11.385   9.864 -48.204  1.00129.91           O
ATOM     88  N   CYS    12      12.038  11.986 -48.579  1.00 64.10           N
ATOM     89  CA  CYS    12      11.354  12.032 -49.830  1.00 64.10           C
ATOM     90  CB  CYS    12      11.541  13.357 -50.572  1.00 64.10           C
ATOM     91  SG  CYS    12      10.680  14.706 -49.716  1.00 64.10           S
ATOM     92  C   CYS    12      11.780  10.914 -50.706  1.00 64.10           C
ATOM     93  O   CYS    12      12.964  10.614 -50.846  1.00 64.10           O
ATOM     94  N   GLY    13      10.770  10.254 -51.304  1.00 29.05           N
ATOM     95  CA  GLY    13      10.989   9.147 -52.180  1.00 29.05           C
ATOM     96  C   GLY    13       9.639   8.573 -52.457  1.00 29.05           C
ATOM     97  O   GLY    13       8.651   8.976 -51.847  1.00 29.05           O
ATOM     98  N   ARG    14       9.569   7.598 -53.381  1.00 43.67           N
ATOM     99  CA  ARG    14       8.316   6.997 -53.738  1.00 43.67           C
ATOM    100  CB  ARG    14       8.460   5.897 -54.800  1.00 43.67           C
ATOM    101  CG  ARG    14       9.329   4.731 -54.324  1.00 43.67           C
ATOM    102  CD  ARG    14       9.580   3.647 -55.374  1.00 43.67           C
ATOM    103  NE  ARG    14      10.256   2.520 -54.672  1.00 43.67           N
ATOM    104  CZ  ARG    14      11.612   2.515 -54.517  1.00 43.67           C
ATOM    105  NH1 ARG    14      12.369   3.517 -55.054  1.00 43.67           N
ATOM    106  NH2 ARG    14      12.207   1.508 -53.815  1.00 43.67           N
ATOM    107  C   ARG    14       7.769   6.327 -52.523  1.00 43.67           C
ATOM    108  O   ARG    14       6.565   6.347 -52.273  1.00 43.67           O
ATOM    109  N   TRP    15       8.665   5.716 -51.730  1.00 79.21           N
ATOM    110  CA  TRP    15       8.271   4.974 -50.578  1.00 79.21           C
ATOM    111  CB  TRP    15       9.505   4.429 -49.855  1.00 79.21           C
ATOM    112  CG  TRP    15       9.214   3.643 -48.610  1.00 79.21           C
ATOM    113  CD2 TRP    15       9.189   4.220 -47.297  1.00 79.21           C
ATOM    114  CD1 TRP    15       8.963   2.312 -48.456  1.00 79.21           C
ATOM    115  NE1 TRP    15       8.797   2.018 -47.124  1.00 79.21           N
ATOM    116  CE2 TRP    15       8.931   3.186 -46.402  1.00 79.21           C
ATOM    117  CE3 TRP    15       9.378   5.506 -46.873  1.00 79.21           C
ATOM    118  CZ2 TRP    15       8.859   3.421 -45.061  1.00 79.21           C
ATOM    119  CZ3 TRP    15       9.290   5.742 -45.519  1.00 79.21           C
ATOM    120  CH2 TRP    15       9.035   4.718 -44.632  1.00 79.21           C
ATOM    121  C   TRP    15       7.534   5.903 -49.674  1.00 79.21           C
ATOM    122  O   TRP    15       6.411   5.612 -49.262  1.00 79.21           O
ATOM    123  N   CYS    16       8.142   7.066 -49.372  1.00 68.82           N
ATOM    124  CA  CYS    16       7.477   8.037 -48.563  1.00 68.82           C
ATOM    125  CB  CYS    16       8.308   9.286 -48.220  1.00 68.82           C
ATOM    126  SG  CYS    16       7.240  10.526 -47.431  1.00 68.82           S
ATOM    127  C   CYS    16       6.287   8.512 -49.324  1.00 68.82           C
ATOM    128  O   CYS    16       5.276   8.881 -48.747  1.00 68.82           O
ATOM    129  N   ARG    17       6.358   8.553 -50.659  1.00114.78           N
ATOM    130  CA  ARG    17       5.214   9.056 -51.364  1.00114.78           C
ATOM    131  CB  ARG    17       5.411   9.057 -52.889  1.00114.78           C
ATOM    132  CG  ARG    17       4.177   9.545 -53.649  1.00114.78           C
ATOM    133  CD  ARG    17       3.858  11.022 -53.408  1.00114.78           C
ATOM    134  NE  ARG    17       2.499  11.279 -53.957  1.00114.78           N
ATOM    135  CZ  ARG    17       1.795  12.383 -53.568  1.00114.78           C
ATOM    136  NH1 ARG    17       2.357  13.296 -52.722  1.00114.78           N
ATOM    137  NH2 ARG    17       0.523  12.568 -54.025  1.00114.78           N
ATOM    138  C   ARG    17       4.022   8.195 -51.066  1.00114.78           C
ATOM    139  O   ARG    17       2.950   8.703 -50.737  1.00114.78           O
ATOM    140  N   ASP    18       4.175   6.865 -51.184  1.00 66.49           N
ATOM    141  CA  ASP    18       3.061   6.008 -50.908  1.00 66.49           C
ATOM    142  CB  ASP    18       3.290   4.565 -51.389  1.00 66.49           C
ATOM    143  CG  ASP    18       1.962   3.829 -51.284  1.00 66.49           C
ATOM    144  OD1 ASP    18       0.946   4.489 -50.934  1.00 66.49           O
ATOM    145  OD2 ASP    18       1.944   2.598 -51.548  1.00 66.49           O
ATOM    146  C   ASP    18       2.793   5.947 -49.433  1.00 66.49           C
ATOM    147  O   ASP    18       1.663   6.123 -48.983  1.00 66.49           O
ATOM    148  N   HIS    19       3.852   5.673 -48.648  1.00 94.73           N
ATOM    149  CA  HIS    19       3.754   5.443 -47.233  1.00 94.73           C
ATOM    150  ND1 HIS    19       5.311   3.000 -48.575  1.00 94.73           N
ATOM    151  CG  HIS    19       5.004   3.296 -47.265  1.00 94.73           C
ATOM    152  CB  HIS    19       4.976   4.685 -46.704  1.00 94.73           C
ATOM    153  NE2 HIS    19       4.843   1.069 -47.579  1.00 94.73           N
ATOM    154  CD2 HIS    19       4.724   2.106 -46.671  1.00 94.73           C
ATOM    155  CE1 HIS    19       5.198   1.655 -48.708  1.00 94.73           C
ATOM    156  C   HIS    19       3.545   6.665 -46.384  1.00 94.73           C
ATOM    157  O   HIS    19       2.752   6.642 -45.448  1.00 94.73           O
ATOM    158  N   SER    20       4.234   7.781 -46.666  1.00 77.09           N
ATOM    159  CA  SER    20       4.202   8.866 -45.726  1.00 77.09           C
ATOM    160  CB  SER    20       5.606   9.248 -45.236  1.00 77.09           C
ATOM    161  OG  SER    20       6.348   8.086 -44.897  1.00 77.09           O
ATOM    162  C   SER    20       3.638  10.128 -46.310  1.00 77.09           C
ATOM    163  O   SER    20       4.013  10.582 -47.387  1.00 77.09           O
ATOM    164  N   ARG    21       2.710  10.753 -45.570  1.00196.73           N
ATOM    165  CA  ARG    21       2.168  12.028 -45.936  1.00196.73           C
ATOM    166  CB  ARG    21       0.937  12.443 -45.122  1.00196.73           C
ATOM    167  CG  ARG    21      -0.320  11.683 -45.537  1.00196.73           C
ATOM    168  CD  ARG    21      -1.594  12.264 -44.934  1.00196.73           C
ATOM    169  NE  ARG    21      -1.524  12.042 -43.464  1.00196.73           N
ATOM    170  CZ  ARG    21      -1.973  10.866 -42.938  1.00196.73           C
ATOM    171  NH1 ARG    21      -2.484   9.905 -43.761  1.00196.73           N
ATOM    172  NH2 ARG    21      -1.902  10.652 -41.593  1.00196.73           N
ATOM    173  C   ARG    21       3.226  13.063 -45.714  1.00196.73           C
ATOM    174  O   ARG    21       3.170  14.157 -46.274  1.00196.73           O
ATOM    175  N   CYS    22       4.210  12.738 -44.854  1.00116.32           N
ATOM    176  CA  CYS    22       5.220  13.674 -44.449  1.00116.32           C
ATOM    177  CB  CYS    22       6.193  13.067 -43.409  1.00116.32           C
ATOM    178  SG  CYS    22       5.378  12.962 -41.778  1.00116.32           S
ATOM    179  C   CYS    22       5.951  14.223 -45.641  1.00116.32           C
ATOM    180  O   CYS    22       6.172  15.429 -45.719  1.00116.32           O
ATOM    181  N   CYS    23       6.358  13.393 -46.614  1.00 91.85           N
ATOM    182  CA  CYS    23       6.939  14.015 -47.772  1.00 91.85           C
ATOM    183  CB  CYS    23       8.287  13.442 -48.250  1.00 91.85           C
ATOM    184  SG  CYS    23       8.721  14.179 -49.860  1.00 91.85           S
ATOM    185  C   CYS    23       5.964  13.800 -48.922  1.00 91.85           C
ATOM    186  O   CYS    23       5.532  14.814 -49.531  1.00 91.85           O
ATOM    187  OXT CYS    23       5.641  12.618 -49.210  1.00 91.85           O
TER     188      CYS    23
CONECT   37  126
CONECT   43  178
CONECT   91  184
END
