# Supplementary material for: Graph-Directed Approach for Downselecting Toxins for Experimental Structure Determination
Source: Mar Drugs. 2020 May 14;18(5):256. doi: 10.3390/md18050256 (PMC7281422; doi:10.3390/md18050256)
Supplement: Supplementary file 1 [file marinedrugs-18-00256-s001.zip › SupplementaryMaterial/finalmodels/6C_finalmodels/seq138/seq138model1_B99990001.pdb]

EXPDTA    THEORETICAL MODEL, MODELLER 9.19 2019/07/19 23:12:26
REMARK   6 MODELLER OBJECTIVE FUNCTION:       670.1313
REMARK   6 MODELLER BEST TEMPLATE % SEQ ID:  86.957
REMARK   6 SEQUENCE: subject
REMARK   6 ALIGNMENT: subject-mult.ali
REMARK   6 DOPE score: -1329.22534
REMARK   6 GA341 score: 1.00000
REMARK   6 TEMPLATE: 2yenAA 1:A - 22:A MODELS 3: - 23: AT 50.0%
REMARK   6 TEMPLATE: 2lo9AA 1:A - 24:A MODELS 1: - 23: AT 87.0%
REMARK   6 TEMPLATE: 2lo9AA 1:A - 24:A MODELS 1: - 23: AT 87.0%
SSBOND   1 CYS      5    CYS     16                          1555   1555  2.03
SSBOND   2 CYS      6    CYS     22                          1555   1555  2.04
SSBOND   3 CYS     12    CYS     23                          1555   1555  2.03
ATOM      1  N   VAL     1       2.946  49.108  35.477  1.00 58.01           N
ATOM      2  CA  VAL     1       4.391  49.248  35.178  1.00 58.01           C
ATOM      3  CB  VAL     1       5.167  48.159  35.861  1.00 58.01           C
ATOM      4  CG1 VAL     1       5.046  48.338  37.384  1.00 58.01           C
ATOM      5  CG2 VAL     1       4.648  46.802  35.359  1.00 58.01           C
ATOM      6  C   VAL     1       4.623  49.131  33.706  1.00 58.01           C
ATOM      7  O   VAL     1       5.693  48.730  33.262  1.00 58.01           O
ATOM      8  N   THR     2       3.606  49.508  32.916  1.00228.54           N
ATOM      9  CA  THR     2       3.608  49.444  31.484  1.00228.54           C
ATOM     10  CB  THR     2       2.288  49.863  30.900  1.00228.54           C
ATOM     11  OG1 THR     2       2.086  51.255  31.098  1.00228.54           O
ATOM     12  CG2 THR     2       1.167  49.099  31.621  1.00228.54           C
ATOM     13  C   THR     2       4.604  50.431  30.957  1.00228.54           C
ATOM     14  O   THR     2       5.209  50.221  29.908  1.00228.54           O
ATOM     15  N   ASP     3       4.817  51.524  31.713  1.00 78.93           N
ATOM     16  CA  ASP     3       5.542  52.692  31.288  1.00 78.93           C
ATOM     17  CB  ASP     3       5.776  53.698  32.428  1.00 78.93           C
ATOM     18  CG  ASP     3       4.452  54.350  32.794  1.00 78.93           C
ATOM     19  OD1 ASP     3       3.768  54.853  31.864  1.00 78.93           O
ATOM     20  OD2 ASP     3       4.115  54.374  34.008  1.00 78.93           O
ATOM     21  C   ASP     3       6.902  52.364  30.765  1.00 78.93           C
ATOM     22  O   ASP     3       7.337  52.977  29.793  1.00 78.93           O
ATOM     23  N   ARG     4       7.611  51.396  31.370  1.00128.27           N
ATOM     24  CA  ARG     4       8.957  51.128  30.944  1.00128.27           C
ATOM     25  CB  ARG     4       9.599  49.940  31.675  1.00128.27           C
ATOM     26  CG  ARG     4      11.032  49.658  31.218  1.00128.27           C
ATOM     27  CD  ARG     4      11.649  48.417  31.865  1.00128.27           C
ATOM     28  NE  ARG     4      13.102  48.394  31.529  1.00128.27           N
ATOM     29  CZ  ARG     4      13.546  47.771  30.398  1.00128.27           C
ATOM     30  NH1 ARG     4      12.654  47.212  29.530  1.00128.27           N
ATOM     31  NH2 ARG     4      14.883  47.706  30.133  1.00128.27           N
ATOM     32  C   ARG     4       8.924  50.768  29.497  1.00128.27           C
ATOM     33  O   ARG     4       9.824  51.115  28.735  1.00128.27           O
ATOM     34  N   CYS     5       7.880  50.037  29.087  1.00 67.85           N
ATOM     35  CA  CYS     5       7.763  49.618  27.726  1.00 67.85           C
ATOM     36  CB  CYS     5       6.537  48.688  27.555  1.00 67.85           C
ATOM     37  SG  CYS     5       6.349  47.965  25.898  1.00 67.85           S
ATOM     38  C   CYS     5       7.641  50.829  26.834  1.00 67.85           C
ATOM     39  O   CYS     5       8.420  51.034  25.904  1.00 67.85           O
ATOM     40  N   CYS     6       6.725  51.748  27.167  1.00 57.34           N
ATOM     41  CA  CYS     6       6.458  52.861  26.303  1.00 57.34           C
ATOM     42  CB  CYS     6       5.324  53.745  26.837  1.00 57.34           C
ATOM     43  SG  CYS     6       3.787  52.794  27.067  1.00 57.34           S
ATOM     44  C   CYS     6       7.715  53.662  26.181  1.00 57.34           C
ATOM     45  O   CYS     6       7.913  54.399  25.215  1.00 57.34           O
ATOM     46  N   LYS     7       8.601  53.518  27.179  1.00 82.49           N
ATOM     47  CA  LYS     7       9.842  54.228  27.241  1.00 82.49           C
ATOM     48  CB  LYS     7      10.651  53.818  28.484  1.00 82.49           C
ATOM     49  CG  LYS     7      11.814  54.740  28.850  1.00 82.49           C
ATOM     50  CD  LYS     7      12.319  54.493  30.276  1.00 82.49           C
ATOM     51  CE  LYS     7      13.479  55.393  30.705  1.00 82.49           C
ATOM     52  NZ  LYS     7      13.815  55.134  32.124  1.00 82.49           N
ATOM     53  C   LYS     7      10.671  53.935  26.016  1.00 82.49           C
ATOM     54  O   LYS     7      11.238  54.864  25.445  1.00 82.49           O
ATOM     55  N   GLY     8      10.770  52.669  25.541  1.00 79.89           N
ATOM     56  CA  GLY     8      11.636  52.512  24.399  1.00 79.89           C
ATOM     57  C   GLY     8      11.403  51.221  23.680  1.00 79.89           C
ATOM     58  O   GLY     8      10.587  50.408  24.079  1.00 79.89           O
ATOM     59  N   LYS     9      12.148  51.009  22.575  1.00119.14           N
ATOM     60  CA  LYS     9      12.074  49.837  21.743  1.00119.14           C
ATOM     61  CB  LYS     9      12.983  49.931  20.504  1.00119.14           C
ATOM     62  CG  LYS     9      14.472  50.030  20.841  1.00119.14           C
ATOM     63  CD  LYS     9      15.387  49.890  19.623  1.00119.14           C
ATOM     64  CE  LYS     9      16.876  50.010  19.959  1.00119.14           C
ATOM     65  NZ  LYS     9      17.373  48.741  20.535  1.00119.14           N
ATOM     66  C   LYS     9      12.530  48.678  22.557  1.00119.14           C
ATOM     67  O   LYS     9      12.114  47.539  22.347  1.00119.14           O
ATOM     68  N   ARG    10      13.396  48.974  23.536  1.00 67.54           N
ATOM     69  CA  ARG    10      13.983  48.016  24.420  1.00 67.54           C
ATOM     70  CB  ARG    10      14.931  48.642  25.452  1.00 67.54           C
ATOM     71  CG  ARG    10      16.253  49.111  24.844  1.00 67.54           C
ATOM     72  CD  ARG    10      17.186  49.788  25.848  1.00 67.54           C
ATOM     73  NE  ARG    10      16.531  51.058  26.266  1.00 67.54           N
ATOM     74  CZ  ARG    10      16.597  52.145  25.445  1.00 67.54           C
ATOM     75  NH1 ARG    10      17.244  52.042  24.247  1.00 67.54           N
ATOM     76  NH2 ARG    10      16.010  53.322  25.809  1.00 67.54           N
ATOM     77  C   ARG    10      12.868  47.368  25.165  1.00 67.54           C
ATOM     78  O   ARG    10      13.052  46.298  25.741  1.00 67.54           O
ATOM     79  N   GLU    11      11.695  48.032  25.175  1.00131.14           N
ATOM     80  CA  GLU    11      10.502  47.653  25.882  1.00131.14           C
ATOM     81  CB  GLU    11       9.285  48.502  25.485  1.00131.14           C
ATOM     82  CG  GLU    11       8.785  48.348  24.027  1.00131.14           C
ATOM     83  CD  GLU    11       8.049  49.582  23.492  1.00131.14           C
ATOM     84  OE1 GLU    11       7.013  50.001  24.072  1.00131.14           O
ATOM     85  OE2 GLU    11       8.527  50.117  22.455  1.00131.14           O
ATOM     86  C   GLU    11      10.049  46.285  25.527  1.00131.14           C
ATOM     87  O   GLU    11       9.606  45.548  26.407  1.00131.14           O
ATOM     88  N   CYS    12      10.135  45.913  24.240  1.00 63.22           N
ATOM     89  CA  CYS    12       9.503  44.703  23.831  1.00 63.22           C
ATOM     90  CB  CYS    12       9.607  44.438  22.324  1.00 63.22           C
ATOM     91  SG  CYS    12       8.641  45.648  21.372  1.00 63.22           S
ATOM     92  C   CYS    12      10.080  43.566  24.588  1.00 63.22           C
ATOM     93  O   CYS    12      11.291  43.458  24.770  1.00 63.22           O
ATOM     94  N   GLY    13       9.173  42.711  25.088  1.00 33.82           N
ATOM     95  CA  GLY    13       9.548  41.574  25.864  1.00 33.82           C
ATOM     96  C   GLY    13       8.275  41.029  26.420  1.00 33.82           C
ATOM     97  O   GLY    13       7.224  41.654  26.300  1.00 33.82           O
ATOM     98  N   ARG    14       8.353  39.856  27.071  1.00145.91           N
ATOM     99  CA  ARG    14       7.203  39.193  27.613  1.00145.91           C
ATOM    100  CB  ARG    14       7.600  37.886  28.319  1.00145.91           C
ATOM    101  CG  ARG    14       8.274  36.882  27.380  1.00145.91           C
ATOM    102  CD  ARG    14       9.020  35.755  28.101  1.00145.91           C
ATOM    103  NE  ARG    14      10.214  36.353  28.766  1.00145.91           N
ATOM    104  CZ  ARG    14      11.409  36.423  28.106  1.00145.91           C
ATOM    105  NH1 ARG    14      11.532  35.916  26.845  1.00145.91           N
ATOM    106  NH2 ARG    14      12.485  37.002  28.714  1.00145.91           N
ATOM    107  C   ARG    14       6.604  40.100  28.635  1.00145.91           C
ATOM    108  O   ARG    14       5.384  40.234  28.733  1.00145.91           O
ATOM    109  N   TRP    15       7.472  40.767  29.411  1.00 79.90           N
ATOM    110  CA  TRP    15       7.044  41.639  30.462  1.00 79.90           C
ATOM    111  CB  TRP    15       8.255  42.302  31.143  1.00 79.90           C
ATOM    112  CG  TRP    15       7.960  43.275  32.258  1.00 79.90           C
ATOM    113  CD2 TRP    15       7.983  44.698  32.086  1.00 79.90           C
ATOM    114  CD1 TRP    15       7.679  43.047  33.573  1.00 79.90           C
ATOM    115  NE1 TRP    15       7.519  44.243  34.233  1.00 79.90           N
ATOM    116  CE2 TRP    15       7.707  45.268  33.329  1.00 79.90           C
ATOM    117  CE3 TRP    15       8.223  45.465  30.982  1.00 79.90           C
ATOM    118  CZ2 TRP    15       7.668  46.623  33.486  1.00 79.90           C
ATOM    119  CZ3 TRP    15       8.177  46.830  31.140  1.00 79.90           C
ATOM    120  CH2 TRP    15       7.907  47.393  32.368  1.00 79.90           C
ATOM    121  C   TRP    15       6.188  42.693  29.843  1.00 79.90           C
ATOM    122  O   TRP    15       5.068  42.931  30.290  1.00 79.90           O
ATOM    123  N   CYS    16       6.683  43.339  28.771  1.00 66.19           N
ATOM    124  CA  CYS    16       5.886  44.337  28.125  1.00 66.19           C
ATOM    125  CB  CYS    16       6.585  45.131  27.011  1.00 66.19           C
ATOM    126  SG  CYS    16       5.376  46.209  26.184  1.00 66.19           S
ATOM    127  C   CYS    16       4.706  43.676  27.498  1.00 66.19           C
ATOM    128  O   CYS    16       3.646  44.275  27.396  1.00 66.19           O
ATOM    129  N   ARG    17       4.836  42.430  27.020  1.00135.83           N
ATOM    130  CA  ARG    17       3.687  41.862  26.376  1.00135.83           C
ATOM    131  CB  ARG    17       3.908  40.432  25.850  1.00135.83           C
ATOM    132  CG  ARG    17       2.678  39.902  25.105  1.00135.83           C
ATOM    133  CD  ARG    17       2.626  38.384  24.925  1.00135.83           C
ATOM    134  NE  ARG    17       3.799  37.960  24.110  1.00135.83           N
ATOM    135  CZ  ARG    17       4.901  37.439  24.725  1.00135.83           C
ATOM    136  NH1 ARG    17       4.938  37.323  26.085  1.00135.83           N
ATOM    137  NH2 ARG    17       5.964  37.019  23.979  1.00135.83           N
ATOM    138  C   ARG    17       2.571  41.772  27.369  1.00135.83           C
ATOM    139  O   ARG    17       1.438  42.159  27.079  1.00135.83           O
ATOM    140  N   ASP    18       2.859  41.240  28.568  1.00 66.17           N
ATOM    141  CA  ASP    18       1.830  41.115  29.556  1.00 66.17           C
ATOM    142  CB  ASP    18       2.281  40.226  30.726  1.00 66.17           C
ATOM    143  CG  ASP    18       1.051  39.817  31.517  1.00 66.17           C
ATOM    144  OD1 ASP    18      -0.062  40.288  31.165  1.00 66.17           O
ATOM    145  OD2 ASP    18       1.206  39.022  32.482  1.00 66.17           O
ATOM    146  C   ASP    18       1.460  42.457  30.118  1.00 66.17           C
ATOM    147  O   ASP    18       0.289  42.835  30.150  1.00 66.17           O
ATOM    148  N   HIS    19       2.480  43.198  30.588  1.00 90.88           N
ATOM    149  CA  HIS    19       2.344  44.448  31.285  1.00 90.88           C
ATOM    150  ND1 HIS    19       4.213  42.499  33.025  1.00 90.88           N
ATOM    151  CG  HIS    19       3.819  43.806  33.204  1.00 90.88           C
ATOM    152  CB  HIS    19       3.609  44.786  32.089  1.00 90.88           C
ATOM    153  NE2 HIS    19       3.947  42.788  35.213  1.00 90.88           N
ATOM    154  CD2 HIS    19       3.661  43.966  34.546  1.00 90.88           C
ATOM    155  CE1 HIS    19       4.274  41.936  34.259  1.00 90.88           C
ATOM    156  C   HIS    19       2.005  45.636  30.429  1.00 90.88           C
ATOM    157  O   HIS    19       1.214  46.477  30.842  1.00 90.88           O
ATOM    158  N   SER    20       2.578  45.768  29.220  1.00 72.70           N
ATOM    159  CA  SER    20       2.410  47.018  28.528  1.00 72.70           C
ATOM    160  CB  SER    20       3.755  47.707  28.258  1.00 72.70           C
ATOM    161  OG  SER    20       4.514  47.777  29.455  1.00 72.70           O
ATOM    162  C   SER    20       1.760  46.857  27.183  1.00 72.70           C
ATOM    163  O   SER    20       2.095  45.983  26.389  1.00 72.70           O
ATOM    164  N   ARG    21       0.800  47.752  26.894  1.00128.09           N
ATOM    165  CA  ARG    21       0.106  47.801  25.639  1.00128.09           C
ATOM    166  CB  ARG    21      -1.071  48.787  25.625  1.00128.09           C
ATOM    167  CG  ARG    21      -0.627  50.239  25.804  1.00128.09           C
ATOM    168  CD  ARG    21      -1.725  51.259  25.494  1.00128.09           C
ATOM    169  NE  ARG    21      -1.080  52.601  25.424  1.00128.09           N
ATOM    170  CZ  ARG    21      -1.495  53.515  24.498  1.00128.09           C
ATOM    171  NH1 ARG    21      -2.528  53.218  23.655  1.00128.09           N
ATOM    172  NH2 ARG    21      -0.871  54.726  24.411  1.00128.09           N
ATOM    173  C   ARG    21       1.055  48.301  24.589  1.00128.09           C
ATOM    174  O   ARG    21       0.901  48.004  23.404  1.00128.09           O
ATOM    175  N   CYS    22       2.052  49.106  25.007  1.00115.73           N
ATOM    176  CA  CYS    22       2.924  49.780  24.084  1.00115.73           C
ATOM    177  CB  CYS    22       3.935  50.721  24.780  1.00115.73           C
ATOM    178  SG  CYS    22       3.165  52.324  25.187  1.00115.73           S
ATOM    179  C   CYS    22       3.627  48.810  23.192  1.00115.73           C
ATOM    180  O   CYS    22       3.696  49.027  21.985  1.00115.73           O
ATOM    181  N   CYS    23       4.186  47.712  23.715  1.00 87.78           N
ATOM    182  CA  CYS    23       4.735  46.791  22.764  1.00 87.78           C
ATOM    183  CB  CYS    23       6.173  46.318  23.050  1.00 87.78           C
ATOM    184  SG  CYS    23       6.715  45.142  21.772  1.00 87.78           S
ATOM    185  C   CYS    23       3.844  45.559  22.806  1.00 87.78           C
ATOM    186  O   CYS    23       3.241  45.227  21.751  1.00 87.78           O
ATOM    187  OXT CYS    23       3.752  44.930  23.893  1.00 87.78           O
TER     188      CYS    23
CONECT   37  126
CONECT   43  178
CONECT   91  184
END
