# Supplementary material for: Graph-Directed Approach for Downselecting Toxins for Experimental Structure Determination
Source: Mar Drugs. 2020 May 14;18(5):256. doi: 10.3390/md18050256 (PMC7281422; doi:10.3390/md18050256)
Supplement: Supplementary file 1 [file marinedrugs-18-00256-s001.zip › SupplementaryMaterial/finalmodels/6C_finalmodels/seq138/seq138model2_B99990005.pdb]

EXPDTA    THEORETICAL MODEL, MODELLER 9.19 2019/07/19 23:12:55
REMARK   6 MODELLER OBJECTIVE FUNCTION:       680.1719
REMARK   6 MODELLER BEST TEMPLATE % SEQ ID:  86.957
REMARK   6 SEQUENCE: subject
REMARK   6 ALIGNMENT: subject-mult.ali
REMARK   6 DOPE score: -1360.02539
REMARK   6 GA341 score: 1.00000
REMARK   6 TEMPLATE: 2yenAA 1:A - 22:A MODELS 3: - 23: AT 50.0%
REMARK   6 TEMPLATE: 2lo9AA 1:A - 24:A MODELS 1: - 23: AT 87.0%
REMARK   6 TEMPLATE: 2lo9AA 1:A - 24:A MODELS 1: - 23: AT 87.0%
SSBOND   1 CYS      5    CYS     16                          1555   1555  2.01
SSBOND   2 CYS      6    CYS     22                          1555   1555  2.04
SSBOND   3 CYS     12    CYS     23                          1555   1555  2.03
ATOM      1  N   VAL     1      42.366 -20.711  30.197  1.00115.60           N
ATOM      2  CA  VAL     1      41.663 -20.593  31.493  1.00115.60           C
ATOM      3  CB  VAL     1      41.291 -21.952  32.002  1.00115.60           C
ATOM      4  CG1 VAL     1      42.588 -22.709  32.327  1.00115.60           C
ATOM      5  CG2 VAL     1      40.347 -21.791  33.204  1.00115.60           C
ATOM      6  C   VAL     1      42.589 -19.962  32.472  1.00115.60           C
ATOM      7  O   VAL     1      42.234 -19.741  33.622  1.00115.60           O
ATOM      8  N   THR     2      43.811 -19.649  32.009  1.00231.35           N
ATOM      9  CA  THR     2      44.865 -19.042  32.774  1.00231.35           C
ATOM     10  CB  THR     2      46.152 -18.936  32.005  1.00231.35           C
ATOM     11  OG1 THR     2      45.994 -18.044  30.910  1.00231.35           O
ATOM     12  CG2 THR     2      46.524 -20.317  31.454  1.00231.35           C
ATOM     13  C   THR     2      44.493 -17.625  33.095  1.00231.35           C
ATOM     14  O   THR     2      44.903 -17.077  34.117  1.00231.35           O
ATOM     15  N   ASP     3      43.661 -17.025  32.226  1.00 78.94           N
ATOM     16  CA  ASP     3      43.365 -15.619  32.158  1.00 78.94           C
ATOM     17  CB  ASP     3      42.229 -15.319  31.169  1.00 78.94           C
ATOM     18  CG  ASP     3      42.733 -15.704  29.788  1.00 78.94           C
ATOM     19  OD1 ASP     3      43.922 -16.109  29.688  1.00 78.94           O
ATOM     20  OD2 ASP     3      41.938 -15.603  28.816  1.00 78.94           O
ATOM     21  C   ASP     3      42.952 -15.061  33.481  1.00 78.94           C
ATOM     22  O   ASP     3      43.330 -13.936  33.805  1.00 78.94           O
ATOM     23  N   ARG     4      42.191 -15.817  34.286  1.00168.62           N
ATOM     24  CA  ARG     4      41.745 -15.314  35.554  1.00168.62           C
ATOM     25  CB  ARG     4      41.049 -16.408  36.378  1.00168.62           C
ATOM     26  CG  ARG     4      40.856 -16.046  37.851  1.00168.62           C
ATOM     27  CD  ARG     4      40.736 -17.275  38.757  1.00168.62           C
ATOM     28  NE  ARG     4      40.586 -16.802  40.162  1.00168.62           N
ATOM     29  CZ  ARG     4      39.344 -16.678  40.714  1.00168.62           C
ATOM     30  NH1 ARG     4      38.242 -17.038  39.994  1.00168.62           N
ATOM     31  NH2 ARG     4      39.209 -16.201  41.986  1.00168.62           N
ATOM     32  C   ARG     4      42.964 -14.927  36.324  1.00168.62           C
ATOM     33  O   ARG     4      42.989 -13.928  37.040  1.00168.62           O
ATOM     34  N   CYS     5      44.014 -15.746  36.202  1.00116.62           N
ATOM     35  CA  CYS     5      45.233 -15.519  36.905  1.00116.62           C
ATOM     36  CB  CYS     5      46.225 -16.658  36.719  1.00116.62           C
ATOM     37  SG  CYS     5      45.769 -18.055  37.749  1.00116.62           S
ATOM     38  C   CYS     5      45.964 -14.289  36.486  1.00116.62           C
ATOM     39  O   CYS     5      46.326 -13.443  37.303  1.00116.62           O
ATOM     40  N   CYS     6      46.134 -14.120  35.175  1.00 62.15           N
ATOM     41  CA  CYS     6      47.042 -13.131  34.684  1.00 62.15           C
ATOM     42  CB  CYS     6      47.133 -13.188  33.159  1.00 62.15           C
ATOM     43  SG  CYS     6      47.504 -14.885  32.607  1.00 62.15           S
ATOM     44  C   CYS     6      46.620 -11.781  35.153  1.00 62.15           C
ATOM     45  O   CYS     6      47.455 -10.899  35.350  1.00 62.15           O
ATOM     46  N   LYS     7      45.312 -11.585  35.372  1.00 94.54           N
ATOM     47  CA  LYS     7      44.860 -10.291  35.776  1.00 94.54           C
ATOM     48  CB  LYS     7      43.326 -10.181  35.853  1.00 94.54           C
ATOM     49  CG  LYS     7      42.638 -11.189  36.773  1.00 94.54           C
ATOM     50  CD  LYS     7      41.141 -10.904  36.935  1.00 94.54           C
ATOM     51  CE  LYS     7      40.374 -12.007  37.664  1.00 94.54           C
ATOM     52  NZ  LYS     7      38.937 -11.658  37.737  1.00 94.54           N
ATOM     53  C   LYS     7      45.476  -9.868  37.083  1.00 94.54           C
ATOM     54  O   LYS     7      45.856  -8.705  37.203  1.00 94.54           O
ATOM     55  N   GLY     8      45.636 -10.753  38.096  1.00 82.10           N
ATOM     56  CA  GLY     8      46.168 -10.163  39.298  1.00 82.10           C
ATOM     57  C   GLY     8      46.880 -11.149  40.169  1.00 82.10           C
ATOM     58  O   GLY     8      46.905 -12.340  39.899  1.00 82.10           O
ATOM     59  N   LYS     9      47.488 -10.630  41.260  1.00 89.91           N
ATOM     60  CA  LYS     9      48.209 -11.389  42.250  1.00 89.91           C
ATOM     61  CB  LYS     9      48.880 -10.513  43.321  1.00 89.91           C
ATOM     62  CG  LYS     9      49.734 -11.328  44.298  1.00 89.91           C
ATOM     63  CD  LYS     9      50.697 -10.489  45.137  1.00 89.91           C
ATOM     64  CE  LYS     9      51.544 -11.322  46.101  1.00 89.91           C
ATOM     65  NZ  LYS     9      52.592 -10.476  46.715  1.00 89.91           N
ATOM     66  C   LYS     9      47.212 -12.256  42.937  1.00 89.91           C
ATOM     67  O   LYS     9      47.527 -13.325  43.458  1.00 89.91           O
ATOM     68  N   ARG    10      45.954 -11.792  42.928  1.00127.97           N
ATOM     69  CA  ARG    10      44.851 -12.467  43.536  1.00127.97           C
ATOM     70  CB  ARG    10      43.518 -11.721  43.350  1.00127.97           C
ATOM     71  CG  ARG    10      43.460 -10.412  44.144  1.00127.97           C
ATOM     72  CD  ARG    10      42.356 -10.378  45.206  1.00127.97           C
ATOM     73  NE  ARG    10      42.528 -11.553  46.108  1.00127.97           N
ATOM     74  CZ  ARG    10      41.622 -11.771  47.106  1.00127.97           C
ATOM     75  NH1 ARG    10      40.590 -10.895  47.290  1.00127.97           N
ATOM     76  NH2 ARG    10      41.733 -12.867  47.912  1.00127.97           N
ATOM     77  C   ARG    10      44.747 -13.800  42.869  1.00127.97           C
ATOM     78  O   ARG    10      44.161 -14.729  43.418  1.00127.97           O
ATOM     79  N   GLU    11      45.314 -13.903  41.651  1.00118.86           N
ATOM     80  CA  GLU    11      45.297 -15.074  40.817  1.00118.86           C
ATOM     81  CB  GLU    11      46.201 -14.949  39.580  1.00118.86           C
ATOM     82  CG  GLU    11      47.725 -14.942  39.832  1.00118.86           C
ATOM     83  CD  GLU    11      48.493 -14.532  38.581  1.00118.86           C
ATOM     84  OE1 GLU    11      48.423 -15.269  37.564  1.00118.86           O
ATOM     85  OE2 GLU    11      49.163 -13.468  38.627  1.00118.86           O
ATOM     86  C   GLU    11      45.899 -16.244  41.508  1.00118.86           C
ATOM     87  O   GLU    11      45.427 -17.367  41.343  1.00118.86           O
ATOM     88  N   CYS    12      46.969 -16.012  42.288  1.00 65.65           N
ATOM     89  CA  CYS    12      47.735 -17.113  42.770  1.00 65.65           C
ATOM     90  CB  CYS    12      48.972 -16.695  43.578  1.00 65.65           C
ATOM     91  SG  CYS    12      50.272 -16.021  42.497  1.00 65.65           S
ATOM     92  C   CYS    12      46.875 -18.022  43.569  1.00 65.65           C
ATOM     93  O   CYS    12      46.079 -17.595  44.404  1.00 65.65           O
ATOM     94  N   GLY    13      47.004 -19.328  43.274  1.00 33.65           N
ATOM     95  CA  GLY    13      46.230 -20.335  43.927  1.00 33.65           C
ATOM     96  C   GLY    13      46.548 -21.612  43.225  1.00 33.65           C
ATOM     97  O   GLY    13      47.245 -21.608  42.214  1.00 33.65           O
ATOM     98  N   ARG    14      46.023 -22.737  43.739  1.00183.98           N
ATOM     99  CA  ARG    14      46.294 -24.031  43.188  1.00183.98           C
ATOM    100  CB  ARG    14      45.572 -25.140  43.980  1.00183.98           C
ATOM    101  CG  ARG    14      45.989 -26.567  43.624  1.00183.98           C
ATOM    102  CD  ARG    14      45.244 -27.626  44.441  1.00183.98           C
ATOM    103  NE  ARG    14      44.047 -28.040  43.656  1.00183.98           N
ATOM    104  CZ  ARG    14      44.119 -29.123  42.828  1.00183.98           C
ATOM    105  NH1 ARG    14      45.257 -29.877  42.786  1.00183.98           N
ATOM    106  NH2 ARG    14      43.055 -29.453  42.039  1.00183.98           N
ATOM    107  C   ARG    14      45.781 -24.056  41.783  1.00183.98           C
ATOM    108  O   ARG    14      46.434 -24.563  40.871  1.00183.98           O
ATOM    109  N   TRP    15      44.590 -23.474  41.576  1.00 78.26           N
ATOM    110  CA  TRP    15      43.964 -23.453  40.288  1.00 78.26           C
ATOM    111  CB  TRP    15      42.627 -22.698  40.350  1.00 78.26           C
ATOM    112  CG  TRP    15      41.904 -22.521  39.041  1.00 78.26           C
ATOM    113  CD2 TRP    15      42.076 -21.360  38.221  1.00 78.26           C
ATOM    114  CD1 TRP    15      40.986 -23.312  38.413  1.00 78.26           C
ATOM    115  NE1 TRP    15      40.571 -22.709  37.248  1.00 78.26           N
ATOM    116  CE2 TRP    15      41.238 -21.505  37.119  1.00 78.26           C
ATOM    117  CE3 TRP    15      42.874 -20.265  38.381  1.00 78.26           C
ATOM    118  CZ2 TRP    15      41.186 -20.546  36.150  1.00 78.26           C
ATOM    119  CZ3 TRP    15      42.818 -19.296  37.409  1.00 78.26           C
ATOM    120  CH2 TRP    15      41.988 -19.438  36.321  1.00 78.26           C
ATOM    121  C   TRP    15      44.890 -22.741  39.369  1.00 78.26           C
ATOM    122  O   TRP    15      45.157 -23.189  38.257  1.00 78.26           O
ATOM    123  N   CYS    16      45.423 -21.609  39.845  1.00 73.62           N
ATOM    124  CA  CYS    16      46.336 -20.809  39.098  1.00 73.62           C
ATOM    125  CB  CYS    16      46.807 -19.619  39.938  1.00 73.62           C
ATOM    126  SG  CYS    16      47.413 -18.305  38.878  1.00 73.62           S
ATOM    127  C   CYS    16      47.551 -21.645  38.851  1.00 73.62           C
ATOM    128  O   CYS    16      48.135 -21.630  37.772  1.00 73.62           O
ATOM    129  N   ARG    17      47.990 -22.412  39.851  1.00 75.50           N
ATOM    130  CA  ARG    17      49.200 -23.149  39.650  1.00 75.50           C
ATOM    131  CB  ARG    17      49.614 -23.964  40.888  1.00 75.50           C
ATOM    132  CG  ARG    17      50.941 -24.708  40.701  1.00 75.50           C
ATOM    133  CD  ARG    17      51.410 -25.502  41.926  1.00 75.50           C
ATOM    134  NE  ARG    17      51.162 -26.949  41.662  1.00 75.50           N
ATOM    135  CZ  ARG    17      50.131 -27.600  42.275  1.00 75.50           C
ATOM    136  NH1 ARG    17      49.378 -26.958  43.217  1.00 75.50           N
ATOM    137  NH2 ARG    17      49.860 -28.898  41.949  1.00 75.50           N
ATOM    138  C   ARG    17      49.004 -24.117  38.529  1.00 75.50           C
ATOM    139  O   ARG    17      49.854 -24.239  37.647  1.00 75.50           O
ATOM    140  N   ASP    18      47.880 -24.856  38.545  1.00 69.41           N
ATOM    141  CA  ASP    18      47.655 -25.834  37.523  1.00 69.41           C
ATOM    142  CB  ASP    18      46.472 -26.753  37.862  1.00 69.41           C
ATOM    143  CG  ASP    18      46.478 -27.905  36.877  1.00 69.41           C
ATOM    144  OD1 ASP    18      47.510 -28.070  36.174  1.00 69.41           O
ATOM    145  OD2 ASP    18      45.454 -28.636  36.810  1.00 69.41           O
ATOM    146  C   ASP    18      47.344 -25.192  36.201  1.00 69.41           C
ATOM    147  O   ASP    18      47.953 -25.506  35.179  1.00 69.41           O
ATOM    148  N   HIS    19      46.351 -24.288  36.212  1.00 90.77           N
ATOM    149  CA  HIS    19      45.812 -23.659  35.043  1.00 90.77           C
ATOM    150  ND1 HIS    19      43.344 -24.887  36.760  1.00 90.77           N
ATOM    151  CG  HIS    19      43.449 -24.252  35.543  1.00 90.77           C
ATOM    152  CB  HIS    19      44.392 -23.120  35.270  1.00 90.77           C
ATOM    153  NE2 HIS    19      41.931 -25.915  35.384  1.00 90.77           N
ATOM    154  CD2 HIS    19      42.579 -24.892  34.715  1.00 90.77           C
ATOM    155  CE1 HIS    19      42.424 -25.873  36.610  1.00 90.77           C
ATOM    156  C   HIS    19      46.655 -22.560  34.477  1.00 90.77           C
ATOM    157  O   HIS    19      46.665 -22.369  33.265  1.00 90.77           O
ATOM    158  N   SER    20      47.375 -21.787  35.308  1.00 78.06           N
ATOM    159  CA  SER    20      47.990 -20.613  34.759  1.00 78.06           C
ATOM    160  CB  SER    20      47.354 -19.343  35.330  1.00 78.06           C
ATOM    161  OG  SER    20      45.943 -19.475  35.284  1.00 78.06           O
ATOM    162  C   SER    20      49.450 -20.513  35.078  1.00 78.06           C
ATOM    163  O   SER    20      49.899 -20.722  36.203  1.00 78.06           O
ATOM    164  N   ARG    21      50.224 -20.159  34.042  1.00212.42           N
ATOM    165  CA  ARG    21      51.631 -19.889  34.080  1.00212.42           C
ATOM    166  CB  ARG    21      52.210 -19.752  32.666  1.00212.42           C
ATOM    167  CG  ARG    21      52.089 -21.050  31.867  1.00212.42           C
ATOM    168  CD  ARG    21      52.029 -20.839  30.354  1.00212.42           C
ATOM    169  NE  ARG    21      53.388 -21.047  29.783  1.00212.42           N
ATOM    170  CZ  ARG    21      53.552 -20.922  28.434  1.00212.42           C
ATOM    171  NH1 ARG    21      52.485 -20.574  27.658  1.00212.42           N
ATOM    172  NH2 ARG    21      54.771 -21.135  27.858  1.00212.42           N
ATOM    173  C   ARG    21      51.825 -18.574  34.769  1.00212.42           C
ATOM    174  O   ARG    21      52.881 -18.302  35.339  1.00212.42           O
ATOM    175  N   CYS    22      50.789 -17.717  34.702  1.00117.92           N
ATOM    176  CA  CYS    22      50.850 -16.360  35.163  1.00117.92           C
ATOM    177  CB  CYS    22      49.550 -15.576  34.852  1.00117.92           C
ATOM    178  SG  CYS    22      49.465 -15.198  33.067  1.00117.92           S
ATOM    179  C   CYS    22      51.209 -16.283  36.615  1.00117.92           C
ATOM    180  O   CYS    22      52.024 -15.446  36.996  1.00117.92           O
ATOM    181  N   CYS    23      50.638 -17.125  37.491  1.00 87.17           N
ATOM    182  CA  CYS    23      51.109 -17.031  38.845  1.00 87.17           C
ATOM    183  CB  CYS    23      50.183 -17.653  39.905  1.00 87.17           C
ATOM    184  SG  CYS    23      50.976 -17.672  41.542  1.00 87.17           S
ATOM    185  C   CYS    23      52.427 -17.794  38.910  1.00 87.17           C
ATOM    186  O   CYS    23      52.458 -18.970  38.459  1.00 87.17           O
ATOM    187  OXT CYS    23      53.422 -17.209  39.415  1.00 87.17           O
TER     188      CYS    23
CONECT   37  126
CONECT   43  178
CONECT   91  184
END
