# Supplementary material for: Graph-Directed Approach for Downselecting Toxins for Experimental Structure Determination
Source: Mar Drugs. 2020 May 14;18(5):256. doi: 10.3390/md18050256 (PMC7281422; doi:10.3390/md18050256)
Supplement: Supplementary file 1 [file marinedrugs-18-00256-s001.zip › SupplementaryMaterial/finalmodels/6C_finalmodels/seq8/seq8model3_B99990004.pdb]

EXPDTA    THEORETICAL MODEL, MODELLER 9.19 2019/07/19 20:31:15
REMARK   6 MODELLER OBJECTIVE FUNCTION:       175.1671
REMARK   6 MODELLER BEST TEMPLATE % SEQ ID:  63.333
REMARK   6 SEQUENCE: subject
REMARK   6 ALIGNMENT: subject-mult.ali
REMARK   6 DOPE score: -1634.18835
REMARK   6 GA341 score: 0.92505
REMARK   6 TEMPLATE: 4b1qPA 1:A - 30:A MODELS 1: - 30: AT 63.3%
REMARK   6 TEMPLATE: 4b1qPA 1:A - 30:A MODELS 1: - 30: AT 63.3%
SSBOND   1 CYS     12    CYS     21                          1555   1555  2.03
SSBOND   2 CYS     13    CYS     26                          1555   1555  2.03
SSBOND   3 CYS     24    CYS     30                          1555   1555  2.04
ATOM      1  N   ALA     1      88.413 -43.607 -30.309  1.00 12.50           N
ATOM      2  CA  ALA     1      87.364 -44.212 -31.162  1.00 12.50           C
ATOM      3  CB  ALA     1      86.972 -45.600 -30.632  1.00 12.50           C
ATOM      4  C   ALA     1      86.152 -43.345 -31.201  1.00 12.50           C
ATOM      5  O   ALA     1      86.017 -42.396 -30.431  1.00 12.50           O
ATOM      6  N   PRO     2      85.259 -43.660 -32.092  1.00 51.94           N
ATOM      7  CA  PRO     2      84.075 -42.863 -32.213  1.00 51.94           C
ATOM      8  CD  PRO     2      85.668 -44.205 -33.373  1.00 51.94           C
ATOM      9  CB  PRO     2      83.425 -43.276 -33.531  1.00 51.94           C
ATOM     10  CG  PRO     2      84.629 -43.697 -34.390  1.00 51.94           C
ATOM     11  C   PRO     2      83.237 -43.072 -31.011  1.00 51.94           C
ATOM     12  O   PRO     2      83.418 -44.080 -30.330  1.00 51.94           O
ATOM     13  N   GLU     3      82.341 -42.122 -30.706  1.00 67.76           N
ATOM     14  CA  GLU     3      81.539 -42.301 -29.542  1.00 67.76           C
ATOM     15  CB  GLU     3      81.117 -40.993 -28.855  1.00 67.76           C
ATOM     16  CG  GLU     3      80.338 -41.249 -27.564  1.00 67.76           C
ATOM     17  CD  GLU     3      81.365 -41.657 -26.524  1.00 67.76           C
ATOM     18  OE1 GLU     3      82.542 -41.232 -26.671  1.00 67.76           O
ATOM     19  OE2 GLU     3      80.999 -42.409 -25.582  1.00 67.76           O
ATOM     20  C   GLU     3      80.277 -42.963 -29.965  1.00 67.76           C
ATOM     21  O   GLU     3      79.643 -42.571 -30.944  1.00 67.76           O
ATOM     22  N   LEU     4      79.892 -44.022 -29.237  1.00 51.61           N
ATOM     23  CA  LEU     4      78.635 -44.623 -29.535  1.00 51.61           C
ATOM     24  CB  LEU     4      78.461 -46.019 -28.920  1.00 51.61           C
ATOM     25  CG  LEU     4      79.419 -47.041 -29.535  1.00 51.61           C
ATOM     26  CD1 LEU     4      79.215 -48.438 -28.937  1.00 51.61           C
ATOM     27  CD2 LEU     4      79.289 -47.027 -31.062  1.00 51.61           C
ATOM     28  C   LEU     4      77.660 -43.722 -28.872  1.00 51.61           C
ATOM     29  O   LEU     4      77.808 -43.413 -27.692  1.00 51.61           O
ATOM     30  N   VAL     5      76.653 -43.240 -29.616  1.00 88.94           N
ATOM     31  CA  VAL     5      75.708 -42.363 -28.995  1.00 88.94           C
ATOM     32  CB  VAL     5      75.479 -41.087 -29.755  1.00 88.94           C
ATOM     33  CG1 VAL     5      76.792 -40.285 -29.773  1.00 88.94           C
ATOM     34  CG2 VAL     5      74.933 -41.442 -31.149  1.00 88.94           C
ATOM     35  C   VAL     5      74.421 -43.102 -28.959  1.00 88.94           C
ATOM     36  O   VAL     5      74.089 -43.841 -29.883  1.00 88.94           O
ATOM     37  N   VAL     6      73.664 -42.922 -27.867  1.00 94.10           N
ATOM     38  CA  VAL     6      72.413 -43.593 -27.693  1.00 94.10           C
ATOM     39  CB  VAL     6      71.891 -43.475 -26.285  1.00 94.10           C
ATOM     40  CG1 VAL     6      71.732 -41.987 -25.925  1.00 94.10           C
ATOM     41  CG2 VAL     6      70.584 -44.278 -26.169  1.00 94.10           C
ATOM     42  C   VAL     6      71.415 -42.994 -28.629  1.00 94.10           C
ATOM     43  O   VAL     6      71.598 -41.881 -29.122  1.00 94.10           O
ATOM     44  N   THR     7      70.350 -43.761 -28.936  1.00102.75           N
ATOM     45  CA  THR     7      69.311 -43.263 -29.781  1.00102.75           C
ATOM     46  CB  THR     7      68.475 -44.332 -30.431  1.00102.75           C
ATOM     47  OG1 THR     7      67.633 -43.758 -31.422  1.00102.75           O
ATOM     48  CG2 THR     7      67.642 -45.039 -29.348  1.00102.75           C
ATOM     49  C   THR     7      68.449 -42.441 -28.889  1.00102.75           C
ATOM     50  O   THR     7      68.894 -41.994 -27.833  1.00102.75           O
ATOM     51  N   ALA     8      67.193 -42.175 -29.282  1.00 42.71           N
ATOM     52  CA  ALA     8      66.435 -41.359 -28.390  1.00 42.71           C
ATOM     53  CB  ALA     8      65.163 -40.777 -29.027  1.00 42.71           C
ATOM     54  C   ALA     8      66.016 -42.231 -27.259  1.00 42.71           C
ATOM     55  O   ALA     8      65.008 -42.932 -27.330  1.00 42.71           O
ATOM     56  N   THR     9      66.798 -42.186 -26.167  1.00 47.68           N
ATOM     57  CA  THR     9      66.498 -42.939 -24.990  1.00 47.68           C
ATOM     58  CB  THR     9      67.260 -44.234 -24.908  1.00 47.68           C
ATOM     59  OG1 THR     9      67.021 -45.019 -26.068  1.00 47.68           O
ATOM     60  CG2 THR     9      66.767 -45.007 -23.675  1.00 47.68           C
ATOM     61  C   THR     9      66.885 -42.035 -23.869  1.00 47.68           C
ATOM     62  O   THR     9      67.678 -41.115 -24.062  1.00 47.68           O
ATOM     63  N   THR    10      66.316 -42.235 -22.671  1.00 41.21           N
ATOM     64  CA  THR    10      66.640 -41.335 -21.610  1.00 41.21           C
ATOM     65  CB  THR    10      65.467 -41.044 -20.725  1.00 41.21           C
ATOM     66  OG1 THR    10      64.411 -40.476 -21.488  1.00 41.21           O
ATOM     67  CG2 THR    10      65.908 -40.059 -19.629  1.00 41.21           C
ATOM     68  C   THR    10      67.728 -41.919 -20.777  1.00 41.21           C
ATOM     69  O   THR    10      67.876 -43.135 -20.671  1.00 41.21           O
ATOM     70  N   THR    11      68.549 -41.038 -20.179  1.00 34.06           N
ATOM     71  CA  THR    11      69.600 -41.488 -19.321  1.00 34.06           C
ATOM     72  CB  THR    11      70.790 -40.575 -19.309  1.00 34.06           C
ATOM     73  OG1 THR    11      70.428 -39.315 -18.767  1.00 34.06           O
ATOM     74  CG2 THR    11      71.281 -40.391 -20.756  1.00 34.06           C
ATOM     75  C   THR    11      69.023 -41.511 -17.945  1.00 34.06           C
ATOM     76  O   THR    11      67.971 -40.927 -17.688  1.00 34.06           O
ATOM     77  N   CYS    12      69.684 -42.209 -17.011  1.00 60.40           N
ATOM     78  CA  CYS    12      69.141 -42.242 -15.695  1.00 60.40           C
ATOM     79  CB  CYS    12      69.639 -43.441 -14.875  1.00 60.40           C
ATOM     80  SG  CYS    12      69.078 -43.443 -13.143  1.00 60.40           S
ATOM     81  C   CYS    12      69.610 -41.008 -15.016  1.00 60.40           C
ATOM     82  O   CYS    12      70.671 -40.987 -14.400  1.00 60.40           O
ATOM     83  N   CYS    13      68.830 -39.922 -15.151  1.00 75.76           N
ATOM     84  CA  CYS    13      69.118 -38.718 -14.431  1.00 75.76           C
ATOM     85  CB  CYS    13      68.886 -38.914 -12.925  1.00 75.76           C
ATOM     86  SG  CYS    13      67.204 -39.556 -12.709  1.00 75.76           S
ATOM     87  C   CYS    13      70.512 -38.249 -14.703  1.00 75.76           C
ATOM     88  O   CYS    13      71.182 -37.693 -13.828  1.00 75.76           O
ATOM     89  N   GLY    14      70.951 -38.408 -15.968  1.00 46.78           N
ATOM     90  CA  GLY    14      72.246 -37.938 -16.368  1.00 46.78           C
ATOM     91  C   GLY    14      73.293 -38.936 -15.999  1.00 46.78           C
ATOM     92  O   GLY    14      74.408 -38.567 -15.639  1.00 46.78           O
ATOM     93  N   TYR    15      72.979 -40.238 -16.091  1.00120.63           N
ATOM     94  CA  TYR    15      74.006 -41.194 -15.802  1.00120.63           C
ATOM     95  CB  TYR    15      73.746 -42.150 -14.616  1.00120.63           C
ATOM     96  CG  TYR    15      73.774 -41.346 -13.354  1.00120.63           C
ATOM     97  CD1 TYR    15      74.919 -40.711 -12.933  1.00120.63           C
ATOM     98  CD2 TYR    15      72.662 -41.255 -12.556  1.00120.63           C
ATOM     99  CE1 TYR    15      74.936 -39.974 -11.770  1.00120.63           C
ATOM    100  CE2 TYR    15      72.660 -40.526 -11.396  1.00120.63           C
ATOM    101  CZ  TYR    15      73.801 -39.880 -11.004  1.00120.63           C
ATOM    102  OH  TYR    15      73.796 -39.130  -9.812  1.00120.63           O
ATOM    103  C   TYR    15      74.168 -41.986 -17.055  1.00120.63           C
ATOM    104  O   TYR    15      73.860 -41.483 -18.134  1.00120.63           O
ATOM    105  N   ASP    16      74.686 -43.226 -16.963  1.00 56.99           N
ATOM    106  CA  ASP    16      74.959 -43.986 -18.154  1.00 56.99           C
ATOM    107  CB  ASP    16      75.410 -45.428 -17.869  1.00 56.99           C
ATOM    108  CG  ASP    16      76.753 -45.430 -17.151  1.00 56.99           C
ATOM    109  OD1 ASP    16      77.474 -44.400 -17.198  1.00 56.99           O
ATOM    110  OD2 ASP    16      77.071 -46.483 -16.535  1.00 56.99           O
ATOM    111  C   ASP    16      73.699 -44.084 -18.967  1.00 56.99           C
ATOM    112  O   ASP    16      72.592 -44.131 -18.432  1.00 56.99           O
ATOM    113  N   PRO    17      73.869 -44.056 -20.268  1.00 78.33           N
ATOM    114  CA  PRO    17      72.764 -44.164 -21.181  1.00 78.33           C
ATOM    115  CD  PRO    17      75.013 -43.396 -20.880  1.00 78.33           C
ATOM    116  CB  PRO    17      73.298 -43.756 -22.557  1.00 78.33           C
ATOM    117  CG  PRO    17      74.829 -43.680 -22.381  1.00 78.33           C
ATOM    118  C   PRO    17      72.211 -45.543 -21.110  1.00 78.33           C
ATOM    119  O   PRO    17      71.118 -45.776 -21.626  1.00 78.33           O
ATOM    120  N   MET    18      72.967 -46.475 -20.505  1.00 65.88           N
ATOM    121  CA  MET    18      72.533 -47.832 -20.360  1.00 65.88           C
ATOM    122  CB  MET    18      73.606 -48.756 -19.768  1.00 65.88           C
ATOM    123  CG  MET    18      74.831 -48.899 -20.671  1.00 65.88           C
ATOM    124  SD  MET    18      75.994 -50.184 -20.129  1.00 65.88           S
ATOM    125  CE  MET    18      76.521 -49.280 -18.640  1.00 65.88           C
ATOM    126  C   MET    18      71.357 -47.864 -19.444  1.00 65.88           C
ATOM    127  O   MET    18      70.463 -48.691 -19.618  1.00 65.88           O
ATOM    128  N   THR    19      71.341 -46.965 -18.438  1.00 46.06           N
ATOM    129  CA  THR    19      70.289 -46.940 -17.462  1.00 46.06           C
ATOM    130  CB  THR    19      70.783 -46.675 -16.076  1.00 46.06           C
ATOM    131  OG1 THR    19      71.505 -45.453 -16.067  1.00 46.06           O
ATOM    132  CG2 THR    19      71.679 -47.835 -15.616  1.00 46.06           C
ATOM    133  C   THR    19      69.319 -45.840 -17.777  1.00 46.06           C
ATOM    134  O   THR    19      69.679 -44.793 -18.314  1.00 46.06           O
ATOM    135  N   ILE    20      68.033 -46.081 -17.444  1.00 90.84           N
ATOM    136  CA  ILE    20      66.993 -45.122 -17.691  1.00 90.84           C
ATOM    137  CB  ILE    20      65.910 -45.605 -18.612  1.00 90.84           C
ATOM    138  CG1 ILE    20      64.878 -44.479 -18.826  1.00 90.84           C
ATOM    139  CG2 ILE    20      65.327 -46.905 -18.034  1.00 90.84           C
ATOM    140  CD1 ILE    20      63.804 -44.790 -19.866  1.00 90.84           C
ATOM    141  C   ILE    20      66.314 -44.840 -16.396  1.00 90.84           C
ATOM    142  O   ILE    20      66.145 -45.738 -15.573  1.00 90.84           O
ATOM    143  N   CYS    21      65.924 -43.565 -16.178  1.00 50.94           N
ATOM    144  CA  CYS    21      65.253 -43.212 -14.960  1.00 50.94           C
ATOM    145  CB  CYS    21      66.217 -42.730 -13.865  1.00 50.94           C
ATOM    146  SG  CYS    21      67.173 -44.134 -13.222  1.00 50.94           S
ATOM    147  C   CYS    21      64.262 -42.126 -15.252  1.00 50.94           C
ATOM    148  O   CYS    21      64.447 -41.314 -16.158  1.00 50.94           O
ATOM    149  N   PRO    22      63.184 -42.120 -14.510  1.00 78.97           N
ATOM    150  CA  PRO    22      62.158 -41.127 -14.704  1.00 78.97           C
ATOM    151  CD  PRO    22      62.669 -43.335 -13.896  1.00 78.97           C
ATOM    152  CB  PRO    22      60.868 -41.745 -14.168  1.00 78.97           C
ATOM    153  CG  PRO    22      61.337 -42.902 -13.267  1.00 78.97           C
ATOM    154  C   PRO    22      62.513 -39.822 -14.051  1.00 78.97           C
ATOM    155  O   PRO    22      63.288 -39.832 -13.098  1.00 78.97           O
ATOM    156  N   PRO    23      61.977 -38.725 -14.523  1.00 65.57           N
ATOM    157  CA  PRO    23      62.228 -37.405 -14.003  1.00 65.57           C
ATOM    158  CD  PRO    23      60.903 -38.744 -15.493  1.00 65.57           C
ATOM    159  CB  PRO    23      61.406 -36.456 -14.864  1.00 65.57           C
ATOM    160  CG  PRO    23      60.269 -37.349 -15.386  1.00 65.57           C
ATOM    161  C   PRO    23      61.853 -37.309 -12.565  1.00 65.57           C
ATOM    162  O   PRO    23      62.469 -36.528 -11.842  1.00 65.57           O
ATOM    163  N   CYS    24      60.841 -38.068 -12.118  1.00 64.70           N
ATOM    164  CA  CYS    24      60.502 -37.971 -10.735  1.00 64.70           C
ATOM    165  CB  CYS    24      59.198 -38.693 -10.339  1.00 64.70           C
ATOM    166  SG  CYS    24      58.632 -38.149  -8.694  1.00 64.70           S
ATOM    167  C   CYS    24      61.667 -38.531  -9.980  1.00 64.70           C
ATOM    168  O   CYS    24      61.896 -38.200  -8.822  1.00 64.70           O
ATOM    169  N   MET    25      62.386 -39.486 -10.587  1.00 78.27           N
ATOM    170  CA  MET    25      63.592 -39.973  -9.988  1.00 78.27           C
ATOM    171  CB  MET    25      64.131 -41.212 -10.716  1.00 78.27           C
ATOM    172  CG  MET    25      63.322 -42.472 -10.427  1.00 78.27           C
ATOM    173  SD  MET    25      63.715 -43.220  -8.823  1.00 78.27           S
ATOM    174  CE  MET    25      65.242 -44.004  -9.421  1.00 78.27           C
ATOM    175  C   MET    25      64.677 -38.930 -10.060  1.00 78.27           C
ATOM    176  O   MET    25      65.497 -38.815  -9.151  1.00 78.27           O
ATOM    177  N   CYS    26      64.786 -38.217 -11.201  1.00 79.64           N
ATOM    178  CA  CYS    26      65.879 -37.296 -11.391  1.00 79.64           C
ATOM    179  CB  CYS    26      65.983 -36.847 -12.847  1.00 79.64           C
ATOM    180  SG  CYS    26      66.132 -38.311 -13.897  1.00 79.64           S
ATOM    181  C   CYS    26      65.779 -36.056 -10.567  1.00 79.64           C
ATOM    182  O   CYS    26      66.590 -35.823  -9.670  1.00 79.64           O
ATOM    183  N   THR    27      64.751 -35.245 -10.895  1.00 68.52           N
ATOM    184  CA  THR    27      64.404 -33.977 -10.317  1.00 68.52           C
ATOM    185  CB  THR    27      63.561 -33.122 -11.221  1.00 68.52           C
ATOM    186  OG1 THR    27      62.313 -33.733 -11.502  1.00 68.52           O
ATOM    187  CG2 THR    27      64.349 -32.918 -12.523  1.00 68.52           C
ATOM    188  C   THR    27      63.703 -34.201  -9.020  1.00 68.52           C
ATOM    189  O   THR    27      63.650 -33.323  -8.161  1.00 68.52           O
ATOM    190  N   HIS    28      63.164 -35.417  -8.846  1.00131.66           N
ATOM    191  CA  HIS    28      62.375 -35.767  -7.708  1.00131.66           C
ATOM    192  ND1 HIS    28      64.318 -37.591  -5.938  1.00131.66           N
ATOM    193  CG  HIS    28      64.284 -36.218  -6.074  1.00131.66           C
ATOM    194  CB  HIS    28      63.033 -35.426  -6.357  1.00131.66           C
ATOM    195  NE2 HIS    28      66.390 -36.870  -5.574  1.00131.66           N
ATOM    196  CD2 HIS    28      65.559 -35.796  -5.851  1.00131.66           C
ATOM    197  CE1 HIS    28      65.600 -37.924  -5.638  1.00131.66           C
ATOM    198  C   HIS    28      61.074 -35.058  -7.801  1.00131.66           C
ATOM    199  O   HIS    28      60.401 -34.844  -6.797  1.00131.66           O
ATOM    200  N   SER    29      60.648 -34.708  -9.028  1.00 49.73           N
ATOM    201  CA  SER    29      59.340 -34.145  -9.103  1.00 49.73           C
ATOM    202  CB  SER    29      59.304 -32.734  -9.708  1.00 49.73           C
ATOM    203  OG  SER    29      59.839 -32.768 -11.023  1.00 49.73           O
ATOM    204  C   SER    29      58.511 -35.039  -9.963  1.00 49.73           C
ATOM    205  O   SER    29      58.866 -35.344 -11.100  1.00 49.73           O
ATOM    206  N   CYS    30      57.375 -35.505  -9.421  1.00 89.90           N
ATOM    207  CA  CYS    30      56.508 -36.325 -10.203  1.00 89.90           C
ATOM    208  CB  CYS    30      55.704 -37.317  -9.346  1.00 89.90           C
ATOM    209  SG  CYS    30      56.673 -38.705  -8.646  1.00 89.90           S
ATOM    210  C   CYS    30      55.585 -35.385 -10.910  1.00 89.90           C
ATOM    211  O   CYS    30      55.296 -34.290 -10.425  1.00 89.90           O
ATOM    212  N   PRO    31      55.158 -35.783 -12.077  1.00 57.09           N
ATOM    213  CA  PRO    31      54.270 -34.976 -12.865  1.00 57.09           C
ATOM    214  CD  PRO    31      55.888 -36.745 -12.886  1.00 57.09           C
ATOM    215  CB  PRO    31      54.335 -35.525 -14.289  1.00 57.09           C
ATOM    216  CG  PRO    31      55.027 -36.893 -14.153  1.00 57.09           C
ATOM    217  C   PRO    31      52.903 -35.053 -12.297  1.00 57.09           C
ATOM    218  O   PRO    31      52.624 -35.987 -11.546  1.00 57.09           O
ATOM    219  N   PRO    32      52.062 -34.113 -12.622  1.00 87.14           N
ATOM    220  CA  PRO    32      50.736 -34.191 -12.104  1.00 87.14           C
ATOM    221  CD  PRO    32      52.484 -32.726 -12.732  1.00 87.14           C
ATOM    222  CB  PRO    32      50.074 -32.852 -12.437  1.00 87.14           C
ATOM    223  CG  PRO    32      51.181 -32.020 -13.134  1.00 87.14           C
ATOM    224  C   PRO    32      50.084 -35.417 -12.647  1.00 87.14           C
ATOM    225  O   PRO    32      50.387 -35.816 -13.771  1.00 87.14           O
ATOM    226  N   LYS    33      49.214 -36.056 -11.846  1.00208.54           N
ATOM    227  CA  LYS    33      48.636 -37.279 -12.295  1.00208.54           C
ATOM    228  CB  LYS    33      48.781 -38.429 -11.286  1.00208.54           C
ATOM    229  CG  LYS    33      48.255 -39.753 -11.829  1.00208.54           C
ATOM    230  CD  LYS    33      48.522 -40.948 -10.917  1.00208.54           C
ATOM    231  CE  LYS    33      48.009 -42.276 -11.486  1.00208.54           C
ATOM    232  NZ  LYS    33      48.009 -43.303 -10.423  1.00208.54           N
ATOM    233  C   LYS    33      47.183 -37.040 -12.487  1.00208.54           C
ATOM    234  O   LYS    33      46.518 -36.452 -11.634  1.00208.54           O
ATOM    235  N   GLY    34      46.659 -37.492 -13.641  1.00 91.23           N
ATOM    236  CA  GLY    34      45.264 -37.333 -13.911  1.00 91.23           C
ATOM    237  C   GLY    34      44.963 -35.878 -13.812  1.00 91.23           C
ATOM    238  O   GLY    34      45.372 -35.074 -14.649  1.00 91.23           O
ATOM    239  N   LYS    35      44.214 -35.527 -12.754  1.00179.33           N
ATOM    240  CA  LYS    35      43.840 -34.176 -12.473  1.00179.33           C
ATOM    241  CB  LYS    35      42.711 -34.137 -11.436  1.00179.33           C
ATOM    242  CG  LYS    35      41.446 -34.822 -11.949  1.00179.33           C
ATOM    243  CD  LYS    35      40.674 -35.548 -10.848  1.00179.33           C
ATOM    244  CE  LYS    35      41.377 -36.856 -10.461  1.00179.33           C
ATOM    245  NZ  LYS    35      40.725 -37.491  -9.297  1.00179.33           N
ATOM    246  C   LYS    35      45.038 -33.518 -11.869  1.00179.33           C
ATOM    247  O   LYS    35      45.704 -34.080 -11.001  1.00179.33           O
ATOM    248  N   PRO    36      45.332 -32.339 -12.336  1.00 67.54           N
ATOM    249  CA  PRO    36      46.426 -31.538 -11.859  1.00 67.54           C
ATOM    250  CD  PRO    36      44.468 -31.624 -13.254  1.00 67.54           C
ATOM    251  CB  PRO    36      46.397 -30.264 -12.700  1.00 67.54           C
ATOM    252  CG  PRO    36      44.928 -30.162 -13.150  1.00 67.54           C
ATOM    253  C   PRO    36      46.202 -31.243 -10.418  1.00 67.54           C
ATOM    254  O   PRO    36      45.012 -31.228 -10.004  1.00 67.54           O
ATOM    255  OXT PRO    36      47.210 -31.002  -9.702  1.00 67.54           O
TER     256      PRO    36
CONECT   80  146
CONECT   86  180
CONECT  166  209
END
