# Supplementary material for: Graph-Directed Approach for Downselecting Toxins for Experimental Structure Determination
Source: Mar Drugs. 2020 May 14;18(5):256. doi: 10.3390/md18050256 (PMC7281422; doi:10.3390/md18050256)
Supplement: Supplementary file 1 [file marinedrugs-18-00256-s001.zip › SupplementaryMaterial/finalmodels/6C_finalmodels/seq8/seq8model2_B99990009.pdb]

EXPDTA    THEORETICAL MODEL, MODELLER 9.19 2019/07/19 20:31:53
REMARK   6 MODELLER OBJECTIVE FUNCTION:       161.7072
REMARK   6 MODELLER BEST TEMPLATE % SEQ ID:  63.333
REMARK   6 SEQUENCE: subject
REMARK   6 ALIGNMENT: subject-mult.ali
REMARK   6 DOPE score: -1598.50037
REMARK   6 GA341 score: 0.79435
REMARK   6 TEMPLATE: 4b1qPA 1:A - 30:A MODELS 1: - 30: AT 63.3%
REMARK   6 TEMPLATE: 4b1qPA 1:A - 30:A MODELS 1: - 30: AT 63.3%
SSBOND   1 CYS     12    CYS     21                          1555   1555  2.03
SSBOND   2 CYS     13    CYS     26                          1555   1555  2.03
SSBOND   3 CYS     24    CYS     30                          1555   1555  2.04
ATOM      1  N   ALA     1     -23.400 -31.273  57.274  1.00 13.09           N
ATOM      2  CA  ALA     1     -22.759 -30.323  58.212  1.00 13.09           C
ATOM      3  CB  ALA     1     -21.243 -30.572  58.281  1.00 13.09           C
ATOM      4  C   ALA     1     -22.982 -28.923  57.754  1.00 13.09           C
ATOM      5  O   ALA     1     -23.252 -28.671  56.581  1.00 13.09           O
ATOM      6  N   PRO     2     -22.907 -28.004  58.671  1.00 47.24           N
ATOM      7  CA  PRO     2     -23.087 -26.634  58.291  1.00 47.24           C
ATOM      8  CD  PRO     2     -23.419 -28.267  60.006  1.00 47.24           C
ATOM      9  CB  PRO     2     -23.389 -25.877  59.582  1.00 47.24           C
ATOM     10  CG  PRO     2     -24.043 -26.943  60.477  1.00 47.24           C
ATOM     11  C   PRO     2     -21.869 -26.158  57.573  1.00 47.24           C
ATOM     12  O   PRO     2     -20.788 -26.693  57.816  1.00 47.24           O
ATOM     13  N   GLU     3     -22.022 -25.163  56.680  1.00 57.64           N
ATOM     14  CA  GLU     3     -20.900 -24.646  55.955  1.00 57.64           C
ATOM     15  CB  GLU     3     -21.208 -24.362  54.474  1.00 57.64           C
ATOM     16  CG  GLU     3     -20.013 -23.807  53.695  1.00 57.64           C
ATOM     17  CD  GLU     3     -19.048 -24.955  53.428  1.00 57.64           C
ATOM     18  OE1 GLU     3     -18.758 -25.723  54.385  1.00 57.64           O
ATOM     19  OE2 GLU     3     -18.593 -25.086  52.261  1.00 57.64           O
ATOM     20  C   GLU     3     -20.552 -23.343  56.588  1.00 57.64           C
ATOM     21  O   GLU     3     -21.435 -22.563  56.942  1.00 57.64           O
ATOM     22  N   LEU     4     -19.243 -23.079  56.766  1.00 38.47           N
ATOM     23  CA  LEU     4     -18.872 -21.833  57.360  1.00 38.47           C
ATOM     24  CB  LEU     4     -17.554 -21.889  58.153  1.00 38.47           C
ATOM     25  CG  LEU     4     -17.604 -22.835  59.369  1.00 38.47           C
ATOM     26  CD1 LEU     4     -16.295 -22.782  60.172  1.00 38.47           C
ATOM     27  CD2 LEU     4     -18.848 -22.575  60.232  1.00 38.47           C
ATOM     28  C   LEU     4     -18.690 -20.864  56.243  1.00 38.47           C
ATOM     29  O   LEU     4     -17.727 -20.935  55.480  1.00 38.47           O
ATOM     30  N   VAL     5     -19.644 -19.926  56.120  1.00 92.82           N
ATOM     31  CA  VAL     5     -19.592 -18.947  55.077  1.00 92.82           C
ATOM     32  CB  VAL     5     -20.939 -18.430  54.657  1.00 92.82           C
ATOM     33  CG1 VAL     5     -21.740 -19.592  54.048  1.00 92.82           C
ATOM     34  CG2 VAL     5     -21.619 -17.771  55.869  1.00 92.82           C
ATOM     35  C   VAL     5     -18.789 -17.789  55.564  1.00 92.82           C
ATOM     36  O   VAL     5     -18.601 -17.596  56.764  1.00 92.82           O
ATOM     37  N   VAL     6     -18.266 -17.004  54.606  1.00 91.76           N
ATOM     38  CA  VAL     6     -17.472 -15.849  54.894  1.00 91.76           C
ATOM     39  CB  VAL     6     -16.734 -15.329  53.693  1.00 91.76           C
ATOM     40  CG1 VAL     6     -17.759 -14.774  52.689  1.00 91.76           C
ATOM     41  CG2 VAL     6     -15.695 -14.297  54.161  1.00 91.76           C
ATOM     42  C   VAL     6     -18.378 -14.764  55.388  1.00 91.76           C
ATOM     43  O   VAL     6     -19.601 -14.869  55.309  1.00 91.76           O
ATOM     44  N   THR     7     -17.779 -13.706  55.971  1.00 99.91           N
ATOM     45  CA  THR     7     -18.503 -12.575  56.475  1.00 99.91           C
ATOM     46  CB  THR     7     -17.679 -11.726  57.397  1.00 99.91           C
ATOM     47  OG1 THR     7     -18.484 -10.730  58.010  1.00 99.91           O
ATOM     48  CG2 THR     7     -16.553 -11.070  56.580  1.00 99.91           C
ATOM     49  C   THR     7     -18.862 -11.749  55.287  1.00 99.91           C
ATOM     50  O   THR     7     -18.752 -12.219  54.157  1.00 99.91           O
ATOM     51  N   ALA     8     -19.332 -10.503  55.494  1.00 41.90           N
ATOM     52  CA  ALA     8     -19.670  -9.749  54.328  1.00 41.90           C
ATOM     53  CB  ALA     8     -20.390  -8.425  54.637  1.00 41.90           C
ATOM     54  C   ALA     8     -18.378  -9.432  53.656  1.00 41.90           C
ATOM     55  O   ALA     8     -17.649  -8.520  54.045  1.00 41.90           O
ATOM     56  N   THR     9     -18.073 -10.211  52.606  1.00109.29           N
ATOM     57  CA  THR     9     -16.857 -10.032  51.880  1.00109.29           C
ATOM     58  CB  THR     9     -15.763 -10.955  52.334  1.00109.29           C
ATOM     59  OG1 THR     9     -14.528 -10.605  51.725  1.00109.29           O
ATOM     60  CG2 THR     9     -16.158 -12.392  51.952  1.00109.29           C
ATOM     61  C   THR     9     -17.164 -10.406  50.475  1.00109.29           C
ATOM     62  O   THR     9     -18.063 -11.208  50.229  1.00109.29           O
ATOM     63  N   THR    10     -16.445  -9.820  49.505  1.00106.67           N
ATOM     64  CA  THR    10     -16.728 -10.217  48.166  1.00106.67           C
ATOM     65  CB  THR    10     -16.681  -9.094  47.170  1.00106.67           C
ATOM     66  OG1 THR    10     -17.279  -9.501  45.949  1.00106.67           O
ATOM     67  CG2 THR    10     -15.218  -8.682  46.948  1.00106.67           C
ATOM     68  C   THR    10     -15.711 -11.237  47.786  1.00106.67           C
ATOM     69  O   THR    10     -14.611 -11.281  48.337  1.00106.67           O
ATOM     70  N   THR    11     -16.077 -12.115  46.840  1.00 33.92           N
ATOM     71  CA  THR    11     -15.144 -13.096  46.395  1.00 33.92           C
ATOM     72  CB  THR    11     -15.788 -14.363  45.915  1.00 33.92           C
ATOM     73  OG1 THR    11     -16.646 -14.087  44.818  1.00 33.92           O
ATOM     74  CG2 THR    11     -16.589 -14.985  47.071  1.00 33.92           C
ATOM     75  C   THR    11     -14.433 -12.489  45.236  1.00 33.92           C
ATOM     76  O   THR    11     -14.831 -11.444  44.726  1.00 33.92           O
ATOM     77  N   CYS    12     -13.332 -13.124  44.804  1.00 54.01           N
ATOM     78  CA  CYS    12     -12.651 -12.606  43.667  1.00 54.01           C
ATOM     79  CB  CYS    12     -11.192 -13.074  43.550  1.00 54.01           C
ATOM     80  SG  CYS    12     -10.377 -12.500  42.029  1.00 54.01           S
ATOM     81  C   CYS    12     -13.369 -13.129  42.472  1.00 54.01           C
ATOM     82  O   CYS    12     -13.078 -14.216  41.983  1.00 54.01           O
ATOM     83  N   CYS    13     -14.364 -12.369  41.991  1.00 65.14           N
ATOM     84  CA  CYS    13     -15.033 -12.709  40.773  1.00 65.14           C
ATOM     85  CB  CYS    13     -14.060 -12.669  39.588  1.00 65.14           C
ATOM     86  SG  CYS    13     -13.162 -11.094  39.620  1.00 65.14           S
ATOM     87  C   CYS    13     -15.635 -14.072  40.859  1.00 65.14           C
ATOM     88  O   CYS    13     -15.791 -14.741  39.837  1.00 65.14           O
ATOM     89  N   GLY    14     -16.050 -14.492  42.070  1.00 38.87           N
ATOM     90  CA  GLY    14     -16.661 -15.785  42.197  1.00 38.87           C
ATOM     91  C   GLY    14     -15.630 -16.832  42.485  1.00 38.87           C
ATOM     92  O   GLY    14     -15.819 -18.000  42.151  1.00 38.87           O
ATOM     93  N   TYR    15     -14.513 -16.456  43.134  1.00105.48           N
ATOM     94  CA  TYR    15     -13.529 -17.443  43.480  1.00105.48           C
ATOM     95  CB  TYR    15     -12.081 -17.124  43.046  1.00105.48           C
ATOM     96  CG  TYR    15     -11.999 -17.277  41.562  1.00105.48           C
ATOM     97  CD1 TYR    15     -12.197 -18.512  40.987  1.00105.48           C
ATOM     98  CD2 TYR    15     -11.692 -16.213  40.744  1.00105.48           C
ATOM     99  CE1 TYR    15     -12.119 -18.675  39.622  1.00105.48           C
ATOM    100  CE2 TYR    15     -11.612 -16.366  39.380  1.00105.48           C
ATOM    101  CZ  TYR    15     -11.834 -17.600  38.817  1.00105.48           C
ATOM    102  OH  TYR    15     -11.755 -17.763  37.417  1.00105.48           O
ATOM    103  C   TYR    15     -13.562 -17.568  44.972  1.00105.48           C
ATOM    104  O   TYR    15     -14.540 -17.177  45.606  1.00105.48           O
ATOM    105  N   ASP    16     -12.517 -18.171  45.570  1.00 47.75           N
ATOM    106  CA  ASP    16     -12.504 -18.417  46.986  1.00 47.75           C
ATOM    107  CB  ASP    16     -11.194 -19.051  47.475  1.00 47.75           C
ATOM    108  CG  ASP    16     -11.095 -20.444  46.877  1.00 47.75           C
ATOM    109  OD1 ASP    16     -12.120 -20.926  46.324  1.00 47.75           O
ATOM    110  OD2 ASP    16      -9.990 -21.041  46.959  1.00 47.75           O
ATOM    111  C   ASP    16     -12.664 -17.122  47.722  1.00 47.75           C
ATOM    112  O   ASP    16     -12.177 -16.067  47.315  1.00 47.75           O
ATOM    113  N   PRO    17     -13.367 -17.226  48.820  1.00 66.08           N
ATOM    114  CA  PRO    17     -13.697 -16.117  49.678  1.00 66.08           C
ATOM    115  CD  PRO    17     -13.542 -18.505  49.490  1.00 66.08           C
ATOM    116  CB  PRO    17     -14.512 -16.727  50.817  1.00 66.08           C
ATOM    117  CG  PRO    17     -13.938 -18.151  50.934  1.00 66.08           C
ATOM    118  C   PRO    17     -12.457 -15.466  50.205  1.00 66.08           C
ATOM    119  O   PRO    17     -12.529 -14.314  50.634  1.00 66.08           O
ATOM    120  N   MET    18     -11.332 -16.201  50.238  1.00100.08           N
ATOM    121  CA  MET    18     -10.095 -15.686  50.746  1.00100.08           C
ATOM    122  CB  MET    18      -8.982 -16.748  50.825  1.00100.08           C
ATOM    123  CG  MET    18      -7.689 -16.223  51.455  1.00100.08           C
ATOM    124  SD  MET    18      -6.480 -17.508  51.897  1.00100.08           S
ATOM    125  CE  MET    18      -6.051 -17.954  50.190  1.00100.08           C
ATOM    126  C   MET    18      -9.624 -14.590  49.851  1.00100.08           C
ATOM    127  O   MET    18      -9.009 -13.629  50.310  1.00100.08           O
ATOM    128  N   THR    19      -9.893 -14.717  48.539  1.00 37.94           N
ATOM    129  CA  THR    19      -9.429 -13.747  47.592  1.00 37.94           C
ATOM    130  CB  THR    19      -8.985 -14.365  46.300  1.00 37.94           C
ATOM    131  OG1 THR    19     -10.079 -15.014  45.664  1.00 37.94           O
ATOM    132  CG2 THR    19      -7.877 -15.386  46.607  1.00 37.94           C
ATOM    133  C   THR    19     -10.550 -12.806  47.281  1.00 37.94           C
ATOM    134  O   THR    19     -11.714 -13.197  47.204  1.00 37.94           O
ATOM    135  N   ILE    20     -10.211 -11.511  47.114  1.00 35.41           N
ATOM    136  CA  ILE    20     -11.211 -10.521  46.843  1.00 35.41           C
ATOM    137  CB  ILE    20     -11.366  -9.534  47.965  1.00 35.41           C
ATOM    138  CG1 ILE    20     -11.800 -10.269  49.245  1.00 35.41           C
ATOM    139  CG2 ILE    20     -12.340  -8.431  47.519  1.00 35.41           C
ATOM    140  CD1 ILE    20     -11.696  -9.415  50.507  1.00 35.41           C
ATOM    141  C   ILE    20     -10.784  -9.769  45.625  1.00 35.41           C
ATOM    142  O   ILE    20      -9.596  -9.530  45.416  1.00 35.41           O
ATOM    143  N   CYS    21     -11.759  -9.403  44.768  1.00 45.01           N
ATOM    144  CA  CYS    21     -11.436  -8.681  43.575  1.00 45.01           C
ATOM    145  CB  CYS    21     -11.282  -9.600  42.351  1.00 45.01           C
ATOM    146  SG  CYS    21      -9.772 -10.608  42.458  1.00 45.01           S
ATOM    147  C   CYS    21     -12.531  -7.690  43.310  1.00 45.01           C
ATOM    148  O   CYS    21     -13.681  -7.899  43.691  1.00 45.01           O
ATOM    149  N   PRO    22     -12.156  -6.593  42.693  1.00159.57           N
ATOM    150  CA  PRO    22     -13.099  -5.550  42.359  1.00159.57           C
ATOM    151  CD  PRO    22     -10.836  -6.045  42.968  1.00159.57           C
ATOM    152  CB  PRO    22     -12.277  -4.281  42.144  1.00159.57           C
ATOM    153  CG  PRO    22     -11.007  -4.518  42.974  1.00159.57           C
ATOM    154  C   PRO    22     -13.899  -5.905  41.147  1.00159.57           C
ATOM    155  O   PRO    22     -13.454  -6.744  40.368  1.00159.57           O
ATOM    156  N   PRO    23     -15.032  -5.282  40.964  1.00141.62           N
ATOM    157  CA  PRO    23     -15.879  -5.566  39.840  1.00141.62           C
ATOM    158  CD  PRO    23     -15.771  -4.712  42.078  1.00141.62           C
ATOM    159  CB  PRO    23     -17.172  -4.794  40.087  1.00141.62           C
ATOM    160  CG  PRO    23     -17.240  -4.697  41.623  1.00141.62           C
ATOM    161  C   PRO    23     -15.208  -5.242  38.548  1.00141.62           C
ATOM    162  O   PRO    23     -15.525  -5.868  37.538  1.00141.62           O
ATOM    163  N   CYS    24     -14.282  -4.271  38.559  1.00 45.11           N
ATOM    164  CA  CYS    24     -13.596  -3.896  37.363  1.00 45.11           C
ATOM    165  CB  CYS    24     -12.628  -2.721  37.609  1.00 45.11           C
ATOM    166  SG  CYS    24     -11.859  -2.003  36.122  1.00 45.11           S
ATOM    167  C   CYS    24     -12.826  -5.101  36.930  1.00 45.11           C
ATOM    168  O   CYS    24     -12.650  -5.350  35.740  1.00 45.11           O
ATOM    169  N   MET    25     -12.275  -5.849  37.899  1.00 82.77           N
ATOM    170  CA  MET    25     -11.583  -7.065  37.590  1.00 82.77           C
ATOM    171  CB  MET    25     -10.800  -7.613  38.794  1.00 82.77           C
ATOM    172  CG  MET    25      -9.617  -6.733  39.193  1.00 82.77           C
ATOM    173  SD  MET    25      -8.325  -6.629  37.919  1.00 82.77           S
ATOM    174  CE  MET    25      -7.069  -5.885  38.999  1.00 82.77           C
ATOM    175  C   MET    25     -12.540  -8.146  37.165  1.00 82.77           C
ATOM    176  O   MET    25     -12.232  -8.954  36.293  1.00 82.77           O
ATOM    177  N   CYS    26     -13.688  -8.272  37.856  1.00 79.43           N
ATOM    178  CA  CYS    26     -14.599  -9.348  37.559  1.00 79.43           C
ATOM    179  CB  CYS    26     -15.567  -9.570  38.725  1.00 79.43           C
ATOM    180  SG  CYS    26     -14.601  -9.807  40.239  1.00 79.43           S
ATOM    181  C   CYS    26     -15.393  -9.153  36.308  1.00 79.43           C
ATOM    182  O   CYS    26     -15.292  -9.928  35.359  1.00 79.43           O
ATOM    183  N   THR    27     -16.225  -8.094  36.321  1.00119.00           N
ATOM    184  CA  THR    27     -17.117  -7.698  35.271  1.00119.00           C
ATOM    185  CB  THR    27     -18.159  -6.731  35.741  1.00119.00           C
ATOM    186  OG1 THR    27     -18.921  -7.301  36.796  1.00119.00           O
ATOM    187  CG2 THR    27     -19.070  -6.393  34.551  1.00119.00           C
ATOM    188  C   THR    27     -16.339  -7.011  34.210  1.00119.00           C
ATOM    189  O   THR    27     -16.714  -7.019  33.039  1.00119.00           O
ATOM    190  N   HIS    28     -15.213  -6.404  34.613  1.00125.70           N
ATOM    191  CA  HIS    28     -14.490  -5.548  33.732  1.00125.70           C
ATOM    192  ND1 HIS    28     -11.917  -7.325  32.542  1.00125.70           N
ATOM    193  CG  HIS    28     -13.291  -7.390  32.475  1.00125.70           C
ATOM    194  CB  HIS    28     -14.186  -6.191  32.367  1.00125.70           C
ATOM    195  NE2 HIS    28     -12.459  -9.480  32.632  1.00125.70           N
ATOM    196  CD2 HIS    28     -13.606  -8.712  32.531  1.00125.70           C
ATOM    197  CE1 HIS    28     -11.471  -8.605  32.634  1.00125.70           C
ATOM    198  C   HIS    28     -15.381  -4.375  33.530  1.00125.70           C
ATOM    199  O   HIS    28     -15.260  -3.639  32.555  1.00125.70           O
ATOM    200  N   SER    29     -16.287  -4.161  34.505  1.00 83.92           N
ATOM    201  CA  SER    29     -17.166  -3.037  34.459  1.00 83.92           C
ATOM    202  CB  SER    29     -18.626  -3.385  34.792  1.00 83.92           C
ATOM    203  OG  SER    29     -19.431  -2.218  34.725  1.00 83.92           O
ATOM    204  C   SER    29     -16.686  -2.105  35.517  1.00 83.92           C
ATOM    205  O   SER    29     -16.651  -2.447  36.699  1.00 83.92           O
ATOM    206  N   CYS    30     -16.288  -0.892  35.101  1.00132.20           N
ATOM    207  CA  CYS    30     -15.781   0.068  36.029  1.00132.20           C
ATOM    208  CB  CYS    30     -14.359  -0.293  36.508  1.00132.20           C
ATOM    209  SG  CYS    30     -13.363  -1.014  35.169  1.00132.20           S
ATOM    210  C   CYS    30     -15.772   1.379  35.323  1.00132.20           C
ATOM    211  O   CYS    30     -15.833   1.440  34.096  1.00132.20           O
ATOM    212  N   PRO    31     -15.735   2.438  36.079  1.00218.39           N
ATOM    213  CA  PRO    31     -15.725   2.303  37.508  1.00218.39           C
ATOM    214  CD  PRO    31     -15.005   3.616  35.640  1.00218.39           C
ATOM    215  CB  PRO    31     -15.269   3.656  38.052  1.00218.39           C
ATOM    216  CG  PRO    31     -14.405   4.230  36.915  1.00218.39           C
ATOM    217  C   PRO    31     -17.068   1.877  38.003  1.00218.39           C
ATOM    218  O   PRO    31     -18.063   2.098  37.314  1.00218.39           O
ATOM    219  N   PRO    32     -17.100   1.284  39.166  1.00 76.95           N
ATOM    220  CA  PRO    32     -18.326   0.803  39.737  1.00 76.95           C
ATOM    221  CD  PRO    32     -16.091   1.540  40.183  1.00 76.95           C
ATOM    222  CB  PRO    32     -17.959   0.331  41.142  1.00 76.95           C
ATOM    223  CG  PRO    32     -16.796   1.264  41.523  1.00 76.95           C
ATOM    224  C   PRO    32     -19.262   1.961  39.808  1.00 76.95           C
ATOM    225  O   PRO    32     -18.799   3.098  39.876  1.00 76.95           O
ATOM    226  N   LYS    33     -20.581   1.702  39.780  1.00199.31           N
ATOM    227  CA  LYS    33     -21.495   2.798  39.845  1.00199.31           C
ATOM    228  CB  LYS    33     -22.978   2.383  39.841  1.00199.31           C
ATOM    229  CG  LYS    33     -23.949   3.566  39.856  1.00199.31           C
ATOM    230  CD  LYS    33     -25.406   3.164  39.618  1.00199.31           C
ATOM    231  CE  LYS    33     -25.666   2.606  38.218  1.00199.31           C
ATOM    232  NZ  LYS    33     -27.068   2.145  38.110  1.00199.31           N
ATOM    233  C   LYS    33     -21.217   3.482  41.137  1.00199.31           C
ATOM    234  O   LYS    33     -20.951   2.838  42.150  1.00199.31           O
ATOM    235  N   GLY    34     -21.248   4.825  41.126  1.00105.02           N
ATOM    236  CA  GLY    34     -20.936   5.532  42.328  1.00105.02           C
ATOM    237  C   GLY    34     -19.463   5.394  42.503  1.00105.02           C
ATOM    238  O   GLY    34     -18.744   5.103  41.549  1.00105.02           O
ATOM    239  N   LYS    35     -18.969   5.598  43.737  1.00236.27           N
ATOM    240  CA  LYS    35     -17.561   5.463  43.947  1.00236.27           C
ATOM    241  CB  LYS    35     -16.908   6.691  44.604  1.00236.27           C
ATOM    242  CG  LYS    35     -17.460   7.036  45.987  1.00236.27           C
ATOM    243  CD  LYS    35     -16.615   8.077  46.722  1.00236.27           C
ATOM    244  CE  LYS    35     -16.623   9.449  46.046  1.00236.27           C
ATOM    245  NZ  LYS    35     -15.728  10.377  46.770  1.00236.27           N
ATOM    246  C   LYS    35     -17.347   4.279  44.825  1.00236.27           C
ATOM    247  O   LYS    35     -18.258   3.787  45.489  1.00236.27           O
ATOM    248  N   PRO    36     -16.145   3.791  44.789  1.00 70.68           N
ATOM    249  CA  PRO    36     -15.801   2.652  45.588  1.00 70.68           C
ATOM    250  CD  PRO    36     -15.359   3.854  43.570  1.00 70.68           C
ATOM    251  CB  PRO    36     -14.586   2.006  44.918  1.00 70.68           C
ATOM    252  CG  PRO    36     -14.093   3.055  43.906  1.00 70.68           C
ATOM    253  C   PRO    36     -15.549   3.090  46.988  1.00 70.68           C
ATOM    254  O   PRO    36     -15.354   2.195  47.853  1.00 70.68           O
ATOM    255  OXT PRO    36     -15.536   4.326  47.232  1.00 70.68           O
TER     256      PRO    36
CONECT   80  146
CONECT   86  180
CONECT  166  209
END
