# Supplementary material for: Graph-Directed Approach for Downselecting Toxins for Experimental Structure Determination
Source: Mar Drugs. 2020 May 14;18(5):256. doi: 10.3390/md18050256 (PMC7281422; doi:10.3390/md18050256)
Supplement: Supplementary file 1 [file marinedrugs-18-00256-s001.zip › SupplementaryMaterial/finalmodels/6C_finalmodels/seq8/seq8model1_B99990005.pdb]

EXPDTA    THEORETICAL MODEL, MODELLER 9.19 2019/07/19 20:31:22
REMARK   6 MODELLER OBJECTIVE FUNCTION:       170.2958
REMARK   6 MODELLER BEST TEMPLATE % SEQ ID:  63.333
REMARK   6 SEQUENCE: subject
REMARK   6 ALIGNMENT: subject-mult.ali
REMARK   6 DOPE score: -1649.66968
REMARK   6 GA341 score: 0.87387
REMARK   6 TEMPLATE: 4b1qPA 1:A - 30:A MODELS 1: - 30: AT 63.3%
REMARK   6 TEMPLATE: 4b1qPA 1:A - 30:A MODELS 1: - 30: AT 63.3%
SSBOND   1 CYS     12    CYS     21                          1555   1555  2.03
SSBOND   2 CYS     13    CYS     26                          1555   1555  2.03
SSBOND   3 CYS     24    CYS     30                          1555   1555  2.03
ATOM      1  N   ALA     1       2.315 -47.858 -22.484  1.00 11.04           N
ATOM      2  CA  ALA     1       1.069 -47.453 -23.172  1.00 11.04           C
ATOM      3  CB  ALA     1       1.287 -47.414 -24.694  1.00 11.04           C
ATOM      4  C   ALA     1      -0.026 -48.420 -22.881  1.00 11.04           C
ATOM      5  O   ALA     1       0.138 -49.373 -22.121  1.00 11.04           O
ATOM      6  N   PRO     2      -1.164 -48.166 -23.457  1.00 49.85           N
ATOM      7  CA  PRO     2      -2.244 -49.080 -23.247  1.00 49.85           C
ATOM      8  CD  PRO     2      -1.634 -46.796 -23.573  1.00 49.85           C
ATOM      9  CB  PRO     2      -3.510 -48.339 -23.668  1.00 49.85           C
ATOM     10  CG  PRO     2      -3.162 -46.865 -23.397  1.00 49.85           C
ATOM     11  C   PRO     2      -1.979 -50.337 -24.001  1.00 49.85           C
ATOM     12  O   PRO     2      -1.350 -50.282 -25.057  1.00 49.85           O
ATOM     13  N   GLU     3      -2.438 -51.483 -23.467  1.00 60.65           N
ATOM     14  CA  GLU     3      -2.229 -52.732 -24.132  1.00 60.65           C
ATOM     15  CB  GLU     3      -1.821 -53.872 -23.184  1.00 60.65           C
ATOM     16  CG  GLU     3      -2.920 -54.244 -22.188  1.00 60.65           C
ATOM     17  CD  GLU     3      -2.363 -55.296 -21.238  1.00 60.65           C
ATOM     18  OE1 GLU     3      -1.477 -54.941 -20.420  1.00 60.65           O
ATOM     19  OE2 GLU     3      -2.820 -56.470 -21.316  1.00 60.65           O
ATOM     20  C   GLU     3      -3.544 -53.106 -24.712  1.00 60.65           C
ATOM     21  O   GLU     3      -4.586 -52.887 -24.097  1.00 60.65           O
ATOM     22  N   LEU     4      -3.541 -53.674 -25.928  1.00 41.84           N
ATOM     23  CA  LEU     4      -4.813 -54.025 -26.468  1.00 41.84           C
ATOM     24  CB  LEU     4      -4.849 -54.070 -28.004  1.00 41.84           C
ATOM     25  CG  LEU     4      -4.611 -52.695 -28.653  1.00 41.84           C
ATOM     26  CD1 LEU     4      -4.796 -52.756 -30.177  1.00 41.84           C
ATOM     27  CD2 LEU     4      -5.472 -51.610 -27.986  1.00 41.84           C
ATOM     28  C   LEU     4      -5.138 -55.383 -25.953  1.00 41.84           C
ATOM     29  O   LEU     4      -4.407 -56.344 -26.188  1.00 41.84           O
ATOM     30  N   VAL     5      -6.250 -55.479 -25.201  1.00100.03           N
ATOM     31  CA  VAL     5      -6.685 -56.729 -24.661  1.00100.03           C
ATOM     32  CB  VAL     5      -7.443 -56.577 -23.378  1.00100.03           C
ATOM     33  CG1 VAL     5      -8.709 -55.759 -23.664  1.00100.03           C
ATOM     34  CG2 VAL     5      -7.698 -57.967 -22.776  1.00100.03           C
ATOM     35  C   VAL     5      -7.565 -57.363 -25.688  1.00100.03           C
ATOM     36  O   VAL     5      -8.152 -56.674 -26.520  1.00100.03           O
ATOM     37  N   VAL     6      -7.658 -58.709 -25.665  1.00 94.60           N
ATOM     38  CA  VAL     6      -8.418 -59.439 -26.640  1.00 94.60           C
ATOM     39  CB  VAL     6      -8.191 -60.919 -26.610  1.00 94.60           C
ATOM     40  CG1 VAL     6      -8.880 -61.488 -25.362  1.00 94.60           C
ATOM     41  CG2 VAL     6      -8.696 -61.524 -27.930  1.00 94.60           C
ATOM     42  C   VAL     6      -9.876 -59.206 -26.409  1.00 94.60           C
ATOM     43  O   VAL     6     -10.288 -58.654 -25.392  1.00 94.60           O
ATOM     44  N   THR     7     -10.694 -59.593 -27.409  1.00105.55           N
ATOM     45  CA  THR     7     -12.117 -59.449 -27.336  1.00105.55           C
ATOM     46  CB  THR     7     -12.791 -59.533 -28.672  1.00105.55           C
ATOM     47  OG1 THR     7     -12.576 -60.817 -29.236  1.00105.55           O
ATOM     48  CG2 THR     7     -12.212 -58.448 -29.593  1.00105.55           C
ATOM     49  C   THR     7     -12.609 -60.601 -26.537  1.00105.55           C
ATOM     50  O   THR     7     -11.854 -61.204 -25.779  1.00105.55           O
ATOM     51  N   ALA     8     -13.907 -60.939 -26.659  1.00 43.89           N
ATOM     52  CA  ALA     8     -14.337 -62.056 -25.883  1.00 43.89           C
ATOM     53  CB  ALA     8     -15.866 -62.175 -25.763  1.00 43.89           C
ATOM     54  C   ALA     8     -13.843 -63.277 -26.582  1.00 43.89           C
ATOM     55  O   ALA     8     -14.512 -63.837 -27.448  1.00 43.89           O
ATOM     56  N   THR     9     -12.634 -63.721 -26.192  1.00103.26           N
ATOM     57  CA  THR     9     -12.063 -64.919 -26.723  1.00103.26           C
ATOM     58  CB  THR     9     -10.894 -64.714 -27.641  1.00103.26           C
ATOM     59  OG1 THR     9     -10.645 -65.906 -28.371  1.00103.26           O
ATOM     60  CG2 THR     9      -9.656 -64.354 -26.802  1.00103.26           C
ATOM     61  C   THR     9     -11.582 -65.650 -25.523  1.00103.26           C
ATOM     62  O   THR     9     -11.388 -65.042 -24.470  1.00103.26           O
ATOM     63  N   THR    10     -11.408 -66.977 -25.629  1.00 39.54           N
ATOM     64  CA  THR    10     -11.002 -67.699 -24.467  1.00 39.54           C
ATOM     65  CB  THR    10     -11.554 -69.093 -24.415  1.00 39.54           C
ATOM     66  OG1 THR    10     -12.971 -69.061 -24.500  1.00 39.54           O
ATOM     67  CG2 THR    10     -11.134 -69.728 -23.080  1.00 39.54           C
ATOM     68  C   THR    10      -9.517 -67.803 -24.463  1.00 39.54           C
ATOM     69  O   THR    10      -8.871 -67.824 -25.510  1.00 39.54           O
ATOM     70  N   THR    11      -8.937 -67.845 -23.251  1.00 35.35           N
ATOM     71  CA  THR    11      -7.530 -68.030 -23.124  1.00 35.35           C
ATOM     72  CB  THR    11      -6.966 -67.392 -21.891  1.00 35.35           C
ATOM     73  OG1 THR    11      -7.561 -67.956 -20.731  1.00 35.35           O
ATOM     74  CG2 THR    11      -7.255 -65.883 -21.951  1.00 35.35           C
ATOM     75  C   THR    11      -7.343 -69.503 -23.000  1.00 35.35           C
ATOM     76  O   THR    11      -8.297 -70.243 -22.770  1.00 35.35           O
ATOM     77  N   CYS    12      -6.101 -69.978 -23.180  1.00 55.23           N
ATOM     78  CA  CYS    12      -5.886 -71.377 -23.023  1.00 55.23           C
ATOM     79  CB  CYS    12      -4.637 -71.892 -23.757  1.00 55.23           C
ATOM     80  SG  CYS    12      -4.253 -73.631 -23.388  1.00 55.23           S
ATOM     81  C   CYS    12      -5.679 -71.605 -21.566  1.00 55.23           C
ATOM     82  O   CYS    12      -4.563 -71.519 -21.060  1.00 55.23           O
ATOM     83  N   CYS    13      -6.779 -71.854 -20.842  1.00 65.05           N
ATOM     84  CA  CYS    13      -6.686 -72.205 -19.460  1.00 65.05           C
ATOM     85  CB  CYS    13      -5.960 -73.541 -19.258  1.00 65.05           C
ATOM     86  SG  CYS    13      -6.723 -74.809 -20.301  1.00 65.05           S
ATOM     87  C   CYS    13      -5.936 -71.155 -18.713  1.00 65.05           C
ATOM     88  O   CYS    13      -5.291 -71.462 -17.707  1.00 65.05           O
ATOM     89  N   GLY    14      -6.038 -69.883 -19.138  1.00 40.38           N
ATOM     90  CA  GLY    14      -5.336 -68.846 -18.433  1.00 40.38           C
ATOM     91  C   GLY    14      -3.964 -68.629 -19.000  1.00 40.38           C
ATOM     92  O   GLY    14      -3.062 -68.189 -18.291  1.00 40.38           O
ATOM     93  N   TYR    15      -3.766 -68.900 -20.304  1.00112.96           N
ATOM     94  CA  TYR    15      -2.487 -68.628 -20.905  1.00112.96           C
ATOM     95  CB  TYR    15      -1.944 -69.653 -21.929  1.00112.96           C
ATOM     96  CG  TYR    15      -1.527 -70.941 -21.307  1.00112.96           C
ATOM     97  CD1 TYR    15      -0.599 -70.975 -20.290  1.00112.96           C
ATOM     98  CD2 TYR    15      -2.010 -72.132 -21.802  1.00112.96           C
ATOM     99  CE1 TYR    15      -0.208 -72.176 -19.743  1.00112.96           C
ATOM    100  CE2 TYR    15      -1.623 -73.332 -21.261  1.00112.96           C
ATOM    101  CZ  TYR    15      -0.726 -73.354 -20.224  1.00112.96           C
ATOM    102  OH  TYR    15      -0.331 -74.589 -19.668  1.00112.96           O
ATOM    103  C   TYR    15      -2.708 -67.410 -21.737  1.00112.96           C
ATOM    104  O   TYR    15      -3.704 -66.709 -21.569  1.00112.96           O
ATOM    105  N   ASP    16      -1.755 -67.096 -22.636  1.00 48.21           N
ATOM    106  CA  ASP    16      -1.903 -65.929 -23.455  1.00 48.21           C
ATOM    107  CB  ASP    16      -0.756 -65.711 -24.458  1.00 48.21           C
ATOM    108  CG  ASP    16       0.500 -65.285 -23.713  1.00 48.21           C
ATOM    109  OD1 ASP    16       0.379 -64.715 -22.596  1.00 48.21           O
ATOM    110  OD2 ASP    16       1.607 -65.526 -24.263  1.00 48.21           O
ATOM    111  C   ASP    16      -3.156 -66.093 -24.254  1.00 48.21           C
ATOM    112  O   ASP    16      -3.621 -67.199 -24.523  1.00 48.21           O
ATOM    113  N   PRO    17      -3.715 -64.965 -24.594  1.00 79.87           N
ATOM    114  CA  PRO    17      -4.946 -64.880 -25.335  1.00 79.87           C
ATOM    115  CD  PRO    17      -3.406 -63.731 -23.896  1.00 79.87           C
ATOM    116  CB  PRO    17      -5.403 -63.421 -25.229  1.00 79.87           C
ATOM    117  CG  PRO    17      -4.178 -62.662 -24.685  1.00 79.87           C
ATOM    118  C   PRO    17      -4.797 -65.371 -26.737  1.00 79.87           C
ATOM    119  O   PRO    17      -5.808 -65.635 -27.388  1.00 79.87           O
ATOM    120  N   MET    18      -3.553 -65.456 -27.229  1.00113.50           N
ATOM    121  CA  MET    18      -3.275 -65.929 -28.548  1.00113.50           C
ATOM    122  CB  MET    18      -1.784 -65.766 -28.904  1.00113.50           C
ATOM    123  CG  MET    18      -1.370 -66.366 -30.245  1.00113.50           C
ATOM    124  SD  MET    18      -1.087 -68.159 -30.195  1.00113.50           S
ATOM    125  CE  MET    18      -0.316 -68.244 -31.838  1.00113.50           C
ATOM    126  C   MET    18      -3.650 -67.371 -28.606  1.00113.50           C
ATOM    127  O   MET    18      -4.090 -67.872 -29.638  1.00113.50           O
ATOM    128  N   THR    19      -3.476 -68.079 -27.476  1.00104.15           N
ATOM    129  CA  THR    19      -3.742 -69.484 -27.449  1.00104.15           C
ATOM    130  CB  THR    19      -2.710 -70.217 -26.653  1.00104.15           C
ATOM    131  OG1 THR    19      -2.884 -71.614 -26.790  1.00104.15           O
ATOM    132  CG2 THR    19      -2.841 -69.800 -25.181  1.00104.15           C
ATOM    133  C   THR    19      -5.080 -69.719 -26.818  1.00104.15           C
ATOM    134  O   THR    19      -5.465 -69.049 -25.861  1.00104.15           O
ATOM    135  N   ILE    20      -5.836 -70.694 -27.366  1.00 37.78           N
ATOM    136  CA  ILE    20      -7.157 -70.959 -26.879  1.00 37.78           C
ATOM    137  CB  ILE    20      -8.205 -70.672 -27.911  1.00 37.78           C
ATOM    138  CG1 ILE    20      -8.133 -69.193 -28.325  1.00 37.78           C
ATOM    139  CG2 ILE    20      -9.569 -71.098 -27.347  1.00 37.78           C
ATOM    140  CD1 ILE    20      -8.889 -68.875 -29.614  1.00 37.78           C
ATOM    141  C   ILE    20      -7.243 -72.412 -26.538  1.00 37.78           C
ATOM    142  O   ILE    20      -6.663 -73.257 -27.217  1.00 37.78           O
ATOM    143  N   CYS    21      -7.957 -72.736 -25.440  1.00 46.78           N
ATOM    144  CA  CYS    21      -8.110 -74.105 -25.047  1.00 46.78           C
ATOM    145  CB  CYS    21      -7.101 -74.534 -23.969  1.00 46.78           C
ATOM    146  SG  CYS    21      -5.427 -74.686 -24.660  1.00 46.78           S
ATOM    147  C   CYS    21      -9.502 -74.298 -24.525  1.00 46.78           C
ATOM    148  O   CYS    21     -10.136 -73.376 -24.013  1.00 46.78           O
ATOM    149  N   PRO    22      -9.987 -75.498 -24.702  1.00 74.87           N
ATOM    150  CA  PRO    22     -11.308 -75.869 -24.267  1.00 74.87           C
ATOM    151  CD  PRO    22      -9.529 -76.316 -25.811  1.00 74.87           C
ATOM    152  CB  PRO    22     -11.714 -77.072 -25.126  1.00 74.87           C
ATOM    153  CG  PRO    22     -10.397 -77.581 -25.737  1.00 74.87           C
ATOM    154  C   PRO    22     -11.348 -76.158 -22.797  1.00 74.87           C
ATOM    155  O   PRO    22     -10.313 -76.497 -22.229  1.00 74.87           O
ATOM    156  N   PRO    23     -12.499 -76.052 -22.190  1.00 57.84           N
ATOM    157  CA  PRO    23     -12.681 -76.290 -20.783  1.00 57.84           C
ATOM    158  CD  PRO    23     -13.758 -76.028 -22.913  1.00 57.84           C
ATOM    159  CB  PRO    23     -14.178 -76.104 -20.530  1.00 57.84           C
ATOM    160  CG  PRO    23     -14.815 -76.463 -21.885  1.00 57.84           C
ATOM    161  C   PRO    23     -12.222 -77.662 -20.398  1.00 57.84           C
ATOM    162  O   PRO    23     -11.780 -77.838 -19.263  1.00 57.84           O
ATOM    163  N   CYS    24     -12.324 -78.650 -21.306  1.00 78.47           N
ATOM    164  CA  CYS    24     -11.916 -79.984 -20.973  1.00 78.47           C
ATOM    165  CB  CYS    24     -12.105 -80.983 -22.128  1.00 78.47           C
ATOM    166  SG  CYS    24     -13.847 -81.399 -22.396  1.00 78.47           S
ATOM    167  C   CYS    24     -10.460 -79.946 -20.660  1.00 78.47           C
ATOM    168  O   CYS    24      -9.976 -80.651 -19.776  1.00 78.47           O
ATOM    169  N   MET    25      -9.694 -79.175 -21.437  1.00 63.65           N
ATOM    170  CA  MET    25      -8.298 -79.072 -21.156  1.00 63.65           C
ATOM    171  CB  MET    25      -7.514 -78.421 -22.303  1.00 63.65           C
ATOM    172  CG  MET    25      -7.538 -79.265 -23.578  1.00 63.65           C
ATOM    173  SD  MET    25      -6.759 -80.896 -23.405  1.00 63.65           S
ATOM    174  CE  MET    25      -5.102 -80.212 -23.122  1.00 63.65           C
ATOM    175  C   MET    25      -8.066 -78.268 -19.907  1.00 63.65           C
ATOM    176  O   MET    25      -7.128 -78.531 -19.158  1.00 63.65           O
ATOM    177  N   CYS    26      -8.834 -77.183 -19.700  1.00 82.00           N
ATOM    178  CA  CYS    26      -8.585 -76.354 -18.550  1.00 82.00           C
ATOM    179  CB  CYS    26      -9.250 -74.982 -18.716  1.00 82.00           C
ATOM    180  SG  CYS    26      -8.673 -74.258 -20.273  1.00 82.00           S
ATOM    181  C   CYS    26      -9.041 -76.949 -17.252  1.00 82.00           C
ATOM    182  O   CYS    26      -8.242 -77.260 -16.370  1.00 82.00           O
ATOM    183  N   THR    27     -10.376 -77.085 -17.130  1.00122.89           N
ATOM    184  CA  THR    27     -11.100 -77.573 -15.991  1.00122.89           C
ATOM    185  CB  THR    27     -12.520 -77.111 -15.997  1.00122.89           C
ATOM    186  OG1 THR    27     -12.567 -75.693 -16.042  1.00122.89           O
ATOM    187  CG2 THR    27     -13.192 -77.612 -14.712  1.00122.89           C
ATOM    188  C   THR    27     -11.109 -79.063 -15.978  1.00122.89           C
ATOM    189  O   THR    27     -11.224 -79.691 -14.928  1.00122.89           O
ATOM    190  N   HIS    28     -10.971 -79.661 -17.169  1.00100.06           N
ATOM    191  CA  HIS    28     -11.146 -81.066 -17.352  1.00100.06           C
ATOM    192  ND1 HIS    28     -11.111 -84.357 -16.689  1.00100.06           N
ATOM    193  CG  HIS    28     -10.198 -83.351 -16.920  1.00100.06           C
ATOM    194  CB  HIS    28     -10.316 -81.945 -16.401  1.00100.06           C
ATOM    195  NE2 HIS    28      -9.525 -85.222 -17.988  1.00100.06           N
ATOM    196  CD2 HIS    28      -9.236 -83.898 -17.715  1.00100.06           C
ATOM    197  CE1 HIS    28     -10.660 -85.453 -17.350  1.00100.06           C
ATOM    198  C   HIS    28     -12.590 -81.362 -17.141  1.00100.06           C
ATOM    199  O   HIS    28     -12.964 -82.444 -16.703  1.00100.06           O
ATOM    200  N   SER    29     -13.448 -80.380 -17.479  1.00 41.37           N
ATOM    201  CA  SER    29     -14.860 -80.584 -17.434  1.00 41.37           C
ATOM    202  CB  SER    29     -15.632 -79.382 -16.870  1.00 41.37           C
ATOM    203  OG  SER    29     -15.414 -78.241 -17.685  1.00 41.37           O
ATOM    204  C   SER    29     -15.263 -80.736 -18.866  1.00 41.37           C
ATOM    205  O   SER    29     -14.789 -79.992 -19.721  1.00 41.37           O
ATOM    206  N   CYS    30     -16.128 -81.717 -19.176  1.00 83.48           N
ATOM    207  CA  CYS    30     -16.468 -81.877 -20.564  1.00 83.48           C
ATOM    208  CB  CYS    30     -15.906 -83.166 -21.168  1.00 83.48           C
ATOM    209  SG  CYS    30     -14.099 -83.061 -21.264  1.00 83.48           S
ATOM    210  C   CYS    30     -17.948 -81.900 -20.714  1.00 83.48           C
ATOM    211  O   CYS    30     -18.663 -82.599 -19.999  1.00 83.48           O
ATOM    212  N   PRO    31     -18.407 -81.082 -21.627  1.00 62.14           N
ATOM    213  CA  PRO    31     -19.823 -81.020 -21.877  1.00 62.14           C
ATOM    214  CD  PRO    31     -17.752 -79.809 -21.863  1.00 62.14           C
ATOM    215  CB  PRO    31     -20.097 -79.615 -22.425  1.00 62.14           C
ATOM    216  CG  PRO    31     -18.709 -79.066 -22.808  1.00 62.14           C
ATOM    217  C   PRO    31     -20.224 -82.111 -22.810  1.00 62.14           C
ATOM    218  O   PRO    31     -19.388 -82.597 -23.575  1.00 62.14           O
ATOM    219  N   PRO    32     -21.463 -82.512 -22.749  1.00155.68           N
ATOM    220  CA  PRO    32     -21.934 -83.519 -23.656  1.00155.68           C
ATOM    221  CD  PRO    32     -22.109 -82.607 -21.451  1.00155.68           C
ATOM    222  CB  PRO    32     -23.206 -84.086 -23.029  1.00155.68           C
ATOM    223  CG  PRO    32     -22.999 -83.856 -21.524  1.00155.68           C
ATOM    224  C   PRO    32     -22.148 -82.892 -24.991  1.00155.68           C
ATOM    225  O   PRO    32     -22.297 -81.675 -25.054  1.00155.68           O
ATOM    226  N   LYS    33     -22.148 -83.694 -26.071  1.00239.00           N
ATOM    227  CA  LYS    33     -22.347 -83.123 -27.367  1.00239.00           C
ATOM    228  CB  LYS    33     -21.627 -83.883 -28.491  1.00239.00           C
ATOM    229  CG  LYS    33     -21.789 -83.206 -29.849  1.00239.00           C
ATOM    230  CD  LYS    33     -20.833 -83.719 -30.925  1.00239.00           C
ATOM    231  CE  LYS    33     -20.864 -82.884 -32.207  1.00239.00           C
ATOM    232  NZ  LYS    33     -20.050 -81.662 -32.029  1.00239.00           N
ATOM    233  C   LYS    33     -23.809 -83.155 -27.671  1.00239.00           C
ATOM    234  O   LYS    33     -24.536 -84.035 -27.214  1.00239.00           O
ATOM    235  N   GLY    34     -24.284 -82.158 -28.441  1.00105.67           N
ATOM    236  CA  GLY    34     -25.660 -82.136 -28.831  1.00105.67           C
ATOM    237  C   GLY    34     -26.456 -81.670 -27.662  1.00105.67           C
ATOM    238  O   GLY    34     -25.908 -81.353 -26.608  1.00105.67           O
ATOM    239  N   LYS    35     -27.791 -81.624 -27.832  1.00231.01           N
ATOM    240  CA  LYS    35     -28.638 -81.200 -26.760  1.00231.01           C
ATOM    241  CB  LYS    35     -29.274 -79.822 -27.010  1.00231.01           C
ATOM    242  CG  LYS    35     -28.220 -78.722 -27.139  1.00231.01           C
ATOM    243  CD  LYS    35     -28.727 -77.381 -27.671  1.00231.01           C
ATOM    244  CE  LYS    35     -29.037 -76.376 -26.561  1.00231.01           C
ATOM    245  NZ  LYS    35     -28.650 -75.014 -26.995  1.00231.01           N
ATOM    246  C   LYS    35     -29.741 -82.199 -26.653  1.00231.01           C
ATOM    247  O   LYS    35     -30.148 -82.805 -27.642  1.00231.01           O
ATOM    248  N   PRO    36     -30.213 -82.406 -25.456  1.00149.84           N
ATOM    249  CA  PRO    36     -31.304 -83.325 -25.297  1.00149.84           C
ATOM    250  CD  PRO    36     -29.299 -82.461 -24.328  1.00149.84           C
ATOM    251  CB  PRO    36     -31.292 -83.756 -23.834  1.00149.84           C
ATOM    252  CG  PRO    36     -29.820 -83.593 -23.424  1.00149.84           C
ATOM    253  C   PRO    36     -32.560 -82.637 -25.705  1.00149.84           C
ATOM    254  O   PRO    36     -33.603 -82.872 -25.039  1.00149.84           O
ATOM    255  OXT PRO    36     -32.516 -81.859 -26.696  1.00149.84           O
TER     256      PRO    36
CONECT   80  146
CONECT   86  180
CONECT  166  209
END
