# Supplementary material for: Graph-Directed Approach for Downselecting Toxins for Experimental Structure Determination
Source: Mar Drugs. 2020 May 14;18(5):256. doi: 10.3390/md18050256 (PMC7281422; doi:10.3390/md18050256)
Supplement: Supplementary file 1 [file marinedrugs-18-00256-s001.zip › SupplementaryMaterial/finalmodels/6C_finalmodels/seq1/seq1model3_B99990002.pdb]

EXPDTA    THEORETICAL MODEL, MODELLER 9.19 2019/07/21 14:47:46
REMARK   6 MODELLER OBJECTIVE FUNCTION:       228.2214
REMARK   6 MODELLER BEST TEMPLATE % SEQ ID:  83.871
REMARK   6 SEQUENCE: subject
REMARK   6 ALIGNMENT: subject-mult.ali
REMARK   6 DOPE score: -2258.19434
REMARK   6 GA341 score: 1.00000
REMARK   6 TEMPLATE: 2n7fAA 2:A - 32:A MODELS 1: - 31: AT 83.9%
REMARK   6 TEMPLATE: 2n7fAA 2:A - 32:A MODELS 1: - 31: AT 83.9%
SSBOND   1 CYS      2    CYS     20                          1555   1555  2.02
SSBOND   2 CYS      9    CYS     25                          1555   1555  2.03
SSBOND   3 CYS     19    CYS     30                          1555   1555  2.03
ATOM      1  N   ALA     1      45.393  36.745   7.168  1.00 28.91           N
ATOM      2  CA  ALA     1      44.830  36.141   8.393  1.00 28.91           C
ATOM      3  CB  ALA     1      45.238  36.961   9.630  1.00 28.91           C
ATOM      4  C   ALA     1      43.345  36.128   8.298  1.00 28.91           C
ATOM      5  O   ALA     1      42.697  37.162   8.442  1.00 28.91           O
ATOM      6  N   CYS     2      42.770  34.943   8.021  1.00 54.41           N
ATOM      7  CA  CYS     2      41.347  34.844   7.886  1.00 54.41           C
ATOM      8  CB  CYS     2      40.867  34.756   6.437  1.00 54.41           C
ATOM      9  SG  CYS     2      41.228  33.092   5.805  1.00 54.41           S
ATOM     10  C   CYS     2      40.975  33.524   8.445  1.00 54.41           C
ATOM     11  O   CYS     2      41.818  32.793   8.961  1.00 54.41           O
ATOM     12  N   ARG     3      39.681  33.183   8.336  1.00153.93           N
ATOM     13  CA  ARG     3      39.232  31.931   8.850  1.00153.93           C
ATOM     14  CB  ARG     3      38.216  32.083   9.996  1.00153.93           C
ATOM     15  CG  ARG     3      38.791  32.832  11.200  1.00153.93           C
ATOM     16  CD  ARG     3      37.855  32.892  12.410  1.00153.93           C
ATOM     17  NE  ARG     3      38.026  31.611  13.148  1.00153.93           N
ATOM     18  CZ  ARG     3      39.030  31.488  14.065  1.00153.93           C
ATOM     19  NH1 ARG     3      39.831  32.555  14.349  1.00153.93           N
ATOM     20  NH2 ARG     3      39.234  30.292  14.689  1.00153.93           N
ATOM     21  C   ARG     3      38.571  31.201   7.733  1.00153.93           C
ATOM     22  O   ARG     3      38.287  31.767   6.679  1.00153.93           O
ATOM     23  N   LYS     4      38.347  29.895   7.957  1.00103.43           N
ATOM     24  CA  LYS     4      37.732  29.008   7.019  1.00103.43           C
ATOM     25  CB  LYS     4      37.714  27.547   7.515  1.00103.43           C
ATOM     26  CG  LYS     4      37.135  26.537   6.519  1.00103.43           C
ATOM     27  CD  LYS     4      37.268  25.071   6.946  1.00103.43           C
ATOM     28  CE  LYS     4      38.533  24.381   6.434  1.00103.43           C
ATOM     29  NZ  LYS     4      38.500  22.942   6.785  1.00103.43           N
ATOM     30  C   LYS     4      36.317  29.443   6.856  1.00103.43           C
ATOM     31  O   LYS     4      35.788  30.192   7.673  1.00103.43           O
ATOM     32  N   LYS     5      35.681  29.017   5.752  1.00 96.26           N
ATOM     33  CA  LYS     5      34.323  29.373   5.457  1.00 96.26           C
ATOM     34  CB  LYS     5      33.891  28.850   4.076  1.00 96.26           C
ATOM     35  CG  LYS     5      34.207  27.361   3.881  1.00 96.26           C
ATOM     36  CD  LYS     5      33.567  26.722   2.645  1.00 96.26           C
ATOM     37  CE  LYS     5      33.966  25.254   2.440  1.00 96.26           C
ATOM     38  NZ  LYS     5      33.175  24.677   1.335  1.00 96.26           N
ATOM     39  C   LYS     5      33.389  28.796   6.481  1.00 96.26           C
ATOM     40  O   LYS     5      32.526  29.486   7.017  1.00 96.26           O
ATOM     41  N   TRP     6      33.570  27.510   6.809  1.00116.22           N
ATOM     42  CA  TRP     6      32.686  26.763   7.659  1.00116.22           C
ATOM     43  CB  TRP     6      32.933  25.246   7.610  1.00116.22           C
ATOM     44  CG  TRP     6      32.541  24.586   6.306  1.00116.22           C
ATOM     45  CD2 TRP     6      31.181  24.374   5.899  1.00116.22           C
ATOM     46  CD1 TRP     6      33.326  24.107   5.299  1.00116.22           C
ATOM     47  NE1 TRP     6      32.539  23.593   4.296  1.00116.22           N
ATOM     48  CE2 TRP     6      31.216  23.755   4.651  1.00116.22           C
ATOM     49  CE3 TRP     6      29.999  24.669   6.519  1.00116.22           C
ATOM     50  CZ2 TRP     6      30.064  23.423   3.996  1.00116.22           C
ATOM     51  CZ3 TRP     6      28.838  24.335   5.856  1.00116.22           C
ATOM     52  CH2 TRP     6      28.872  23.723   4.619  1.00116.22           C
ATOM     53  C   TRP     6      32.751  27.169   9.100  1.00116.22           C
ATOM     54  O   TRP     6      31.880  26.776   9.876  1.00116.22           O
ATOM     55  N   GLU     7      33.836  27.836   9.543  1.00170.88           N
ATOM     56  CA  GLU     7      33.935  27.939  10.972  1.00170.88           C
ATOM     57  CB  GLU     7      35.324  28.418  11.405  1.00170.88           C
ATOM     58  CG  GLU     7      36.421  27.445  10.970  1.00170.88           C
ATOM     59  CD  GLU     7      36.107  26.071  11.563  1.00170.88           C
ATOM     60  OE1 GLU     7      35.074  25.462  11.175  1.00170.88           O
ATOM     61  OE2 GLU     7      36.908  25.609  12.417  1.00170.88           O
ATOM     62  C   GLU     7      32.925  28.771  11.721  1.00170.88           C
ATOM     63  O   GLU     7      31.808  28.319  11.972  1.00170.88           O
ATOM     64  N   TYR     8      33.331  30.004  12.119  1.00119.34           N
ATOM     65  CA  TYR     8      32.520  30.855  12.959  1.00119.34           C
ATOM     66  CB  TYR     8      33.397  31.711  13.880  1.00119.34           C
ATOM     67  CG  TYR     8      34.261  30.769  14.645  1.00119.34           C
ATOM     68  CD1 TYR     8      33.745  30.026  15.684  1.00119.34           C
ATOM     69  CD2 TYR     8      35.592  30.631  14.317  1.00119.34           C
ATOM     70  CE1 TYR     8      34.547  29.161  16.389  1.00119.34           C
ATOM     71  CE2 TYR     8      36.397  29.769  15.017  1.00119.34           C
ATOM     72  CZ  TYR     8      35.872  29.032  16.051  1.00119.34           C
ATOM     73  OH  TYR     8      36.699  28.142  16.770  1.00119.34           O
ATOM     74  C   TYR     8      31.610  31.815  12.246  1.00119.34           C
ATOM     75  O   TYR     8      30.386  31.742  12.349  1.00119.34           O
ATOM     76  N   CYS     9      32.207  32.668  11.384  1.00 96.65           N
ATOM     77  CA  CYS     9      31.499  33.776  10.786  1.00 96.65           C
ATOM     78  CB  CYS     9      30.503  33.356   9.680  1.00 96.65           C
ATOM     79  SG  CYS     9      29.400  34.721   9.189  1.00 96.65           S
ATOM     80  C   CYS     9      30.734  34.596  11.801  1.00 96.65           C
ATOM     81  O   CYS     9      29.547  34.369  12.028  1.00 96.65           O
ATOM     82  N   ILE    10      31.422  35.566  12.458  1.00 67.26           N
ATOM     83  CA  ILE    10      30.865  36.466  13.438  1.00 67.26           C
ATOM     84  CB  ILE    10      31.841  36.810  14.524  1.00 67.26           C
ATOM     85  CG1 ILE    10      33.083  37.510  13.933  1.00 67.26           C
ATOM     86  CG2 ILE    10      32.145  35.529  15.317  1.00 67.26           C
ATOM     87  CD1 ILE    10      34.044  38.067  14.980  1.00 67.26           C
ATOM     88  C   ILE    10      30.462  37.755  12.763  1.00 67.26           C
ATOM     89  O   ILE    10      30.975  38.101  11.700  1.00 67.26           O
ATOM     90  N   VAL    11      29.484  38.474  13.367  1.00 49.25           N
ATOM     91  CA  VAL    11      28.947  39.712  12.858  1.00 49.25           C
ATOM     92  CB  VAL    11      27.806  40.265  13.667  1.00 49.25           C
ATOM     93  CG1 VAL    11      26.643  39.255  13.642  1.00 49.25           C
ATOM     94  CG2 VAL    11      28.316  40.594  15.078  1.00 49.25           C
ATOM     95  C   VAL    11      30.029  40.749  12.851  1.00 49.25           C
ATOM     96  O   VAL    11      30.984  40.687  13.624  1.00 49.25           O
ATOM     97  N   PRO    12      29.920  41.702  11.959  1.00 80.20           N
ATOM     98  CA  PRO    12      30.942  42.699  11.905  1.00 80.20           C
ATOM     99  CD  PRO    12      29.342  41.461  10.646  1.00 80.20           C
ATOM    100  CB  PRO    12      30.744  43.456  10.595  1.00 80.20           C
ATOM    101  CG  PRO    12      30.099  42.396   9.681  1.00 80.20           C
ATOM    102  C   PRO    12      30.949  43.543  13.131  1.00 80.20           C
ATOM    103  O   PRO    12      29.916  44.101  13.500  1.00 80.20           O
ATOM    104  N   ILE    13      32.132  43.659  13.754  1.00 54.21           N
ATOM    105  CA  ILE    13      32.346  44.430  14.937  1.00 54.21           C
ATOM    106  CB  ILE    13      32.392  43.623  16.207  1.00 54.21           C
ATOM    107  CG1 ILE    13      33.573  42.644  16.183  1.00 54.21           C
ATOM    108  CG2 ILE    13      31.033  42.935  16.391  1.00 54.21           C
ATOM    109  CD1 ILE    13      33.866  42.020  17.545  1.00 54.21           C
ATOM    110  C   ILE    13      33.699  45.009  14.744  1.00 54.21           C
ATOM    111  O   ILE    13      34.307  44.826  13.691  1.00 54.21           O
ATOM    112  N   ILE    14      34.203  45.736  15.751  1.00 44.36           N
ATOM    113  CA  ILE    14      35.488  46.326  15.580  1.00 44.36           C
ATOM    114  CB  ILE    14      35.698  47.489  16.504  1.00 44.36           C
ATOM    115  CG1 ILE    14      34.661  48.591  16.223  1.00 44.36           C
ATOM    116  CG2 ILE    14      37.149  47.963  16.342  1.00 44.36           C
ATOM    117  CD1 ILE    14      34.571  49.640  17.331  1.00 44.36           C
ATOM    118  C   ILE    14      36.516  45.279  15.882  1.00 44.36           C
ATOM    119  O   ILE    14      36.569  44.733  16.983  1.00 44.36           O
ATOM    120  N   GLY    15      37.359  44.962  14.875  1.00 24.60           N
ATOM    121  CA  GLY    15      38.423  44.008  15.039  1.00 24.60           C
ATOM    122  C   GLY    15      37.870  42.616  15.086  1.00 24.60           C
ATOM    123  O   GLY    15      38.392  41.766  15.805  1.00 24.60           O
ATOM    124  N   PHE    16      36.791  42.345  14.324  1.00 63.51           N
ATOM    125  CA  PHE    16      36.207  41.030  14.306  1.00 63.51           C
ATOM    126  CB  PHE    16      34.746  40.968  13.813  1.00 63.51           C
ATOM    127  CG  PHE    16      34.702  41.311  12.361  1.00 63.51           C
ATOM    128  CD1 PHE    16      34.707  42.625  11.951  1.00 63.51           C
ATOM    129  CD2 PHE    16      34.646  40.322  11.405  1.00 63.51           C
ATOM    130  CE1 PHE    16      34.666  42.944  10.614  1.00 63.51           C
ATOM    131  CE2 PHE    16      34.606  40.636  10.067  1.00 63.51           C
ATOM    132  CZ  PHE    16      34.612  41.950   9.669  1.00 63.51           C
ATOM    133  C   PHE    16      37.027  40.163  13.407  1.00 63.51           C
ATOM    134  O   PHE    16      37.868  40.643  12.647  1.00 63.51           O
ATOM    135  N   ILE    17      36.808  38.836  13.501  1.00 92.44           N
ATOM    136  CA  ILE    17      37.554  37.912  12.699  1.00 92.44           C
ATOM    137  CB  ILE    17      37.966  36.679  13.454  1.00 92.44           C
ATOM    138  CG1 ILE    17      38.793  37.045  14.702  1.00 92.44           C
ATOM    139  CG2 ILE    17      38.761  35.808  12.471  1.00 92.44           C
ATOM    140  CD1 ILE    17      38.009  37.745  15.813  1.00 92.44           C
ATOM    141  C   ILE    17      36.661  37.503  11.570  1.00 92.44           C
ATOM    142  O   ILE    17      35.506  37.132  11.772  1.00 92.44           O
ATOM    143  N   TYR    18      37.182  37.569  10.329  1.00 84.78           N
ATOM    144  CA  TYR    18      36.351  37.314   9.183  1.00 84.78           C
ATOM    145  CB  TYR    18      36.236  38.507   8.216  1.00 84.78           C
ATOM    146  CG  TYR    18      37.628  38.906   7.865  1.00 84.78           C
ATOM    147  CD1 TYR    18      38.314  39.787   8.669  1.00 84.78           C
ATOM    148  CD2 TYR    18      38.254  38.392   6.754  1.00 84.78           C
ATOM    149  CE1 TYR    18      39.597  40.166   8.359  1.00 84.78           C
ATOM    150  CE2 TYR    18      39.538  38.767   6.438  1.00 84.78           C
ATOM    151  CZ  TYR    18      40.211  39.659   7.240  1.00 84.78           C
ATOM    152  OH  TYR    18      41.530  40.048   6.924  1.00 84.78           O
ATOM    153  C   TYR    18      36.888  36.162   8.398  1.00 84.78           C
ATOM    154  O   TYR    18      38.022  35.726   8.587  1.00 84.78           O
ATOM    155  N   CYS    19      36.018  35.609   7.529  1.00 99.61           N
ATOM    156  CA  CYS    19      36.321  34.488   6.688  1.00 99.61           C
ATOM    157  CB  CYS    19      35.076  33.861   6.041  1.00 99.61           C
ATOM    158  SG  CYS    19      33.796  33.401   7.236  1.00 99.61           S
ATOM    159  C   CYS    19      37.132  34.997   5.543  1.00 99.61           C
ATOM    160  O   CYS    19      36.987  36.151   5.139  1.00 99.61           O
ATOM    161  N   CYS    20      37.978  34.122   4.965  1.00 76.04           N
ATOM    162  CA  CYS    20      38.801  34.533   3.864  1.00 76.04           C
ATOM    163  CB  CYS    20      39.657  33.434   3.206  1.00 76.04           C
ATOM    164  SG  CYS    20      41.370  33.314   3.801  1.00 76.04           S
ATOM    165  C   CYS    20      37.944  35.082   2.772  1.00 76.04           C
ATOM    166  O   CYS    20      36.732  34.882   2.705  1.00 76.04           O
ATOM    167  N   PRO    21      38.606  35.816   1.923  1.00154.22           N
ATOM    168  CA  PRO    21      37.935  36.452   0.827  1.00154.22           C
ATOM    169  CD  PRO    21      39.783  36.559   2.345  1.00154.22           C
ATOM    170  CB  PRO    21      38.912  37.488   0.275  1.00154.22           C
ATOM    171  CG  PRO    21      39.785  37.840   1.494  1.00154.22           C
ATOM    172  C   PRO    21      37.486  35.450  -0.179  1.00154.22           C
ATOM    173  O   PRO    21      38.134  34.415  -0.323  1.00154.22           O
ATOM    174  N   GLY    22      36.383  35.751  -0.893  1.00 22.17           N
ATOM    175  CA  GLY    22      35.879  34.856  -1.894  1.00 22.17           C
ATOM    176  C   GLY    22      34.860  33.968  -1.258  1.00 22.17           C
ATOM    177  O   GLY    22      34.333  33.056  -1.894  1.00 22.17           O
ATOM    178  N   LEU    23      34.562  34.199   0.032  1.00 62.87           N
ATOM    179  CA  LEU    23      33.585  33.377   0.677  1.00 62.87           C
ATOM    180  CB  LEU    23      34.107  32.707   1.961  1.00 62.87           C
ATOM    181  CG  LEU    23      35.303  31.766   1.711  1.00 62.87           C
ATOM    182  CD1 LEU    23      35.796  31.120   3.012  1.00 62.87           C
ATOM    183  CD2 LEU    23      34.990  30.726   0.614  1.00 62.87           C
ATOM    184  C   LEU    23      32.460  34.284   1.053  1.00 62.87           C
ATOM    185  O   LEU    23      32.645  35.495   1.168  1.00 62.87           O
ATOM    186  N   ILE    24      31.245  33.716   1.199  1.00170.32           N
ATOM    187  CA  ILE    24      30.101  34.486   1.605  1.00170.32           C
ATOM    188  CB  ILE    24      28.993  34.571   0.589  1.00170.32           C
ATOM    189  CG1 ILE    24      29.429  35.315  -0.678  1.00170.32           C
ATOM    190  CG2 ILE    24      27.797  35.243   1.275  1.00170.32           C
ATOM    191  CD1 ILE    24      30.403  34.539  -1.558  1.00170.32           C
ATOM    192  C   ILE    24      29.500  33.788   2.783  1.00170.32           C
ATOM    193  O   ILE    24      29.436  32.560   2.816  1.00170.32           O
ATOM    194  N   CYS    25      29.049  34.560   3.791  1.00 83.90           N
ATOM    195  CA  CYS    25      28.450  33.950   4.942  1.00 83.90           C
ATOM    196  CB  CYS    25      28.835  34.687   6.239  1.00 83.90           C
ATOM    197  SG  CYS    25      28.187  33.936   7.756  1.00 83.90           S
ATOM    198  C   CYS    25      26.959  34.014   4.752  1.00 83.90           C
ATOM    199  O   CYS    25      26.305  34.967   5.176  1.00 83.90           O
ATOM    200  N   GLY    26      26.393  33.074   3.966  1.00 85.84           N
ATOM    201  CA  GLY    26      24.966  33.096   3.804  1.00 85.84           C
ATOM    202  C   GLY    26      24.144  32.437   4.886  1.00 85.84           C
ATOM    203  O   GLY    26      23.388  33.080   5.613  1.00 85.84           O
ATOM    204  N   PRO    27      24.312  31.136   5.007  1.00112.31           N
ATOM    205  CA  PRO    27      23.496  30.284   5.846  1.00112.31           C
ATOM    206  CD  PRO    27      25.285  30.391   4.225  1.00112.31           C
ATOM    207  CB  PRO    27      23.877  28.852   5.464  1.00112.31           C
ATOM    208  CG  PRO    27      25.284  28.987   4.852  1.00112.31           C
ATOM    209  C   PRO    27      23.565  30.522   7.317  1.00112.31           C
ATOM    210  O   PRO    27      22.530  30.533   7.982  1.00112.31           O
ATOM    211  N   PHE    28      24.786  30.692   7.830  1.00200.90           N
ATOM    212  CA  PHE    28      25.073  30.876   9.219  1.00200.90           C
ATOM    213  CB  PHE    28      24.983  29.572  10.046  1.00200.90           C
ATOM    214  CG  PHE    28      25.297  29.868  11.477  1.00200.90           C
ATOM    215  CD1 PHE    28      26.597  30.056  11.888  1.00200.90           C
ATOM    216  CD2 PHE    28      24.298  29.927  12.416  1.00200.90           C
ATOM    217  CE1 PHE    28      26.894  30.318  13.202  1.00200.90           C
ATOM    218  CE2 PHE    28      24.585  30.191  13.734  1.00200.90           C
ATOM    219  CZ  PHE    28      25.883  30.396  14.129  1.00200.90           C
ATOM    220  C   PHE    28      26.509  31.234   9.192  1.00200.90           C
ATOM    221  O   PHE    28      26.959  32.201   9.802  1.00200.90           O
ATOM    222  N   VAL    29      27.253  30.400   8.446  1.00 62.51           N
ATOM    223  CA  VAL    29      28.669  30.510   8.301  1.00 62.51           C
ATOM    224  CB  VAL    29      29.397  29.246   8.645  1.00 62.51           C
ATOM    225  CG1 VAL    29      29.205  28.980  10.150  1.00 62.51           C
ATOM    226  CG2 VAL    29      28.865  28.112   7.751  1.00 62.51           C
ATOM    227  C   VAL    29      28.957  30.803   6.867  1.00 62.51           C
ATOM    228  O   VAL    29      28.058  30.851   6.028  1.00 62.51           O
ATOM    229  N   CYS    30      30.242  31.066   6.571  1.00 47.48           N
ATOM    230  CA  CYS    30      30.659  31.368   5.237  1.00 47.48           C
ATOM    231  CB  CYS    30      32.043  32.032   5.175  1.00 47.48           C
ATOM    232  SG  CYS    30      32.077  33.557   6.162  1.00 47.48           S
ATOM    233  C   CYS    30      30.721  30.090   4.477  1.00 47.48           C
ATOM    234  O   CYS    30      30.691  29.001   5.048  1.00 47.48           O
ATOM    235  N   VAL    31      30.769  30.198   3.139  1.00 91.02           N
ATOM    236  CA  VAL    31      30.836  29.025   2.324  1.00 91.02           C
ATOM    237  CB  VAL    31      29.484  28.584   1.834  1.00 91.02           C
ATOM    238  CG1 VAL    31      28.855  29.736   1.025  1.00 91.02           C
ATOM    239  CG2 VAL    31      29.664  27.279   1.042  1.00 91.02           C
ATOM    240  C   VAL    31      31.679  29.391   1.115  1.00 91.02           C
ATOM    241  O   VAL    31      31.670  30.596   0.741  1.00 91.02           O
ATOM    242  OXT VAL    31      32.343  28.481   0.557  1.00 91.02           O
TER     243      VAL    31
CONECT    9  164
CONECT   79  197
CONECT  158  232
END
